# Supplementary material for: Selected solid-state behaviour of three di-tert-butyl-substituted N-salicylideneaniline derivatives: temperature-induced phase transitions and chromic behaviour
Source: Acta Crystallogr C Struct Chem. 2021 Sep 29;77(Pt 10):659–67. doi: 10.1107/S2053229621008780 (PMC8491094; doi:10.1107/S2053229621008780)
Supplement: Supplementary file 1 [file c-77-00659-sup1.cif]

##############################################################################
#                                                                            #
# This CIF contains the data in a paper accepted for publication in          #
# Acta Crystallographica Section C. It conforms to the requirements of       #
# Notes for Authors for Acta Crystallographica Section C, and has been       #
# peer reviewed under the auspices of the IUCr Commission on Journals.       #
#                                                                            #
# Full details of the Crystallographic Information File format               #
# are given in the paper "The Crystallographic Information File (CIF):       #
# a New Standard Archive File for Crystallography" by S. R. Hall, F. H.      #
# Allen and I. D. Brown [Acta Cryst. (1991), A47, 655-685].                  #
#                                                                            #
# The current version of the core CIF dictionary is obtainable from          #
# ftp://ftp.iucr.org/pub/cif_core.dic.                                       #
#                                                                            #
# Software is freely available for graphical display of the structure(s)     #
# in this CIF. For information consult the CIF software page                 #
# http://www.iucr.org/resources/cif/software.                                #
#                                                                            #
# This file may be used for bona fide research purposes within the           #
# scientific community so long as proper attribution is given to the journal # 
# article from which it was obtained.                                        #
#                                                                            #
##############################################################################
data_1A_100K
_audit_creation_method
;
Olex2 1.3
(compiled 2020.02.04 svn.rd84adfe8 for OlexSys, GUI svn.r6032)
;
_chemical_name_systematic
;
(<i>E</i>)-2,4-Di-<i>tert</i>-butyl-6-{[(4-fluorophenyl)imino]methyl}phenol
;
_chemical_name_common     ?
_chemical_formula_moiety     'C21 H26 F N O'
_chemical_formula_sum     'C21 H26 F N O'
_chemical_formula_iupac     'C21 H26 F N O'
_chemical_formula_weight     327.43
_chemical_melting_point     ?
_space_group_crystal_system     triclinic
_space_group_name_H-M_alt     'P -1'
_space_group_name_Hall     '-P 1'
loop_
    _space_group_symop_operation_xyz
    'x, y, z'
    '-x, -y, -z'
_cell_length_a     6.5324(3)
_cell_length_b     10.6141(8)
_cell_length_c     14.1675(9)
_cell_angle_alpha     80.364(5)
_cell_angle_beta     81.094(4)
_cell_angle_gamma     74.507(5)
_cell_volume     926.97(10)
_cell_formula_units_Z     2
_cell_measurement_reflns_used     2473
_cell_measurement_theta_min     2.6352
_cell_measurement_theta_max     32.5029
_cell_measurement_temperature     100(2)
_exptl_crystal_description     block
_exptl_crystal_colour     yellow
_exptl_crystal_size_max     0.38
_exptl_crystal_size_mid     0.36
_exptl_crystal_size_min     0.26
_exptl_crystal_density_diffrn     1.173
_exptl_crystal_density_meas     ?
_exptl_crystal_density_method     ?
_exptl_crystal_F_000     352
_exptl_absorpt_coefficient_mu     0.078
_exptl_absorpt_correction_type     multi-scan
_exptl_absorpt_process_details
;
(CrysAlis PRO; Oxford Diffraction, 2010)
;
_exptl_absorpt_correction_T_min     0.87018
_exptl_absorpt_correction_T_max     1.00000
_diffrn_ambient_temperature     100(2)
_diffrn_source     'Enhance (Mo) X-ray Source'
_diffrn_radiation_type     'Mo K\a'
_diffrn_radiation_wavelength     0.71073
_diffrn_radiation_monochromator     graphite
_diffrn_measurement_device_type
                            'Oxford Diffraction Xcalibur Sapphire3 Gemini ultra'
_diffrn_measurement_method     '\w scans'
_diffrn_detector_area_resol_mean     16.1511
_diffrn_reflns_number     7178
_diffrn_reflns_av_R_equivalents     0.0380
_diffrn_reflns_av_unetI/netI     0.0647
_diffrn_reflns_theta_min     2.641
_diffrn_reflns_theta_max     26.371
_diffrn_reflns_theta_full     25.000
_diffrn_measured_fraction_theta_max     0.999
_diffrn_measured_fraction_theta_full     0.998
_diffrn_reflns_limit_h_min     -7
_diffrn_reflns_limit_h_max     8
_diffrn_reflns_limit_k_min     -13
_diffrn_reflns_limit_k_max     13
_diffrn_reflns_limit_l_min     -15
_diffrn_reflns_limit_l_max     17
_refine_special_details     ?
_reflns_number_total     3792
_reflns_number_gt     2765
_reflns_threshold_expression     'I > 2\s(I)'
_refine_ls_structure_factor_coef     Fsqd
_refine_ls_matrix_type     full
_refine_ls_R_factor_all     0.0843
_refine_ls_R_factor_gt     0.0541
_refine_ls_wR_factor_gt     0.0988
_refine_ls_wR_factor_ref     0.1101
_refine_ls_goodness_of_fit_ref     1.043
_refine_ls_restrained_S_all     1.043
_refine_ls_number_reflns     3792
_refine_ls_number_parameters     227
_refine_ls_number_restraints     0
_refine_ls_hydrogen_treatment     mixed
_refine_ls_weighting_scheme     calc
_refine_ls_weighting_details
              'w=1/[\s^2^(Fo^2^)+(0.0375P)^2^+0.0587P] where P=(Fo^2^+2Fc^2^)/3'
_atom_sites_solution_hydrogens     mixed
_atom_sites_solution_primary     direct
_atom_sites_solution_secondary     ?
_refine_ls_shift/su_max     0.000
_refine_ls_shift/su_mean     0.000
_refine_diff_density_max     0.279
_refine_diff_density_min     -0.197
_refine_ls_extinction_method     none
_refine_ls_extinction_coef     .
loop_
    _atom_type_symbol
    _atom_type_description
    _atom_type_scat_dispersion_real
    _atom_type_scat_dispersion_imag
    _atom_type_scat_source
    'C' 'C' 0.0033 0.0016
                         'International Tables Vol C Tables 4.2.6.8 and 6.1.1.4'
    'H' 'H' 0.0000 0.0000
                         'International Tables Vol C Tables 4.2.6.8 and 6.1.1.4'
    'F' 'F' 0.0171 0.0103
                         'International Tables Vol C Tables 4.2.6.8 and 6.1.1.4'
    'N' 'N' 0.0061 0.0033
                         'International Tables Vol C Tables 4.2.6.8 and 6.1.1.4'
    'O' 'O' 0.0106 0.0060
                         'International Tables Vol C Tables 4.2.6.8 and 6.1.1.4'
_computing_data_collection
;
CrysAlis PRO (Oxford Diffraction, 2010)
;
_computing_cell_refinement
;
CrysAlis PRO (Oxford Diffraction, 2010)
;
_computing_data_reduction
;
CrysAlis PRO (Oxford Diffraction, 2010)
;
_computing_structure_solution
;
SHELXS (Sheldrick, 2008)
;
_computing_structure_refinement
;
SHELXL2018 (Sheldrick, 2015)
;
_computing_molecular_graphics
;
OLEX2 (Dolomanov <i>et al.</i>,  2009)
;
_computing_publication_material
;
OLEX2 (Dolomanov <i>et al.</i>,  2009)
;
loop_
    _atom_site_type_symbol
    _atom_site_label
    _atom_site_fract_x
    _atom_site_fract_y
    _atom_site_fract_z
    _atom_site_U_iso_or_equiv
    _atom_site_adp_type
    _atom_site_calc_flag
    _atom_site_occupancy
    _atom_site_disorder_assembly
    _atom_site_disorder_group
    F F1 -0.43318(16) 0.71941(11) -0.13456(8) 0.0341(3) Uani d 1 . .
    N N1 0.1460(2) 0.73505(14) 0.10716(10) 0.0193(3) Uani d 1 . .
    C C6 0.4004(2) 0.63436(17) 0.22077(12) 0.0166(4) Uani d 1 . .
    C C5 0.5210(2) 0.51460(17) 0.26395(12) 0.0177(4) Uani d 1 . .
    H H5 0.496704 0.434037 0.253266 0.021 Uiso calc 1 . .
    C C2 0.5864(2) 0.75621(17) 0.29626(12) 0.0170(4) Uani d 1 . .
    C C3 0.7022(2) 0.63411(17) 0.33586(12) 0.0169(4) Uani d 1 . .
    H H3 0.807813 0.633280 0.375301 0.020 Uiso calc 1 . .
    C C4 0.6751(2) 0.51175(16) 0.32204(12) 0.0157(4) Uani d 1 . .
    C C1 0.4334(2) 0.75440(17) 0.23617(12) 0.0173(4) Uani d 1 . .
    C C8 -0.0021(2) 0.72584(17) 0.04634(12) 0.0189(4) Uani d 1 . .
    C C7 0.2494(2) 0.63086(17) 0.15637(12) 0.0178(4) Uani d 1 . .
    H H7 0.226130 0.548061 0.150415 0.021 Uiso calc 1 . .
    C C18 0.8113(3) 0.38311(17) 0.37083(13) 0.0195(4) Uani d 1 . .
    C C9 -0.1292(3) 0.63623(18) 0.06969(13) 0.0218(4) Uani d 1 . .
    H H9 -0.117031 0.576535 0.127715 0.026 Uiso calc 1 . .
    C C16 0.6915(3) 0.96656(17) 0.22125(13) 0.0220(4) Uani d 1 . .
    H H16A 0.582832 0.984284 0.176938 0.033 Uiso calc 1 . .
    H H16B 0.827729 0.916033 0.191653 0.033 Uiso calc 1 . .
    H H16C 0.709342 1.050248 0.234961 0.033 Uiso calc 1 . .
    C C10 -0.2737(3) 0.63413(19) 0.00811(13) 0.0235(4) Uani d 1 . .
    H H10 -0.360534 0.572898 0.023102 0.028 Uiso calc 1 . .
    C C17 0.7940(3) 0.86411(18) 0.38272(14) 0.0263(4) Uani d 1 . .
    H H17A 0.929421 0.812771 0.353077 0.039 Uiso calc 1 . .
    H H17B 0.751724 0.815744 0.444701 0.039 Uiso calc 1 . .
    H H17C 0.811646 0.949405 0.393113 0.039 Uiso calc 1 . .
    C C14 0.6201(3) 0.88670(17) 0.31578(12) 0.0188(4) Uani d 1 . .
    C C13 -0.0239(3) 0.81493(18) -0.03769(13) 0.0251(4) Uani d 1 . .
    H H13 0.060152 0.877703 -0.052792 0.030 Uiso calc 1 . .
    C C11 -0.2889(3) 0.72204(18) -0.07475(13) 0.0238(4) Uani d 1 . .
    C C12 -0.1674(3) 0.81263(19) -0.09945(14) 0.0289(5) Uani d 1 . .
    H H12 -0.181486 0.872258 -0.157455 0.035 Uiso calc 1 . .
    C C20 1.0496(3) 0.37493(18) 0.33704(13) 0.0242(4) Uani d 1 . .
    H H20A 1.087653 0.450900 0.354014 0.036 Uiso calc 1 . .
    H H20B 1.075966 0.375376 0.266994 0.036 Uiso calc 1 . .
    H H20C 1.136794 0.293325 0.368600 0.036 Uiso calc 1 . .
    C C15 0.4108(3) 0.96707(19) 0.36626(14) 0.0268(4) Uani d 1 . .
    H H15A 0.370138 0.916171 0.427347 0.040 Uiso calc 1 . .
    H H15B 0.296854 0.985761 0.324589 0.040 Uiso calc 1 . .
    H H15C 0.432778 1.050248 0.378886 0.040 Uiso calc 1 . .
    C C21 0.7722(3) 0.38104(19) 0.48069(13) 0.0273(5) Uani d 1 . .
    H H21A 0.621169 0.385042 0.502833 0.041 Uiso calc 1 . .
    H H21B 0.809360 0.457200 0.497878 0.041 Uiso calc 1 . .
    H H21C 0.861308 0.299554 0.511497 0.041 Uiso calc 1 . .
    C C19 0.7593(3) 0.26188(18) 0.34583(16) 0.0322(5) Uani d 1 . .
    H H19A 0.783536 0.262049 0.275802 0.048 Uiso calc 1 . .
    H H19B 0.609189 0.263528 0.368646 0.048 Uiso calc 1 . .
    H H19C 0.851584 0.182059 0.376970 0.048 Uiso calc 1 . .
    O O1 0.31911(19) 0.87039(12) 0.19288(9) 0.0222(3) Uani d 1 . .
    H H1 0.230(4) 0.850(2) 0.1544(18) 0.067(8) Uiso d 1 . .
loop_
    _atom_site_aniso_label
    _atom_site_aniso_U_11
    _atom_site_aniso_U_22
    _atom_site_aniso_U_33
    _atom_site_aniso_U_12
    _atom_site_aniso_U_13
    _atom_site_aniso_U_23
    F1 0.0347(6) 0.0368(7) 0.0347(7) -0.0015(5) -0.0196(5) -0.0129(6)
    N1 0.0183(7) 0.0203(8) 0.0199(8) -0.0047(6) -0.0044(6) -0.0024(7)
    C6 0.0153(8) 0.0192(9) 0.0160(9) -0.0062(7) -0.0007(6) -0.0021(8)
    C5 0.0200(9) 0.0141(9) 0.0199(10) -0.0069(7) -0.0002(7) -0.0024(8)
    C2 0.0184(9) 0.0160(9) 0.0167(9) -0.0061(7) 0.0008(7) -0.0021(8)
    C3 0.0163(8) 0.0197(9) 0.0158(9) -0.0062(7) -0.0023(6) -0.0025(8)
    C4 0.0168(8) 0.0152(9) 0.0150(9) -0.0058(7) 0.0005(6) -0.0006(7)
    C1 0.0151(8) 0.0161(9) 0.0188(10) -0.0018(7) -0.0017(7) -0.0007(8)
    C8 0.0171(9) 0.0199(9) 0.0189(10) -0.0008(7) -0.0027(7) -0.0064(8)
    C7 0.0174(9) 0.0171(9) 0.0204(10) -0.0073(7) 0.0017(7) -0.0056(8)
    C18 0.0198(9) 0.0158(9) 0.0218(10) -0.0042(7) -0.0029(7) 0.0001(8)
    C9 0.0185(9) 0.0287(11) 0.0170(10) -0.0036(8) -0.0017(7) -0.0033(8)
    C16 0.0230(9) 0.0160(9) 0.0281(11) -0.0067(7) -0.0039(7) -0.0022(8)
    C10 0.0184(9) 0.0297(11) 0.0247(10) -0.0072(8) 0.0014(7) -0.0113(9)
    C17 0.0343(11) 0.0176(10) 0.0314(11) -0.0076(8) -0.0126(8) -0.0057(9)
    C14 0.0235(9) 0.0138(9) 0.0210(10) -0.0053(7) -0.0062(7) -0.0033(8)
    C13 0.0300(10) 0.0189(10) 0.0275(11) -0.0059(8) -0.0091(8) -0.0012(9)
    C11 0.0194(9) 0.0271(11) 0.0248(11) 0.0036(8) -0.0099(7) -0.0119(9)
    C12 0.0345(11) 0.0232(11) 0.0287(11) -0.0021(9) -0.0141(8) -0.0008(9)
    C20 0.0227(9) 0.0191(10) 0.0289(11) -0.0033(7) -0.0020(7) -0.0016(8)
    C15 0.0326(10) 0.0214(10) 0.0276(11) -0.0054(8) -0.0037(8) -0.0087(9)
    C21 0.0269(10) 0.0256(11) 0.0220(11) 0.0008(8) -0.0026(7) 0.0053(9)
    C19 0.0347(11) 0.0157(10) 0.0480(14) -0.0057(8) -0.0176(9) 0.0022(10)
    O1 0.0244(7) 0.0138(6) 0.0289(8) -0.0028(5) -0.0114(5) -0.0003(6)
_geom_special_details
;
 All esds (except the esd in the dihedral angle between two l.s. planes)
 are estimated using the full covariance matrix.  The cell esds are taken
 into account individually in the estimation of esds in distances, angles
 and torsion angles; correlations between esds in cell parameters are only
 used when they are defined by crystal symmetry.  An approximate (isotropic)
 treatment of cell esds is used for estimating esds involving l.s. planes.
;
loop_
    _geom_bond_atom_site_label_1
    _geom_bond_atom_site_label_2
    _geom_bond_site_symmetry_2
    _geom_bond_distance
    _geom_bond_publ_flag
    F1 C11 . 1.370(2) ?
    N1 C8 . 1.423(2) ?
    N1 C7 . 1.286(2) ?
    C6 C5 . 1.402(2) ?
    C6 C1 . 1.404(2) ?
    C6 C7 . 1.455(2) ?
    C5 H5 . 0.9500 ?
    C5 C4 . 1.387(2) ?
    C2 C3 . 1.390(2) ?
    C2 C1 . 1.415(2) ?
    C2 C14 . 1.534(2) ?
    C3 H3 . 0.9500 ?
    C3 C4 . 1.406(2) ?
    C4 C18 . 1.536(2) ?
    C1 O1 . 1.3592(19) ?
    C8 C9 . 1.391(3) ?
    C8 C13 . 1.391(2) ?
    C7 H7 . 0.9500 ?
    C18 C20 . 1.540(2) ?
    C18 C21 . 1.535(2) ?
    C18 C19 . 1.523(3) ?
    C9 H9 . 0.9500 ?
    C9 C10 . 1.388(2) ?
    C16 H16A . 0.9800 ?
    C16 H16B . 0.9800 ?
    C16 H16C . 0.9800 ?
    C16 C14 . 1.539(2) ?
    C10 H10 . 0.9500 ?
    C10 C11 . 1.371(3) ?
    C17 H17A . 0.9800 ?
    C17 H17B . 0.9800 ?
    C17 H17C . 0.9800 ?
    C17 C14 . 1.536(2) ?
    C14 C15 . 1.545(2) ?
    C13 H13 . 0.9500 ?
    C13 C12 . 1.385(2) ?
    C11 C12 . 1.373(3) ?
    C12 H12 . 0.9500 ?
    C20 H20A . 0.9800 ?
    C20 H20B . 0.9800 ?
    C20 H20C . 0.9800 ?
    C15 H15A . 0.9800 ?
    C15 H15B . 0.9800 ?
    C15 H15C . 0.9800 ?
    C21 H21A . 0.9800 ?
    C21 H21B . 0.9800 ?
    C21 H21C . 0.9800 ?
    C19 H19A . 0.9800 ?
    C19 H19B . 0.9800 ?
    C19 H19C . 0.9800 ?
    O1 H1 . 0.94(3) ?
loop_
    _geom_angle_atom_site_label_1
    _geom_angle_atom_site_label_2
    _geom_angle_atom_site_label_3
    _geom_angle_site_symmetry_1
    _geom_angle_site_symmetry_3
    _geom_angle
    _geom_angle_publ_flag
    C7 N1 C8 . . 120.33(16) ?
    C5 C6 C1 . . 120.21(15) ?
    C5 C6 C7 . . 118.57(16) ?
    C1 C6 C7 . . 121.15(15) ?
    C6 C5 H5 . . 119.4 ?
    C4 C5 C6 . . 121.10(17) ?
    C4 C5 H5 . . 119.4 ?
    C3 C2 C1 . . 116.26(16) ?
    C3 C2 C14 . . 122.59(15) ?
    C1 C2 C14 . . 121.15(14) ?
    C2 C3 H3 . . 117.5 ?
    C2 C3 C4 . . 125.01(16) ?
    C4 C3 H3 . . 117.5 ?
    C5 C4 C3 . . 116.80(15) ?
    C5 C4 C18 . . 123.02(16) ?
    C3 C4 C18 . . 120.17(15) ?
    C6 C1 C2 . . 120.59(14) ?
    O1 C1 C6 . . 120.16(15) ?
    O1 C1 C2 . . 119.24(16) ?
    C9 C8 N1 . . 122.77(15) ?
    C9 C8 C13 . . 119.78(16) ?
    C13 C8 N1 . . 117.39(16) ?
    N1 C7 C6 . . 122.81(17) ?
    N1 C7 H7 . . 118.6 ?
    C6 C7 H7 . . 118.6 ?
    C4 C18 C20 . . 109.36(14) ?
    C21 C18 C4 . . 109.72(14) ?
    C21 C18 C20 . . 109.01(14) ?
    C19 C18 C4 . . 111.96(14) ?
    C19 C18 C20 . . 108.05(15) ?
    C19 C18 C21 . . 108.67(15) ?
    C8 C9 H9 . . 120.0 ?
    C10 C9 C8 . . 119.91(17) ?
    C10 C9 H9 . . 120.0 ?
    H16A C16 H16B . . 109.5 ?
    H16A C16 H16C . . 109.5 ?
    H16B C16 H16C . . 109.5 ?
    C14 C16 H16A . . 109.5 ?
    C14 C16 H16B . . 109.5 ?
    C14 C16 H16C . . 109.5 ?
    C9 C10 H10 . . 120.6 ?
    C11 C10 C9 . . 118.76(18) ?
    C11 C10 H10 . . 120.6 ?
    H17A C17 H17B . . 109.5 ?
    H17A C17 H17C . . 109.5 ?
    H17B C17 H17C . . 109.5 ?
    C14 C17 H17A . . 109.5 ?
    C14 C17 H17B . . 109.5 ?
    C14 C17 H17C . . 109.5 ?
    C2 C14 C16 . . 110.64(14) ?
    C2 C14 C17 . . 111.82(14) ?
    C2 C14 C15 . . 109.58(14) ?
    C16 C14 C15 . . 110.44(14) ?
    C17 C14 C16 . . 107.11(15) ?
    C17 C14 C15 . . 107.17(15) ?
    C8 C13 H13 . . 119.8 ?
    C12 C13 C8 . . 120.38(18) ?
    C12 C13 H13 . . 119.8 ?
    F1 C11 C10 . . 118.13(17) ?
    F1 C11 C12 . . 119.07(16) ?
    C10 C11 C12 . . 122.80(17) ?
    C13 C12 H12 . . 120.8 ?
    C11 C12 C13 . . 118.35(17) ?
    C11 C12 H12 . . 120.8 ?
    C18 C20 H20A . . 109.5 ?
    C18 C20 H20B . . 109.5 ?
    C18 C20 H20C . . 109.5 ?
    H20A C20 H20B . . 109.5 ?
    H20A C20 H20C . . 109.5 ?
    H20B C20 H20C . . 109.5 ?
    C14 C15 H15A . . 109.5 ?
    C14 C15 H15B . . 109.5 ?
    C14 C15 H15C . . 109.5 ?
    H15A C15 H15B . . 109.5 ?
    H15A C15 H15C . . 109.5 ?
    H15B C15 H15C . . 109.5 ?
    C18 C21 H21A . . 109.5 ?
    C18 C21 H21B . . 109.5 ?
    C18 C21 H21C . . 109.5 ?
    H21A C21 H21B . . 109.5 ?
    H21A C21 H21C . . 109.5 ?
    H21B C21 H21C . . 109.5 ?
    C18 C19 H19A . . 109.5 ?
    C18 C19 H19B . . 109.5 ?
    C18 C19 H19C . . 109.5 ?
    H19A C19 H19B . . 109.5 ?
    H19A C19 H19C . . 109.5 ?
    H19B C19 H19C . . 109.5 ?
    C1 O1 H1 . . 107.1(15) ?
loop_
    _geom_torsion_atom_site_label_1
    _geom_torsion_atom_site_label_2
    _geom_torsion_atom_site_label_3
    _geom_torsion_atom_site_label_4
    _geom_torsion_site_symmetry_1
    _geom_torsion_site_symmetry_2
    _geom_torsion_site_symmetry_3
    _geom_torsion_site_symmetry_4
    _geom_torsion
    _geom_torsion_publ_flag
    F1 C11 C12 C13 . . . . 179.32(15) ?
    N1 C8 C9 C10 . . . . 178.67(15) ?
    N1 C8 C13 C12 . . . . -179.09(16) ?
    C6 C5 C4 C3 . . . . 0.6(2) ?
    C6 C5 C4 C18 . . . . -179.95(15) ?
    C5 C6 C1 C2 . . . . -0.8(2) ?
    C5 C6 C1 O1 . . . . 178.83(14) ?
    C5 C6 C7 N1 . . . . -173.76(15) ?
    C5 C4 C18 C20 . . . . 120.93(18) ?
    C5 C4 C18 C21 . . . . -119.54(18) ?
    C5 C4 C18 C19 . . . . 1.2(2) ?
    C2 C3 C4 C5 . . . . 0.3(3) ?
    C2 C3 C4 C18 . . . . -179.23(15) ?
    C3 C2 C1 C6 . . . . 1.5(2) ?
    C3 C2 C1 O1 . . . . -178.09(15) ?
    C3 C2 C14 C16 . . . . 119.41(17) ?
    C3 C2 C14 C17 . . . . 0.1(2) ?
    C3 C2 C14 C15 . . . . -118.58(17) ?
    C3 C4 C18 C20 . . . . -59.6(2) ?
    C3 C4 C18 C21 . . . . 59.9(2) ?
    C3 C4 C18 C19 . . . . -179.34(15) ?
    C1 C6 C5 C4 . . . . -0.3(2) ?
    C1 C6 C7 N1 . . . . 3.2(3) ?
    C1 C2 C3 C4 . . . . -1.3(2) ?
    C1 C2 C14 C16 . . . . -60.64(19) ?
    C1 C2 C14 C17 . . . . -179.95(15) ?
    C1 C2 C14 C15 . . . . 61.4(2) ?
    C8 N1 C7 C6 . . . . -179.10(15) ?
    C8 C9 C10 C11 . . . . -0.5(2) ?
    C8 C13 C12 C11 . . . . 1.0(3) ?
    C7 N1 C8 C9 . . . . 35.5(2) ?
    C7 N1 C8 C13 . . . . -147.21(16) ?
    C7 C6 C5 C4 . . . . 176.67(15) ?
    C7 C6 C1 C2 . . . . -177.70(15) ?
    C7 C6 C1 O1 . . . . 1.9(2) ?
    C9 C8 C13 C12 . . . . -1.7(3) ?
    C9 C10 C11 F1 . . . . -179.59(15) ?
    C9 C10 C11 C12 . . . . -0.2(3) ?
    C10 C11 C12 C13 . . . . -0.1(3) ?
    C14 C2 C3 C4 . . . . 178.65(15) ?
    C14 C2 C1 C6 . . . . -178.43(15) ?
    C14 C2 C1 O1 . . . . 2.0(2) ?
    C13 C8 C9 C10 . . . . 1.4(2) ?
loop_
    _geom_hbond_atom_site_label_D
    _geom_hbond_atom_site_label_H
    _geom_hbond_atom_site_label_A
    _geom_hbond_site_symmetry_A
    _geom_hbond_distance_DH
    _geom_hbond_distance_HA
    _geom_hbond_distance_DA
    _geom_hbond_angle_DHA
    _geom_hbond_publ_flag
    O1 H1 N1 . 0.94(3) 1.72(3) 2.587(2) 151(2) yes
_shelx_space_group_comment
;
The symmetry employed for this shelxl refinement is uniquely defined
by the following loop, which should always be used as a source of
symmetry information in preference to the above space-group names.
They are only intended as comments.
;
_shelx_estimated_absorpt_T_min     ?
_shelx_estimated_absorpt_T_max     ?
_shelx_hkl_file
;
   0   0   2 65222.7 690.330   1
   0   0   3 65242.0 862.209   1
   0   0   4 38586.2 778.950   1
   0   0   5 6192.49 366.098   1
   0   0   6 20843.2 721.317   1
   0   0   7 49857.9 1196.27   1
   0   0   8 3874.80 392.712   1
   0   0   9 3059.31 372.603   1
   0   0  10 773.879 240.129   1
   0   0  11 2165.06 388.700   1
   0   0  11 1988.76 395.776   3
   0   0  12 281.389 239.596   3
   0   0  12 120.553 204.036   1
   0   0  13 697.347 295.877   3
   0   0  13 921.103 310.792   1
   0   0  14-68.2736 226.372   3
   0   0  14 209.322 251.680   1
   0   0  15 52.0447 252.707   3
   0   0  16-529.976 296.140   3
   0   0  17 162.562 293.595   3
   0   0  18 584.372 370.038   3
   0   0  19 536.350 353.555   3
   0   0  20-17.2471 344.201   3
   0  -1  19 958.264 419.328   3
   0  -1  18 1569.11 473.064   3
   0  -1  17 1461.81 425.930   3
   0  -1  16 1364.35 430.202   3
   0  -1  16 1362.19 431.409   1
   0  -1  15 279.062 247.231   3
   0  -1  15 599.152 326.235   1
   0  -1  14 3830.00 546.039   1
   0  -1  14 3620.84 546.437   3
   0  -1  13 454.392 249.929   1
   0  -1  12 2431.78 428.188   1
   0   1 -11 229.328 70.7081   5
   0  -1  11 245.068 211.194   1
   0   1 -10 1172.30 134.806   5
   0  -1  10 1438.44 310.987   1
   0  -1   9 8308.59 609.751   1
   0   1  -9 7160.86 286.577   5
   0  -1   8 4254.67 411.014   1
   0  -1   7 6585.33 452.309   1
   0  -1   6 21752.0 736.952   1
   0  -1   5 6825.01 380.116   1
   0  -1   4 19.6473 90.1030   1
   0  -1   3 14997.0 442.035   1
   0  -1   2 9960.88 301.313   1
   0  -1   1 55183.5 570.130   1
   0   1   2 938.808 101.943   3
   0   1   2 843.257 104.917   2
   0   1   3 91928.1 1044.50   3
   0   1   4 20760.1 577.516   3
   0   1   5 87199.0 1332.57   3
   0   1   5 86621.9 1302.13   1
   0   1   6 313.447 166.249   3
   0   1   6 150.209 141.339   1
   0   1   7 133.233 154.143   3
   0   1   7 274.777 159.071   1
   0   1   8 2375.19 298.760   1
   0   1   8 2096.67 309.760   3
   0   1   9 12815.5 702.951   1
   0   1   9 12580.9 713.637   3
   0   1  10 10999.2 687.098   1
   0   1  10 10661.9 708.649   3
   0   1  11 2228.39 364.622   3
   0   1  12 12787.4 849.757   3
   0   1  13 54.2673 195.810   3
   0   1  14 1183.01 335.573   3
   0   1  15 7948.96 799.562   3
   0   1  16 823.345 344.503   3
   0   1  17 452.226 318.543   3
   0   1  18 909.104 391.500   3
   0   1  18 174.662 347.491   2
   0   1  19 579.742 396.110   3
   0   1  19 542.053 396.267   2
   0   1  20 2034.93 549.492   3
   0   1  20 2312.96 637.493   2
   0  -2  19 3115.60 685.790   3
   0  -2  18 636.567 425.470   3
   0  -2  17 13910.6 1199.28   3
   0  -2  17 13174.7 1110.70   1
   0  -2  16 957.765 366.867   1
   0  -2  16 620.874 385.921   3
   0  -2  15 5632.26 687.146   1
   0  -2  14 676.710 327.212   1
   0  -2  13 569.173 288.248   1
   0  -2  12 1539.26 360.171   1
   0  -2  11 1536.35 339.037   1
   0  -2  10 4464.45 498.333   1
   0  -2   9 6.15205 175.924   1
   0  -2   8 2075.57 302.257   1
   0  -2   7 304.041 170.719   1
   0  -2   6 3056.96 306.438   1
   0  -2   5 78622.5 1324.83   1
   0  -2   4 59248.9 1051.86   1
   0  -2   3 5015.21 288.193   1
   0  -2   2 20514.8 503.710   1
   0  -2   1 205324. 1433.88   1
   0   2  -1 196565. 1598.78   2
   0   2   0 106444. 1152.18   2
   0  -2  -1 36283.7 527.778   4
   0   2   1 37120.4 711.366   2
   0   2   1 38419.8 461.057   6
   0  -2  -2 263726. 1285.73   4
   0   2   2 263813. 2033.08   2
   0   2   2 275127. 1295.94   4
   0   2   3 898.222 84.0110   4
   0   2   3 640.224 150.079   2
   0   2   3 963.399 147.879   3
   0   2   4 53.3363 122.820   3
   0   2   4-12.3231 108.873   2
   0   2   5 71.7009 113.783   2
   0   2   5-74.3320 115.973   3
   0   2   6 7168.94 438.330   3
   0   2   6 7408.31 500.400   2
   0   2   7 85.6190 133.929   3
   0   2   7 0.73406 137.972   2
   0   2   8 4250.11 444.992   2
   0   2   8 4863.92 427.157   3
   0   2   9 261.170 194.222   3
   0   2  10 3844.96 448.662   3
   0   2  11 9525.83 691.916   3
   0   2  12 1754.54 362.901   3
   0   2  13 465.778 268.948   2
   0   2  13 115.678 198.572   3
   0   2  14 899.122 347.929   2
   0   2  14 554.914 271.989   3
   0   2  15 118.192 197.042   2
   0   2  15 902.444 380.179   3
   0   2  16 263.180 322.584   3
   0   2  16 117.938 250.395   2
   0   2  17 167.809 271.910   3
   0   2  17 726.116 350.820   2
   0   2  18 569.377 345.168   3
   0   2  18 479.467 289.875   2
   0   2  19 477.045 367.497   3
   0   2  19 1098.01 458.990   2
   0   2  20 3622.91 635.660   3
   0   2  20 2352.93 600.660   2
   0  -3  18 1068.33 462.403   3
   0  -3  18 229.936 309.410   1
   0  -3  17 1218.66 393.846   1
   0  -3  17 1650.64 496.365   3
   0  -3  16 13408.8 1082.94   1
   0  -3  15 680.865 326.379   1
   0  -3  14 10500.4 910.652   1
   0  -3  13 4124.99 585.041   1
   0  -3  12-10.0189 191.208   1
   0  -3  11 407.026 248.951   1
   0  -3  10 7027.32 600.531   1
   0  -3   9 4133.49 453.689   1
   0  -3   8 5133.16 472.536   1
   0  -3   7 18101.2 793.962   1
   0  -3   6 281.426 155.999   1
   0  -3   5 26510.1 827.579   1
   0   3  -4 444.902 69.8297   7
   0  -3   4 574.850 150.517   1
   0  -3   3 6163.94 347.915   1
   0   3  -2 1.98102 101.829   2
   0  -3   2 253.297 113.052   1
   0   3  -1 33264.0 809.166   2
   0   3   0 34799.6 821.249   2
   0   3   1 59692.1 697.138   6
   0  -3  -1 58280.7 868.861   4
   0   3   1 58759.4 1089.25   2
   0   3   2 23194.0 714.772   2
   0  -3  -2 24594.0 515.623   4
   0  -3  -2 24958.1 467.028   6
   0  -3  -3 3297.96 183.861   4
   0   3   3 3608.04 187.828   4
   0  -3  -3 3070.73 195.725   6
   0   3   3 2874.82 284.813   2
   0   3   4 10724.1 469.415   3
   0   3   4 11438.5 321.366   4
   0   3   4 11095.5 575.913   2
   0   3   5 14370.6 590.924   3
   0   3   5 15323.4 692.523   2
   0   3   5 16006.9 406.095   4
   0   3   6 15934.5 659.901   3
   0   3   6 16766.4 453.323   4
   0   3   6 15749.1 763.699   2
   0   3   7 1536.80 268.639   2
   0   3   7 1979.85 282.267   3
   0   3   8 6705.44 507.163   3
   0   3   8 6257.24 542.622   2
   0   3   9 528.583 238.911   2
   0   3   9 698.951 234.956   3
   0   3  10 1438.80 324.707   2
   0   3  10 2081.12 338.882   3
   0   3  11 3843.52 466.756   3
   0   3  11 3836.26 514.132   2
   0   3  12 42.9507 203.254   3
   0   3  12-67.3119 187.891   2
   0   3  13 1306.97 332.196   2
   0   3  13 793.853 275.587   3
   0   3  14 9478.40 889.258   2
   0   3  14 11720.1 891.891   3
   0   3  15 1769.31 426.221   3
   0   3  15 1059.45 395.565   2
   0   3  16 4467.50 632.740   3
   0   3  16 4070.66 637.594   2
   0   3  17 3077.83 625.885   2
   0   3  17 5041.66 689.525   3
   0   3  18 891.914 439.371   3
   0   3  18 585.020 374.105   2
   0   3  19 116.831 309.254   3
   0   3  19 314.797 327.147   2
   0   3  20 22.7351 321.966   3
   0   3  20 52.3657 259.373   2
   0  -4  18 680.787 400.894   1
   0  -4  18 1636.20 532.829   3
   0  -4  17 2919.04 589.480   1
   0  -4  16 2170.45 505.741   1
   0  -4  15 1362.48 419.246   1
   0  -4  14 1119.29 372.248   1
   0  -4  13 1432.06 402.665   1
   0  -4  12 1862.19 393.915   1
   0  -4  11 3453.55 478.096   1
   0  -4  10 2196.05 357.974   1
   0  -4   9 522.697 235.352   1
   0  -4   8 6765.07 546.230   1
   0  -4   7 3114.55 372.029   1
   0  -4   6 58604.6 1385.61   1
   0   4  -5 45315.5 643.809   7
   0  -4   5 50418.5 1212.14   1
   0  -4   4 1679.09 249.435   1
   0  -4   3 647.366 154.790   1
   0   4  -3 691.235 143.984   2
   0   4  -2 8005.84 467.159   2
   0  -4   2 7657.84 406.238   1
   0   4  -1 1958.41 251.647   2
   0   4   0 2940.30 288.235   2
   0   4   1 15360.1 414.740   6
   0   4   1 14634.2 637.935   2
   0   4   2 6747.73 273.098   6
   0  -4  -2 6415.25 322.635   4
   0   4   2 6297.27 425.124   2
   0  -4  -3 6039.44 289.151   4
   0  -4  -3 6560.99 290.805   6
   0   4   3 6315.17 448.578   2
   0   4   4 2926.09 320.325   2
   0  -4  -4 3084.41 199.884   4
   0  -4  -4 2814.24 214.516   6
   0   4   5 13577.7 703.834   2
   0   4   5 13387.8 397.022   4
   0   4   6 5096.24 402.247   3
   0   4   6 5985.65 501.730   2
   0   4   7 9594.42 569.668   3
   0   4   7 9850.11 673.701   2
   0   4   8-3.45707 173.652   3
   0   4   8 133.650 175.139   2
   0   4   9 542.671 206.159   3
   0   4   9 335.990 233.403   2
   0   4  10 663.942 234.260   2
   0   4  10 241.068 192.546   3
   0   4  11 54.5886 226.843   3
   0   4  11-43.0964 209.241   2
   0   4  12 740.969 294.009   3
   0   4  12 335.355 214.692   2
   0   4  13 921.032 300.365   3
   0   4  13 566.992 269.856   2
   0   4  14 66.1289 252.459   2
   0   4  14-261.701 243.716   3
   0   4  15 1720.50 465.366   2
   0   4  15 2279.63 470.024   3
   0   4  16 1728.19 472.837   2
   0   4  16 2312.24 457.757   3
   0   4  17 472.389 299.000   3
   0   4  17 39.9183 237.447   2
   0   4  18 2012.98 514.588   3
   0   4  18 2285.53 566.801   2
   0   4  19-305.968 237.614   2
   0   4  19 1127.16 436.840   3
   0   4  20 1337.53 444.596   3
   0  -5  17 1646.36 507.955   1
   0  -5  16 1169.12 435.412   1
   0  -5  15 356.637 310.391   1
   0  -5  14 562.813 311.063   1
   0  -5  13 257.610 260.478   1
   0  -5  12 482.183 271.073   1
   0  -5  11 739.899 278.996   1
   0  -5  10 842.842 299.143   1
   0  -5   9 622.558 258.056   1
   0  -5   8 2784.75 393.727   1
   0  -5   7 124.721 207.571   1
   0   5  -6 3682.25 200.392   7
   0  -5   6 4078.28 409.106   1
   0  -5   5 1412.85 255.140   1
   0  -5   4 783.015 179.074   1
   0  -5   3 3317.82 308.286   1
   0   5  -3 3082.74 326.711   2
   0   5  -2 12722.1 650.747   2
   0  -5   2 12778.0 570.811   1
   0   5  -1 919.055 203.871   2
   0   5   0-90.2960 151.509   2
   0  -5  -1 3813.29 324.475   4
   0   5   1 4060.86 389.915   2
   0   5   2 1464.50 255.878   2
   0  -5  -2 1697.95 210.348   4
   0  -5  -3 91.2261 74.1979   4
   0   5   3 62.8233 138.002   2
   0  -5  -4 12340.5 454.271   4
   0   5   4 13304.8 719.190   2
   0  -5  -4 12814.8 455.172   6
   0  -5  -5 35347.5 735.508   4
   0  -5  -5 36166.7 827.690   6
   0   5   5 35752.0 1214.08   2
   0  -5  -6 670.275 156.344   6
   0   5   6 920.357 234.103   2
   0   5   7 17841.2 957.826   2
   0   5   8 2619.56 431.360   2
   0   5   9 2751.75 463.451   2
   0   5   9 3225.57 410.472   3
   0   5  10-57.9742 183.044   3
   0   5  10 125.198 250.696   2
   0   5  11 7647.58 748.711   2
   0   5  11 8011.84 658.678   3
   0   5  12 947.136 302.208   2
   0   5  12 674.529 263.237   3
   0   5  13 408.571 304.006   2
   0   5  13 623.950 294.349   3
   0   5  14 2427.81 433.027   3
   0   5  14 2190.38 518.498   2
   0   5  15 8761.60 829.476   3
   0   5  15 7133.64 848.614   2
   0   5  16 21569.4 1329.86   3
   0   5  16 19648.7 1423.16   2
   0   5  17 326.445 347.527   2
   0   5  17 986.048 399.296   3
   0   5  18 385.918 356.767   3
   0   5  18 202.091 296.520   2
   0   5  19 775.635 408.263   3
   0   5  19 435.103 342.192   2
   0  -6  17 1775.37 519.389   1
   0  -6  16 952.095 382.100   1
   0  -6  15 2239.03 508.374   1
   0  -6  14 3082.43 555.617   1
   0  -6  13 1746.56 409.919   1
   0  -6  12 3316.82 508.172   1
   0  -6  11 7225.31 709.096   1
   0  -6  10 2203.98 398.932   1
   0  -6   9 1331.67 308.316   1
   0  -6   8 248.829 187.129   1
   0  -6   7 1168.61 282.545   1
   0  -6   6 228.120 188.786   1
   0  -6   5 4893.85 455.495   1
   0  -6   4 2129.32 292.280   1
   0   6  -3 684.798 179.912   2
   0  -6   3 732.949 180.401   1
   0   6  -2 4336.83 434.740   2
   0  -6   2 4239.25 367.591   1
   0   6  -1 215.856 174.534   2
   0   6   0 440.567 179.680   2
   0  -6  -1 420.035 180.965   4
   0   6   1 114.899 143.751   2
   0   6   2 9134.94 612.396   2
   0  -6  -2 8803.54 487.411   4
   0  -6  -3 284.920 134.538   4
   0   6   3 213.197 158.223   2
   0  -6  -4 26.0591 78.8814   4
   0   6   4 562.088 255.978   2
   0   6   5 1248.01 280.838   2
   0  -6  -5 1271.90 177.029   4
   0  -6  -5 1328.26 184.066   6
   0  -6  -6 532.922 121.520   4
   0   6   6 364.294 216.932   2
   0  -6  -6 612.010 165.176   6
   0   6   7 3124.37 464.237   2
   0  -6  -7 3036.99 301.246   6
   0   6   8 584.287 218.408   2
   0   6   9 738.635 324.068   2
   0   6  10 1498.86 405.459   2
   0   6  11 3945.31 597.155   2
   0   6  12 891.869 308.440   3
   0   6  12 727.726 329.854   2
   0   6  13 6216.24 627.848   3
   0   6  13 4881.54 664.561   2
   0   6  14 1202.17 468.682   2
   0   6  14 1290.94 364.982   3
   0   6  15 16133.4 1271.94   2
   0   6  15 16709.9 1122.75   3
   0   6  16-146.506 256.127   2
   0   6  16 921.220 357.760   3
   0   6  17 1970.14 540.681   2
   0   6  17 1534.22 425.467   3
   0   6  18 7325.28 965.348   2
   0   6  18 7236.81 829.485   3
   0   6  19 2130.07 597.155   2
   0  -7  16 949.341 421.886   1
   0  -7  15 2324.37 552.141   1
   0  -7  14 317.744 297.318   1
   0  -7  13 460.420 295.903   1
   0  -7  12 3823.05 599.417   1
   0  -7  11 1693.21 409.968   1
   0  -7  10 4322.79 534.883   1
   0  -7   9 8394.98 708.203   1
   0  -7   8 1940.66 370.181   1
   0  -7   7 459.456 222.373   1
   0  -7   6 2123.90 338.705   1
   0  -7   5 5632.88 501.249   1
   0  -7   4 2240.44 319.773   1
   0   7  -3 5040.98 498.985   2
   0  -7   3 5547.09 454.656   1
   0   7  -2 21268.9 988.790   2
   0  -7   2 21650.9 852.004   1
   0   7  -1 5852.99 525.694   2
   0   7   0 768.564 274.504   2
   0   7   1 901.354 265.119   2
   0  -7  -1 995.124 242.246   4
   0  -7  -2 8208.99 523.824   4
   0   7   2 8445.06 655.535   2
   0  -7  -3 7364.94 480.033   4
   0   7   3 6990.91 611.851   2
   0   7   4 16319.4 933.934   2
   0  -7  -4 16527.8 653.842   4
   0   7   5 3357.12 465.591   2
   0  -7  -5 3154.25 289.092   4
   0   7   6-155.873 192.008   2
   0  -7  -6 82.2838 100.303   4
   0  -7  -7 569.708 189.050   6
   0   7   7 414.319 285.793   2
   0   7   8 1309.56 364.024   2
   0   7   9 552.792 298.162   2
   0   7  10 1381.89 361.072   2
   0  -7 -10 1019.98 245.701   6
   0  -7 -11 1855.80 323.519   6
   0   7  11 1376.76 354.838   2
   0   7  12 4336.79 666.987   2
   0   7  13 3514.02 604.575   2
   0   7  14 1923.71 478.753   2
   0   7  15 1026.52 406.358   2
   0   7  16 3342.95 661.039   2
   0   7  17 1250.23 467.086   2
   0   7  18 2723.84 654.093   2
   0  -8  15 1820.24 519.372   1
   0  -8  14-41.1352 216.493   1
   0  -8  13 2478.03 501.542   1
   0  -8  12-356.670 209.145   1
   0  -8  11 2076.00 444.215   1
   0  -8  10 260.084 248.497   1
   0  -8   9 812.039 299.489   1
   0  -8   8 553.604 278.552   1
   0  -8   7 509.501 235.141   1
   0  -8   6 231.488 189.812   1
   0  -8   5 1001.73 278.121   1
   0  -8   4 1107.92 248.169   1
   0  -8   3 2406.27 318.398   1
   0   8  -3 1851.36 357.231   2
   0  -8   2 12656.9 707.435   1
   0   8  -2 12180.1 821.572   2
   0   8  -1 207.867 236.335   2
   0  -8   1 367.667 203.226   1
   0  -8   0 77014.2 1858.59   4
   0   8   0 74323.9 1992.32   2
   0  -8  -1 10603.8 676.058   4
   0   8   1 10488.6 776.452   2
   0   8   2 13549.8 867.577   2
   0  -8  -2 14008.5 726.344   4
   0  -8  -3 4351.16 404.995   4
   0   8   3 4353.24 521.711   2
   0   8   4 3027.25 430.225   2
   0  -8  -4 3012.59 326.054   4
   0  -8  -5 43.0644 109.961   4
   0   8   5 306.077 267.369   2
   0   8   6 25857.5 1310.17   2
   0  -8  -6 25319.3 819.937   4
   0  -8  -7 5372.69 362.061   4
   0   8   7 5240.00 633.125   2
   0   8   8 351.452 268.833   2
   0   8   9 978.091 365.566   2
   0   8  10 299.500 239.743   2
   0   8  11 1913.59 463.796   2
   0   8  12 5312.27 715.903   2
   0   8  13 175.411 223.645   2
   0   8  14 820.158 383.521   2
   0   8  15 418.581 308.699   2
   0   8  16 583.562 316.595   2
   0   8  17 1184.85 433.004   2
   0   8  18 825.078 440.900   2
   0  -9  14 911.130 367.037   1
   0  -9  13 489.946 313.025   1
   0  -9  12-23.6467 258.685   1
   0  -9  11 683.828 324.044   1
   0  -9  10 71.5515 199.710   1
   0  -9   9 85.6811 241.484   1
   0  -9   8 1446.18 355.089   1
   0  -9   7 3014.78 451.367   1
   0  -9   6 2354.33 397.693   1
   0  -9   5 98.8155 183.139   1
   0  -9   4 981.913 266.183   1
   0   9  -3 91.6164 174.324   2
   0  -9   3 89.5456 134.288   1
   0   9  -2 8256.20 722.735   2
   0  -9   2 8625.68 624.536   1
   0  -9   1 36695.9 1220.19   1
   0   9  -1 37948.6 1501.75   2
   0  -9   1 38005.1 1451.00   4
   0  -9   0 25526.5 1158.80   4
   0   9   0 26318.0 1262.82   2
   0  -9  -1 17147.6 909.821   4
   0   9   1 18293.1 1062.65   2
   0  -9  -2 688.417 228.786   4
   0   9   2 555.609 246.118   2
   0   9   3 920.201 331.609   2
   0  -9  -3 1083.41 255.663   4
   0  -9  -4 5435.33 454.109   4
   0   9   4 4636.88 570.516   2
   0   9   5 4201.08 543.914   2
   0  -9  -5 4504.75 396.811   4
   0  -9  -6 2926.96 319.909   4
   0   9   6 2950.60 513.626   2
   0   9   7 321.163 279.911   2
   0   9   8 2840.97 516.282   2
   0   9   9 389.254 283.231   2
   0   9  10 4824.14 699.036   2
   0   9  11 1102.02 392.982   2
   0   9  12 462.487 337.155   2
   0   9  13 106.865 292.242   2
   0   9  14 1085.86 471.121   2
   0   9  15 117.032 287.443   2
   0   9  16 334.681 312.541   2
   0   9  17 557.210 429.362   2
   0 -10  13-410.997 281.822   1
   0 -10  12-229.260 312.743   1
   0 -10  11 1312.52 392.576   1
   0 -10  10 884.876 316.598   1
   0 -10   9 1141.37 356.454   1
   0 -10   8 359.211 275.804   1
   0 -10   7 709.340 278.652   1
   0 -10   6 642.841 250.460   1
   0 -10   5 103.443 199.088   1
   0 -10   4 322.063 229.023   1
   0  10  -3 389.665 209.123   2
   0 -10   3 663.746 209.581   1
   0  10  -2 6123.53 666.460   2
   0 -10   2 6270.93 677.353   4
   0 -10   2 5604.22 543.595   1
   0 -10   1 3590.47 427.109   1
   0  10  -1 4081.58 552.686   2
   0 -10   1 4217.65 542.210   4
   0  10   0 2508.64 440.826   2
   0 -10   0 3342.78 468.582   4
   0 -10   0 3073.60 398.630   1
   0  10   1 3533.10 538.496   2
   0 -10  -1 3435.97 462.404   4
   0 -10  -2 144.621 219.498   4
   0  10   2 486.984 279.898   2
   0 -10  -3 932.520 257.277   4
   0  10   3 928.277 325.799   2
   0  10   4 548.978 263.375   2
   0 -10  -4 409.059 172.163   4
   0  10   5 8956.02 838.500   2
   0 -10  -5 9235.65 608.457   4
   0  10   6 2089.20 444.278   2
   0  10   7 895.971 356.511   2
   0  10   8 2707.24 543.481   2
   0  10   9 244.853 328.825   2
   0  10  10 719.451 337.411   2
   0  10  11 1139.53 428.543   2
   0  10  12 139.238 281.167   2
   0  10  13 3155.19 609.824   2
   0  10  14 1594.31 502.686   2
   0  10  15 513.948 378.009   2
   0  10  16 622.388 473.385   2
   0 -11  12 242.911 321.064   1
   0 -11  11 219.432 269.337   1
   0 -11  10 2170.99 463.993   1
   0 -11   9 1539.10 398.556   1
   0 -11   8-229.466 188.585   1
   0 -11   7 2098.15 413.649   1
   0 -11   6 535.215 242.591   1
   0 -11   5 437.926 252.850   1
   0 -11   4 1665.77 438.150   4
   0 -11   4 1391.88 332.762   1
   0 -11   3 3005.40 517.728   4
   0 -11   3 2316.84 360.111   1
   0  11  -3 2577.19 457.838   2
   0 -11   2 6622.95 738.199   4
   0  11  -2 6910.56 730.736   2
   0 -11   2 7324.74 623.326   1
   0 -11   1 4057.54 574.232   4
   0 -11   1 3310.90 425.556   1
   0  11  -1 3892.36 560.052   2
   0 -11   0 8083.59 643.377   1
   0 -11   0 8128.38 734.020   4
   0  11   0 7192.54 756.223   2
   0 -11  -1 10930.8 813.730   4
   0  11   1 9222.64 858.758   2
   0  11   2 1719.55 422.305   2
   0 -11  -2 2087.55 383.556   4
   0  11   3 603.988 263.606   2
   0 -11  -3 862.749 239.484   4
   0  11   4 988.198 304.476   2
   0  11   5 4805.04 663.807   2
   0  11   6 1892.90 440.134   2
   0  11   7 771.482 355.174   2
   0  11   8-132.257 248.867   2
   0  11   9 251.113 247.374   2
   0  11  10 722.199 295.309   2
   0  11  11 2572.30 620.213   2
   0  11  12 884.542 400.387   2
   0  11  13 368.468 324.621   2
   0  11  14 958.233 430.929   2
   0  11  15 1168.41 514.214   2
   0 -12   9 1494.79 536.971   4
   0 -12   8 1365.30 514.683   4
   0 -12   7 2473.30 578.065   4
   0 -12   6 4735.97 740.968   4
   0 -12   6 3802.99 534.550   1
   0 -12   5 1933.37 482.453   4
   0 -12   5 1340.13 354.888   1
   0 -12   4 1842.62 369.491   1
   0 -12   4 1906.75 452.707   4
   0  12  -3 448.404 294.796   2
   0 -12   3 207.808 308.294   4
   0 -12   2-135.385 210.027   4
   0  12  -2 10.4533 207.529   2
   0 -12   1 485.892 273.914   4
   0  12  -1-24.0101 193.830   2
   0 -12   0 7783.29 768.714   4
   0  12   0 6720.39 769.928   2
   0  12   1 489.569 313.225   2
   0 -12  -1 769.014 300.091   4
   0 -12  -2 338.424 221.096   4
   0  12   2 149.423 239.914   2
   0  12   3 168.996 282.653   2
   0  12   4 574.833 288.148   2
   0  12   5 2521.95 515.508   2
   0  12   6 881.257 384.212   2
   0  12   7 5293.97 754.624   2
   0  12   8 1245.74 412.641   2
   0  12   9-216.743 308.980   2
   0  12  10 658.962 356.234   2
   0  12  11-420.760 364.574   2
   0  12  12 591.863 402.970   2
   0  12  13 954.308 457.770   2
   0  12  14 908.013 497.332   2
   0 -13   7 1843.54 573.797   4
   0 -13   6 5374.89 792.488   4
   0 -13   5 692.544 374.825   4
   0 -13   4 541.201 324.353   4
   0 -13   3 15.8570 237.743   4
   0  13  -2 507.036 264.402   2
   0 -13   2 1156.29 380.353   4
   0  13  -1 2535.95 525.287   2
   0 -13   1 2260.19 462.827   4
   0  13   0 3867.88 627.336   2
   0 -13   0 4142.92 604.984   4
   0  13   1 1030.26 344.697   2
   0  13   2 73.8348 206.913   2
   0  13   3 2343.66 499.206   2
   0  13   4 2135.18 504.581   2
   0  13   5 1337.39 436.209   2
   0  13   6 2487.14 568.440   2
   0  13   7 470.110 310.418   2
   0  13   8 1163.55 430.282   2
   0  13   9 604.414 428.646   2
   0  13  10 421.279 382.565   2
   0  13  11 456.555 356.636   2
   0  13  12 580.277 326.051   2
   0 -14   5 533.146 403.136   4
   0 -14   4 135.914 269.464   4
   0 -14   3 586.872 420.046   4
   0 -14   2 685.555 355.139   4
   0  14  -2 114.063 213.336   2
   0 -14   1 1548.70 425.524   4
   0  14  -1 1116.12 376.703   2
   0  14   0 138.637 211.871   2
   0  14   1 407.237 292.053   2
   0  14   2 1652.17 479.516   2
   0  14   3 818.942 381.036   2
   0  14   4 398.119 338.759   2
   0  14   5 132.472 220.948   2
   0  14   6 446.659 367.227   2
   0  14   7-536.273 339.061   2
   0  14   8 275.117 356.737   2
   0  14   9 1017.05 515.556   2
  -1  14   8 116.411 269.790   2
  -1  14   7 599.721 384.025   2
  -1  14   6 528.932 359.839   2
  -1  14   5 620.886 365.403   2
  -1  14   4 468.599 366.687   2
  -1  14   3 455.053 332.024   2
  -1  14   2 111.401 216.255   2
  -1  14   1-542.895 318.005   2
  -1  14   0 176.305 237.053   2
   1 -14   1 8.09067 226.989   4
  -1  14  -1-473.400 288.406   2
   1 -14   2 9.85210 260.706   4
   1 -14   3 2329.20 532.104   4
  -1  13  11 1000.42 473.797   2
  -1  13  10 4164.34 757.887   2
  -1  13   9 269.271 335.888   2
  -1  13   8 2146.19 535.699   2
  -1  13   7 2515.37 540.411   2
  -1  13   6 2459.61 535.869   2
  -1  13   5 1232.81 426.609   2
  -1  13   4 218.271 276.730   2
  -1  13   3 5179.01 721.496   2
  -1  13   2 5656.32 732.568   2
  -1  13   1 2276.87 478.383   2
   1 -13  -1 2581.52 516.228   4
   1 -13   0 166.721 230.114   4
  -1  13   0-40.4805 266.304   2
   1 -13   1-31.2817 248.215   4
  -1  13  -1 161.399 222.589   2
   1 -13   2 1047.88 419.030   4
  -1  13  -2 834.146 321.254   2
   1 -13   3 162.058 275.608   4
   1 -13   4 1309.36 436.499   4
   1 -13   5 1913.40 511.362   4
   1 -13   6 963.830 428.017   4
  -1  12  13 163.047 267.014   2
  -1  12  12 1081.74 475.730   2
  -1  12  11-41.1417 290.601   2
  -1  12  10 386.012 352.452   2
  -1  12   9 3128.86 610.756   2
  -1  12   8 217.639 339.755   2
  -1  12   7 3685.29 657.670   2
  -1  12   6 37.0514 235.899   2
  -1  12   5 2400.97 498.221   2
  -1  12   4 452.053 287.822   2
  -1  12   3 114.535 207.514   2
  -1  12   2 396.206 275.176   2
   1 -12  -2 413.887 248.765   4
  -1  12   1 1147.32 376.671   2
   1 -12  -1 1383.98 331.919   4
   1 -12   0 99.6358 237.183   4
  -1  12   0-310.952 264.223   2
   1 -12   1 1574.16 392.744   4
  -1  12  -1 1021.16 323.620   2
   1 -12   2 1105.09 337.093   4
  -1  12  -2 857.915 303.102   2
   1 -12   3 2711.76 535.689   4
   1 -12   4 924.486 386.533   4
   1 -12   5 378.538 319.519   4
   1 -12   6 1248.38 483.131   4
   1 -12   7 804.317 361.766   4
   1 -12   8 935.506 448.867   4
  -1  11  14 420.254 307.684   2
  -1  11  13 1585.91 529.412   2
  -1  11  12 1157.18 470.249   2
  -1  11  11 244.386 269.899   2
  -1  11  10 249.838 309.595   2
  -1  11   9 747.071 376.266   2
  -1  11   8 73.1376 240.318   2
  -1  11   7 5325.54 714.132   2
  -1  11   6 2673.76 498.547   2
  -1  11   5 195.266 230.607   2
  -1  11   4-124.791 224.936   2
   1 -11  -4 175.285 189.718   4
   1 -11  -3 4942.75 556.701   4
  -1  11   3 4837.46 657.720   2
   1 -11  -2 2704.76 423.399   4
  -1  11   2 3155.67 524.643   2
   1 -11  -1 1104.40 306.166   4
  -1  11   1 872.946 286.114   2
  -1  11   0 5612.45 665.808   2
   1 -11   0 7163.77 725.875   4
  -1  11  -1 1415.18 336.684   2
   1 -11   1 2130.06 438.585   4
  -1  11  -2 5622.28 663.601   2
   1 -11   2 5923.37 696.462   4
   1 -11   3 3128.58 541.256   4
   1 -11   4 500.030 298.756   4
   1 -11   5 3881.52 625.118   4
   1 -11   6 694.936 332.106   4
   1 -11   7 633.975 363.344   4
   1 -11   8 3632.08 678.264   4
   1 -11   9 2783.26 641.992   4
   1 -11  10 1451.90 500.846   4
  -1  10  16 219.041 334.507   2
  -1  10  15 1857.09 521.738   2
  -1  10  14 2.94916 291.562   2
  -1  10  13 3964.81 694.185   2
  -1  10  12 632.179 329.002   2
  -1  10  11 1465.85 451.504   2
  -1  10  10 191.259 236.701   2
  -1  10   9-5.60840 297.613   2
  -1  10   8 1661.92 464.106   2
  -1  10   7 1202.85 376.797   2
  -1  10   6 264.497 239.097   2
   1 -10  -5 2865.07 400.534   4
  -1  10   5 2308.25 443.051   2
  -1  10   4 1694.06 433.483   2
   1 -10  -4 2058.75 348.650   4
   1 -10  -3 1417.14 298.487   4
  -1  10   3 795.004 320.879   2
  -1  10   2 5920.10 685.612   2
   1 -10  -2 6067.33 597.213   4
  -1  10   1 3409.46 519.469   2
   1 -10  -1 4328.05 528.504   4
   1 -10   0 799.423 318.460   4
  -1  10   0 370.300 234.465   2
  -1  10  -1 1139.46 328.685   2
   1 -10   1 2052.39 407.751   4
  -1  10  -2 488.397 211.616   2
   1 -10   2 575.332 191.162   1
   1 -10   2 832.573 327.186   4
   1 -10   3 343.698 176.822   1
  -1  10  -3 3.94828 168.382   2
   1 -10   4 582.788 324.365   4
   1 -10   4 208.613 181.856   1
   1 -10   5 1406.56 325.726   1
   1 -10   5 840.571 317.611   4
   1 -10   6 333.347 185.819   1
   1 -10   6 685.148 317.478   4
   1 -10   7 478.767 233.133   1
   1 -10   7 540.911 359.686   4
   1 -10   8 2462.23 423.402   1
   1 -10   8 4230.46 676.446   4
   1 -10   9 305.927 234.639   1
   1 -10   9 1590.72 473.434   4
   1 -10  10 993.323 435.767   4
   1 -10  10 141.494 271.855   1
   1 -10  11 538.033 358.100   4
   1 -10  11-16.1384 215.752   1
   1 -10  12 6259.39 881.735   4
  -1   9  17 536.420 422.907   2
  -1   9  16 532.621 366.710   2
  -1   9  15 2859.67 661.273   2
  -1   9  14 160.549 323.175   2
  -1   9  13 2500.63 544.350   2
  -1   9  12 2439.01 546.719   2
  -1   9  11 134.956 232.756   2
  -1   9  10 471.609 295.018   2
  -1   9   9 326.322 256.496   2
  -1   9   8 654.567 339.039   2
  -1   9   7 4983.47 628.500   2
  -1   9   6 539.448 289.044   2
   1  -9  -6 478.183 187.193   4
   1  -9  -5 251.066 174.109   4
  -1   9   5 74.2291 229.677   2
  -1   9   4-71.7221 205.570   2
   1  -9  -4 82.6213 119.270   4
  -1   9   3 8289.30 750.023   2
   1  -9  -3 9709.28 685.093   4
  -1   9   2 170.969 212.697   2
   1  -9  -2 411.590 227.724   4
   1  -9  -1 11206.4 791.003   4
  -1   9   1 12063.0 860.022   2
  -1   9   0 2281.65 398.193   2
   1  -9   0 2822.35 433.719   4
   1  -9   0 2850.66 319.804   1
   1  -9   1 1992.97 287.006   1
  -1   9  -1 1942.09 366.303   2
   1  -9   1 2050.15 386.014   4
   1  -9   2 175.627 123.912   1
  -1   9  -2-142.232 190.658   2
   1  -9   2-227.405 181.931   4
   1  -9   3 481.227 277.250   4
   1  -9   3 333.015 166.860   1
  -1   9  -3 428.761 220.786   2
   1  -9   4 1008.55 246.041   1
   1  -9   4 1091.94 363.172   4
   1  -9   5 672.420 236.370   1
   1  -9   5-5.17982 256.832   4
   1  -9   6 1475.41 300.011   1
   1  -9   6 2101.89 471.952   4
   1  -9   7 448.250 335.384   4
   1  -9   7 162.580 197.852   1
   1  -9   8 54.7482 264.411   4
   1  -9   8 521.658 253.858   1
   1  -9   9 279.875 225.161   1
   1  -9  10 323.526 262.090   1
   1  -9  11 1108.63 369.073   1
   1  -9  12 382.120 292.544   1
   1  -9  13 933.438 396.198   1
   1  -9  14 3104.05 592.586   1
  -1   8  17 868.355 371.497   2
  -1   8  16 662.945 392.465   2
  -1   8  15 11.9308 328.196   2
  -1   8  14 291.451 352.438   2
  -1   8  13 363.393 305.241   2
  -1   8  12 232.814 289.801   2
  -1   8  11 190.129 245.539   2
  -1   8  10 884.097 316.387   2
  -1   8   9 1864.61 460.210   2
   1  -8  -9 1627.68 328.570   6
   1  -8  -8 3815.99 439.699   6
  -1   8   8 4302.62 608.749   2
  -1   8   7 1183.50 348.612   2
   1  -8  -6 7969.80 547.152   4
  -1   8   6 7281.21 716.538   2
   1  -8  -5 3582.31 389.884   4
  -1   8   5 3247.42 481.221   2
  -1   8   4 16999.0 1001.02   2
   1  -8  -4 16839.4 826.955   4
  -1   8   3 13521.5 891.405   2
   1  -8  -3 12924.7 739.432   4
  -1   8   2 46679.4 1601.72   2
   1  -8  -2 46911.6 1426.20   4
   1  -8  -1 2443.49 386.726   4
  -1   8   1 2185.43 389.677   2
  -1   8   0 8029.36 679.905   2
   1  -8   0 8954.91 519.140   1
   1  -8   0 10157.9 723.249   4
   1  -8   1 153.834 136.385   1
  -1   8  -1 82.8952 151.274   2
   1  -8   1 70.5188 170.002   4
   1  -8   2 7396.82 489.669   1
  -1   8  -2 6524.37 600.798   2
   1  -8   2 6603.89 622.809   4
   1  -8   3 426.560 285.079   4
   1  -8   3 215.726 157.137   1
  -1   8  -3-85.8255 204.344   2
   1  -8   4 687.024 315.768   4
   1  -8   4 505.068 177.699   1
   1  -8   5 465.965 217.121   1
   1  -8   5 387.759 302.423   4
   1  -8   6 346.109 169.008   1
   1  -8   7 396.532 231.831   1
   1  -8   8 515.497 236.404   1
   1  -8   9 420.820 251.799   1
   1  -8  10 2682.81 459.868   1
   1  -8  11 574.576 277.405   1
   1  -8  12-129.277 253.159   1
   1  -8  13 1266.33 392.460   1
   1  -8  14 2504.68 498.483   1
   1  -8  15 297.310 307.748   1
  -1   7  18 6312.57 940.074   2
  -1   7  17 1745.57 557.229   2
  -1   7  16 377.537 273.745   2
  -1   7  15 1263.41 430.038   2
   1  -7 -14 2677.11 481.804   6
  -1   7  14 1870.91 478.744   2
   1  -7 -13 257.363 235.999   6
  -1   7  13-251.934 327.457   2
  -1   7  12 1155.01 374.707   2
   1  -7 -12 1308.39 324.230   6
  -1   7  11-158.030 229.232   2
   1  -7 -11 536.006 255.764   6
  -1   7  10 183.716 235.510   2
   1  -7 -10 1155.85 296.235   6
   1  -7  -9 1787.77 314.839   6
  -1   7   9 858.437 294.046   2
  -1   7   8 705.782 281.660   2
   1  -7  -8 526.436 216.383   6
  -1   7   7 87.7725 195.163   2
  -1   7   6 6604.47 660.003   2
   1  -7  -6 6144.53 454.582   4
  -1   7   5 518.293 245.186   2
   1  -7  -5 392.620 157.002   4
   1  -7  -4 9211.21 573.892   4
  -1   7   4 8229.13 674.985   2
   1  -7  -3 7347.71 523.292   4
  -1   7   3 7562.19 617.651   2
  -1   7   2 4401.91 492.607   2
   1  -7  -2 4085.20 403.556   4
   1  -7  -1 2977.53 392.555   4
  -1   7   1 2660.47 387.173   2
   1  -7   0 7488.39 588.770   4
   1  -7   0 7120.08 434.468   1
  -1   7   0 7586.35 617.235   2
   1  -7   1 6968.67 437.361   1
  -1   7  -1 6096.36 541.956   2
   1  -7   1 6577.20 565.506   4
  -1   7  -2-48.1105 156.722   2
   1  -7   2 333.392 242.542   4
   1  -7   2-29.3545 111.143   1
  -1   7  -3 95.8549 184.445   2
   1  -7   3 294.364 162.947   1
   1  -7   3 608.519 321.150   4
   1  -7   4 1158.20 245.422   1
   1  -7   4 1403.94 370.615   4
   1  -7   5 1311.93 198.881   5
   1  -7   5 1062.88 244.873   1
   1  -7   6 67.6328 170.825   1
   1  -7   7 12016.6 758.717   1
   1  -7   8 7975.64 648.513   1
   1  -7   9 5782.28 585.405   1
   1  -7  10 370.029 219.353   1
   1  -7  11 433.876 258.797   1
   1  -7  12 339.799 244.145   1
   1  -7  13 1378.45 388.404   1
   1  -7  14 87.2625 249.964   1
   1  -7  15 2151.47 481.213   1
   1  -7  16 2299.92 532.217   1
  -1   6  18 1116.83 468.224   2
  -1   6  17 4990.24 825.647   2
  -1   6  16 89.0620 279.434   2
  -1   6  15 292.458 356.515   2
  -1   6  14 541.649 360.665   2
  -1   6  13 203.710 262.157   2
  -1   6  13 50.9770 182.401   3
  -1   6  12 1220.85 395.454   2
   1  -6 -12 1927.86 373.273   6
  -1   6  11 260.102 256.240   2
   1  -6 -11 229.531 249.438   6
  -1   6  10 697.429 289.346   2
   1  -6 -10 644.964 217.752   6
  -1   6   9 263.681 213.531   2
   1  -6  -9 366.085 201.271   6
  -1   6   8 138.951 228.439   2
   1  -6  -8 399.018 193.016   6
  -1   6   7 3163.00 426.162   2
  -1   6   6 1655.18 362.836   2
  -1   6   5 323.397 226.571   2
   1  -6  -5 231.039 133.254   4
  -1   6   4 1111.47 276.949   2
   1  -6  -4 1303.70 232.791   4
   1  -6  -3 5392.34 413.935   4
  -1   6   3 6061.37 526.214   2
  -1   6   2 4026.25 441.491   2
   1  -6  -2 3289.90 340.270   4
  -1   6   1 104.483 164.359   2
   1  -6  -1 37.6190 136.077   4
  -1   6   0 542.858 213.479   2
   1  -6   0 555.969 206.605   4
  -1   6  -1 30215.0 1079.13   2
   1  -6   1 29651.1 814.313   1
   1  -6   1 28749.4 1075.95   4
   1  -6   2 1961.60 337.746   4
   1  -6   2 1541.08 196.384   1
  -1   6  -2 1527.41 274.471   2
   1  -6   3 8637.68 665.566   4
   1  -6   3 8789.75 500.275   1
  -1   6  -3 8368.89 588.122   2
   1  -6   4 7143.30 478.927   1
   1  -6   5 259.696 167.277   1
   1  -6   5 358.885 129.094   5
   1  -6   6 448.175 188.609   1
   1  -6   6 171.922 95.3135   5
   1  -6   7 1753.31 303.333   1
   1  -6   8 7416.45 604.728   1
   1  -6   9 14557.3 873.385   1
   1  -6  10 9262.22 757.000   1
   1  -6  11 31.9196 176.065   1
   1  -6  12 267.181 225.319   1
   1  -6  13 1714.90 411.911   1
   1  -6  14 80.9104 216.157   1
   1  -6  15 307.911 260.058   1
   1  -6  16 868.976 394.064   1
   1  -6  17 1521.45 459.122   1
  -1   5  19 88.9382 252.788   2
  -1   5  18 6541.23 924.332   2
  -1   5  17 9517.80 1059.59   2
  -1   5  16-13.7298 231.951   2
  -1   5  15 162.746 228.964   3
  -1   5  15 243.751 270.477   2
  -1   5  14 138.790 201.736   2
  -1   5  14 408.393 263.939   3
  -1   5  13 1680.41 406.965   2
  -1   5  13 1399.07 353.894   3
  -1   5  12 118.720 232.528   2
  -1   5  12-38.8061 168.386   3
  -1   5  11 1799.62 399.270   2
  -1   5  11 2191.60 346.597   3
  -1   5  10 7660.05 584.251   3
  -1   5  10 8199.51 751.189   2
  -1   5   9 3695.49 393.621   3
  -1   5   9 2892.17 450.391   2
  -1   5   8 2688.36 418.772   2
   1  -5  -8 963.613 212.071   6
  -1   5   7 10025.8 729.230   2
  -1   5   6-4.17707 180.461   2
   1  -5  -5 11487.8 543.625   4
  -1   5   5 11961.0 714.961   2
  -1   5   4 6279.80 515.861   2
   1  -5  -4 5815.21 399.129   4
   1  -5  -4 5752.38 414.107   6
  -1   5   3 13730.1 715.411   2
   1  -5  -3 13058.2 600.031   4
   1  -5  -2 5295.73 395.332   4
  -1   5   2 5690.30 457.760   2
  -1   5   1 3284.88 348.270   2
   1  -5  -1 3224.20 328.094   4
  -1   5   0 9780.98 569.479   2
   1  -5   0 9639.49 566.375   4
   1  -5   1 429.421 120.390   1
  -1   5  -1 418.635 169.548   2
   1  -5   1 563.250 200.591   4
   1  -5   2 16337.5 567.760   1
  -1   5  -2 17637.4 761.902   2
   1  -5   2 18080.6 832.100   4
   1  -5   3 25042.4 767.510   1
  -1   5  -3 24876.5 921.641   2
   1  -5   4 1032.53 198.619   1
   1  -5   5 3022.91 223.027   5
   1  -5   5 3019.32 318.355   1
   1  -5   6 2268.85 170.511   5
   1  -5   6 2619.32 321.857   1
   1  -5   7-115.016 153.153   1
   1  -5   8 4032.45 437.043   1
   1  -5   9 1125.90 283.385   1
   1  -5  10 6348.70 610.008   1
   1  -5  11 437.365 242.091   1
   1  -5  12 546.954 300.459   1
   1  -5  13 929.979 320.377   1
   1  -5  14 871.428 326.755   1
   1  -5  15 2643.44 539.721   1
   1  -5  16 530.917 300.893   1
   1  -5  17 973.027 405.921   1
   1  -5  17-173.281 312.593   3
  -1   4  19 784.028 318.574   2
  -1   4  18 218.412 297.759   2
  -1   4  17 1476.95 416.514   3
  -1   4  17 1198.30 438.534   2
  -1   4  16 179.739 270.075   3
  -1   4  16-12.9498 259.763   2
  -1   4  15-356.539 203.203   2
  -1   4  15 480.169 305.359   3
  -1   4  14 145.539 222.057   2
  -1   4  14 259.854 249.665   3
  -1   4  13 257.075 235.532   2
  -1   4  13 568.392 246.994   3
  -1   4  12 636.493 241.422   3
  -1   4  12 226.470 281.073   2
  -1   4  11 200.124 216.514   3
  -1   4  11-139.831 232.680   2
  -1   4  10 380.084 240.494   2
  -1   4  10 479.462 242.004   3
  -1   4   9 10292.0 622.798   3
  -1   4   9 10191.5 774.023   2
  -1   4   8 5758.71 442.010   3
  -1   4   8 5484.11 553.483   2
  -1   4   7 10989.0 557.740   3
  -1   4   7 11479.1 737.863   2
  -1   4   6-1.54305 143.340   2
  -1   4   5 21491.4 881.839   2
   1  -4  -5 20215.9 767.623   6
   1  -4  -4 69099.2 1244.74   4
  -1   4   4 68663.9 1497.87   2
   1  -4  -4 70317.3 1367.66   6
  -1   4   3 46211.0 1183.37   2
   1  -4  -3 45229.7 1015.08   4
   1  -4  -3 45321.9 1031.97   6
  -1   4   2 20660.2 761.975   2
   1  -4  -2 21098.2 706.453   4
  -1   4   1 8820.63 489.336   2
   1  -4  -1 9169.03 483.732   4
  -1   4   0 20266.4 724.555   2
   1  -4   0 19275.4 720.048   4
  -1   4  -1 2569.12 271.497   2
   1  -4   1 2448.12 283.089   4
   1  -4   1 2370.56 191.246   1
  -1   4  -2 230.943 124.437   2
   1  -4   2 519.206 212.579   4
   1  -4   2 161.127 82.9313   1
   1  -4   3 147152. 1678.99   1
   1  -4   4 10601.5 388.235   5
   1  -4   4 11109.7 510.787   1
   1  -4   5 357.980 85.9346   5
   1  -4   5 230.386 127.659   1
   1  -4   6 3448.55 339.086   1
   1  -4   6 2199.94 130.242   5
   1  -4   7 1539.56 282.659   1
   1  -4   8 6196.62 513.626   1
   1  -4   9 3753.74 437.598   1
   1  -4  10 5417.82 545.722   1
   1  -4  11 4421.32 530.197   1
   1  -4  12-136.836 191.917   1
   1  -4  13 1019.33 332.888   1
   1  -4  14 621.747 296.761   1
   1  -4  15 2770.61 538.792   1
   1  -4  16 794.855 383.870   1
   1  -4  16-332.555 334.357   3
   1  -4  17 1771.73 492.092   1
   1  -4  17 410.281 277.094   3
   1  -4  18 1440.22 525.750   3
  -1   3  19 424.914 355.184   3
  -1   3  19 594.782 398.726   2
  -1   3  18 1567.60 485.551   2
  -1   3  18 2478.42 488.631   3
  -1   3  17 57.6638 227.924   2
  -1   3  17-149.901 232.040   3
  -1   3  16 612.016 331.095   3
  -1   3  16 154.794 255.889   2
  -1   3  15 1368.33 406.494   2
  -1   3  15 2243.19 426.454   3
  -1   3  14 525.044 279.052   3
  -1   3  14-49.6825 193.427   2
  -1   3  13 1084.34 356.383   2
  -1   3  13 687.939 287.786   3
  -1   3  12 337.145 222.199   2
  -1   3  12 1088.72 312.057   3
  -1   3  11 682.662 252.951   3
  -1   3  11 233.846 271.244   2
  -1   3  10 352.031 173.670   2
  -1   3  10 438.328 210.218   3
  -1   3   9 1365.08 328.176   2
  -1   3   9 1108.22 250.572   3
  -1   3   8 1698.88 273.007   3
  -1   3   8 1734.37 328.157   2
  -1   3   7 2179.75 325.014   2
  -1   3   7 2634.83 290.217   3
  -1   3   6 6133.73 378.118   3
  -1   3   6 5605.88 474.048   2
  -1   3   5 2415.69 309.824   2
  -1   3   5 2150.69 223.662   3
   1  -3  -4 4527.67 347.204   6
  -1   3   4 4594.35 367.419   2
  -1   3   3 21093.1 717.863   2
   1  -3  -3 23417.8 491.817   3
   1  -3  -3 21368.0 691.413   6
   1  -3  -3 21425.4 647.729   4
   1  -3  -2 52481.8 1024.17   6
   1  -3  -2 51887.9 1001.62   4
  -1   3   2 52135.4 1072.11   2
   1  -3  -1 35085.5 834.613   4
  -1   3   1 36100.5 853.172   2
  -1   3   0-99.5641 101.131   2
   1  -3   0 53.4643 112.958   4
   1  -3   1 3268.09 294.471   4
  -1   3  -1 3062.25 257.192   2
   1  -3   1 3065.74 178.024   1
   1  -3   2 144.169 76.9738   1
   1  -3   2 188.016 149.573   4
  -1   3  -2 273.942 109.707   2
   1  -3   3 106130. 1150.02   5
   1  -3   3 109499. 1322.86   1
   1  -3   4 755.784 98.9635   5
   1  -3   4 830.061 151.399   1
   1  -3   5 10836.5 516.293   1
   1  -3   5 10138.3 284.975   5
   1  -3   6 3719.39 335.238   1
   1  -3   7 4117.75 386.923   1
   1  -3   8 15597.7 774.406   1
   1  -3   9 8713.47 636.064   1
   1  -3  10 160.391 220.499   1
   1  -3  11 743.102 265.029   1
   1  -3  12 20036.2 1101.40   1
   1  -3  13 884.069 292.664   1
   1  -3  14 14329.6 1017.96   1
   1  -3  15 4856.24 731.318   3
   1  -3  15 5365.76 689.717   1
   1  -3  16 1739.47 448.135   1
   1  -3  16 1267.71 459.188   3
   1  -3  17 513.428 390.501   3
   1  -3  18 692.770 340.743   3
  -1   2  20 472.754 317.080   3
  -1   2  19 484.193 369.217   3
  -1   2  19 708.717 374.654   2
  -1   2  18 402.670 285.565   3
  -1   2  18 66.6360 282.772   2
  -1   2  17 455.317 301.952   3
  -1   2  17 298.938 264.536   2
  -1   2  16 782.743 324.583   3
  -1   2  16 473.763 289.737   2
  -1   2  15 577.947 275.102   3
  -1   2  15 842.897 359.124   2
  -1   2  14 302.151 249.541   3
  -1   2  14 614.292 290.413   2
  -1   2  13 7209.16 669.224   3
  -1   2  13 6271.26 703.473   2
  -1   2  12 81.3928 196.879   2
  -1   2  12-73.3831 174.875   3
  -1   2  11 8503.91 642.381   3
  -1   2  11 7615.78 711.536   2
  -1   2  10 376.449 184.605   3
  -1   2  10 447.284 212.416   2
  -1   2   9 1255.40 248.160   3
  -1   2   9 1290.14 263.491   2
  -1   2   8 11617.9 608.650   3
  -1   2   8 11677.2 717.170   2
  -1   2   7 7581.83 463.441   3
  -1   2   7 7959.48 554.054   2
  -1   2   6 3775.12 294.266   3
  -1   2   6 3535.11 358.042   2
  -1   2   5 30211.4 915.377   2
  -1   2   5 28204.3 713.550   3
  -1   2   4 14500.8 444.889   3
  -1   2   4 15128.4 597.999   2
  -1   2   3 163908. 1231.99   3
  -1   2   3 166265. 1778.48   2
   1  -2  -3 162362. 1821.92   6
   1  -2  -2 282799. 2143.70   4
   1  -2  -2 294356. 2319.57   6
  -1   2   2 295649. 2157.50   2
   1  -2  -2 291221. 1251.63   3
   1  -2  -1 123805. 1423.24   6
   1  -2  -1 123298. 1407.22   4
  -1   2   1 124800. 1309.08   2
   1  -2   0 4415.86 136.649   1
   1  -2   0 4665.80 292.132   4
  -1   2   0 4367.11 243.701   2
  -1   2  -1 3050.14 208.574   2
   1  -2   1 3019.16 142.753   1
   1  -2   1 3112.52 259.495   4
   1  -2   2 120433. 1556.43   4
  -1   2  -2 123799. 1046.40   1
   1  -2   2 119411. 1064.24   1
   1  -2   2 115021. 1113.76   5
   1  -2   3 11468.9 326.370   5
   1  -2   3 11925.5 391.761   7
   1  -2   3 11659.3 399.261   1
   1  -2   4 421.652 116.991   1
   1  -2   4 340.986 88.9749   7
   1  -2   4 365.120 67.7894   5
   1  -2   5 3560.73 295.637   1
   1  -2   5 3584.38 215.313   7
   1  -2   6 2363.77 172.273   7
   1  -2   6 2678.08 291.313   1
   1  -2   7 1262.89 242.239   1
   1  -2   7 1099.07 126.229   7
   1  -2   8 9665.74 611.351   1
   1  -2   8 9053.75 323.851   7
   1  -2   9 6475.55 275.620   7
   1  -2   9 7884.35 603.587   1
   1  -2  10 3566.81 205.453   7
   1  -2  10 3985.62 460.052   1
   1  -2  11 1376.42 320.683   1
   1  -2  12 7942.29 697.743   1
   1  -2  13 16451.1 1016.89   1
   1  -2  14 2127.86 463.656   1
   1  -2  14 2797.47 533.935   3
   1  -2  15 14004.2 1047.24   1
   1  -2  15 13791.7 1113.74   3
   1  -2  16 571.470 360.466   3
   1  -2  17 1417.61 513.745   3
   1  -2  18 1767.09 535.143   3
   1  -2  19 264.754 401.553   3
  -1   1  20-89.1563 329.052   3
  -1   1  19 1041.31 459.444   2
  -1   1  19-53.3210 259.809   3
  -1   1  18 639.416 331.122   3
  -1   1  18 270.277 340.213   2
  -1   1  17 834.530 344.851   3
  -1   1  17 356.971 304.167   2
  -1   1  16 955.616 350.645   3
  -1   1  15 1522.65 384.664   3
  -1   1  14 5922.35 636.837   3
   1  -1 -13 1124.60 232.144   5
  -1   1  13 888.856 294.827   1
  -1   1  13 729.338 263.063   3
  -1   1  12 4602.37 526.120   3
  -1   1  12 4305.10 512.990   1
   1  -1 -12 5376.55 429.262   5
  -1   1  11 1290.33 296.482   1
  -1   1  11 1210.69 310.657   3
  -1   1  10 2609.02 372.661   1
  -1   1  10 2134.96 346.472   3
  -1   1   9 1406.80 273.324   3
  -1   1   9 1569.67 289.636   1
  -1   1   8 12.0229 131.609   1
  -1   1   7 18094.9 719.172   1
  -1   1   6 26995.9 804.716   1
  -1   1   5 33612.7 806.916   1
  -1   1   4 27463.5 646.411   1
  -1   1   3 265568. 1700.62   1
  -1   1   3 270162. 2027.84   2
  -1   1   2 45496.8 467.860   3
   1  -1  -2 47570.0 540.961   1
  -1   1   2 46509.5 723.886   2
  -1   1   2 45889.7 564.327   1
   1  -1  -1 5954.92 282.498   4
   1  -1  -1 6818.03 226.892   2
  -1   1   1 6147.92 224.019   2
   1  -1  -1 5937.81 275.166   5
   1  -1   0 81.6230 61.8419   5
   1  -1   0-9.08006 45.4523   2
  -1   1   0 29.0768 48.7530   2
   1  -1   0 45.7574 61.9013   4
   1  -1   1 131565. 1019.72   2
   1  -1   1 127218. 755.042   1
   1  -1   1 129042. 1121.06   5
   1  -1   1 127444. 1312.23   4
  -1   1  -1 131848. 735.631   1
  -1   1  -1 133441. 1194.05   7
   1  -1   2 338.118 84.3132   1
   1  -1   2 419.888 96.7795   7
  -1   1  -2 372.943 84.0001   5
  -1   1  -2 513.860 111.907   7
   1  -1   2 283.986 112.431   4
  -1   1  -2 424.544 75.7530   1
   1  -1   2 313.432 76.0996   5
   1  -1   3 20162.8 463.705   7
  -1   1  -3 20622.8 391.009   5
   1  -1   3 20057.8 510.025   1
   1  -1   3 19061.4 396.074   5
  -1   1  -3 20736.3 478.210   7
   1  -1   4 17.8781 67.1440   7
  -1   1  -4 44.2661 52.1609   5
   1  -1   5 320.260 134.937   1
  -1   1  -5 370.084 70.5221   5
   1  -1   5 333.290 89.4491   7
  -1   1  -6 2263.63 146.191   5
   1  -1   6 2098.46 266.524   1
   1  -1   6 2377.22 181.477   7
  -1   1  -7 14865.7 377.701   5
   1  -1   7 15129.0 448.389   7
   1  -1   7 16268.6 698.544   1
   1  -1   8 335.967 91.7080   7
  -1   1  -8 272.711 75.5751   5
   1  -1   8 321.234 190.376   1
   1  -1   9 1056.17 140.971   7
   1  -1   9 1322.07 283.292   1
   1  -1  10 4778.36 280.720   7
   1  -1  10 4935.61 489.958   1
   1  -1  11 483.565 119.410   7
   1  -1  11 819.181 277.456   1
   1  -1  12 190.117 225.660   3
   1  -1  12 251.851 237.296   1
   1  -1  13 1641.45 385.021   1
   1  -1  13 794.954 294.091   3
   1  -1  14 5802.55 717.472   3
   1  -1  15 5371.21 701.835   3
   1  -1  16 1526.91 452.734   3
   1  -1  17 8615.05 951.464   3
   1  -1  18 197.114 279.262   3
   1  -1  19 1301.58 470.188   3
  -1   0  20 1170.37 502.795   3
  -1   0  19 739.262 392.215   3
  -1   0  18 37.1433 282.556   3
  -1   0  17 562.256 369.808   3
  -1   0  16 2552.76 515.042   3
  -1   0  15 405.534 327.041   3
  -1   0  15-24.5865 198.217   1
  -1   0  14 701.430 331.092   3
  -1   0  14 794.476 320.945   1
  -1   0  13 4883.73 563.178   1
  -1   0  13 4847.26 566.184   3
   1   0 -12 2582.32 290.237   5
  -1   0  12 1799.58 352.107   1
   1   0 -11 157.278 130.922   5
  -1   0  11 369.364 251.731   1
  -1   0  10 1352.06 283.634   1
   1   0 -10 1297.82 203.520   5
  -1   0   9 9210.91 611.028   1
   1   0  -9 9210.83 464.858   5
   1   0  -8 535.360 143.321   5
  -1   0   8 468.737 172.509   1
  -1   0   7 32160.7 964.410   1
   1   0  -7 33185.1 792.075   5
  -1   0   6 7805.89 438.609   1
   1   0  -6 7331.53 367.172   5
   1   0  -5 818.918 140.320   5
  -1   0   5 716.813 145.149   1
   1   0  -4 83345.6 1079.08   5
  -1   0   4 82949.2 1135.92   1
   1   0  -3 24533.7 555.502   5
  -1   0   3 23993.9 532.536   1
  -1   0   2 999999. 3123.15   7
  -1   0   2 978321. 2863.56   1
   1   0  -2 977959. 3304.65   5
  -1   0   1 5886.18 182.614   1
  -1   0   1 6051.56 237.957   7
   1   0  -1 5740.44 242.840   5
   1   0   0 31996.3 557.664   4
  -1   0   0 33783.7 556.722   7
  -1   0   0 32978.2 616.421   6
   1   0   0 31341.9 541.778   5
   1   0   1 40378.9 539.416   3
  -1   0  -1 43092.3 629.702   7
   1   0   1 40706.8 595.534   5
   1   0   1 41439.3 619.798   4
  -1   0  -2 17940.8 428.182   7
   1   0   2 16814.5 428.893   3
   1   0   2 17096.7 417.825   4
   1   0   3 4237.04 246.951   4
   1   0   3 4635.26 228.639   7
   1   0   3 4052.75 267.158   3
   1   0   4 5659.83 339.620   3
   1   0   5 709.059 178.130   1
   1   0   5 661.495 178.179   3
   1   0   6 2052.00 254.294   1
   1   0   6 2404.35 287.077   3
   1   0   7 173.936 132.999   1
   1   0   7-1.14797 157.292   3
   1   0   8 6048.80 474.340   1
   1   0   8 5192.98 474.632   3
   1   0   9 91.7521 184.507   1
   1   0   9 352.218 211.728   3
   1   0  10 215.752 218.566   1
   1   0  10 384.304 259.127   3
   1   0  11 2509.31 418.084   3
   1   0  12 2792.91 433.139   3
   1   0  13 2015.24 422.998   3
   1   0  14 2827.91 501.993   3
   1   0  15 335.800 263.204   3
   1   0  16 42.2075 267.820   3
   1   0  17 749.910 296.551   3
   1   0  18 1184.95 495.252   3
   1   0  19 2813.61 606.055   3
   1   0  20 1646.82 565.638   3
  -1  -1  19 740.718 409.605   3
  -1  -1  18 263.330 292.114   3
  -1  -1  17 45.7305 294.693   3
  -1  -1  17 777.344 372.731   1
  -1  -1  16 2112.51 487.612   1
  -1  -1  16 1830.80 469.791   3
  -1  -1  15 301.715 259.634   3
  -1  -1  15 439.329 272.672   1
  -1  -1  14 656.058 266.634   1
  -1  -1  13-9.51357 185.390   1
  -1  -1  12 1744.11 379.226   1
   1   1 -11 527.622 144.992   5
  -1  -1  11 359.835 256.386   1
   1   1 -10 658.872 146.214   5
  -1  -1  10 464.624 214.893   1
   1   1  -9 1019.63 163.821   5
  -1  -1   9 712.454 225.319   1
   1   1  -8 54.3843 83.3555   5
  -1  -1   8 135.432 164.632   1
   1   1  -7 22834.1 601.044   5
  -1  -1   7 22416.7 828.439   1
  -1  -1   6 4315.13 343.559   1
  -1  -1   6 3991.63 213.616   7
   1   1  -6 3902.43 247.121   5
   1   1  -5 5319.80 267.556   5
  -1  -1   5 5249.67 226.568   7
  -1  -1   5 5313.19 352.249   1
  -1  -1   4 75240.3 1171.68   1
   1   1  -4 73945.9 918.662   5
  -1  -1   4 75013.7 788.910   7
  -1  -1   3 159796. 1542.95   1
  -1  -1   3 168030. 1316.05   5
   1   1  -3 161900. 1104.48   7
   1   1  -3 160598. 1313.29   5
  -1  -1   3 161363. 1123.39   7
   1   1  -2 195511. 1221.02   7
  -1  -1   2 199395. 1237.43   7
  -1  -1   2 198787. 1531.70   1
   1   1  -2 191374. 1380.79   5
  -1  -1   2 201443. 1376.91   5
  -1  -1   1 22767.0 426.826   7
   1   1  -1 22016.5 457.878   5
   1   1   0 11444.7 264.224   2
  -1  -1   0 12311.9 322.363   6
   1   1   1 66967.6 696.720   2
  -1  -1  -2 42489.8 496.957   4
   1   1   2 41616.6 502.019   4
   1   1   2 40123.7 717.174   3
   1   1   2 41198.0 661.082   2
   1   1   3 18736.8 360.436   4
   1   1   3 18168.9 543.312   3
   1   1   4 808.543 168.606   3
   1   1   5 2823.47 283.581   3
   1   1   6 10342.5 550.665   3
   1   1   7 15880.7 726.845   3
   1   1   8 35864.7 1149.95   3
   1   1   9 911.308 276.984   3
   1   1  10 465.863 238.284   3
   1   1  11 760.923 253.914   3
   1   1  12 6601.34 639.093   3
   1   1  13 17920.1 1068.48   3
   1   1  14 1830.15 415.706   3
   1   1  15 1183.43 368.970   3
   1   1  16 577.768 298.065   3
   1   1  17 1842.41 479.161   3
   1   1  18 785.388 366.501   3
   1   1  18 636.548 354.942   2
   1   1  19 1152.58 468.411   2
   1   1  19 945.296 400.229   3
   1   1  20 614.962 336.973   2
   1   1  20 1514.82 488.490   3
  -1  -2  19 17326.4 1432.78   3
  -1  -2  18 141.296 345.434   3
  -1  -2  18 1180.29 417.066   1
  -1  -2  17 6445.57 798.817   1
  -1  -2  17 6080.09 797.217   3
  -1  -2  16 1000.69 401.969   1
  -1  -2  15 3951.87 576.143   1
  -1  -2  14 2942.29 500.507   1
  -1  -2  13 995.702 311.777   1
  -1  -2  12 3999.64 525.910   1
  -1  -2  11-209.152 194.787   1
   1   2 -10 1651.32 170.210   5
  -1  -2  10 1816.61 323.558   1
   1   2  -9 4728.17 270.802   5
  -1  -2   9 5044.20 492.923   1
   1   2  -8 1540.58 156.235   5
  -1  -2   8 1721.70 292.520   1
  -1  -2   7 27369.6 954.705   1
   1   2  -7 28518.4 600.102   5
  -1  -2   6 3368.24 324.877   1
   1   2  -6 3747.21 217.292   5
  -1  -2   5 462.095 148.444   1
   1   2  -5 433.011 92.7201   5
   1   2  -4 7628.88 293.871   5
  -1  -2   4 6974.87 398.422   1
   1   2  -4 6872.97 199.388   7
  -1  -2   4 7813.44 289.445   5
  -1  -2   3 3554.82 196.771   5
   1   2  -3 3600.86 160.244   7
  -1  -2   3 3401.96 261.350   1
  -1  -2   2 23603.6 491.284   5
  -1  -2   2 22833.7 610.357   1
   1   2  -2 22755.4 422.985   7
   1   2  -1 1541.03 156.559   2
   1   2   0 51706.5 805.904   2
   1   2   1 77684.8 1023.83   2
  -1  -2  -1 79813.1 618.290   6
   1   2   2-18.2339 89.8869   2
   1   2   3 8764.61 408.171   3
   1   2   3 9159.02 423.881   2
   1   2   4 468.675 142.592   2
   1   2   4 345.014 155.244   3
   1   2   5 2332.35 289.950   2
   1   2   5 2335.06 275.995   3
   1   2   6 2092.41 284.686   2
   1   2   6 1946.48 273.478   3
   1   2   7 198.995 184.600   3
   1   2   7 3.80928 120.922   2
   1   2   8 40660.5 1220.92   3
   1   2   9 7169.82 565.841   3
   1   2  10 5148.60 513.313   3
   1   2  11 298.570 252.418   3
   1   2  12 1063.99 332.376   3
   1   2  13 3679.61 520.365   3
   1   2  14 8992.67 801.800   3
   1   2  14 7542.46 778.451   2
   1   2  15 12637.8 1033.39   2
   1   2  15 12202.4 973.785   3
   1   2  16 3737.07 609.944   3
   1   2  16 3785.93 615.513   2
   1   2  17 212.144 243.516   2
   1   2  17 1053.17 386.469   3
   1   2  18 1701.31 471.607   2
   1   2  18 1619.95 486.196   3
   1   2  19 3723.17 703.176   2
   1   2  19 4965.97 757.184   3
   1   2  20 506.432 373.832   3
   1   2  20 401.699 337.484   2
  -1  -3  18 8333.26 948.118   1
  -1  -3  18 8897.55 1021.36   3
  -1  -3  17 1414.01 479.789   1
  -1  -3  16 2814.19 543.753   1
  -1  -3  15 635.201 357.973   1
  -1  -3  14 416.673 269.217   1
  -1  -3  13 861.898 307.217   1
  -1  -3  12 117.457 206.444   1
  -1  -3  11 33.9004 196.922   1
  -1  -3  10 2398.89 384.379   1
  -1  -3   9 6714.81 568.242   1
  -1  -3   8 2036.64 335.404   1
  -1  -3   7 968.326 247.617   1
  -1  -3   6 3896.70 379.335   1
  -1  -3   5 51985.9 1216.85   1
  -1  -3   5 50133.8 719.952   5
  -1  -3   4 19667.0 697.551   1
  -1  -3   4 19893.8 462.945   5
   1   3  -4 17460.1 331.857   7
  -1  -3   3 336.993 99.1179   5
  -1  -3   3 387.641 137.025   1
   1   3  -2 5799.91 347.807   2
  -1  -3   2 6008.96 361.233   1
   1   3  -1 8300.94 404.217   2
   1   3   0 1803.41 205.390   2
   1   3   1 44482.8 943.611   2
   1   3   2 715.730 160.229   2
   1   3   3 85252.0 1407.01   2
   1   3   4 150.353 154.050   2
   1   3   5 10109.7 571.790   2
   1   3   5 9991.35 534.137   3
   1   3   6 3452.80 366.758   3
   1   3   6 2981.88 348.777   2
   1   3   7 64.0132 159.406   2
   1   3   7-116.412 147.547   3
   1   3   8 16030.4 846.914   2
   1   3   8 15847.7 790.382   3
   1   3   9 40493.3 1320.49   3
   1   3   9 39088.0 1409.53   2
   1   3  10 3261.38 450.298   3
   1   3  10 2713.84 432.719   2
   1   3  11 4729.13 564.828   2
   1   3  11 4564.08 527.025   3
   1   3  12 2978.87 427.172   3
   1   3  12 2989.25 481.359   2
   1   3  13 527.845 307.703   3
   1   3  13 502.735 257.135   2
   1   3  14 741.356 299.387   2
   1   3  14 911.441 344.970   3
   1   3  15 4648.46 635.560   3
   1   3  15 3015.44 541.447   2
   1   3  16 307.561 274.259   3
   1   3  16 597.712 327.736   2
   1   3  17 335.205 312.650   3
   1   3  17 131.528 237.126   2
   1   3  18-50.1681 260.227   3
   1   3  18 588.095 347.770   2
   1   3  19 816.269 431.296   2
   1   3  19 432.526 381.511   3
   1   3  20 850.830 456.124   2
   1   3  20 1832.88 516.338   3
  -1  -4  18 1538.28 492.332   1
  -1  -4  17 2179.17 539.479   1
  -1  -4  16 777.859 399.607   1
  -1  -4  15 926.383 351.648   1
  -1  -4  14 914.243 335.831   1
  -1  -4  13 1004.31 366.303   1
  -1  -4  12 753.130 279.914   1
  -1  -4  11 416.725 233.176   1
  -1  -4  10 169.290 201.636   1
  -1  -4   9 6917.38 598.964   1
  -1  -4   8 13296.0 778.900   1
  -1  -4   7 8468.17 597.235   1
  -1  -4   6 316.034 69.9934   5
  -1  -4   6 503.331 191.387   1
  -1  -4   5 27.2456 53.2301   5
   1   4  -5-4.54337 28.9966   7
  -1  -4   5 27.9531 127.166   1
  -1  -4   4 2341.39 283.257   1
  -1  -4   3 10180.4 534.121   1
   1   4  -2 5471.71 387.400   2
  -1  -4   2 5522.18 384.825   1
   1   4  -1 2834.06 283.654   2
   1   4   0 33555.5 937.943   2
   1   4   1 18394.8 704.664   2
   1   4   2 112250. 1758.82   2
   1   4   3 40960.0 1089.94   2
   1   4   4 3921.61 374.374   2
   1   4   5 2622.12 345.298   2
   1   4   6 223.202 198.868   2
   1   4   6 10.1066 158.369   3
   1   4   7 9840.99 669.986   2
   1   4   7 10627.1 637.281   3
   1   4   8 1515.06 313.264   2
   1   4   8 1424.04 302.833   3
   1   4   9 1039.95 299.693   3
   1   4   9 765.262 249.686   2
   1   4   9 363.587 60.0957   4
   1   4  10 19644.2 1084.47   2
   1   4  10 21042.4 1029.44   3
   1   4  11 3.55578 190.427   2
   1   4  11-106.533 212.072   3
   1   4  12-204.515 194.400   2
   1   4  12 104.677 236.081   3
   1   4  13 5217.78 644.924   2
   1   4  13 5894.63 640.992   3
   1   4  14 12182.1 946.257   3
   1   4  14 11265.6 971.226   2
   1   4  15 3266.31 572.044   2
   1   4  15 3389.25 534.403   3
   1   4  16 1264.77 396.173   3
   1   4  16 2201.37 523.859   2
   1   4  17 4354.77 657.374   3
   1   4  17 4700.78 761.178   2
   1   4  18-87.7527 246.272   2
   1   4  18 145.241 328.546   3
   1   4  19-143.881 302.107   3
   1   4  19-212.178 305.610   2
   1   4  20 588.101 316.086   2
   1   4  20-1.36013 282.512   3
  -1  -5  17 387.533 354.560   1
  -1  -5  16 430.824 358.942   1
  -1  -5  15 821.022 357.603   1
  -1  -5  14-106.727 229.739   1
  -1  -5  13 921.517 326.528   1
  -1  -5  12 917.792 317.485   1
  -1  -5  11-228.499 188.322   1
  -1  -5  10 1845.03 389.879   1
  -1  -5   9 336.883 213.515   1
  -1  -5   8 6157.11 567.610   1
  -1  -5   7 45.3742 38.0552   5
  -1  -5   7 346.060 174.694   1
  -1  -5   6 399.755 91.2939   5
  -1  -5   6 571.325 236.985   1
  -1  -5   5 9314.60 583.132   1
  -1  -5   4 2184.38 292.891   1
   1   5  -3 6153.86 475.197   2
  -1  -5   3 5622.26 436.133   1
   1   5  -2 12669.9 643.905   2
   1   5  -1 826.879 199.140   2
   1   5   0 28445.6 959.493   2
   1   5   1 551.552 175.951   2
   1   5   2 51426.9 1320.84   2
   1   5   3 155463. 2374.14   2
   1   5   4 44643.0 1312.55   2
  -1  -5  -4 38593.2 466.050   6
  -1  -5  -4 42332.3 633.538   4
   1   5   5 16500.1 834.932   2
  -1  -5  -5 13572.2 285.240   4
   1   5   6 4442.30 453.849   2
   1   5   7 4883.62 501.324   2
   1   5   8 1207.00 272.406   3
   1   5   8 1547.27 351.927   2
   1   5   9 10502.4 800.107   2
   1   5   9 9921.93 702.678   3
   1   5  10 18.0484 214.504   3
   1   5  10 95.9884 210.900   2
   1   5  11 4357.85 538.720   3
   1   5  11 4185.16 580.257   2
   1   5  12 6951.37 757.409   2
   1   5  12 7124.36 686.476   3
   1   5  13 2898.84 487.800   2
   1   5  13 3393.98 519.368   3
   1   5  14 13342.7 1090.68   2
   1   5  14 14672.2 1042.21   3
   1   5  15 5137.54 661.441   3
   1   5  15 4647.70 687.206   2
   1   5  16 1739.64 465.130   2
   1   5  16 1815.18 462.143   3
   1   5  17 260.179 251.669   2
   1   5  17 659.808 340.018   3
   1   5  18 312.995 319.293   2
   1   5  18 532.984 358.473   3
   1   5  19-498.892 324.630   3
   1   5  19-183.450 274.181   2
   1   5  20 132.587 300.412   3
  -1  -6  16 2017.69 512.158   1
  -1  -6  15 1096.81 446.152   1
  -1  -6  14 1057.35 382.896   1
  -1  -6  13 1923.23 453.790   1
  -1  -6  12 233.555 240.283   1
  -1  -6  11 821.504 324.548   1
  -1  -6  10 404.197 289.483   1
  -1  -6   9 404.620 251.549   1
  -1  -6   8 956.899 311.633   1
  -1  -6   7 1136.14 306.792   1
  -1  -6   6 1443.90 335.640   1
  -1  -6   5 6247.19 507.592   1
  -1  -6   4 1215.11 254.522   1
   1   6  -3 1914.31 294.974   2
  -1  -6   3 2068.13 307.199   1
   1   6  -2 247.336 163.243   2
  -1  -6   2 131.290 160.307   1
   1   6  -1 382.448 207.925   2
   1   6   0 1408.34 273.266   2
   1   6   1 32281.3 1134.90   2
   1   6   2-22.5566 178.511   2
   1   6   3 2664.00 365.275   2
  -1  -6  -4 4938.48 277.841   4
   1   6   4 5858.32 552.191   2
  -1  -6  -5 297.393 68.5132   4
   1   6   5 563.947 230.867   2
  -1  -6  -5 320.736 63.1961   6
   1   6   6 1391.26 318.385   2
  -1  -6  -6 1526.45 146.328   6
   1   6   7 336.391 229.491   2
   1   6   8 3863.26 511.674   2
   1   6   9 37866.8 1555.64   2
   1   6  10 5784.40 676.476   2
   1   6  11 12308.8 863.264   3
   1   6  11 11876.2 961.574   2
   1   6  12 3248.01 491.950   3
   1   6  12 3207.35 523.558   2
   1   6  13 27962.7 1382.00   3
   1   6  13 27531.9 1516.98   2
   1   6  14 109.538 260.976   2
   1   6  14 144.330 253.864   3
   1   6  15 7138.37 864.985   2
   1   6  15 8285.54 831.318   3
   1   6  16 5939.59 743.779   3
   1   6  16 7089.52 891.196   2
   1   6  17 824.398 380.470   3
   1   6  17 693.399 387.761   2
   1   6  18 903.308 451.524   2
   1   6  18 1216.82 462.996   3
   1   6  19 333.951 335.951   2
   1   6  19 17.1625 253.031   3
   1   6  20-293.165 331.785   3
  -1  -7  16 1602.59 483.815   1
  -1  -7  15 871.458 408.090   1
  -1  -7  14 3593.73 616.172   1
  -1  -7  13 379.452 317.977   1
  -1  -7  12 2398.41 462.035   1
  -1  -7  11 426.811 235.472   1
  -1  -7  10 811.079 299.735   1
  -1  -7   9 462.326 289.416   1
  -1  -7   8 601.019 237.127   1
  -1  -7   7 4789.73 534.028   1
  -1  -7   6 417.751 210.624   1
  -1  -7   5 193.139 191.840   1
  -1  -7   4 15500.1 819.422   1
   1   7  -3 45187.9 1450.50   2
  -1  -7   3 43562.6 1322.08   1
   1   7  -2 9190.36 663.956   2
  -1  -7   2 8263.16 567.697   1
   1   7  -1 123.995 181.214   2
   1   7   0 11497.0 731.154   2
   1   7   1 4819.80 505.418   2
   1   7   2 10916.8 728.726   2
   1   7   3 109.737 187.581   2
  -1  -7  -4 147.808 124.743   4
   1   7   4 126.171 211.555   2
   1   7   5 1333.91 338.564   2
  -1  -7  -5 1569.91 172.462   4
  -1  -7  -6 1045.70 125.420   4
   1   7   6 1217.58 346.223   2
   1   7   7 1534.40 346.090   2
  -1  -7  -7 1432.28 163.967   6
  -1  -7  -8 175.796 118.320   6
   1   7   8-33.5396 213.739   2
   1   7   9 1777.07 419.664   2
   1   7  10 572.839 313.594   2
   1   7  11-65.1292 246.852   2
   1   7  12 2059.42 445.259   2
   1   7  13 648.766 350.688   2
   1   7  14 2734.22 554.847   2
   1   7  15 203.175 237.374   2
   1   7  16 172.558 299.370   2
   1   7  17 2210.20 565.635   2
   1   7  18 1432.02 514.756   2
   1   7  19 244.699 305.078   2
  -1  -8  15 1333.80 441.809   1
  -1  -8  14 772.001 420.819   1
  -1  -8  13 3136.70 555.506   1
  -1  -8  12 2030.88 467.799   1
  -1  -8  11 593.422 261.301   1
  -1  -8  10 455.077 288.507   1
  -1  -8   9 940.309 344.357   1
  -1  -8   8 271.676 227.331   1
  -1  -8   7 1511.30 327.381   1
  -1  -8   6 9308.82 708.872   1
  -1  -8   5 404.876 240.393   1
  -1  -8   4 49078.6 1507.57   1
  -1  -8   3 393.105 226.051   1
   1   8  -3 17.8566 169.261   2
  -1  -8   2 24409.5 1033.89   1
   1   8  -2 23949.2 1120.90   2
   1   8  -1 16704.8 956.198   2
   1   8   0 1928.31 360.036   2
   1   8   1 1211.98 296.002   2
   1   8   2 400.167 260.057   2
   1   8   3 22051.7 1123.70   2
  -1  -8  -3 22671.7 826.907   4
   1   8   4 5211.11 591.214   2
  -1  -8  -4 5113.27 372.582   4
   1   8   5 2645.31 450.848   2
  -1  -8  -5 2498.22 238.476   4
   1   8   6 527.176 335.318   2
  -1  -8  -6 279.433 119.568   4
   1   8   7 438.643 280.951   2
   1   8   8 46.5230 235.258   2
   1   8   9 1487.40 370.649   2
   1   8  10 362.789 253.991   2
   1   8  11 5899.59 743.634   2
   1   8  12-128.474 293.309   2
   1   8  13 631.463 326.628   2
   1   8  14 1482.08 470.994   2
   1   8  15-134.572 240.850   2
   1   8  16 2445.80 601.774   2
   1   8  17 965.439 418.384   2
   1   8  18 367.441 344.998   2
  -1  -9  14 44.1810 258.356   1
  -1  -9  13 212.211 234.015   1
  -1  -9  12 90.4980 257.610   1
  -1  -9  11 1356.26 381.940   1
  -1  -9  10 213.932 255.062   1
  -1  -9   9 947.009 327.512   1
  -1  -9   8 349.063 240.831   1
  -1  -9   7 1780.15 393.751   1
  -1  -9   6 689.585 267.357   1
  -1  -9   5 6.52913 166.319   1
  -1  -9   4 4542.16 504.788   1
   1   9  -3 53210.1 1807.13   2
  -1  -9   3 55547.8 1658.93   1
  -1  -9   2 19726.8 987.482   1
   1   9  -2 20719.0 1109.82   2
   1   9  -1 13107.7 880.232   2
   1   9   0-41.7552 180.869   2
   1   9   1 7447.21 688.792   2
   1   9   2 6722.29 661.557   2
   1   9   3 174.092 258.504   2
  -1  -9  -3 301.952 186.542   4
   1   9   4 304.159 266.016   2
  -1  -9  -4 104.018 145.057   4
   1   9   5 926.986 374.352   2
  -1  -9  -5 737.303 158.501   4
   1   9   6 3585.32 561.039   2
   1   9   7 503.516 259.149   2
   1   9   8 12798.5 1037.80   2
   1   9   9 2581.60 524.726   2
   1   9  10 814.842 349.376   2
   1   9  11 1446.67 401.941   2
   1   9  12 208.315 247.544   2
   1   9  13-56.3366 283.798   2
   1   9  14 1627.24 504.056   2
   1   9  15 50.1527 286.352   2
   1   9  16 232.927 254.586   2
   1   9  17 813.532 476.420   2
  -1 -10  13 1831.86 505.278   1
  -1 -10  12 190.770 302.011   1
  -1 -10  11 30.9422 226.672   1
  -1 -10  10 431.471 255.771   1
  -1 -10   9 359.994 244.824   1
  -1 -10   8 1009.21 314.486   1
  -1 -10   7 954.758 319.261   1
  -1 -10   6 49.8119 221.328   1
  -1 -10   5 457.996 237.327   1
  -1 -10   4 2445.37 396.907   1
   1  10  -3 4463.48 581.124   2
  -1 -10   3 4838.12 539.043   1
   1  10  -2 1546.28 366.076   2
  -1 -10   2 1517.17 318.748   1
  -1 -10   1 3072.82 433.598   1
   1  10  -1 2111.03 418.580   2
   1  10   0 30.2428 214.981   2
   1  10   1 1903.72 418.375   2
  -1 -10  -2 1649.27 319.752   4
   1  10   2 1927.42 391.915   2
  -1 -10  -3 739.941 218.387   4
   1  10   3 141.348 223.073   2
  -1 -10  -4 239.739 174.263   4
   1  10   4-62.8326 211.972   2
   1  10   5 1299.79 377.972   2
   1  10   6 899.842 346.855   2
   1  10   7 495.913 326.743   2
   1  10   8 2224.04 479.503   2
   1  10   9 1854.24 508.453   2
   1  10  10 1228.47 455.719   2
   1  10  11 348.973 326.738   2
   1  10  12 1574.71 518.686   2
   1  10  13 1953.46 541.808   2
   1  10  14 439.734 256.799   2
   1  10  15-20.8985 290.922   2
   1  10  16 242.313 306.181   2
   1  10  17-65.0540 281.589   2
  -1 -11  12 1654.94 450.041   1
  -1 -11  11 1431.78 443.461   1
  -1 -11  10 446.746 350.005   1
  -1 -11   9 5081.47 664.204   1
  -1 -11   8 314.888 287.076   1
  -1 -11   7 1694.25 393.217   1
  -1 -11   6 429.619 253.777   1
  -1 -11   5 156.908 207.317   1
  -1 -11   4 1067.41 316.545   1
  -1 -11   3 925.632 266.624   1
   1  11  -3 1057.05 319.976   2
  -1 -11   2 1742.78 340.014   1
   1  11  -2 1822.52 427.529   2
   1  11  -1 3881.86 577.113   2
  -1 -11   1 3690.96 486.143   1
   1  11   0 2165.58 438.793   2
  -1 -11  -1 3361.50 476.473   4
   1  11   1 3135.15 517.938   2
  -1 -11  -2 343.138 193.903   4
   1  11   2 730.374 320.777   2
  -1 -11  -3 446.622 225.593   4
   1  11   3-108.886 222.199   2
   1  11   4 780.958 334.178   2
   1  11   5 819.602 310.696   2
   1  11   6-98.5931 222.262   2
   1  11   7 528.848 338.759   2
   1  11   8 108.506 229.278   2
   1  11   9 5003.18 747.569   2
   1  11  10 180.849 245.183   2
   1  11  11 596.943 347.947   2
   1  11  12 1274.39 437.769   2
   1  11  13 2891.46 661.440   2
   1  11  14 1363.23 439.996   2
   1  11  15 649.825 407.879   2
  -1 -12  10 1256.93 426.146   1
  -1 -12   9 2179.74 520.041   1
  -1 -12   8 743.651 296.019   1
  -1 -12   7 853.352 354.630   1
  -1 -12   6 1964.64 425.542   1
  -1 -12   5 419.228 235.857   1
  -1 -12   4 1139.59 317.164   1
   1  12  -3 21.9423 208.227   2
  -1 -12   3 117.097 231.157   1
  -1 -12   2 2115.65 393.371   1
   1  12  -2 1891.28 440.955   2
  -1 -12   1 1217.93 357.550   4
  -1 -12   1 1566.62 341.960   1
   1  12  -1 1355.33 362.218   2
   1  12   0 1065.73 377.350   2
  -1 -12   0 434.310 288.828   4
  -1 -12   0 903.099 290.885   1
  -1 -12  -1 702.232 279.595   4
   1  12   1 829.450 360.818   2
   1  12   2 1987.23 444.600   2
  -1 -12  -2 1829.47 342.436   4
   1  12   3 2868.82 559.410   2
   1  12   4 1876.65 454.951   2
   1  12   5 36.9447 260.809   2
   1  12   6 360.190 321.687   2
   1  12   7 896.828 431.331   2
   1  12   8 3164.60 642.180   2
   1  12   9 217.640 301.748   2
   1  12  10 683.585 402.795   2
   1  12  11 1794.81 572.713   2
   1  12  12 1391.89 544.688   2
   1  12  13 1327.84 523.863   2
   1  12  14 1308.56 489.038   2
  -1 -13   9 190.741 255.077   1
  -1 -13   8 2454.82 508.696   1
  -1 -13   7 614.931 285.243   1
  -1 -13   6 137.313 196.045   1
  -1 -13   5-190.898 262.723   1
  -1 -13   4 229.381 218.227   1
  -1 -13   3 653.148 374.059   4
  -1 -13   3 253.495 236.941   1
   1  13  -2 179.845 259.878   2
  -1 -13   2 366.148 279.296   4
  -1 -13   2 456.138 274.893   1
  -1 -13   1 534.505 282.761   1
  -1 -13   1 270.415 268.033   4
   1  13  -1 10.3583 193.358   2
  -1 -13   0 278.712 262.739   1
  -1 -13   0 69.5607 179.802   4
   1  13   0 176.097 232.719   2
   1  13   1 6193.38 773.704   2
  -1 -13  -1 6255.64 645.901   1
   1  13   2 1246.94 395.384   2
   1  13   3 11479.6 1085.64   2
   1  13   4 7837.76 912.526   2
   1  13   5 698.910 366.689   2
   1  13   6 1442.41 439.270   2
   1  13   7 2304.00 550.481   2
   1  13   8-477.105 313.429   2
   1  13   9 642.676 416.795   2
   1  13  10 3196.20 635.038   2
   1  13  11 5282.87 858.478   2
   1  13  12 4999.41 857.220   2
  -1 -14   5 931.911 456.778   4
  -1 -14   4 725.942 395.245   4
  -1 -14   3-9.75000 212.020   4
   1  14  -2 67.1765 249.301   2
  -1 -14   2 323.848 282.730   4
   1  14  -1 177.514 278.331   2
   1  14   0 385.289 295.215   2
   1  14   1 4146.58 689.041   2
   1  14   2 20.1880 251.621   2
   1  14   3 406.770 322.024   2
   1  14   4 1243.59 461.777   2
   1  14   5 644.981 346.455   2
   1  14   6 1353.37 448.443   2
   1  14   7 398.075 351.786   2
   1  14   8 852.741 402.658   2
   1  14   9 1741.06 533.623   2
   1  14  10 762.900 425.695   2
   1  15   2 917.060 380.869   2
   1  15   3 1620.93 474.070   2
   1  15   4 704.961 411.495   2
  -2  14   5 2007.76 520.412   2
  -2  14   4 831.562 328.076   2
   2 -14  -3 83.6728 230.958   5
  -2  14   3-290.148 297.386   2
  -2  14   2 923.484 334.266   2
  -2  14   1-12.3580 284.593   2
  -2  14   0 192.598 252.836   2
   2 -14   1 1163.62 372.051   4
  -2  13  10 701.874 401.711   2
  -2  13   9 3049.52 590.767   2
  -2  13   8 775.611 329.587   2
  -2  13   7 167.086 345.901   2
  -2  13   6-84.4962 245.746   2
  -2  13   5 2590.61 521.485   2
  -2  13   4 527.071 312.384   2
  -2  13   3 19.3383 213.712   2
  -2  13   2 194.410 231.148   2
   2 -13  -1 782.104 341.024   4
  -2  13   1 621.064 336.667   2
  -2  13   0 1026.28 362.670   2
   2 -13   0 1471.28 437.350   4
  -2  13  -1 354.160 281.745   2
   2 -13   1 256.485 251.507   4
   2 -13   2 611.944 330.025   4
   2 -13   3-130.828 261.773   4
   2 -13   4 332.418 330.274   4
  -2  12  12-733.556 358.315   2
  -2  12  11 2328.85 584.776   2
  -2  12  10 1602.87 474.435   2
  -2  12   9 3786.50 667.439   2
  -2  12   8 245.140 252.396   2
  -2  12   7 713.937 339.709   2
  -2  12   6 413.682 289.119   2
  -2  12   5 527.124 373.784   2
  -2  12   4 1526.12 398.991   2
  -2  12   3 1678.46 459.183   2
  -2  12   2-30.4430 198.767   2
   2 -12  -2 174.409 219.281   4
  -2  12   1-270.217 308.126   2
   2 -12  -1 313.385 229.952   4
   2 -12   0 1764.71 419.552   4
  -2  12   0 2328.01 477.523   2
   2 -12   0 2675.33 471.339   5
  -2  12  -1 342.551 240.287   2
   2 -12   1 632.880 328.518   4
   2 -12   2-78.5166 259.324   4
   2 -12   3 2413.00 519.831   4
   2 -12   4 733.136 361.545   4
   2 -12   5 1685.11 467.957   4
   2 -12   6 1186.70 408.581   4
   2 -12   7 387.880 372.400   4
  -2  11  14 368.669 336.213   2
  -2  11  13-438.052 393.331   2
  -2  11  12-171.106 289.083   2
  -2  11  11 494.899 441.860   2
  -2  11  10 782.158 345.099   2
  -2  11   9 458.067 331.602   2
  -2  11   8 1217.49 420.030   2
  -2  11   7 1129.43 385.351   2
  -2  11   6-58.8178 227.638   2
  -2  11   5 549.636 318.996   2
  -2  11   4 384.929 212.450   2
   2 -11  -4 235.577 215.769   4
  -2  11   3 377.855 260.722   2
   2 -11  -3 1300.85 364.855   4
  -2  11   2 278.401 219.900   2
   2 -11  -2 48.8614 162.371   4
   2 -11  -1 496.240 196.271   4
  -2  11   1 35.4521 210.678   2
   2 -11   0 614.625 297.762   4
  -2  11   0 327.304 209.187   2
  -2  11  -1 1810.14 424.726   2
   2 -11   1 2118.34 450.892   4
   2 -11   1 1291.02 328.648   5
  -2  11  -2 207.759 238.978   2
   2 -11   2 700.262 359.161   4
   2 -11   3 2765.05 516.757   4
   2 -11   4-31.3478 301.031   4
   2 -11   5 2206.46 512.096   4
   2 -11   6 711.749 355.335   4
   2 -11   7 841.285 387.121   4
   2 -11   8 500.900 297.301   4
   2 -11   9 2058.56 556.051   4
  -2  10  15 412.605 288.779   2
  -2  10  14-45.8509 276.478   2
  -2  10  13 426.177 332.641   2
  -2  10  12 342.686 316.904   2
  -2  10  11-277.856 281.856   2
  -2  10  10 1312.53 422.499   2
  -2  10   9 29.8086 259.183   2
  -2  10   8 2359.05 485.949   2
  -2  10   7 2460.88 487.863   2
  -2  10   6 164.754 224.962   2
  -2  10   5-46.0630 266.483   2
   2 -10  -5 419.916 235.988   4
   2 -10  -4 1291.53 311.215   4
  -2  10   4 1473.59 376.698   2
   2 -10  -3 346.420 254.271   4
  -2  10   3 305.586 180.315   2
   2 -10  -2-189.766 184.643   4
  -2  10   2 116.412 186.356   2
   2 -10  -1-27.1260 166.925   4
  -2  10   1 757.715 292.948   2
   2 -10   0 2176.69 424.270   4
  -2  10   0 2323.02 423.558   2
   2 -10   1 148.429 253.977   4
  -2  10  -1 158.885 185.444   2
  -2  10  -2-220.598 204.727   2
   2 -10   2 577.338 242.006   5
   2 -10   2 433.100 258.527   4
   2 -10   3 205.857 226.064   4
   2 -10   4 5133.44 690.172   4
   2 -10   5 4878.03 679.539   4
   2 -10   6 2216.99 504.435   4
   2 -10   7 1307.49 437.305   4
   2 -10   8 1388.58 445.909   4
   2 -10   9 1120.22 432.257   4
   2 -10  10 6476.09 893.700   4
   2 -10  11 6443.64 900.102   4
  -2   9  16-557.006 330.035   2
  -2   9  15 576.731 381.564   2
  -2   9  14 2136.55 571.768   2
  -2   9  13-293.605 287.496   2
  -2   9  12 555.168 386.862   2
  -2   9  11 701.414 370.152   2
  -2   9  10 1502.10 431.401   2
  -2   9   9 1331.20 397.480   2
  -2   9   8 1524.35 427.315   2
  -2   9   7 7881.69 783.812   2
   2  -9  -6 300.418 182.310   4
  -2   9   6 720.813 296.643   2
   2  -9  -5 6883.67 619.985   4
  -2   9   5 5976.93 663.535   2
   2  -9  -4 593.656 245.435   4
  -2   9   4-346.536 232.172   2
   2  -9  -3 816.851 266.308   4
  -2   9   3 476.646 222.727   2
  -2   9   2 1135.37 310.373   2
   2  -9  -2 877.102 288.741   4
   2  -9  -1 2897.52 443.768   4
  -2   9   1 2510.48 430.003   2
   2  -9   0 383.240 208.128   4
  -2   9   0 172.147 207.365   2
   2  -9   1 220.257 212.531   4
  -2   9  -1 383.769 210.789   2
   2  -9   2 783.941 338.783   4
  -2   9  -2 458.470 193.549   2
   2  -9   2 809.926 258.876   5
   2  -9   3 124.165 170.948   5
   2  -9   3 378.785 280.509   4
   2  -9   4 1425.44 382.898   4
   2  -9   5 546.854 336.404   4
   2  -9   6 564.001 313.107   4
   2  -9   7 4199.81 666.581   4
   2  -9   8 681.073 384.300   4
   2  -9   9 2319.06 515.139   4
   2  -9  10 653.813 383.731   4
   2  -9  11 627.003 343.002   4
   2  -9  12 2320.63 569.343   4
   2  -8 -17 87.1329 236.279   5
  -2   8  17 72.5079 257.835   2
  -2   8  16 536.991 368.651   2
  -2   8  15 624.242 337.828   2
  -2   8  14 981.509 366.811   2
  -2   8  13-76.6976 236.029   2
  -2   8  12 391.314 305.070   2
  -2   8  11 505.286 324.684   2
   2  -8 -10 377.379 230.573   6
  -2   8  10-40.6459 229.161   2
  -2   8   9 767.370 301.905   2
   2  -8  -9 936.921 312.227   6
  -2   8   8 391.750 285.628   2
  -2   8   7 12855.1 960.523   2
  -2   8   6 7272.35 720.327   2
   2  -8  -6 6878.81 579.944   4
  -2   8   5 6342.33 641.879   2
   2  -8  -5 6927.02 600.778   4
  -2   8   4 23883.2 1190.23   2
   2  -8  -4 25346.9 1131.95   4
   2  -8  -3 6556.41 604.277   4
  -2   8   3 6057.09 609.092   2
   2  -8  -2 18140.3 989.618   4
  -2   8   2 17471.3 987.325   2
   2  -8  -1 4044.58 477.015   4
  -2   8   1 4860.81 512.663   2
  -2   8   0 7667.47 652.361   2
   2  -8   0 8966.37 723.173   4
  -2   8  -1 649.284 234.636   2
   2  -8   1 753.562 276.569   4
   2  -8   2 802.672 227.675   5
  -2   8  -2 375.511 158.756   2
   2  -8   2 797.840 306.817   4
   2  -8   3 143.478 168.827   5
   2  -8   3 327.826 253.099   4
   2  -8   4 5465.76 652.889   4
   2  -8   4 4624.42 439.369   5
   2  -8   4 4883.07 407.687   1
   2  -8   5 392.320 153.358   1
   2  -8   5 692.310 284.915   4
   2  -8   6 525.334 177.176   1
   2  -8   6 330.518 264.299   4
   2  -8   7 1925.90 320.892   1
   2  -8   7 2432.46 495.129   4
   2  -8   8 972.765 359.196   4
   2  -8   8 1013.78 258.937   1
   2  -8   9 1063.65 387.418   4
   2  -8   9 417.108 225.466   1
   2  -8  10 1062.90 417.720   4
   2  -8  10 300.339 252.512   1
   2  -8  11 1661.71 397.014   1
   2  -8  11 1997.28 518.268   4
   2  -8  12 456.368 244.307   1
   2  -8  12 246.175 340.355   4
   2  -8  13 1602.18 468.730   4
   2  -8  13 1388.44 422.937   1
   2  -8  14-436.607 296.138   1
   2  -8  14 635.984 397.656   4
  -2   7  18-75.3492 336.307   2
  -2   7  17 488.980 269.770   2
   2  -7 -17 372.279 294.999   5
   2  -7 -16-264.003 269.375   5
  -2   7  16 295.984 272.413   2
  -2   7  15 249.784 243.964   2
  -2   7  14 121.216 261.191   2
   2  -7 -14 261.699 266.561   6
  -2   7  13 161.946 219.117   2
   2  -7 -13 421.698 282.615   6
  -2   7  12 118.429 242.650   2
   2  -7 -12 353.279 261.840   6
   2  -7 -11 461.802 265.633   6
  -2   7  11 131.636 215.706   2
  -2   7  10 369.089 260.656   2
   2  -7 -10 899.158 333.613   6
   2  -7  -9 626.736 274.179   6
  -2   7   9 657.220 296.458   2
  -2   7   8 574.542 279.797   2
   2  -7  -8 718.975 258.893   6
   2  -7  -7 814.975 272.047   6
  -2   7   7 582.571 305.259   2
   2  -7  -6 5312.35 493.302   4
  -2   7   6 4893.58 559.372   2
   2  -7  -5 6767.37 556.741   4
  -2   7   5 5913.51 601.649   2
  -2   7   4 12616.1 820.052   2
   2  -7  -4 13561.6 791.740   4
   2  -7  -3 2727.67 391.330   4
  -2   7   3 2893.69 409.946   2
  -2   7   2 12181.7 776.368   2
   2  -7  -2 11949.2 765.090   4
   2  -7  -1 380.840 171.474   4
  -2   7   1 788.587 260.443   2
   2  -7  -1 775.161 131.586   1
   2  -7   0 3114.48 236.841   1
   2  -7   0 3081.43 425.642   4
  -2   7   0 2490.62 353.108   2
   2  -7   1 5971.03 349.614   1
   2  -7   1 6420.55 597.819   4
  -2   7  -1 6043.75 532.611   2
   2  -7   2 2408.30 335.650   5
   2  -7   2 2751.34 263.073   1
  -2   7  -2 2602.04 371.830   2
   2  -7   2 2810.80 439.049   4
   2  -7   3 1889.38 391.812   4
   2  -7   3 1661.23 225.778   1
   2  -7   3 1857.38 288.110   5
   2  -7   4 1983.49 256.984   1
   2  -7   4 2170.81 408.769   4
   2  -7   4 2050.21 279.791   5
   2  -7   5 5988.87 445.890   5
   2  -7   5 5895.91 455.217   1
   2  -7   5 6460.22 660.673   4
   2  -7   6 6169.57 676.159   4
   2  -7   6 5432.79 466.533   1
   2  -7   7 13362.4 1001.89   4
   2  -7   7 13978.8 776.239   1
   2  -7   8 640.799 287.547   4
   2  -7   8 816.914 247.585   1
   2  -7   9 936.228 359.807   4
   2  -7   9 507.870 250.016   1
   2  -7  10 1195.49 414.662   4
   2  -7  10 1137.54 318.694   1
   2  -7  11 607.152 326.442   4
   2  -7  11 76.8181 228.459   1
   2  -7  12 2147.36 529.123   4
   2  -7  12 1682.84 401.626   1
   2  -7  13 866.894 384.755   4
   2  -7  13 631.080 274.858   1
   2  -7  14 927.649 400.046   4
   2  -7  14 793.890 333.318   1
   2  -7  15 1192.75 391.475   1
   2  -7  15 2673.74 592.995   4
   2  -7  16 470.004 384.790   1
  -2   6  18-143.327 280.066   2
   2  -6 -17 1069.23 364.074   5
  -2   6  17 901.675 396.917   2
   2  -6 -17 429.090 312.883   6
   2  -6 -16 931.613 414.636   6
   2  -6 -16 515.048 278.803   5
  -2   6  16 285.087 293.820   2
   2  -6 -15 333.463 198.933   5
  -2   6  15 324.378 338.864   2
   2  -6 -15 658.833 325.352   6
   2  -6 -14 140.758 261.731   6
  -2   6  14 441.532 300.683   2
  -2   6  13 273.610 274.874   2
   2  -6 -13 437.892 252.358   6
   2  -6 -12 136.185 234.507   6
  -2   6  12 145.815 313.802   2
  -2   6  11 1946.04 432.534   2
   2  -6 -11 2460.67 448.095   6
  -2   6  10 1874.88 392.766   2
   2  -6 -10 2266.20 395.072   6
   2  -6  -9 1457.21 349.177   6
  -2   6   9 1247.32 300.919   2
  -2   6   8 291.438 208.866   2
   2  -6  -8 552.753 241.032   6
  -2   6   7 7041.08 632.636   2
   2  -6  -7 8378.01 653.860   6
  -2   6   6 3877.04 496.123   2
   2  -6  -6 4195.01 457.957   6
  -2   6   5 16979.3 915.148   2
   2  -6  -5 17365.1 834.856   4
   2  -6  -4 18811.1 879.206   4
  -2   6   4 17424.9 895.587   2
   2  -6  -3 718.470 208.183   4
  -2   6   3 638.457 217.325   2
   2  -6  -2 1301.45 278.381   4
  -2   6   2 1280.74 277.715   2
  -2   6   1 1028.25 236.574   2
   2  -6  -1 1353.36 142.522   1
   2  -6  -1 1536.67 286.558   4
   2  -6   0 3586.88 223.370   1
   2  -6   0 3035.66 391.866   4
  -2   6   0 3322.65 384.753   2
  -2   6  -1 883.270 223.492   2
   2  -6   1 1554.83 178.181   1
   2  -6   1 1275.03 293.451   4
   2  -6   2 732.399 205.228   5
   2  -6   2 464.451 246.839   4
  -2   6  -2 506.403 188.185   2
   2  -6   2 662.696 142.151   1
   2  -6   3 1098.27 179.820   1
   2  -6   3 1062.25 298.005   4
   2  -6   3 674.808 194.390   5
   2  -6   4 2945.41 313.306   5
   2  -6   4 3113.75 303.301   1
   2  -6   4 3523.81 463.226   4
   2  -6   5 5513.23 404.024   5
   2  -6   5 6151.81 629.507   4
   2  -6   5 5571.93 425.870   1
   2  -6   6 729.846 305.557   4
   2  -6   6 278.658 157.920   1
   2  -6   6 376.257 142.556   5
   2  -6   7 1852.58 409.812   4
   2  -6   7 1542.67 270.840   1
   2  -6   8 1619.73 387.512   4
   2  -6   8 1514.75 295.583   1
   2  -6   9 495.875 336.789   4
   2  -6   9 357.944 221.938   1
   2  -6  10 585.032 262.208   1
   2  -6  10 455.418 299.173   4
   2  -6  11 2478.81 439.531   1
   2  -6  11 2163.79 451.678   4
   2  -6  12 1476.09 371.373   1
   2  -6  12 1526.87 431.728   4
   2  -6  13 1021.70 382.026   4
   2  -6  13 821.496 308.375   1
   2  -6  14 402.031 258.122   1
   2  -6  14 666.626 309.976   4
   2  -6  15 1073.04 411.891   4
   2  -6  15 1141.12 386.217   1
   2  -6  16-284.745 354.891   3
   2  -6  16 872.685 396.577   4
   2  -6  16 713.670 334.251   1
   2  -6  17 3495.06 674.542   4
   2  -5 -19 2042.65 560.605   6
  -2   5  18 772.856 425.794   2
   2  -5 -18-438.210 332.703   6
   2  -5 -17 1347.30 479.466   6
  -2   5  17 404.621 338.886   2
   2  -5 -16 1934.56 411.040   5
  -2   5  16 1400.81 474.574   2
   2  -5 -16 1104.87 375.400   6
   2  -5 -15-167.187 218.985   5
   2  -5 -15-272.415 266.904   6
  -2   5  15-223.432 279.130   2
  -2   5  14 1519.68 420.459   2
   2  -5 -14 2088.61 439.598   6
  -2   5  13 213.035 317.184   2
   2  -5 -13-43.3946 192.509   6
  -2   5  12 3922.11 598.731   2
   2  -5 -12 4537.34 593.925   6
   2  -5 -11 1039.06 305.813   6
  -2   5  11 1335.82 372.164   2
   2  -5 -10 1610.95 347.380   6
  -2   5  10 1735.74 377.954   2
   2  -5  -9 1045.31 297.121   6
  -2   5   9 688.693 241.220   2
   2  -5  -8 735.434 256.873   6
  -2   5   8 781.498 272.817   2
   2  -5  -7 235.514 200.874   6
  -2   5   7 181.980 183.637   2
  -2   5   6 10038.6 686.897   2
   2  -5  -6 10341.8 704.283   6
   2  -5  -5 2250.68 327.571   6
   2  -5  -5 3651.95 381.150   4
  -2   5   5 3279.03 400.578   2
   2  -5  -4 84.3585 88.5823   6
   2  -5  -4 800.470 199.727   4
  -2   5   4 634.835 231.114   2
   2  -5  -3 16767.0 453.520   3
  -2   5   3 19402.4 846.717   2
   2  -5  -3 19385.0 842.720   4
   2  -5  -2 4688.84 439.048   4
  -2   5   2 4655.21 421.940   2
   2  -5  -1-85.6232 162.838   4
   2  -5  -1-15.9707 43.1023   1
  -2   5   1 45.2678 134.414   2
  -2   5   0 28203.2 944.550   2
   2  -5   0 27699.7 520.511   1
   2  -5   0 28917.9 1059.16   4
   2  -5   1 36402.9 1238.10   4
   2  -5   1 37307.8 670.203   1
   2  -5   1 35698.6 1059.44   5
  -2   5  -1 36976.7 1078.86   2
  -2   5  -2 1890.11 275.451   2
   2  -5   2 2352.53 355.022   4
   2  -5   2 2330.60 206.085   1
   2  -5   2 2256.00 278.274   5
   2  -5   3 7098.15 376.085   1
   2  -5   3 7019.12 595.598   4
   2  -5   3 6922.62 451.682   5
   2  -5   4 973.823 181.045   1
   2  -5   4 923.488 309.130   4
   2  -5   4 792.004 182.698   5
   2  -5   5 3918.46 314.060   5
   2  -5   5 4328.23 501.509   4
   2  -5   5 4108.80 350.183   1
   2  -5   6 1263.06 296.938   4
   2  -5   6 761.130 187.422   1
   2  -5   6 1068.85 174.428   5
   2  -5   7 5561.77 621.359   4
   2  -5   7 6349.69 500.540   1
   2  -5   7 5652.47 311.466   5
   2  -5   8 3863.98 431.692   1
   2  -5   8 4001.03 540.512   4
   2  -5   9-69.7523 181.974   4
   2  -5   9 16.8161 170.256   1
   2  -5  10 817.634 274.710   1
   2  -5  10 1139.62 351.521   4
   2  -5  11 2026.01 393.716   1
   2  -5  11 1405.09 375.079   4
   2  -5  12 729.533 337.608   4
   2  -5  12 794.658 286.385   1
   2  -5  13 115.056 197.739   1
   2  -5  13 302.374 331.499   4
   2  -5  14 206.210 316.539   1
   2  -5  14 604.010 351.608   4
   2  -5  15 180.661 263.099   3
   2  -5  15 771.104 372.643   1
   2  -5  16 610.284 375.874   4
   2  -5  16 574.741 391.408   3
   2  -5  17 1025.69 490.804   3
   2  -5  17 1636.41 507.460   4
   2  -5  18 3147.78 624.245   4
  -2   4  19 119.693 287.290   2
  -2   4  18 1193.83 460.775   2
  -2   4  17-44.2194 281.010   2
   2  -4 -16 212.608 227.139   5
  -2   4  16-59.7427 257.947   2
  -2   4  15 623.470 320.337   2
   2  -4 -15 901.156 296.765   5
  -2   4  14 141.015 238.175   2
   2  -4 -14 1362.06 337.673   5
  -2   4  13 368.114 303.808   2
   2  -4 -13 192.964 211.633   5
  -2   4  12 589.398 257.136   3
  -2   4  12 401.501 269.473   2
  -2   4  11 7886.59 586.517   3
  -2   4  11 7125.54 722.351   2
   2  -4 -10 7666.58 696.004   6
  -2   4  10 7586.57 705.140   2
  -2   4  10 7258.55 537.810   3
   2  -4  -9 31671.4 1300.80   6
  -2   4   9 28645.9 1271.20   2
  -2   4   9 31860.4 1000.29   3
   2  -4  -8 3814.93 469.636   6
  -2   4   8 3753.64 465.070   2
  -2   4   8 3959.77 335.714   3
  -2   4   7 4446.25 483.667   2
   2  -4  -7 5263.35 508.788   6
  -2   4   6 25382.5 1034.20   2
   2  -4  -6 26758.3 1062.75   6
  -2   4   5 41770.6 1239.56   2
   2  -4  -5 41.9925 97.3974   6
  -2   4   4 4394.91 393.507   2
   2  -4  -4 4652.40 404.864   4
   2  -4  -3 2347.58 294.701   4
   2  -4  -3 2269.78 145.941   1
  -2   4   3 2331.24 287.712   2
   2  -4  -3 1672.33 113.257   3
   2  -4  -2 735.968 76.4940   1
   2  -4  -2 860.656 203.380   4
  -2   4   2 1062.07 211.791   2
   2  -4  -2 739.891 87.4234   3
   2  -4  -1 33.9927 141.680   4
   2  -4  -1-10.9873 24.2881   1
  -2   4   1 11.6882 97.4061   2
   2  -4   0 14494.8 655.438   5
   2  -4   0 14359.3 697.995   4
   2  -4   0 12703.4 271.550   1
  -2   4   0 14354.9 606.790   2
   2  -4   1 13286.2 611.277   5
   2  -4   1 12892.5 690.492   4
   2  -4   1 12758.2 332.080   1
  -2   4  -1 12146.3 559.509   2
   2  -4   2 780.026 115.582   1
   2  -4   2 829.178 178.115   5
  -2   4  -2 439.366 122.013   2
   2  -4   2 853.787 229.066   4
   2  -4   3 1137.93 156.148   1
   2  -4   3 1318.75 211.256   5
   2  -4   3 1829.74 306.952   4
   2  -4   4 1479.20 182.629   1
   2  -4   4 2004.52 332.479   4
   2  -4   4 1654.33 216.124   5
   2  -4   5 819.342 259.807   4
   2  -4   5 785.325 173.008   1
   2  -4   5 811.883 164.286   5
   2  -4   6 3184.51 249.276   5
   2  -4   6 4196.44 483.693   4
   2  -4   6 3725.94 355.967   1
   2  -4   7 311.141 232.496   4
   2  -4   7 62.9382 85.1790   5
   2  -4   7 1.22803 157.657   1
   2  -4   8 3433.60 476.520   4
   2  -4   8 3012.89 382.921   1
   2  -4   9 3337.29 420.432   1
   2  -4  10 1323.34 332.497   1
   2  -4  11 693.409 250.162   1
   2  -4  12 1168.98 319.392   1
   2  -4  13 2876.31 474.442   1
   2  -4  14-195.398 200.730   1
   2  -4  14-20.0652 251.561   3
   2  -4  15 1012.42 451.868   3
   2  -4  16 3550.01 643.095   3
   2  -4  16 3091.00 570.987   4
   2  -4  17 749.479 385.710   4
   2  -4  17 108.434 352.398   3
   2  -4  18 209.646 315.908   4
   2  -4  18 761.598 361.050   3
  -2   3  19 402.076 271.862   2
  -2   3  18 525.076 369.818   2
  -2   3  17 460.740 276.452   2
  -2   3  16-241.755 267.517   2
   2  -3 -15-217.787 187.856   5
  -2   3  15 262.322 249.053   2
  -2   3  14 856.242 362.148   2
  -2   3  14 360.345 252.884   3
   2  -3 -14 483.010 218.820   5
  -2   3  13 626.490 257.133   3
   2  -3 -13 529.767 213.141   5
  -2   3  13 350.367 254.095   2
  -2   3  12 448.421 263.242   2
   2  -3 -12 876.216 274.776   5
  -2   3  12 563.214 236.636   3
  -2   3  11 3280.18 488.825   2
   2  -3 -11 3897.85 467.946   5
  -2   3  11 3577.52 415.248   3
  -2   3  10 1532.68 323.757   2
  -2   3  10 1631.24 295.817   3
  -2   3   9 1170.14 284.612   2
  -2   3   9 1155.14 252.033   3
  -2   3   8 148.481 173.259   2
  -2   3   8 547.827 158.092   3
  -2   3   7 2141.78 332.687   2
  -2   3   7 2283.37 250.179   3
   2  -3  -7 2072.62 354.011   6
  -2   3   6 6002.89 488.640   2
  -2   3   6 6448.65 344.013   3
  -2   3   5 3057.21 202.796   3
  -2   3   5 3536.87 353.446   2
  -2   3   4 126493. 1854.72   2
   2  -3  -3 27796.5 476.071   1
  -2   3   3 28067.8 819.086   2
   2  -3  -3 28299.6 921.758   4
   2  -3  -2 1192.37 214.424   4
  -2   3   2 772.368 158.944   2
   2  -3  -2 559.970 55.4179   1
   2  -3  -1 25595.0 826.936   5
   2  -3  -1 26010.9 871.387   4
  -2   3   1 25045.2 701.528   2
  -2   3   0 3416.98 262.810   2
   2  -3   0 3333.22 308.156   5
   2  -3   0 3626.80 338.906   4
   2  -3   1 67084.7 1267.45   5
   2  -3   1 66646.7 1417.12   4
   2  -3   1 64090.7 620.872   1
  -2   3  -1 65426.4 1098.24   2
   2  -3   2 2208.94 240.346   5
   2  -3   2 2382.43 163.586   1
   2  -3   2 2519.11 313.951   4
   2  -3   3 7918.63 538.855   4
   2  -3   3 7518.19 333.126   1
   2  -3   3 7402.43 403.144   5
   2  -3   4 949.324 247.760   4
   2  -3   4 737.029 170.785   7
   2  -3   4 477.919 137.990   5
   2  -3   4 619.601 133.954   1
   2  -3   5 474.638 144.423   1
   2  -3   5 196.327 94.3981   5
   2  -3   5 455.747 158.018   7
   2  -3   5 533.614 187.348   4
   2  -3   6 1260.95 225.178   1
   2  -3   6 1294.96 167.772   5
   2  -3   6 1664.46 306.884   4
   2  -3   6 1306.52 198.780   7
   2  -3   7 1998.26 346.678   4
   2  -3   7 1699.47 263.321   1
   2  -3   7 2050.67 226.772   7
   2  -3   8 4213.31 482.276   4
   2  -3   8 4389.49 439.181   1
   2  -3   8 4261.26 324.140   7
   2  -3   9 1407.65 305.049   1
   2  -3   9 794.906 164.183   7
   2  -3  10 5025.91 332.100   7
   2  -3  10 6169.20 567.533   1
   2  -3  11 2085.42 364.953   1
   2  -3  12 10963.7 821.804   1
   2  -3  13 852.925 315.201   3
   2  -3  13 586.349 305.540   1
   2  -3  14 2662.55 583.676   3
   2  -3  15 1064.45 406.998   3
   2  -3  16 1102.36 424.680   3
   2  -3  17 1037.37 474.486   3
   2  -3  17 294.845 317.204   4
   2  -3  18 961.438 405.845   4
   2  -3  18 627.083 418.410   3
  -2   2  19 841.274 340.688   2
  -2   2  18 270.053 300.190   2
  -2   2  17 713.894 326.979   2
  -2   2  16 7019.35 743.172   3
  -2   2  16 6560.03 814.194   2
  -2   2  15 1645.71 457.260   2
  -2   2  15 1949.09 392.995   3
   2  -2 -14 168.970 166.166   5
  -2   2  14 166.282 229.206   3
  -2   2  14-46.9471 215.477   2
   2  -2 -13 272.242 179.828   5
  -2   2  13 238.753 270.689   2
  -2   2  13 414.846 231.549   3
  -2   2  12 363.682 250.822   2
  -2   2  12 648.811 248.874   3
   2  -2 -12 764.258 248.997   5
   2  -2 -11 1301.40 288.537   5
  -2   2  11 1361.42 295.765   2
  -2   2  11 1182.30 279.415   3
   2  -2 -10 18147.8 865.720   5
  -2   2  10 16131.6 954.528   2
  -2   2  10 17164.0 828.271   3
  -2   2   9 27.0141 141.617   1
  -2   2   9 0.28818 171.365   2
  -2   2   9 313.252 186.954   3
   2  -2  -9-112.073 125.873   5
  -2   2   8 7510.10 496.436   1
  -2   2   8 7853.65 487.495   3
   2  -2  -8 7397.31 526.099   5
  -2   2   8 7272.59 585.472   2
   2  -2  -7 1166.98 233.817   5
  -2   2   7 697.183 206.014   2
  -2   2   7 925.508 192.832   1
  -2   2   7 741.786 182.537   3
   2  -2  -6 4744.20 412.674   5
  -2   2   6 4570.54 407.723   2
  -2   2   6 4689.51 305.313   3
  -2   2   6 4673.79 335.750   1
   2  -2  -5 3967.19 362.610   5
  -2   2   5 4003.44 352.076   2
  -2   2   5 4408.05 292.483   1
  -2   2   5 4173.90 250.905   3
  -2   2   4 14576.5 583.838   2
   2  -2  -4 14250.7 649.536   5
  -2   2   4 12883.4 352.937   3
   2  -2  -3 16007.3 380.418   1
  -2   2   3 15436.8 549.675   2
   2  -2  -3 14952.8 636.417   5
   2  -2  -2 12264.3 562.504   5
  -2   2   2 12313.2 444.359   2
   2  -2  -2 11291.0 251.800   1
   2  -2  -2 12470.3 583.102   4
   2  -2  -1 33.8684 93.2216   4
   2  -2  -1 52.5521 114.346   5
  -2   2   1 149.270 77.2864   2
   2  -2   0 701.163 72.6262   3
   2  -2   0 694.231 175.313   4
   2  -2   0 830.522 167.746   5
  -2   2   0 889.483 125.242   2
  -2   2  -1 12763.2 397.251   2
   2  -2   1 12380.9 572.344   4
  -2   2  -1 10628.2 219.481   1
   2  -2   1 12863.8 527.184   5
   2  -2   2 119.248 104.579   5
   2  -2   2 137.737 112.523   7
  -2   2  -2 24.3095 54.9509   1
   2  -2   2 96.9815 121.561   4
   2  -2   3 11147.4 473.515   5
   2  -2   3 10773.1 488.550   7
   2  -2   3 11796.5 598.278   4
   2  -2   3 11290.2 385.440   1
   2  -2   4 26983.2 765.605   7
   2  -2   4 26828.9 686.115   1
   2  -2   4 27331.7 711.195   5
   2  -2   4 28945.9 934.683   4
   2  -2   5 15111.4 712.346   4
   2  -2   5 14698.5 570.714   1
   2  -2   5 14107.8 559.539   7
   2  -2   5 13980.9 493.963   5
   2  -2   6 8829.72 580.087   4
   2  -2   6 8581.29 483.429   1
   2  -2   6 7725.60 418.778   7
   2  -2   7 3518.95 414.736   4
   2  -2   7 3156.04 350.967   1
   2  -2   7 3104.18 276.555   7
   2  -2   8 4964.95 337.904   7
   2  -2   8 4281.15 416.702   1
   2  -2   9 3749.02 431.609   1
   2  -2   9 3934.34 302.773   7
   2  -2  10 6565.65 389.525   7
   2  -2  10 7502.20 673.278   3
   2  -2  10 6878.38 587.607   1
   2  -2  11 105340. 1508.17   7
   2  -2  11 105884. 2541.31   3
   2  -2  11 103354. 2286.31   1
   2  -2  12 10327.5 853.774   3
   2  -2  13 9682.05 860.550   3
   2  -2  14-287.101 281.459   3
   2  -2  15 466.944 316.187   3
   2  -2  16 4491.59 711.843   3
   2  -2  17 619.925 350.464   3
   2  -2  18 3976.82 729.452   3
   2  -2  19 1028.42 486.620   3
  -2   1  19-112.919 293.473   2
  -2   1  18-359.727 276.232   3
  -2   1  18-389.917 252.044   2
  -2   1  17-284.767 231.159   2
  -2   1  17 819.439 377.563   3
  -2   1  16 4448.01 608.192   3
  -2   1  16 3566.27 599.927   2
  -2   1  15-264.124 230.481   2
  -2   1  15 101.832 193.510   3
  -2   1  14 1524.29 357.319   3
  -2   1  14 1526.52 358.376   1
   2  -1 -13 205.512 163.052   5
  -2   1  13 398.588 245.401   1
  -2   1  13 167.313 202.177   3
   2  -1 -12 1400.73 267.749   5
  -2   1  12 1438.40 330.948   3
  -2   1  12 1321.25 327.612   1
   2  -1 -11-31.0239 118.768   5
  -2   1  11 10.7342 184.004   3
  -2   1  11 369.968 201.071   1
   2  -1 -10 5535.66 460.575   5
  -2   1  10 5843.57 512.649   1
  -2   1  10 5231.02 496.021   3
  -2   1   9 2883.57 351.558   1
   2  -1  -9 2594.54 322.825   5
   2  -1  -8 8835.85 554.183   5
  -2   1   8 9062.53 565.414   1
   2  -1  -7 29337.2 960.398   5
  -2   1   7 30982.3 946.248   1
  -2   1   6 3006.62 289.993   1
   2  -1  -6 2921.60 312.881   5
   2  -1  -5 103863. 1688.90   5
  -2   1   5 106060. 1429.17   1
  -2   1   5 106484. 1638.34   2
  -2   1   4 10046.4 391.780   1
  -2   1   4 9807.76 448.774   2
   2  -1  -4 9401.43 496.797   5
   2  -1  -3 0.34999 103.750   5
  -2   1   3-57.8963 70.6066   2
  -2   1   3 11.7072 60.0879   1
  -2   1   2 38974.2 665.261   2
  -2   1   2 39457.0 537.629   1
   2  -1  -2 38397.7 938.005   5
   2  -1  -1 5560.62 356.360   5
  -2   1   1 5200.17 153.640   1
  -2   1   1 5429.69 213.389   2
   2  -1  -1 5501.67 371.710   4
   2  -1  -1 5924.28 208.419   2
   2  -1   0 137.083 52.8015   2
   2  -1   0 85.2301 101.505   4
   2  -1   0 104.495 118.016   5
  -2   1   0 103.500 42.1820   2
   2  -1   1 1890.22 130.586   2
  -2   1  -1 1911.87 112.119   1
   2  -1   1 1854.30 222.225   5
   2  -1   1 1945.38 226.817   4
   2  -1   1 1839.35 147.322   3
   2  -1   2 3684.06 277.741   5
   2  -1   2 3984.26 247.836   3
   2  -1   2 4165.04 214.839   2
   2  -1   2 3969.37 314.617   4
  -2   1  -2 4535.06 209.017   1
   2  -1   3 3957.47 285.104   5
   2  -1   3 3875.56 317.728   4
   2  -1   3 3991.33 295.927   7
   2  -1   3 3699.75 272.917   3
   2  -1   4 2805.07 235.489   5
   2  -1   4 2867.85 257.599   7
   2  -1   4 3568.11 303.424   3
   2  -1   4 3383.93 308.018   4
   2  -1   5 8977.06 512.778   3
   2  -1   5 9538.43 510.175   4
   2  -1   5 9058.52 449.375   7
   2  -1   6 2654.32 256.411   7
   2  -1   6 3396.67 339.202   4
   2  -1   6 3147.38 343.423   3
   2  -1   7 2090.59 298.937   4
   2  -1   7 1896.32 314.391   3
   2  -1   7 1830.16 224.944   7
   2  -1   8 4267.32 422.485   4
   2  -1   8 4007.86 317.245   7
   2  -1   8 4044.77 465.728   3
   2  -1   9 268.409 251.614   3
   2  -1   9 37.0776 117.996   7
   2  -1  10 198.337 198.319   3
   2  -1  10 140.101 122.468   7
   2  -1  11 403.832 139.595   7
   2  -1  11 817.720 310.578   3
   2  -1  12 13638.9 955.643   3
   2  -1  13 4939.64 636.576   3
   2  -1  14 1512.17 395.191   3
   2  -1  15 2672.49 505.184   3
   2  -1  16 4167.01 662.131   3
   2  -1  17 682.987 421.688   3
   2  -1  18 936.375 423.809   3
   2  -1  19 547.798 469.137   3
  -2   0  19 93.4602 218.151   2
  -2   0  19 710.356 363.593   3
  -2   0  18 918.387 399.820   3
  -2   0  18 690.584 358.553   2
  -2   0  17 1862.39 466.905   3
  -2   0  16 12.7909 225.021   3
  -2   0  16-37.4718 244.441   1
  -2   0  15 1405.30 389.556   3
  -2   0  15 1487.86 397.016   1
  -2   0  14 567.915 280.566   3
  -2   0  14 570.694 282.535   1
  -2   0  13 1427.93 337.632   1
  -2   0  12 800.007 264.428   1
   2   0 -12 722.046 219.503   5
   2   0 -11 2255.46 305.519   5
  -2   0  11 1661.05 359.222   1
  -2   0  10 167.630 224.805   1
   2   0 -10 25.4426 137.258   5
   2   0  -9 10362.4 575.216   5
  -2   0   9 11146.8 672.424   1
   2   0  -8 219.878 156.312   5
  -2   0   8 83.9040 153.622   1
  -2   0   7 20391.6 781.964   1
   2   0  -7 20946.6 773.390   5
   2   0  -6 87434.0 1513.62   5
  -2   0   6 88975.4 1482.58   1
   2   0  -5 5146.47 368.729   5
  -2   0   5 4855.97 335.408   1
  -2   0   4 104187. 1333.95   1
   2   0  -4 105773. 1559.59   5
  -2   0   3 239.455 97.3097   1
   2   0  -3 208.776 116.667   7
   2   0  -3 333.384 144.397   5
   2   0  -2 16585.4 584.126   5
  -2   0   2 15388.1 408.494   1
  -2   0   1 5595.39 229.192   1
   2   0  -1 5524.90 344.521   5
  -2   0   0 48677.0 673.192   3
   2   0   0 47263.3 978.321   4
   2   0   0 47252.1 942.854   5
   2   0   1 11953.8 479.156   5
  -2   0  -1 14063.8 400.041   3
   2   0   1 11915.5 380.659   3
   2   0   1 12420.6 505.356   4
   2   0   2 903.327 165.702   5
   2   0   2 843.243 139.446   3
   2   0   2 1071.88 172.991   4
   2   0   3 19751.1 604.673   5
   2   0   3 20683.8 631.694   4
   2   0   3 20556.3 619.490   3
   2   0   4 10299.1 467.592   4
   2   0   4 10682.4 497.810   3
   2   0   4 10420.3 468.584   7
   2   0   5 636.622 161.902   3
   2   0   5 653.477 143.624   4
   2   0   5 517.872 145.065   7
   2   0   6 5861.36 384.778   4
   2   0   6 5887.14 368.895   7
   2   0   6 5876.96 444.349   3
   2   0   7 535.916 210.706   3
   2   0   7 705.322 184.919   4
   2   0   7 680.747 150.088   7
   2   0   8 742.856 243.558   3
   2   0   8 856.679 211.357   4
   2   0   8 566.345 159.490   7
   2   0   9 1235.04 282.930   3
   2   0   9 1484.05 220.304   7
   2   0  10 35874.7 978.439   7
   2   0  10 38011.9 1387.36   3
   2   0  11 10602.1 788.724   3
   2   0  11 10034.4 538.758   7
   2   0  12 13226.8 630.456   7
   2   0  12 14262.1 947.266   3
   2   0  13 26052.0 1346.34   3
   2   0  14 694.861 379.192   3
   2   0  15-308.928 271.132   3
   2   0  16 236.809 253.845   3
   2   0  17 5590.02 765.875   3
   2   0  18 106.705 281.621   3
   2   0  19 74.8846 455.150   3
  -2  -1  19 1949.03 538.595   3
  -2  -1  18 245.844 275.138   3
  -2  -1  18-159.251 222.816   1
  -2  -1  17 581.942 329.433   3
  -2  -1  17 274.038 288.317   1
  -2  -1  16 1653.85 429.082   3
  -2  -1  16 1669.31 419.167   1
  -2  -1  15-285.202 207.170   1
  -2  -1  14 398.222 287.312   1
  -2  -1  13 370.196 257.000   1
  -2  -1  12 395.127 247.597   1
   2   1 -12 538.352 179.727   5
  -2  -1  11 371.571 265.078   1
   2   1 -11 143.063 140.643   5
   2   1 -10 5541.85 417.120   5
  -2  -1  10 4945.72 500.717   1
   2   1  -9 5.69743 111.474   5
  -2  -1   9 152.240 166.740   1
   2   1  -8 5265.70 383.157   5
  -2  -1   8 5246.61 461.310   1
   2   1  -7 15001.8 615.025   5
  -2  -1   7 13977.3 671.309   1
  -2  -1   6 20983.7 763.315   1
   2   1  -6 21591.7 719.526   5
   2   1  -5 49985.9 1060.62   5
  -2  -1   5 50198.2 1091.57   1
   2   1  -4 53464.2 1072.99   5
  -2  -1   4 52379.5 1042.30   1
   2   1  -4 52442.3 963.235   7
  -2  -1   3 16161.8 529.363   1
   2   1  -3 16190.1 541.295   7
   2   1  -3 16412.1 585.988   5
   2   1  -2 169862. 1828.28   5
  -2  -1   2 170653. 1611.81   1
   2   1  -2 167122. 1716.21   7
  -2  -1   1 350.541 72.4469   2
   2   1  -1 243.457 116.338   5
   2   1   0 1677.07 97.4872   2
  -2  -1   0 1692.94 108.310   2
   2   1   0 1727.73 209.060   5
  -2  -1  -1 522.888 68.2047   2
   2   1   1 592.266 145.346   5
   2   1   1 480.816 78.9736   2
   2   1   2 411.303 114.360   4
   2   1   2 371.970 86.4903   2
   2   1   2 365.979 144.008   3
   2   1   3 12485.8 445.601   4
   2   1   3 11978.9 508.583   3
   2   1   3 12368.6 421.396   2
   2   1   4 349.955 105.703   4
   2   1   4 385.913 165.683   3
   2   1   4 569.245 156.067   7
   2   1   5 33011.1 752.810   4
   2   1   5 32461.7 941.577   3
   2   1   6 78934.5 1218.41   4
   2   1   6 80399.0 1576.67   3
   2   1   7 25433.1 732.428   4
   2   1   7 24237.3 937.578   3
   2   1   8 743.155 175.691   4
   2   1   8 882.824 282.213   3
   2   1   9 487.997 174.198   4
   2   1   9 98.3846 221.640   3
   2   1  10 5869.03 579.464   3
   2   1  11 3190.49 486.297   3
   2   1  12 2033.60 423.700   3
   2   1  13 2003.15 427.940   3
   2   1  14-410.722 239.234   3
   2   1  15 654.706 338.979   3
   2   1  16 1047.22 389.279   3
   2   1  17 1193.33 447.444   3
   2   1  18 950.928 374.412   3
   2   1  18 410.261 345.372   2
   2   1  19 729.514 404.088   3
   2   1  19 620.135 335.344   2
   2   1  20 387.543 300.219   3
   2   1  20 540.144 385.785   2
  -2  -2  19-121.332 311.763   3
  -2  -2  18-81.2862 278.161   3
  -2  -2  18 943.388 402.985   1
  -2  -2  17 1258.04 436.871   1
  -2  -2  17 412.674 294.360   3
  -2  -2  16 627.383 342.162   1
  -2  -2  15 319.747 267.923   1
  -2  -2  14 274.187 251.737   1
  -2  -2  13 179.834 200.362   1
  -2  -2  12 246.098 201.980   1
  -2  -2  11 3581.81 476.715   1
   2   2 -11 4014.68 338.825   5
  -2  -2  10 136.907 186.240   1
   2   2 -10 511.804 175.611   5
  -2  -2   9 652.388 248.482   1
   2   2  -9 551.769 157.354   5
   2   2  -8 2385.81 254.856   5
  -2  -2   8 2150.04 338.188   1
   2   2  -7 190.442 116.420   5
  -2  -2   7 137.423 139.176   1
  -2  -2   6 2356.82 296.886   1
   2   2  -6 2791.32 261.743   5
   2   2  -5 3534.68 282.477   5
  -2  -2   5 3577.09 327.453   1
   2   2  -5 3615.05 249.954   7
  -2  -2   4 11664.2 528.602   1
   2   2  -4 11573.7 433.212   7
   2   2  -4 12436.3 517.289   5
  -2  -2   3-18.4762 101.134   1
   2   2  -3 27.9017 96.1046   5
   2   2  -3 93.2648 100.289   7
  -2  -2   2 832.735 176.983   1
   2   2  -2 634.426 140.905   7
   2   2  -2 811.397 147.193   5
   2   2  -1 767.252 152.132   6
   2   2  -1 577.880 148.151   5
   2   2  -1 689.036 143.354   7
   2   2  -1 587.199 106.130   2
   2   2   0 18930.7 473.939   2
  -2  -2   0 20867.2 507.756   2
   2   2   0 19030.3 587.173   6
  -2  -2  -1 20411.5 498.138   2
   2   2   1 17660.9 533.869   6
   2   2   1 17561.5 478.063   2
   2   2   2 7589.08 344.787   2
   2   2   3 40005.0 846.197   2
   2   2   4 28772.7 594.065   4
   2   2   4 27652.4 844.882   3
   2   2   4 27698.3 782.603   2
   2   2   5 90789.7 1629.52   3
   2   2   5 89677.9 1054.25   4
   2   2   5 90347.4 1530.48   2
   2   2   6 77051.5 1011.91   4
   2   2   6 77248.6 1594.15   3
   2   2   6 76855.3 1527.15   2
   2   2   7 7282.21 340.874   4
   2   2   7 7129.91 517.270   2
   2   2   7 7137.87 537.136   3
   2   2   8 2578.59 388.685   3
   2   2   8 2205.74 211.755   4
   2   2   8 1547.01 279.279   2
   2   2   9 122.208 225.639   3
   2   2   9 234.852 122.614   4
   2   2  10 262.587 146.561   4
   2   2  10 310.754 230.635   3
   2   2  11 2816.03 299.458   4
   2   2  11 2812.49 448.739   3
   2   2  12 36724.4 1488.43   3
   2   2  13 5207.56 628.429   2
   2   2  13 5484.37 637.614   3
   2   2  14 5109.06 641.541   3
   2   2  14 4152.34 589.758   2
   2   2  15 3118.39 551.315   2
   2   2  15 4458.75 623.981   3
   2   2  16 1439.33 400.856   2
   2   2  16 885.671 355.221   3
   2   2  17 2163.53 531.684   2
   2   2  17 1977.03 489.539   3
   2   2  18 351.931 329.850   2
   2   2  18 1299.97 452.960   3
   2   2  19 632.161 355.221   2
   2   2  19 559.600 395.688   3
   2   2  20 608.636 420.302   2
   2   2  20 207.964 303.066   3
  -2  -3  18 2233.57 600.185   1
  -2  -3  18 1495.50 448.618   3
  -2  -3  17 3614.74 624.485   1
  -2  -3  16 1180.81 389.244   1
  -2  -3  15 9.24903 225.501   1
  -2  -3  14 4116.02 600.710   1
  -2  -3  13 966.020 333.242   1
  -2  -3  12 864.159 297.002   1
  -2  -3  11 6099.38 618.263   1
  -2  -3  10 618.325 260.236   1
   2   3 -10 1160.85 188.028   5
   2   3  -9 196.139 124.289   5
  -2  -3   9-147.939 183.548   1
  -2  -3   8 665.099 234.129   1
   2   3  -8 985.888 171.876   5
   2   3  -7 1521.84 211.557   5
  -2  -3   7 1372.77 273.643   1
  -2  -3   6 17197.6 782.096   1
   2   3  -6 18011.2 627.766   5
  -2  -3   5 1274.62 226.465   1
   2   3  -5 1425.63 157.674   7
  -2  -3   4 2435.02 275.168   1
   2   3  -4 2646.28 210.108   7
  -2  -3   3 3725.79 324.464   1
   2   3  -3 3552.99 253.245   7
   2   3  -2 3993.93 282.421   7
   2   3  -1 1205.54 159.552   2
   2   3   0 51041.9 902.709   6
   2   3   0 51712.9 977.803   2
   2   3   1 53325.6 1004.90   2
   2   3   1 52229.4 844.496   6
  -2  -3  -2 411.946 109.586   6
   2   3   2 376.944 143.404   2
  -2  -3  -3 24950.3 525.276   4
   2   3   3 22314.8 722.164   2
   2   3   4 145.939 130.435   2
  -2  -3  -4 115.441 50.4588   4
   2   3   5 3171.92 331.084   2
  -2  -3  -5 2913.27 167.438   4
   2   3   5 3020.48 327.671   3
   2   3   6 18271.2 389.609   4
   2   3   6 19099.9 826.383   3
   2   3   6 19359.1 824.853   2
   2   3   7 15489.9 382.277   4
   2   3   7 16627.9 825.610   3
   2   3   7 15893.1 799.922   2
   2   3   8 587.592 225.047   2
   2   3   8 510.475 86.9949   4
   2   3   8 160.720 198.285   3
   2   3   9 8687.29 346.992   4
   2   3   9 8591.33 665.494   2
   2   3   9 9319.38 691.269   3
   2   3  10-17.0335 173.810   2
   2   3  10 339.301 113.577   4
   2   3  10 166.353 206.947   3
   2   3  11 117.145 222.157   2
   2   3  11 365.159 127.427   4
   2   3  11 336.819 243.093   3
   2   3  12 1646.48 359.562   2
   2   3  12 1552.95 206.315   4
   2   3  12 1589.54 383.473   3
   2   3  13 426.543 228.180   2
   2   3  13 667.131 328.808   3
   2   3  14 1821.76 423.241   2
   2   3  14 2322.47 454.390   3
   2   3  15 518.329 322.177   2
   2   3  15 506.124 329.760   3
   2   3  16-210.707 231.066   2
   2   3  16 481.302 342.055   3
   2   3  17 2383.63 521.331   3
   2   3  17 1726.96 449.532   2
   2   3  18 2366.78 571.913   2
   2   3  18 2844.02 562.859   3
   2   3  19 138.432 228.030   2
   2   3  19-327.788 288.487   3
   2   3  20 824.037 457.337   2
   2   3  20 1439.93 519.217   3
  -2  -4  17 307.291 317.443   1
  -2  -4  16 566.737 325.118   1
  -2  -4  15 430.133 275.472   1
  -2  -4  14 167.534 231.354   1
  -2  -4  13 1276.66 380.198   1
  -2  -4  12 310.439 249.202   1
  -2  -4  11 7806.40 704.468   1
  -2  -4  10 1236.05 317.414   1
  -2  -4   9 11351.1 777.821   1
  -2  -4   8 1324.33 293.998   1
  -2  -4   7 280.947 213.806   1
  -2  -4   6 277.485 166.119   1
   2   4  -6 133.579 70.9221   7
  -2  -4   5 1352.49 265.382   1
   2   4  -5 1126.50 141.966   7
  -2  -4   4 8702.65 552.978   1
   2   4  -4 9149.47 380.127   7
   2   4  -3 19624.5 580.393   7
  -2  -4   3 18842.9 765.360   1
   2   4  -2 9442.94 495.647   2
   2   4  -1 59908.8 1217.47   2
   2   4   0 99922.9 1572.51   2
   2   4   1 108.276 127.805   2
   2   4   1-11.5986 71.9347   6
   2   4   2 4130.67 348.902   2
  -2  -4  -3 10237.3 322.387   6
   2   4   3 9705.50 540.488   2
   2   4   4 9452.63 557.610   2
  -2  -4  -4 9621.64 291.321   4
   2   4   5 964.757 231.730   2
  -2  -4  -5 334.892 51.7999   4
   2   4   6 4903.96 464.018   2
   2   4   7 39070.8 1294.89   2
   2   4   7 39220.0 1279.29   3
   2   4   8 32503.4 1236.71   2
   2   4   8 31524.6 1202.95   3
   2   4   9 1006.19 298.762   2
   2   4   9 780.806 314.701   3
   2   4  10 2000.10 370.519   2
   2   4  10 1385.23 101.250   4
   2   4  10 2455.94 442.220   3
   2   4  11 9790.99 774.798   3
   2   4  11 8920.35 780.720   2
   2   4  12 1830.54 399.742   2
   2   4  12 2890.08 472.499   3
   2   4  13 658.569 277.665   2
   2   4  13 716.225 281.392   3
   2   4  14 806.092 313.097   2
   2   4  14 1281.51 385.555   3
   2   4  15 632.019 348.504   2
   2   4  15 295.610 323.754   3
   2   4  16 777.626 353.423   3
   2   4  16 859.168 394.797   2
   2   4  17-255.480 259.612   2
   2   4  17-27.0616 255.575   3
   2   4  18 216.454 248.445   2
   2   4  18-193.677 279.923   3
   2   4  19 277.397 288.506   2
   2   4  19 186.078 330.263   3
   2   4  20 510.719 374.782   3
   2   4  20 672.110 449.293   2
  -2  -5  17 134.254 286.695   1
  -2  -5  16 917.398 396.221   1
  -2  -5  15 478.687 315.708   1
  -2  -5  14 440.704 298.613   1
  -2  -5  13-9.97834 232.811   1
  -2  -5  12-33.0280 203.575   1
  -2  -5  11 1251.49 343.078   1
  -2  -5  10 6518.98 636.114   1
  -2  -5   9 44.8015 176.669   1
  -2  -5   8 12312.1 801.193   1
  -2  -5   7 11018.2 725.282   1
  -2  -5   6 8936.92 636.102   1
   2   5  -6 8471.59 308.070   7
  -2  -5   5-38.8400 146.727   1
   2   5  -5 143.948 97.6607   7
  -2  -5   4 21305.5 900.797   1
   2   5  -4 20874.0 598.161   7
  -2  -5   3 241.777 200.101   1
   2   5  -3-55.9481 143.713   2
   2   5  -2 9331.92 549.757   2
   2   5  -1 2309.21 296.957   2
   2   5   0 14075.5 671.174   2
   2   5   1 72367.0 1520.59   2
   2   5   1 70155.1 850.095   6
   2   5   2 65875.5 1483.34   2
   2   5   3 1309.30 268.697   2
   2   5   4 14701.7 746.522   2
  -2  -5  -4 12223.9 299.340   6
  -2  -5  -5 1432.74 93.2359   4
   2   5   5 2132.93 321.419   2
   2   5   6 2406.31 362.889   2
   2   5   7-18.9328 166.909   2
   2   5   8 16683.1 941.655   2
   2   5   9 1223.81 320.234   2
   2   5   9 1305.22 314.780   3
   2   5  10 2564.97 454.864   2
   2   5  10 2422.11 430.164   3
   2   5  11 4237.30 556.514   2
   2   5  11 3515.00 501.842   3
   2   5  12 1274.54 331.692   3
   2   5  12 526.672 311.365   2
   2   5  13 880.919 316.106   2
   2   5  13 746.513 289.153   3
   2   5  14 661.019 346.617   2
   2   5  14 325.132 299.270   3
   2   5  15 54.0526 253.014   2
   2   5  15 198.067 282.234   3
   2   5  16 368.440 250.401   2
   2   5  16 146.850 234.467   3
   2   5  17-82.6774 255.490   2
   2   5  17-162.085 249.810   3
   2   5  18 558.312 354.279   2
   2   5  18 263.408 327.868   3
   2   5  19 827.271 385.776   2
   2   5  19 1211.06 466.746   3
   2   5  20 941.787 421.144   3
  -2  -6  16 749.705 412.914   1
  -2  -6  15 457.382 324.873   1
  -2  -6  14 578.243 334.325   1
  -2  -6  13 464.270 256.424   1
  -2  -6  12 116.892 232.523   1
  -2  -6  11 1242.89 320.107   1
  -2  -6  10 4800.04 588.855   1
  -2  -6   9 455.037 213.364   1
  -2  -6   8 1480.34 341.134   1
  -2  -6   7 2362.94 401.171   1
   2   6  -6 2346.60 186.207   7
  -2  -6   6 2187.95 359.588   1
   2   6  -5 17334.1 541.349   7
  -2  -6   5 16847.5 853.293   1
  -2  -6   4 11136.2 691.555   1
   2   6  -3 817.910 211.744   2
  -2  -6   3 1053.99 276.630   1
   2   6  -2 922.979 223.115   2
   2   6  -1 4436.91 422.389   2
   2   6   0 19640.6 876.071   2
   2   6   1 10520.1 647.493   2
   2   6   1 9154.69 291.284   6
   2   6   2 448.024 183.721   2
   2   6   3 175.966 162.770   2
   2   6   4 1373.61 294.406   2
   2   6   5 4100.12 460.973   2
   2   6   6 428.912 211.783   2
   2   6   7 10973.3 780.701   2
   2   6   8 126.400 236.169   2
   2   6   9 12942.8 912.513   2
   2   6  10 5435.85 657.698   2
   2   6  11 54541.6 1984.90   2
   2   6  12 378.913 293.719   2
   2   6  12 498.591 317.980   3
   2   6  13 12041.3 1011.98   2
   2   6  13 13491.9 1014.88   3
   2   6  14 694.877 369.236   2
   2   6  14 475.321 335.122   3
   2   6  15 460.009 312.062   3
   2   6  15 953.720 377.235   2
   2   6  16 3004.56 596.371   2
   2   6  16 2730.62 572.481   3
   2   6  17 2964.81 648.414   2
   2   6  17 2712.82 584.351   3
   2   6  18 600.833 334.168   2
   2   6  18 687.893 340.046   3
   2   6  19 1047.31 493.841   2
   2   6  19 857.369 435.156   3
   2   6  20-137.665 302.869   3
  -2  -7  15 1970.25 512.262   1
  -2  -7  14 1367.49 404.882   1
  -2  -7  13 924.584 386.659   1
  -2  -7  12 572.011 304.230   1
  -2  -7  11 873.905 308.139   1
  -2  -7  10 1124.92 355.089   1
  -2  -7   9 1222.54 332.017   1
  -2  -7   8 1786.39 381.541   1
  -2  -7   7 369.014 263.399   1
  -2  -7   6 8779.71 685.904   1
  -2  -7   5 27489.1 1159.88   1
  -2  -7   4 4540.74 505.958   1
  -2  -7   3 4611.49 474.599   1
   2   7  -3 4539.50 489.374   2
   2   7  -2-134.703 191.205   2
   2   7  -1 318.618 207.424   2
   2   7   0 1802.67 330.961   2
   2   7   1 3917.64 442.921   2
   2   7   1 3364.61 170.877   6
   2   7   2 764.649 234.261   2
   2   7   3 8954.73 671.097   2
   2   7   4 5689.53 563.180   2
   2   7   5 4393.65 522.583   2
  -2  -7  -6 198.334 40.9354   4
   2   7   6 631.333 289.355   2
   2   7   7 1866.89 427.416   2
   2   7   8 2243.31 434.381   2
   2   7   9 482.095 303.758   2
   2   7  10 5009.55 618.433   2
   2   7  11 11239.8 966.552   2
   2   7  12 10919.6 972.812   2
   2   7  13 3368.59 611.039   2
   2   7  14 708.479 342.543   2
   2   7  15 307.666 337.116   2
   2   7  16 3996.78 698.253   2
   2   7  17 738.754 489.041   2
   2   7  18 1029.31 487.553   2
   2   7  19 274.576 364.332   2
  -2  -8  14 1012.72 373.642   1
  -2  -8  13 868.721 344.730   1
  -2  -8  12 246.868 334.887   1
  -2  -8  11 568.883 295.364   1
  -2  -8  10 2778.84 479.965   1
  -2  -8   9 491.266 245.648   1
  -2  -8   8 2214.00 432.703   1
  -2  -8   7 219.251 242.647   1
  -2  -8   6 53884.3 1728.17   1
  -2  -8   5 5814.96 584.479   1
  -2  -8   4 4457.56 502.065   1
  -2  -8   3 21723.7 1041.37   1
   2   8  -3 22432.2 1089.09   2
   2   8  -2 4951.82 525.841   2
   2   8  -1 5778.75 563.949   2
   2   8   0 4241.93 498.298   2
   2   8   1 2808.78 134.824   6
   2   8   1 5285.95 545.189   2
   2   8   2 99.7830 201.702   2
   2   8   3 784.158 280.410   2
   2   8   4 745.787 273.299   2
  -2  -8  -5 269.395 127.674   4
   2   8   5 228.054 281.653   2
  -2  -8  -6 418.947 90.2904   4
   2   8   6 699.003 338.773   2
   2   8   7 1136.51 381.308   2
   2   8   8 1148.20 347.347   2
   2   8   9 2408.15 465.130   2
   2   8  10 6696.12 758.696   2
   2   8  11 3907.89 605.851   2
   2   8  12 556.006 336.735   2
   2   8  13 321.660 274.409   2
   2   8  14 3477.43 593.118   2
   2   8  15 647.087 313.460   2
   2   8  16 1468.96 493.641   2
   2   8  17 1982.32 551.497   2
   2   8  18 538.838 349.873   2
  -2  -9  13 454.424 325.606   1
  -2  -9  12 317.558 310.490   1
  -2  -9  11 913.911 335.837   1
  -2  -9  10 2236.85 474.957   1
  -2  -9   9 674.486 302.254   1
  -2  -9   8 238.085 293.588   1
  -2  -9   7 2133.58 405.630   1
  -2  -9   6 1940.55 395.963   1
  -2  -9   5 22218.4 1127.40   1
  -2  -9   4 1507.94 345.403   1
  -2  -9   3 4237.94 494.519   1
   2   9  -3 4303.85 527.063   2
   2   9  -2 260.468 218.002   2
  -2  -9   2-105.458 177.652   1
   2   9  -1-40.9236 171.101   2
   2   9   0 355.248 252.218   2
   2   9   1 3629.04 487.299   2
   2   9   2 181.512 194.946   2
   2   9   3 89.7505 230.852   2
   2   9   4 216.092 265.295   2
  -2  -9  -5 90.6706 130.338   4
   2   9   5 254.998 250.305   2
   2   9   6 1079.94 361.152   2
   2   9   7 206.653 264.450   2
   2   9   8 42.9662 234.366   2
   2   9   9 5593.06 707.982   2
   2   9  10 4921.73 678.460   2
   2   9  11 1451.38 432.460   2
   2   9  12 10071.7 1005.19   2
   2   9  13 1918.84 504.362   2
   2   9  14 1308.99 477.789   2
   2   9  15 1961.05 531.359   2
   2   9  16 4259.74 745.540   2
   2   9  17 795.912 414.867   2
   2   9  18 366.225 349.392   2
  -2 -10  12 162.737 311.771   1
  -2 -10  11-317.620 256.463   1
  -2 -10  10 2613.39 507.570   1
  -2 -10   9 156.572 253.909   1
  -2 -10   8 4192.99 601.297   1
  -2 -10   7 986.860 317.921   1
  -2 -10   6 3447.06 504.308   1
  -2 -10   5 5253.35 580.757   1
  -2 -10   4 1006.26 323.774   1
   2  10  -3 167.245 176.688   2
  -2 -10   3-200.951 199.892   1
   2  10  -2 49.3791 206.237   2
  -2 -10   2 370.562 217.592   1
   2  10  -1 3753.68 526.467   2
   2  10   0 197.656 195.655   2
   2  10   1 803.104 321.322   2
   2  10   2-60.6352 219.308   2
   2  10   3 1628.65 381.261   2
  -2 -10  -4 3010.84 344.040   4
   2  10   4 3744.75 561.785   2
   2  10   5 4742.86 634.659   2
   2  10   6 8087.46 806.095   2
   2  10   7 855.981 354.712   2
   2  10   8 318.408 359.566   2
   2  10   9 2578.25 568.809   2
   2  10  10 2978.20 593.045   2
   2  10  11 1732.19 487.396   2
   2  10  12 1517.06 439.781   2
   2  10  13 789.388 390.755   2
   2  10  14 701.814 418.244   2
   2  10  15 2885.24 659.646   2
   2  10  16 2012.10 588.756   2
   2  10  17 457.054 402.146   2
  -2 -11  11 5234.12 729.914   1
  -2 -11  10 1507.98 438.607   1
  -2 -11   9 88.4024 249.166   1
  -2 -11   8 1031.36 364.463   1
  -2 -11   7 221.357 221.529   1
  -2 -11   6 65.7717 208.367   1
  -2 -11   5 199.319 227.964   1
  -2 -11   4 615.826 282.570   1
   2  11  -3-344.238 282.645   2
  -2 -11   3 249.514 250.673   1
   2  11  -2 686.843 302.508   2
  -2 -11   2 646.299 286.414   1
  -2 -11   1 689.425 310.143   1
   2  11  -1 760.601 290.206   2
   2  11   0 382.596 272.768   2
   2  11   1 1677.53 414.942   2
   2  11   2 555.835 299.552   2
   2  11   3 26.9620 214.801   2
   2  11   4 574.473 298.299   2
   2  11   5 10397.6 953.849   2
   2  11   6 485.478 298.321   2
   2  11   7 2071.40 466.715   2
   2  11   8 326.578 303.610   2
   2  11   9 111.917 283.736   2
   2  11  10 3408.92 616.887   2
   2  11  11 12126.2 1158.60   2
   2  11  12 10466.0 1127.52   2
   2  11  13 1682.55 603.072   2
   2  11  14 1343.05 515.610   2
   2  11  15 610.417 436.987   2
   2  11  16 2028.67 596.759   2
  -2 -12  10 384.635 303.943   1
  -2 -12   9 49.4821 260.714   1
  -2 -12   8 1644.23 412.114   1
  -2 -12   7 574.095 292.648   1
  -2 -12   6 312.933 225.654   1
  -2 -12   5 1282.37 359.309   1
  -2 -12   4-91.7999 183.276   1
   2  12  -3 1168.62 320.152   2
  -2 -12   3 1901.23 399.681   1
   2  12  -2-303.818 176.634   2
  -2 -12   2-56.0077 209.194   1
   2  12  -1 3269.57 547.231   2
  -2 -12   1 3071.66 486.108   1
   2  12   0 3668.32 562.876   2
   2  12   1 872.519 339.164   2
   2  12   2 1306.02 402.744   2
   2  12   3 2257.40 480.605   2
   2  12   4 1886.32 481.453   2
   2  12   5 596.278 286.297   2
   2  12   6 441.919 286.036   2
   2  12   7 1464.56 453.102   2
   2  12   8 809.555 443.364   2
   2  12   9 1293.14 473.220   2
   2  12  10 2879.48 633.794   2
   2  12  11 855.026 375.413   2
   2  12  12 335.413 400.686   2
   2  12  13 3764.74 753.368   2
   2  12  14-46.8308 367.435   2
  -2 -13   8 1165.65 381.374   1
  -2 -13   7 1.35995 222.282   1
  -2 -13   6-73.4763 218.114   1
  -2 -13   5 31.8414 190.860   1
  -2 -13   4-78.7930 193.430   1
  -2 -13   3-30.9297 243.702   1
   2  13  -2 2103.16 465.528   2
  -2 -13   2 2728.65 500.291   1
  -2 -13   1 7501.37 756.541   1
   2  13  -1 7473.37 838.380   2
   2  13   0 1204.49 408.651   2
  -2 -13   0 1506.26 382.293   1
   2  13   1 5938.53 768.733   2
   2  13   2 8637.57 936.896   2
   2  13   3 214.318 222.466   2
   2  13   4 200.031 255.043   2
   2  13   5 2342.92 535.031   2
   2  13   6 138.898 303.372   2
   2  13   7 3415.02 647.838   2
   2  13   8 6788.42 889.369   2
   2  13   9 4624.48 798.319   2
   2  13  10 5699.19 876.774   2
   2  13  11 694.266 429.472   2
   2  13  12 198.752 266.326   2
   2  13  13 4176.33 815.699   2
  -2 -14   6 781.610 344.186   1
  -2 -14   5-18.9758 218.032   1
  -2 -14   4 482.886 274.949   1
  -2 -14   3 526.166 310.456   1
   2  14  -2 434.790 342.152   2
  -2 -14   2-158.455 234.178   1
   2  14  -1 943.425 358.506   2
  -2 -14   1 342.065 284.838   1
  -2 -14   0 1069.19 311.937   1
   2  14   0 1300.99 438.045   2
  -2 -14  -1 571.350 297.281   1
   2  14   1 71.3590 274.051   2
   2  14   2 2083.65 539.127   2
   2  14   3 1459.22 475.210   2
   2  14   4 547.795 334.478   2
   2  14   5 2142.24 555.915   2
   2  14   6-186.825 274.602   2
   2  14   7 530.860 336.750   2
   2  14   8 156.470 284.497   2
   2  14   9 6422.34 938.697   2
   2  14  10 694.571 398.895   2
  -2 -15   4-261.186 289.659   1
  -2 -15   4 397.764 276.876   4
  -2 -15   3 81.5850 216.336   1
  -2 -15   2 128.981 193.273   1
  -2 -15   1 1129.10 378.858   1
  -2 -15   0 42.9136 283.111   1
   2  15   1 1832.48 476.829   2
  -2 -15  -1 1657.11 386.113   1
  -2 -15  -2 116.832 213.739   1
   2  15   2 590.633 346.232   2
   2  15   3 1893.89 503.594   2
   2  15   4 854.458 409.144   2
   2  15   5 394.361 329.065   2
   2  15   6 333.211 319.311   2
   3 -13  -4 362.071 256.015   5
   3 -13  -3 689.879 351.425   5
   3 -13  -2 173.650 238.980   5
   3 -13  -1 1016.63 376.002   4
   3 -13   0 591.548 354.905   4
   3 -13   1-182.500 229.865   4
   3 -12  -7 461.523 276.680   5
   3 -12  -6 576.770 336.348   5
   3 -12  -5 521.058 368.108   5
   3 -12  -4 1011.49 338.051   5
   3 -12  -3 618.814 332.092   5
   3 -12  -2 2698.67 534.977   5
   3 -12  -2 2553.42 532.756   4
   3 -12  -1 811.642 359.290   5
   3 -12  -1 793.199 373.847   4
   3 -12   0 1905.72 472.883   4
   3 -12   1-237.332 276.727   4
   3 -12   2-152.281 231.573   4
   3 -12   3 784.810 328.690   4
   3 -12   4 952.016 391.644   4
   3 -11  -9 1457.33 480.955   5
   3 -11  -8 646.086 262.896   5
   3 -11  -7 1176.68 410.875   5
   3 -11  -6 6.36274 227.385   5
   3 -11  -5 506.400 330.170   5
   3 -11  -4 2022.67 455.281   5
  -3  11   4 1041.13 349.368   2
   3 -11  -4 1013.74 314.780   4
   3 -11  -3 394.663 307.454   5
   3 -11  -3 422.845 319.448   4
  -3  11   3 249.328 235.524   2
  -3  11   2-1.81452 212.593   2
   3 -11  -2-126.487 213.867   5
   3 -11  -2 58.0069 267.009   4
   3 -11  -1 2257.91 465.207   5
   3 -11  -1 3037.38 554.627   4
  -3  11   1 2074.54 410.712   2
   3 -11   0 710.780 330.868   5
  -3  11   0 277.587 192.150   2
   3 -11   0 714.352 326.810   4
   3 -11   1 3033.51 550.414   4
   3 -11   2 683.919 376.659   4
   3 -11   3 1029.65 374.157   4
   3 -11   4 382.905 297.318   4
   3 -11   5 1127.34 427.746   4
   3 -11   6 908.995 430.475   4
   3 -11   7 638.640 380.963   4
   3 -10 -11 823.726 356.528   5
   3 -10 -10 667.213 378.714   5
   3 -10  -9 507.545 334.638   5
   3 -10  -8 1168.96 430.078   5
   3 -10  -7 617.730 336.008   5
  -3  10   7 561.182 271.448   2
   3 -10  -6 2646.25 487.967   5
  -3  10   6 1796.01 413.878   2
   3 -10  -5 336.020 262.445   5
  -3  10   5-15.7224 230.995   2
   3 -10  -5 117.068 162.633   4
   3 -10  -4 251.114 235.792   5
   3 -10  -4 427.974 220.872   4
  -3  10   4 306.289 222.831   2
   3 -10  -3 574.441 317.339   5
   3 -10  -3 255.805 220.534   4
  -3  10   3 726.683 302.150   2
  -3  10   2 3819.03 538.684   2
   3 -10  -2 4469.04 576.632   5
   3 -10  -2 4341.60 599.501   4
  -3  10   1-18.3857 198.545   2
   3 -10  -1 168.282 235.336   5
   3 -10  -1 116.691 210.980   4
   3 -10   0 1165.19 322.821   5
  -3  10   0 1171.95 314.230   2
   3 -10   0 1647.97 431.065   4
   3 -10   1 1115.53 333.397   4
   3 -10   1 1376.97 347.907   5
  -3  10  -1 819.355 266.110   2
   3 -10   2 2712.71 446.647   5
   3 -10   2 2552.59 479.876   4
   3 -10   3 1272.12 357.320   4
   3 -10   4 652.648 305.813   4
   3 -10   5 2253.92 516.673   4
   3 -10   6 1046.12 383.738   4
   3 -10   7 1208.23 470.150   4
   3 -10   8 8495.22 1000.74   4
   3 -10   9 6359.28 903.994   4
   3  -9 -13 1137.71 386.617   5
   3  -9 -12 207.225 264.368   5
   3  -9 -11 734.946 322.620   5
   3  -9 -10 966.196 392.831   5
  -3   9  10 733.053 314.709   2
  -3   9   9 3366.48 570.932   2
   3  -9  -9 4007.41 601.426   5
   3  -9  -8 148.540 262.273   5
  -3   9   8-32.1820 240.233   2
   3  -9  -7 7310.29 790.433   5
  -3   9   7 6373.81 700.644   2
   3  -9  -6 5203.97 646.139   5
  -3   9   6 4331.63 569.232   2
   3  -9  -5 1255.60 353.188   5
   3  -9  -5 525.209 240.731   4
  -3   9   5 1132.44 298.256   2
   3  -9  -4 3994.04 545.189   5
   3  -9  -4 4255.61 554.665   4
  -3   9   4 3583.54 507.373   2
   3  -9  -3 6105.56 666.023   5
  -3   9   3 5253.14 601.172   2
   3  -9  -3 6033.27 656.061   4
  -3   9   2 206.969 208.697   2
   3  -9  -2-71.1756 179.120   5
   3  -9  -2 309.378 202.195   4
  -3   9   1 1830.09 340.442   2
   3  -9  -1 2273.20 400.135   5
   3  -9  -1 2300.22 448.360   4
   3  -9   0 235.051 169.877   5
   3  -9   0-261.783 170.996   4
  -3   9   0-189.908 218.519   2
   3  -9   1 298.268 235.788   5
  -3   9  -1 193.128 149.461   2
   3  -9   1 38.2724 206.423   4
   3  -9   2 1047.40 285.771   5
   3  -9   2 1135.11 349.137   4
   3  -9   3 341.662 201.864   5
   3  -9   3-96.3502 195.809   4
   3  -9   4 274.822 274.397   4
   3  -9   5 7563.15 857.966   4
   3  -9   6 1484.43 439.052   4
   3  -9   7 83.7399 321.071   4
   3  -9   8 1357.34 441.386   4
   3  -9   9 488.230 327.584   4
   3  -9  10 702.344 369.857   4
   3  -9  11 5827.66 872.455   4
   3  -8 -15 1679.70 438.054   5
   3  -8 -14 1143.00 402.754   5
   3  -8 -13 1139.67 413.922   5
   3  -8 -12 1360.16 393.420   5
  -3   8  12 1135.26 390.529   2
   3  -8 -11 2019.00 454.144   5
  -3   8  11 1843.04 448.788   2
   3  -8 -11 2372.02 486.790   6
   3  -8 -10 875.816 353.604   5
   3  -8 -10 1575.82 401.307   6
  -3   8  10 1523.63 416.494   2
   3  -8  -9 22830.7 1344.36   5
  -3   8   9 20564.5 1265.87   2
   3  -8  -8 8269.02 816.080   5
  -3   8   8 6858.11 708.653   2
   3  -8  -7 296.420 284.813   5
  -3   8   7 384.576 282.862   2
   3  -8  -6 22444.1 1259.16   5
  -3   8   6 19823.3 1136.16   2
   3  -8  -5 703.412 258.600   4
   3  -8  -5 932.506 319.118   5
  -3   8   5 345.878 216.762   2
   3  -8  -4 883.956 289.276   5
   3  -8  -4 1133.02 303.421   4
  -3   8   4 737.924 244.884   2
   3  -8  -3 933.189 268.681   5
   3  -8  -3 1021.37 314.651   4
  -3   8   3 870.837 259.989   2
   3  -8  -2 3058.67 450.416   5
   3  -8  -2 3710.70 501.596   4
  -3   8   2 3453.29 451.058   2
   3  -8  -1 1757.37 364.371   5
   3  -8  -1 1492.45 337.528   4
  -3   8   1 1449.72 319.334   2
   3  -8   0 308.534 173.314   5
  -3   8   0 30.5024 134.427   2
   3  -8   0 125.758 168.709   4
   3  -8   1 82.6744 163.555   5
  -3   8  -1 399.255 208.846   2
   3  -8   1 530.169 264.234   4
   3  -8   2 363.799 237.622   4
   3  -8   2 157.403 167.551   5
   3  -8   3 5.93898 149.709   5
   3  -8   3-192.017 251.428   4
   3  -8   4 1028.87 288.454   5
   3  -8   4 846.290 285.398   4
   3  -8   5 206.942 278.873   4
   3  -8   6 647.057 312.474   4
   3  -8   7 1298.72 427.643   4
   3  -8   8 568.898 326.649   4
   3  -8   9 576.888 351.736   4
   3  -8  10 332.846 333.373   4
   3  -8  11 1708.93 528.650   4
   3  -8  12 1752.60 523.760   4
   3  -8  13 598.234 372.936   4
   3  -8  14-70.7532 272.089   3
   3  -7 -16 645.633 343.194   5
   3  -7 -15-188.122 223.810   5
   3  -7 -14 834.768 368.971   5
  -3   7  14 307.303 266.312   2
   3  -7 -14 530.100 363.422   6
   3  -7 -13 604.189 311.278   5
  -3   7  13 105.580 235.649   2
   3  -7 -13 583.778 346.172   6
   3  -7 -12 267.391 275.995   5
  -3   7  12 194.501 214.317   2
   3  -7 -12 932.729 338.965   6
   3  -7 -11 556.918 291.454   5
  -3   7  11 230.431 250.776   2
   3  -7 -11-173.710 200.723   6
   3  -7 -10 205.220 216.027   5
  -3   7  10 510.396 225.033   2
   3  -7 -10 652.375 342.841   6
   3  -7  -9 2710.70 464.440   5
  -3   7   9 2543.79 468.527   2
   3  -7  -9 3208.40 522.145   6
   3  -7  -8 144.191 260.015   6
   3  -7  -8 39.5098 211.000   5
  -3   7   8 263.505 248.747   2
   3  -7  -7 10709.6 857.359   5
  -3   7   7 9254.90 775.119   2
   3  -7  -6 28937.7 1361.48   5
  -3   7   6 27327.6 1260.26   2
   3  -7  -5 332.537 267.310   5
   3  -7  -5 255.501 190.899   4
  -3   7   5 51.1757 160.760   2
  -3   7   4 3830.93 461.025   2
   3  -7  -4 5029.16 546.165   4
   3  -7  -4 3770.32 498.834   5
   3  -7  -3 462.419 225.464   5
   3  -7  -3 324.631 216.296   4
  -3   7   3 200.623 155.703   2
   3  -7  -2 7867.47 668.011   5
  -3   7   2 7458.04 599.508   2
   3  -7  -2 7114.21 655.039   4
   3  -7  -1 9162.74 711.685   5
   3  -7  -1 8550.99 728.559   4
  -3   7   1 8595.17 628.219   2
   3  -7   0 2232.73 380.037   5
  -3   7   0 1394.66 266.342   2
   3  -7   0 1531.65 346.152   4
   3  -7   1 7121.56 614.263   5
  -3   7  -1 5823.98 520.919   2
   3  -7   1 6584.52 641.782   4
   3  -7   2 608.921 214.452   5
   3  -7   2 871.274 305.481   4
   3  -7   3 7425.95 604.128   5
   3  -7   3 7958.24 761.060   4
   3  -7   4 5072.65 490.646   5
   3  -7   4 5846.02 657.061   4
   3  -7   5 6938.22 549.792   5
   3  -7   5 7720.74 778.764   4
   3  -7   6 2206.19 442.313   4
   3  -7   7 4094.98 617.832   4
   3  -7   8 493.807 288.705   4
   3  -7   9 2026.74 455.824   4
   3  -7  10 523.005 363.360   4
   3  -7  11 1310.47 449.275   4
   3  -7  12 295.372 311.282   4
   3  -7  13 252.549 309.541   4
   3  -7  13 142.376 308.942   3
   3  -7  14 1125.04 357.354   3
   3  -7  14 1442.15 477.601   4
   3  -7  15 274.595 375.610   4
   3  -7  15 195.431 274.741   3
   3  -6 -17-76.7468 206.489   5
   3  -6 -17 830.371 377.343   6
   3  -6 -16 233.172 262.441   5
   3  -6 -16 335.765 274.592   6
  -3   6  15 268.060 279.379   2
   3  -6 -15 447.194 294.384   6
   3  -6 -15 252.740 257.213   5
   3  -6 -14 119.482 198.122   5
   3  -6 -14 685.337 355.214   6
  -3   6  14 635.521 311.606   2
   3  -6 -13 106.706 173.183   5
  -3   6  13 76.1858 204.043   2
   3  -6 -13-35.0965 234.219   6
   3  -6 -12 668.262 341.736   5
  -3   6  12 617.519 341.043   2
   3  -6 -12 739.826 339.586   6
   3  -6 -11 1886.72 408.868   5
  -3   6  11 1561.41 396.388   2
   3  -6 -11 2131.29 462.942   6
   3  -6 -10 577.274 303.530   5
  -3   6  10 569.318 236.925   2
   3  -6  -9 1167.05 326.513   5
  -3   6   9 1000.02 306.751   2
   3  -6  -9 1159.00 343.522   6
   3  -6  -8 2565.62 422.780   5
  -3   6   8 2078.04 400.382   2
   3  -6  -8 2226.58 414.500   6
   3  -6  -7 5555.96 596.458   5
  -3   6   7 4936.92 546.075   2
   3  -6  -7 5220.75 593.099   6
  -3   6   6 745.478 255.020   2
   3  -6  -6 350.726 213.607   5
   3  -6  -6 626.262 258.988   6
   3  -6  -5 961.831 288.724   5
   3  -6  -5 602.465 193.283   4
  -3   6   5 761.025 228.417   2
   3  -6  -4 142.463 187.588   5
   3  -6  -4-17.6188 158.439   4
  -3   6   4 296.520 200.151   2
   3  -6  -3 82.3279 156.913   5
  -3   6   3 39.5390 139.597   2
   3  -6  -3 146.196 194.907   4
   3  -6  -2 528.268 217.242   5
  -3   6   2 186.253 173.763   2
   3  -6  -1 638.561 234.249   5
   3  -6  -1 1252.95 318.934   4
  -3   6   1 684.980 195.579   2
  -3   6   0-38.3477 118.213   2
   3  -6   0 158.361 161.696   5
   3  -6   0-109.249 180.371   4
   3  -6   1 7.61759 172.727   5
   3  -6   1 232.118 188.394   4
  -3   6  -1 66.5924 135.727   2
   3  -6   2 8146.49 612.042   5
   3  -6   2 7917.39 693.161   4
   3  -6   3 603.580 219.740   5
   3  -6   3 451.935 225.871   4
   3  -6   4 1145.67 263.281   5
   3  -6   4 1306.86 354.849   4
   3  -6   5 862.433 319.746   4
   3  -6   5 1346.20 208.811   1
   3  -6   5 1270.73 256.915   5
   3  -6   6 475.776 180.934   5
   3  -6   6 1123.18 322.310   4
   3  -6   6 745.933 202.559   1
   3  -6   7 1688.75 401.433   4
   3  -6   7 1545.23 271.538   1
   3  -6   8 296.053 192.726   1
   3  -6   8-28.3559 175.326   4
   3  -6   9 258.313 266.774   4
   3  -6   9 319.247 182.114   1
   3  -6  10 1233.75 408.106   4
   3  -6  10 461.650 221.236   1
   3  -6  11 2986.77 464.634   1
   3  -6  11 3460.42 584.623   4
   3  -6  12 183.326 241.599   4
   3  -6  13 648.461 293.319   4
   3  -6  13 139.819 298.988   3
   3  -6  14 5201.96 745.077   4
   3  -6  14 6882.18 877.256   3
   3  -6  15 5126.82 766.906   4
   3  -6  15 3619.95 705.763   3
   3  -6  16 254.838 302.838   4
   3  -6  16 750.721 450.722   3
   3  -5 -17 89.1736 321.891   6
  -3   5  17-18.1998 241.824   2
   3  -5 -16 839.121 429.449   6
   3  -5 -16 657.503 270.039   5
  -3   5  16 922.664 400.177   2
   3  -5 -15 472.049 243.586   5
  -3   5  15 1047.87 386.715   2
   3  -5 -15 1012.88 440.795   6
   3  -5 -14 364.120 235.069   5
  -3   5  14 319.958 225.932   2
   3  -5 -14 376.153 368.544   6
   3  -5 -13 3078.73 517.405   5
   3  -5 -13 2914.77 566.030   6
  -3   5  13 1921.00 472.980   2
   3  -5 -12 2955.09 466.867   5
  -3   5  12 2718.95 510.778   2
   3  -5 -12 4209.56 618.325   6
   3  -5 -11 44.3294 222.412   5
   3  -5 -11 421.897 262.172   6
  -3   5  11-20.4807 197.343   2
   3  -5 -10 456.980 281.883   6
   3  -5 -10 180.007 173.768   5
  -3   5  10-102.475 214.020   2
   3  -5  -9 1891.85 387.133   5
  -3   5   9 2477.85 415.149   2
   3  -5  -9 2631.99 463.110   6
   3  -5  -8 3232.48 471.204   5
   3  -5  -8 3112.38 491.614   6
  -3   5   8 2757.40 408.931   2
  -3   5   7 17165.4 927.685   2
   3  -5  -7 18168.2 1017.71   5
   3  -5  -7 19363.1 1088.80   6
   3  -5  -6 9953.06 739.633   5
  -3   5   6 9022.47 655.746   2
   3  -5  -6 10249.4 776.498   6
   3  -5  -5 8721.08 687.196   5
  -3   5   5 9637.96 650.223   2
   3  -5  -5 9305.32 735.500   6
   3  -5  -4 9878.04 715.738   5
  -3   5   4 7746.46 549.776   2
   3  -5  -4 9054.22 672.270   4
   3  -5  -3 949.268 233.487   5
   3  -5  -3 1053.51 273.788   4
  -3   5   3 1112.84 241.175   2
   3  -5  -2 12011.9 764.257   5
   3  -5  -2 11319.1 748.568   4
  -3   5   2 11575.3 623.962   2
   3  -5  -1 274.052 185.067   5
   3  -5  -1 384.644 229.121   4
   3  -5  -1 178.169 48.5443   3
  -3   5   1 603.570 179.274   2
  -3   5   0 1375.83 217.242   2
   3  -5   0 834.119 214.996   5
   3  -5   0 1915.51 343.690   4
  -3   5  -1-70.4801 118.414   2
   3  -5   1 23.8078 157.804   4
   3  -5   1 30.7143 183.501   5
   3  -5   2 2998.56 377.841   5
   3  -5   2 3161.40 419.964   4
   3  -5   3 1920.28 367.311   4
   3  -5   3 2111.32 314.497   5
   3  -5   4 835.620 223.898   5
   3  -5   4 666.999 146.980   1
   3  -5   4 774.951 296.992   4
   3  -5   5 2031.90 290.066   5
   3  -5   5 2139.52 258.637   1
   3  -5   5 2188.20 396.048   4
   3  -5   6 2114.98 282.094   5
   3  -5   6 3088.03 483.239   4
   3  -5   6 2330.77 275.538   1
   3  -5   7 1533.78 241.064   5
   3  -5   7 1829.93 394.736   4
   3  -5   7 1503.36 260.489   1
   3  -5   8 5014.97 629.975   4
   3  -5   8 5862.47 494.997   1
   3  -5   9 84.8368 265.639   4
   3  -5   9 222.061 183.649   1
   3  -5  10 502.579 219.372   1
   3  -5  10 655.920 276.030   4
   3  -5  11 313.820 253.260   4
   3  -5  12-168.033 228.045   3
   3  -5  12 332.274 263.439   4
   3  -5  13 1003.36 365.182   4
   3  -5  13 1020.09 381.136   3
   3  -5  14 892.180 378.050   4
   3  -5  14 1328.47 407.430   3
   3  -5  15 909.826 355.124   4
   3  -5  15 1101.93 426.893   3
   3  -5  16 1133.39 435.943   4
   3  -5  16 996.726 455.532   3
   3  -5  17 406.795 267.312   4
   3  -4 -18 501.246 364.380   6
  -3   4  18-335.260 361.418   2
   3  -4 -17 90.7891 293.689   6
  -3   4  17 287.558 325.082   2
   3  -4 -16 174.403 274.555   6
  -3   4  16-129.205 280.000   2
   3  -4 -16 314.998 237.478   5
   3  -4 -15 1472.21 347.258   5
  -3   4  15 643.966 339.426   2
   3  -4 -15 1459.42 441.405   6
   3  -4 -14 143.819 191.687   5
   3  -4 -14 287.126 286.495   6
  -3   4  14 306.633 308.621   2
   3  -4 -13-80.7582 269.885   6
  -3   4  13 330.978 252.660   2
   3  -4 -13 714.624 294.656   5
   3  -4 -12 3457.14 504.691   5
  -3   4  12 2683.67 497.184   2
   3  -4 -12 2994.96 525.491   6
   3  -4 -11 7477.94 698.369   5
   3  -4 -11 6691.73 727.729   6
  -3   4  11 6331.82 697.482   2
   3  -4 -10 158.041 223.718   6
   3  -4 -10 493.728 262.729   5
  -3   4  10 478.679 276.405   2
   3  -4  -9 304.646 227.344   5
  -3   4   9 127.611 181.611   2
   3  -4  -9 187.562 189.659   6
   3  -4  -8 1383.75 309.505   5
   3  -4  -8 1428.60 353.513   6
  -3   4   8 1030.46 270.598   2
  -3   4   7-222.993 152.817   2
   3  -4  -7 67.5872 210.576   6
   3  -4  -6 237.771 202.578   5
   3  -4  -6 27.7222 188.623   6
  -3   4   6-3.50752 133.891   2
   3  -4  -5 987.086 264.624   5
  -3   4   5 1481.79 275.360   2
   3  -4  -5 1770.75 346.860   6
   3  -4  -4 7242.60 586.869   5
   3  -4  -4 7018.60 605.941   6
  -3   4   4 7216.76 501.230   2
   3  -4  -3 115.427 184.893   5
   3  -4  -3 59.8442 131.167   4
  -3   4   3-72.6418 116.757   2
  -3   4   2 19805.9 721.632   2
   3  -4  -2 20516.5 950.801   4
   3  -4  -2 19301.0 916.849   5
   3  -4  -1 377.507 179.996   5
   3  -4  -1 431.641 223.209   4
  -3   4   1 466.979 149.672   2
   3  -4   0 3491.57 384.226   5
  -3   4   0 3294.34 290.870   2
   3  -4   0 3583.91 436.211   4
   3  -4   0 3306.50 181.210   3
   3  -4   1 3432.86 377.580   5
   3  -4   1 3098.78 388.748   4
  -3   4  -1 2955.40 276.675   2
   3  -4   2 62.4215 148.279   5
   3  -4   2 118.987 178.691   4
   3  -4   3 817.555 207.090   5
   3  -4   3 841.951 259.324   4
   3  -4   4 441.247 212.686   4
   3  -4   4 544.315 198.872   5
   3  -4   5 409.979 161.035   5
   3  -4   5 225.012 210.518   4
   3  -4   6 2575.46 291.565   5
   3  -4   6 2306.89 381.024   4
   3  -4   7 934.363 185.493   5
   3  -4   7 944.975 303.937   4
   3  -4   8 2977.31 470.464   4
   3  -4   9 15174.5 984.054   4
   3  -4  10 8252.90 755.029   4
   3  -4  10 9373.53 791.169   3
   3  -4  11 620.206 303.043   4
   3  -4  11 462.692 323.848   3
   3  -4  12 45.0821 219.763   4
   3  -4  12 534.427 355.850   3
   3  -4  13 10266.7 938.022   4
   3  -4  13 12815.3 1050.24   3
   3  -4  14 751.138 336.463   4
   3  -4  14 675.639 318.716   3
   3  -4  15 504.198 301.649   3
   3  -4  15 730.915 368.433   4
   3  -4  16 1674.65 496.613   4
   3  -4  16 1115.07 455.045   3
   3  -4  17 123.998 209.307   4
   3  -4  17-385.171 371.371   3
   3  -4  18 529.117 334.692   4
  -3   3  18 238.370 292.662   2
   3  -3 -18 91.2601 275.131   6
   3  -3 -17 121.211 314.876   6
  -3   3  17 368.540 265.512   2
  -3   3  16 556.382 322.684   2
   3  -3 -15 331.007 264.760   6
   3  -3 -15 1183.31 312.439   5
  -3   3  15 857.110 374.550   2
   3  -3 -14-274.156 312.770   6
   3  -3 -14 192.244 165.207   5
  -3   3  14-55.2409 236.849   2
   3  -3 -13 838.255 350.556   6
   3  -3 -13 1566.33 332.904   5
  -3   3  13 614.585 325.558   2
   3  -3 -12 9076.82 749.353   5
  -3   3  12 7309.66 760.154   2
   3  -3 -12 6856.46 760.848   6
  -3   3  11 4821.10 593.112   2
   3  -3 -11 4807.69 637.631   6
   3  -3 -11 5593.64 589.908   5
   3  -3 -10 103.277 224.377   6
   3  -3 -10 483.355 199.015   5
  -3   3  10 699.985 250.240   2
   3  -3  -9 467.302 271.521   6
   3  -3  -9 456.294 225.760   5
  -3   3   9 712.221 241.589   2
   3  -3  -8 6852.31 601.764   5
   3  -3  -8 6168.54 634.133   6
  -3   3   8 6534.31 580.973   2
  -3   3   8 6576.45 385.792   3
   3  -3  -7 1907.90 334.971   5
  -3   3   7 2037.88 328.049   2
  -3   3   7 1822.16 192.297   3
   3  -3  -7 1475.26 336.111   6
   3  -3  -6 5546.30 518.371   5
   3  -3  -6 5365.15 549.469   6
  -3   3   6 5032.02 444.162   2
  -3   3   5 4720.41 394.377   2
   3  -3  -5 5650.96 522.515   5
   3  -3  -5 5211.77 561.057   6
  -3   3   4 665.345 178.041   2
   3  -3  -4 609.603 236.628   5
   3  -3  -4 946.665 298.168   6
   3  -3  -3 9766.28 637.121   5
   3  -3  -3 9098.12 616.472   4
  -3   3   3 9487.10 480.148   2
   3  -3  -3 9045.15 655.452   6
   3  -3  -2 3139.73 381.830   5
  -3   3   2 2880.96 253.435   2
   3  -3  -2 2848.07 367.087   4
   3  -3  -1 28259.2 1027.25   5
   3  -3  -1 29705.5 1092.48   4
  -3   3   1 28060.1 714.720   2
   3  -3   0 92.7947 41.9490   3
   3  -3   0 121.379 119.870   5
   3  -3   0 208.759 162.152   4
  -3   3   0-30.2036 89.3905   2
   3  -3   1 26675.1 955.957   5
   3  -3   1 29056.6 1093.43   4
   3  -3   1 27457.9 589.966   3
   3  -3   2 1069.76 232.612   4
   3  -3   2 1692.35 253.854   5
   3  -3   2 1513.42 176.373   3
   3  -3   3 387.610 181.736   5
   3  -3   3 1023.52 244.467   7
   3  -3   3 659.544 197.259   4
   3  -3   3 598.630 167.481   3
   3  -3   4 6500.39 454.061   5
   3  -3   4 6651.47 555.105   4
   3  -3   4 6620.87 445.179   3
   3  -3   4 6856.01 502.490   7
   3  -3   5 277.336 128.771   5
   3  -3   5 195.348 172.545   7
   3  -3   5 306.809 246.213   4
   3  -3   5 175.387 179.097   3
   3  -3   6 10452.6 548.766   5
   3  -3   6 10031.4 717.311   4
   3  -3   6 11497.2 671.332   3
   3  -3   6 10443.0 613.126   7
   3  -3   7 3860.93 473.351   4
   3  -3   7 3536.75 430.764   3
   3  -3   7 3259.76 351.960   7
   3  -3   8 18346.9 1003.68   4
   3  -3   8 21145.0 1018.40   3
   3  -3   8 19872.4 821.197   7
   3  -3   9 682.050 279.289   3
   3  -3   9-85.5941 146.155   7
   3  -3   9 624.827 298.381   4
   3  -3  10 4987.45 579.859   4
   3  -3  10 5130.98 583.950   3
   3  -3  10 4553.11 412.577   7
   3  -3  11 1317.18 321.095   4
   3  -3  11 1334.18 358.717   3
   3  -3  12 4006.03 547.957   4
   3  -3  12 3558.61 568.063   3
   3  -3  13 174.389 223.264   3
   3  -3  13-76.6555 215.079   4
   3  -3  14 452.327 321.746   3
   3  -3  14 456.225 299.630   4
   3  -3  15 999.824 359.156   4
   3  -3  15 902.736 427.536   3
   3  -3  16 539.576 332.595   4
   3  -3  16 1346.93 443.497   3
   3  -3  17 1009.70 368.171   4
   3  -3  17 981.279 460.290   3
   3  -3  18 1728.96 571.287   3
  -3   2  18 806.008 358.660   2
  -3   2  17 131.391 276.231   2
  -3   2  16 152.515 248.309   2
  -3   2  15-81.1216 273.866   2
   3  -2 -14 125.705 151.964   5
  -3   2  14-146.074 186.365   2
  -3   2  13 188.275 241.057   2
   3  -2 -13-58.0576 175.043   5
   3  -2 -12 181.980 207.017   5
  -3   2  12-71.2263 182.975   2
   3  -2 -11 755.449 238.419   5
  -3   2  11 757.082 296.678   2
  -3   2  11 857.554 269.275   3
   3  -2 -10 1678.07 309.412   5
  -3   2  10 1364.88 337.717   2
  -3   2  10 1151.86 262.499   1
  -3   2  10 952.419 215.041   3
   3  -2  -9 364.561 204.806   5
  -3   2   9 579.485 154.293   3
  -3   2   9 399.410 198.579   2
  -3   2   9 616.723 199.515   1
   3  -2  -9 319.694 210.592   6
   3  -2  -8 2118.99 399.364   6
  -3   2   8 2565.41 367.885   2
   3  -2  -8 2288.20 337.130   5
  -3   2   8 2336.54 297.663   1
  -3   2   8 2129.06 258.976   3
   3  -2  -7 803.319 298.538   6
   3  -2  -7 1166.49 256.786   5
  -3   2   7 1209.97 215.906   1
  -3   2   7 1275.32 280.797   2
  -3   2   7 1412.61 198.155   3
   3  -2  -6 409.620 219.702   6
   3  -2  -6 195.235 175.938   5
  -3   2   6 318.133 141.680   1
  -3   2   6 167.641 111.266   3
  -3   2   6 186.411 155.378   2
   3  -2  -5 201.416 142.508   5
  -3   2   5 265.720 138.467   2
  -3   2   5 287.324 74.8667   3
  -3   2   5 278.337 111.374   1
   3  -2  -5 375.707 251.223   6
   3  -2  -4 1898.01 298.383   5
   3  -2  -4 1967.51 341.276   6
  -3   2   4 1790.85 226.910   2
  -3   2   4 1895.98 177.788   1
   3  -2  -3 72.0522 150.718   5
  -3   2   3 188.301 70.4628   1
  -3   2   3 194.697 92.5693   2
   3  -2  -3 85.4432 130.968   6
   3  -2  -2 3969.04 400.053   5
   3  -2  -2 3594.60 384.259   4
  -3   2   2 4079.72 248.332   2
   3  -2  -1 873.166 110.329   2
   3  -2  -1 728.106 181.115   5
   3  -2  -1 970.298 231.923   4
  -3   2   1 708.465 106.012   2
   3  -2   0 37.2916 116.391   5
   3  -2   0-8.00098 58.9983   2
   3  -2   0 10.0850 130.168   4
  -3   2   0 102.033 59.4219   2
   3  -2   1 1376.46 239.228   5
   3  -2   1 1382.67 247.254   4
   3  -2   1 1309.22 136.328   3
   3  -2   2 13019.2 646.835   5
   3  -2   2 12944.7 698.415   4
  -3   2  -2 11566.4 303.580   1
   3  -2   2 12824.1 464.826   3
   3  -2   2 13067.2 662.160   7
   3  -2   3 1394.42 228.161   5
   3  -2   3 1377.44 262.615   4
   3  -2   3 1804.41 215.478   3
   3  -2   3 1271.80 225.459   7
   3  -2   4 129.794 150.974   5
   3  -2   4 53.0670 119.782   3
   3  -2   4-22.3341 139.704   4
   3  -2   4 70.3993 142.466   7
   3  -2   5 2445.96 309.730   7
   3  -2   5 2109.06 263.185   5
   3  -2   5 2749.40 362.480   4
   3  -2   5 2629.41 314.419   3
   3  -2   6 138.007 155.091   5
   3  -2   6 262.074 195.073   4
   3  -2   6 191.611 142.919   3
   3  -2   6 131.374 165.543   7
   3  -2   7 646.136 236.235   4
   3  -2   7 656.768 196.575   7
   3  -2   7 965.716 261.221   3
   3  -2   8 684.852 270.296   4
   3  -2   8 884.938 292.287   3
   3  -2   8 535.671 173.453   7
   3  -2   9 119737. 2436.88   4
   3  -2   9 128120. 2552.29   3
   3  -2   9 124872. 2028.22   7
   3  -2  10 34435.1 1361.04   4
   3  -2  10 34854.1 1421.70   3
   3  -2  10 35614.3 1089.79   7
   3  -2  11 581.153 273.317   3
   3  -2  11 1229.64 305.143   4
   3  -2  11 979.368 225.554   7
   3  -2  12 175.094 286.207   3
   3  -2  12-93.1727 172.260   4
   3  -2  13 792.346 342.387   3
   3  -2  13 877.548 300.455   4
   3  -2  14 1398.45 347.938   4
   3  -2  14 1993.12 479.613   3
   3  -2  15 730.428 315.681   4
   3  -2  15 1050.23 402.471   3
   3  -2  16 346.095 238.806   4
   3  -2  16 151.557 291.743   3
   3  -2  17 1069.46 495.794   3
   3  -2  17 711.378 286.359   4
   3  -2  18 896.470 394.376   3
  -3   1  18 2018.94 524.108   2
  -3   1  17 485.658 262.607   2
  -3   1  16 361.193 334.472   2
  -3   1  15 7.22151 213.498   2
  -3   1  14 1484.47 383.922   1
  -3   1  14 871.145 340.325   2
   3  -1 -13 3875.83 471.718   5
  -3   1  13 3223.03 545.652   2
  -3   1  13 3572.88 490.015   1
  -3   1  13 3887.68 484.207   3
   3  -1 -12 2371.05 369.033   5
  -3   1  12 1006.35 314.394   2
  -3   1  12 1357.25 326.178   1
  -3   1  12 2166.11 373.217   3
  -3   1  11-3.96070 157.362   1
  -3   1  11 116.766 166.742   2
   3  -1 -11 104.537 157.598   5
  -3   1  11 7.47488 176.302   3
   3  -1 -10 4499.49 475.500   5
  -3   1  10 4407.00 451.497   3
  -3   1  10 4240.22 457.291   1
  -3   1  10 3524.10 467.077   2
   3  -1  -9 7353.99 584.887   5
  -3   1   9 5681.33 486.341   1
  -3   1   9 6022.97 557.482   2
  -3   1   8 601.111 211.722   1
  -3   1   8 582.733 219.159   2
   3  -1  -8 500.661 212.235   5
   3  -1  -7 1762.79 352.735   6
   3  -1  -7 1540.89 281.567   5
  -3   1   7 1480.99 232.309   1
  -3   1   7 1112.46 231.302   2
   3  -1  -6 9592.32 620.109   5
  -3   1   6 9459.75 490.354   1
   3  -1  -6 10050.4 726.203   6
  -3   1   6 9241.78 547.056   2
  -3   1   5 7807.72 406.823   1
   3  -1  -5 7641.28 549.836   5
  -3   1   5 7580.44 457.200   2
   3  -1  -4 6504.77 485.337   5
  -3   1   4 6705.39 375.640   2
  -3   1   4 6976.20 343.790   1
   3  -1  -3 6776.51 493.320   5
  -3   1   3 7278.95 333.329   2
  -3   1   3 6914.71 299.424   1
  -3   1   2 4194.49 212.611   2
  -3   1   2 5386.43 226.725   1
  -3   1   2 3489.86 160.869   3
   3  -1  -2 5282.93 424.556   5
   3  -1  -1 1338.10 249.591   5
  -3   1   1 1181.49 97.4047   1
   3  -1  -1 1755.21 261.656   4
  -3   1   1 1017.70 95.6171   3
  -3   1   1 815.560 72.6784   2
   3  -1   0 29067.4 956.875   5
   3  -1   0 29545.2 988.849   4
   3  -1   1 1062.74 100.251   2
   3  -1   1 1653.06 250.277   5
   3  -1   1 1688.79 264.563   4
   3  -1   2 10046.0 544.207   5
   3  -1   2 9518.65 326.147   2
   3  -1   2 10450.1 591.856   4
  -3   1  -2 10386.6 339.804   1
   3  -1   2 10283.2 427.957   3
   3  -1   3 6717.69 483.905   4
   3  -1   3 6765.31 394.305   3
   3  -1   3 6626.69 460.653   7
   3  -1   3 6360.28 435.388   5
   3  -1   4 1602.86 228.843   5
   3  -1   4 1166.02 221.891   4
   3  -1   4 1461.58 241.423   3
   3  -1   4 1361.30 218.957   7
   3  -1   5 1603.45 258.625   3
   3  -1   5 1784.96 252.124   5
   3  -1   5 1602.25 262.952   4
   3  -1   5 1604.08 239.819   7
   3  -1   6 912.861 223.446   4
   3  -1   6 870.504 238.711   3
   3  -1   6 1041.73 218.116   7
   3  -1   7 3746.64 421.421   3
   3  -1   7 3461.35 352.482   7
   3  -1   7 3833.05 418.405   4
   3  -1   8 3436.58 398.176   4
   3  -1   8 3272.76 352.068   7
   3  -1   8 3247.20 421.013   3
   3  -1   9 11854.6 732.226   4
   3  -1   9 12473.3 808.855   3
   3  -1   9 11385.7 632.732   7
   3  -1  10 274.506 236.370   4
   3  -1  10 142.472 263.487   3
   3  -1  10-129.118 184.128   7
   3  -1  11 304.130 206.098   4
   3  -1  11 37.7940 270.674   3
   3  -1  11-0.94066 147.502   7
   3  -1  12 6378.54 602.303   4
   3  -1  12 7700.48 748.716   3
   3  -1  12 7167.29 521.340   7
   3  -1  13 618.864 270.045   4
   3  -1  13 91.5090 255.719   3
   3  -1  14 561.549 252.071   4
   3  -1  14 1029.03 358.022   3
   3  -1  15 683.662 264.598   4
   3  -1  15 980.447 443.332   3
   3  -1  16 228.154 227.612   4
   3  -1  16 1041.43 434.166   3
   3  -1  17 900.109 418.890   3
   3  -1  18 1871.74 512.271   3
   3  -1  19 1940.36 538.001   3
  -3   0  18-238.545 223.630   2
  -3   0  17 511.909 325.081   2
  -3   0  16 574.487 312.825   1
  -3   0  16 690.935 361.517   2
  -3   0  15 1703.03 414.418   1
  -3   0  15 1603.96 414.087   3
  -3   0  14 686.610 291.349   1
  -3   0  14 138.889 217.185   3
   3   0 -13 229.990 212.471   5
  -3   0  13 113.403 233.147   1
  -3   0  12 658.428 273.615   1
   3   0 -12 509.692 220.414   5
  -3   0  11 2609.76 395.418   1
   3   0 -11 2720.29 364.790   5
   3   0 -10 3790.24 420.668   5
  -3   0  10 4615.75 474.706   1
   3   0  -9 32872.7 1148.97   5
  -3   0   9 31747.3 1138.48   1
  -3   0   8 71262.8 1579.69   1
   3   0  -8 69187.4 1626.32   5
   3   0  -7 8042.46 560.934   5
  -3   0   7 7779.72 506.936   1
   3   0  -6 45812.3 1272.35   5
  -3   0   6 46595.7 1108.70   1
   3   0  -5 1107.33 231.558   5
  -3   0   5 906.574 170.997   1
   3   0  -4 4743.78 408.767   5
  -3   0   4 4819.34 317.695   1
   3   0  -3 20873.7 829.989   5
  -3   0   3 20606.9 584.570   1
   3   0  -2 25083.5 893.063   5
  -3   0   2 23212.0 565.092   1
  -3   0   2 23015.6 451.371   2
   3   0  -1 30999.5 969.556   5
  -3   0   1 30111.6 619.828   1
   3   0   0 1884.90 243.078   5
   3   0   1 7579.70 488.788   5
   3   0   1 8017.64 495.916   4
   3   0   2 4339.52 364.233   5
   3   0   2 4508.13 376.840   4
   3   0   2 4579.43 308.277   3
   3   0   3 5635.20 411.579   5
   3   0   3 5720.00 421.931   4
   3   0   3 5799.47 374.620   3
   3   0   4 40052.6 1054.74   5
   3   0   4 42049.9 1112.03   4
   3   0   4 41037.0 1042.63   3
   3   0   4 40379.7 1121.29   7
   3   0   5 24830.9 866.402   4
   3   0   5 26244.6 904.517   3
   3   0   5 25762.7 898.256   7
   3   0   6 4695.22 406.987   7
   3   0   6 4678.15 398.259   4
   3   0   6 4960.96 446.543   3
   3   0   7 544.059 174.046   7
   3   0   7 541.570 222.677   3
   3   0   7 570.185 187.241   4
   3   0   8 6595.44 505.266   4
   3   0   8 6065.70 540.456   3
   3   0   8 6078.70 464.524   7
   3   0   9 13152.4 676.977   7
   3   0   9 12424.1 696.037   4
   3   0   9 13165.2 813.299   3
   3   0  10 12838.4 728.964   4
   3   0  10 13274.2 865.205   3
   3   0  10 12251.3 665.913   7
   3   0  11 18011.9 888.124   4
   3   0  11 17545.6 1030.39   3
   3   0  11 18323.2 821.957   7
   3   0  12 515.986 228.935   4
   3   0  12 106.498 254.009   3
   3   0  12-59.3290 145.070   7
   3   0  13 457.922 203.705   7
   3   0  13 314.181 206.389   4
   3   0  13 147.960 224.383   3
   3   0  14 171.665 166.082   4
   3   0  14 681.480 354.255   3
   3   0  15 329.658 199.365   4
   3   0  15 805.258 392.551   3
   3   0  16 156.560 335.963   3
   3   0  17 1237.35 466.592   3
   3   0  18 143.627 317.233   3
   3   0  19 2540.94 592.796   3
  -3  -1  18 242.715 311.283   1
  -3  -1  17 391.007 303.658   1
  -3  -1  16 637.323 309.263   1
  -3  -1  16-221.480 258.559   3
  -3  -1  15 248.792 260.564   1
  -3  -1  14 2168.98 446.013   1
  -3  -1  13 447.079 276.719   1
   3   1 -12 440.931 180.785   5
  -3  -1  12 214.314 237.809   1
   3   1 -11 555.281 211.281   5
  -3  -1  11-18.0588 179.922   1
   3   1 -10 1454.51 262.868   5
  -3  -1  10 1637.62 341.600   1
   3   1  -9 608.527 211.396   5
  -3  -1   9 84.9409 189.972   1
   3   1  -8 12320.1 685.066   5
  -3  -1   8 10997.6 667.934   1
   3   1  -7 40853.4 1207.59   5
  -3  -1   7 38705.8 1141.07   1
   3   1  -6 22202.5 873.244   5
  -3  -1   6 21192.1 804.913   1
   3   1  -5 35252.8 1086.38   5
  -3  -1   5 35969.3 977.826   1
   3   1  -4 23610.6 874.678   5
  -3  -1   4 23720.8 749.546   1
  -3  -1   3 251.746 120.721   1
   3   1  -3 184.124 139.296   5
   3   1  -2 3122.71 319.208   5
  -3  -1   2 3078.07 182.263   2
  -3  -1   2 3472.76 271.058   1
   3   1  -1 2860.60 323.726   5
  -3  -1   1 2098.57 127.392   2
   3   1   0 373.238 130.328   5
   3   1   1 18920.6 745.659   5
   3   1   2 6578.50 244.686   2
   3   1   2 7320.68 475.537   5
   3   1   2 7002.77 436.705   4
   3   1   3 32794.8 920.329   4
   3   1   3 33512.0 671.457   2
   3   1   3 32409.8 897.332   3
   3   1   4 28207.4 901.291   3
   3   1   4 27703.2 840.948   4
   3   1   4 27397.3 703.648   2
   3   1   5 5312.49 381.786   4
   3   1   5 4729.67 417.909   3
   3   1   5 5242.25 415.077   7
   3   1   6 46979.4 1120.61   4
   3   1   6 47782.0 1316.60   3
   3   1   6 45753.8 1204.68   7
   3   1   7 539.557 170.344   4
   3   1   7 717.591 260.586   3
   3   1   7 818.093 193.690   7
   3   1   8 779.461 199.080   7
   3   1   8 450.212 163.890   4
   3   1   8 852.497 259.305   3
   3   1   9 353.948 172.927   4
   3   1   9 42.2315 194.847   3
   3   1   9 448.918 197.467   7
   3   1  10 13808.4 697.810   4
   3   1  10 13629.1 875.369   3
   3   1  10 13344.8 713.955   7
   3   1  11 9848.76 614.602   4
   3   1  11 9950.95 775.400   3
   3   1  11 9942.94 623.655   7
   3   1  12 295.335 172.164   4
   3   1  12-355.602 271.719   3
   3   1  12-65.3170 141.386   7
   3   1  13 1294.05 265.871   4
   3   1  13 1577.75 281.047   7
   3   1  13 1614.28 433.686   3
   3   1  14 1990.83 453.148   3
   3   1  14 1949.96 333.266   4
   3   1  14 2216.55 347.227   7
   3   1  15 896.785 377.651   3
   3   1  16 1020.59 396.119   3
   3   1  17 1142.92 414.864   3
   3   1  17 544.516 300.650   2
   3   1  18 197.490 333.959   3
   3   1  18 175.381 341.956   2
   3   1  19 551.848 408.805   2
   3   1  19-3.86661 264.449   3
   3   1  20 1392.36 498.888   2
  -3  -2  18 582.494 383.613   1
  -3  -2  18 835.927 328.964   3
  -3  -2  17 165.010 248.463   1
  -3  -2  17 40.9486 254.624   3
  -3  -2  16 499.466 289.686   1
  -3  -2  15 301.713 332.635   1
  -3  -2  14 1033.54 355.923   1
  -3  -2  13 223.276 195.959   1
  -3  -2  12 98.2775 217.244   1
   3   2 -11 1669.73 279.300   5
  -3  -2  11 932.685 284.044   1
   3   2 -10 2166.63 291.865   5
  -3  -2  10 1417.67 304.621   1
   3   2  -9 2924.83 349.729   5
  -3  -2   9 2336.39 361.463   1
   3   2  -8 9442.43 582.475   5
  -3  -2   8 8500.65 609.898   1
   3   2  -7-34.4162 125.515   5
  -3  -2   7 218.050 154.806   1
  -3  -2   6 6337.98 484.750   1
   3   2  -6 6525.29 470.256   5
   3   2  -5 4672.87 408.889   5
  -3  -2   5 4502.82 387.996   1
  -3  -2   4 18732.4 705.243   1
   3   2  -4 19537.5 786.524   5
   3   2  -3 5216.89 415.428   5
  -3  -2   3 5022.36 371.720   1
   3   2  -3 4862.74 443.415   6
   3   2  -2 49653.7 1235.21   5
  -3  -2   2 47231.3 1056.43   1
   3   2  -2 48375.7 1271.36   6
   3   2  -1 30464.3 959.049   5
   3   2  -1 29975.3 988.149   6
  -3  -2   0 15641.6 424.837   2
   3   2   0 14643.1 668.785   5
   3   2   0 15305.7 394.358   2
   3   2   0 14989.5 682.119   6
  -3  -2  -1 424.950 89.2888   2
   3   2   1 256.271 87.9320   2
   3   2   2 34488.6 691.161   2
  -3  -2  -2 37038.1 688.740   2
   3   2   3 28485.6 695.994   2
   3   2   4 94775.5 1410.44   2
   3   2   4 94047.5 1441.37   4
   3   2   5 18241.5 797.846   3
   3   2   5 18248.0 640.544   4
   3   2   5 18173.5 765.298   7
   3   2   5 18578.5 692.039   2
   3   2   6 8102.40 578.513   3
   3   2   6 7922.59 427.434   4
   3   2   6 8171.21 535.781   7
   3   2   6 7579.57 488.685   2
   3   2   7 1029.59 227.067   2
   3   2   7 1522.34 206.388   4
   3   2   7 1152.58 290.998   3
   3   2   7 883.020 237.867   7
   3   2   8 2269.46 337.022   2
   3   2   8 1992.48 230.610   4
   3   2   8 2230.54 377.379   3
   3   2   9 264.038 215.580   2
   3   2   9 28.5213 103.535   4
   3   2   9 326.398 229.494   3
   3   2  10 4173.93 345.444   4
   3   2  10 4765.50 539.488   3
   3   2  10 3927.64 469.978   2
   3   2  11 2312.96 434.866   3
   3   2  11 2171.97 285.319   4
   3   2  11 1876.91 304.978   7
   3   2  11 1652.41 351.265   2
   3   2  12 549.834 334.569   3
   3   2  12 503.543 178.913   4
   3   2  12 231.323 180.618   7
   3   2  12 43.6753 202.560   2
   3   2  13 4051.45 399.438   4
   3   2  13 4765.85 620.741   3
   3   2  13 4146.23 559.204   2
   3   2  13 4234.92 468.622   7
   3   2  14 1837.38 392.830   2
   3   2  14 3062.78 543.505   3
   3   2  14 2614.10 385.722   7
   3   2  15 1202.81 377.146   2
   3   2  15 1651.48 417.504   3
   3   2  16-10.5158 221.087   2
   3   2  16 648.422 357.120   3
   3   2  17-118.721 246.659   2
   3   2  17 324.442 339.184   3
   3   2  18 918.411 436.742   2
   3   2  18 2806.32 620.855   3
   3   2  19 619.958 346.314   2
   3   2  19 1015.00 536.443   3
   3   2  20 754.955 397.071   2
  -3  -3  18 945.667 415.788   3
  -3  -3  17-83.2120 259.449   1
  -3  -3  16 1546.19 428.629   1
  -3  -3  15 657.578 340.892   1
  -3  -3  14-102.040 252.991   1
  -3  -3  13 1188.77 346.435   1
  -3  -3  12 432.011 259.799   1
  -3  -3  11 13.8872 188.529   1
   3   3 -10 717.972 210.066   5
  -3  -3  10 642.620 259.371   1
   3   3  -9 8886.14 562.827   5
  -3  -3   9 7640.44 635.507   1
   3   3  -8 4962.34 427.994   5
  -3  -3   8 4365.98 469.697   1
   3   3  -7 1972.10 284.857   5
  -3  -3   7 1741.96 310.964   1
   3   3  -6 488.180 170.264   5
  -3  -3   6 847.548 237.369   1
   3   3  -6 943.723 183.225   7
  -3  -3   5 109.791 136.036   1
   3   3  -5 87.6568 123.356   5
   3   3  -5 16.8178 121.519   7
   3   3  -4 1115.72 238.301   5
   3   3  -4 945.699 186.109   7
  -3  -3   4 1102.78 227.916   1
   3   3  -3 2797.90 325.922   5
  -3  -3   3 2817.54 311.542   1
   3   3  -3 3004.17 299.422   7
   3   3  -2 12730.4 598.101   7
   3   3  -2 12593.0 651.381   6
   3   3  -1 616.854 130.203   2
   3   3  -1 805.663 194.075   6
   3   3   0 275.706 106.150   2
   3   3   0 296.284 139.446   6
   3   3   1 3267.00 254.315   2
   3   3   1 2960.32 302.866   6
   3   3   2 431.710 131.048   2
   3   3   3 12721.3 535.254   2
   3   3   4 1449.60 217.959   2
   3   3   5 5895.65 429.465   2
   3   3   6-92.3951 116.276   2
   3   3   6-126.753 177.018   3
   3   3   7 5557.15 487.734   2
   3   3   7 5579.88 322.578   4
   3   3   7 6030.34 547.948   3
   3   3   8 12158.6 787.341   3
   3   3   8 11023.4 702.862   2
   3   3   8 11550.6 466.748   4
   3   3   9 1663.63 337.455   2
   3   3   9 1469.88 185.069   4
   3   3   9 2000.04 381.907   3
   3   3  10 2175.97 381.606   2
   3   3  10 2332.74 233.024   4
   3   3  10 3287.28 487.790   3
   3   3  11 535.598 300.293   3
   3   3  11 134.424 206.825   2
   3   3  11 104.087 104.477   4
   3   3  12 1599.80 346.254   2
   3   3  12 1592.28 211.382   4
   3   3  12 1405.45 334.012   3
   3   3  13 516.360 288.095   2
   3   3  13 1050.10 384.775   3
   3   3  14 11858.2 969.968   3
   3   3  14 9684.01 891.418   2
   3   3  15 126.053 229.112   2
   3   3  15 528.069 327.650   3
   3   3  16 2165.61 481.440   2
   3   3  16 2485.89 532.860   3
   3   3  17 241.699 233.878   2
   3   3  17 506.974 360.843   3
   3   3  18 1421.29 439.575   2
   3   3  18 2044.19 568.073   3
   3   3  19 529.203 362.933   2
   3   3  19 508.506 325.601   3
   3   3  20 591.643 337.488   2
   3   3  20 2079.18 616.381   3
  -3  -4  17 1144.87 439.559   1
  -3  -4  16 307.795 282.164   1
  -3  -4  15 2369.79 504.146   1
  -3  -4  14 3140.55 552.204   1
  -3  -4  13 3013.52 507.118   1
  -3  -4  12 1374.90 352.514   1
  -3  -4  11 2884.52 446.519   1
  -3  -4  10 159.035 226.541   1
  -3  -4   9 8525.90 689.703   1
  -3  -4   8 1664.21 345.776   1
  -3  -4   7 16405.3 871.498   1
   3   4  -7 17132.3 594.739   7
  -3  -4   6 6409.13 534.798   1
   3   4  -6 7427.57 410.283   7
  -3  -4   5 2465.04 329.996   1
   3   4  -5 2804.24 272.051   7
   3   4  -4 444.308 146.901   7
  -3  -4   4 610.016 231.928   1
  -3  -4   3 20079.0 838.165   1
   3   4  -3 20506.7 733.904   7
   3   4  -1-156.757 162.252   6
   3   4  -1 72.7008 115.326   2
   3   4   0 81.8529 115.471   2
   3   4   0-72.8429 115.906   6
   3   4   1 3133.34 292.386   2
   3   4   1 3124.26 294.806   6
   3   4   2 527.966 159.420   2
   3   4   3 1485.58 246.167   2
   3   4   4 1541.67 248.996   2
   3   4   5 26970.0 962.895   2
   3   4   6 105.694 170.875   2
   3   4   7 2858.33 373.572   2
   3   4   8 997.550 278.252   3
   3   4   8 356.482 199.669   2
   3   4   9 3951.78 472.502   2
   3   4   9 4327.06 514.505   3
   3   4  10 203.680 198.935   2
   3   4  10 254.105 82.4065   4
   3   4  10 142.446 258.143   3
   3   4  11 3807.00 532.922   2
   3   4  11 3074.02 470.797   3
   3   4  12 1488.69 347.059   2
   3   4  12 1756.89 435.738   3
   3   4  13 3389.64 556.840   2
   3   4  13 4339.70 604.493   3
   3   4  14 293.741 267.144   2
   3   4  14 894.603 372.126   3
   3   4  15 579.600 301.996   2
   3   4  15 1471.61 424.482   3
   3   4  16 280.488 300.364   2
   3   4  16 671.424 390.410   3
   3   4  17 888.149 400.531   2
   3   4  17 1142.08 474.048   3
   3   4  18 180.412 304.969   2
   3   4  18 712.513 403.680   3
   3   4  19 2086.13 539.366   2
   3   4  19 1301.98 438.588   3
   3   4  20 1969.56 554.384   2
   3   4  20 4441.02 789.913   3
  -3  -5  16 1178.46 427.568   1
  -3  -5  15-33.5909 237.024   1
  -3  -5  14 725.940 346.416   1
  -3  -5  13 1157.03 338.776   1
  -3  -5  12 4064.08 576.991   1
  -3  -5  11 842.675 328.156   1
  -3  -5  10 3736.97 526.178   1
  -3  -5   9 638.645 283.167   1
  -3  -5   8 1216.42 337.501   1
  -3  -5   7 148.569 229.298   1
  -3  -5   6 920.247 279.245   1
   3   5  -6 845.627 163.026   7
  -3  -5   5 1458.88 298.535   1
   3   5  -5 1795.22 223.579   7
   3   5  -4 580.251 173.608   7
  -3  -5   4 658.515 258.717   1
  -3  -5   3 13073.1 718.270   1
   3   5  -2 1226.78 220.711   2
   3   5  -1 7822.33 497.193   2
   3   5  -1 8368.13 498.728   6
   3   5   0 1230.15 232.574   2
   3   5   0 1013.63 191.405   6
   3   5   1 3524.80 355.522   2
   3   5   1 3130.19 276.477   6
   3   5   2 1368.08 234.080   2
   3   5   3 266.106 169.709   2
   3   5   4 1788.93 295.492   2
   3   5   5 633.246 211.787   2
   3   5   6 6209.39 532.454   2
  -3  -5  -6 4981.33 249.935   4
   3   5   7 1710.98 316.177   2
   3   5   8 27535.0 1196.96   2
   3   5   9 1588.92 361.679   2
   3   5  10 1648.90 362.473   2
   3   5  10 2463.30 473.578   3
   3   5  11 818.411 293.100   2
   3   5  11 659.408 331.041   3
   3   5  12 1387.53 372.736   2
   3   5  12 855.707 307.801   3
   3   5  13 7282.05 777.824   2
   3   5  13 6653.26 733.176   3
   3   5  14 626.408 319.557   2
   3   5  14 60.8639 279.325   3
   3   5  15 620.457 294.391   2
   3   5  15 755.632 311.767   3
   3   5  16 556.399 334.589   2
   3   5  16 792.822 316.866   3
   3   5  17 241.717 230.109   2
   3   5  17 770.953 328.748   3
   3   5  18 563.011 327.774   2
   3   5  18 565.375 336.190   3
   3   5  19 549.063 417.710   2
   3   5  19 638.606 468.186   3
  -3  -6  15 1175.06 420.369   1
  -3  -6  14 821.044 328.439   1
  -3  -6  13 636.651 316.262   1
  -3  -6  12 1315.05 348.939   1
  -3  -6  11 844.429 296.771   1
  -3  -6  10 1566.86 376.708   1
  -3  -6   9 2534.08 452.451   1
  -3  -6   8 6688.25 655.111   1
  -3  -6   7 12243.6 835.096   1
  -3  -6   6 4517.04 502.934   1
   3   6  -6 5095.58 339.395   7
  -3  -6   5 3708.20 459.678   1
   3   6  -5 3864.34 318.722   7
  -3  -6   4 3304.91 420.721   1
  -3  -6   3-82.6610 163.927   1
   3   6  -2 8918.56 597.000   2
   3   6  -1 451.810 183.884   2
   3   6   0 6598.32 513.701   2
   3   6   0 5852.80 378.853   6
   3   6   1 1286.11 259.526   2
   3   6   1 1575.66 199.830   6
   3   6   2 11711.0 690.107   2
   3   6   3 704.111 216.961   2
   3   6   4 3024.03 395.476   2
   3   6   5 2030.58 358.799   2
  -3  -6  -5 1443.63 152.773   6
   3   6   6 5596.17 555.534   2
  -3  -6  -6 4393.93 227.857   4
   3   6   7 21182.7 1065.67   2
   3   6   8 731.838 254.519   2
   3   6   9 64343.4 1982.09   2
   3   6  10 586.898 286.840   2
   3   6  11 6796.70 721.482   2
   3   6  12 137.492 289.262   2
   3   6  13-43.1913 217.534   2
   3   6  13 69.3158 272.199   3
   3   6  14 1126.42 387.643   2
   3   6  14 848.450 349.205   3
   3   6  15 2061.58 494.866   2
   3   6  15 2024.64 508.253   3
   3   6  16 661.780 398.769   3
   3   6  16-64.3302 284.092   2
   3   6  17 597.355 401.649   2
   3   6  17-60.0409 255.109   3
   3   6  18 755.779 403.688   2
   3   6  18 518.185 409.739   3
   3   6  19 651.977 389.288   2
   3   6  19 903.470 395.581   3
  -3  -7  15 943.364 385.370   1
  -3  -7  14 472.550 304.266   1
  -3  -7  13 525.236 303.927   1
  -3  -7  12 452.822 242.109   1
  -3  -7  11 834.011 296.504   1
  -3  -7  10 3075.46 518.903   1
  -3  -7   9 1779.65 382.200   1
  -3  -7   8 3126.62 486.270   1
  -3  -7   7-375.074 208.994   1
  -3  -7   6 276.315 214.839   1
  -3  -7   5 2830.52 430.474   1
  -3  -7   4-15.7672 204.486   1
   3   7  -3 356.259 176.226   2
  -3  -7   3 229.311 221.077   1
   3   7  -2-139.568 168.585   2
   3   7  -1 585.231 233.790   2
   3   7   0 5362.51 513.439   2
   3   7   0 4717.25 333.547   6
   3   7   1 640.576 130.717   6
   3   7   1 599.348 234.074   2
   3   7   2 626.809 260.563   2
   3   7   3 914.358 265.363   2
   3   7   4 3.57884 177.119   2
   3   7   5 482.965 257.613   2
   3   7   6 2675.30 435.437   2
   3   7   7 5382.57 593.684   2
   3   7   8 49601.6 1759.38   2
   3   7   9 29577.3 1414.28   2
   3   7  10 2356.30 443.011   2
   3   7  11 2474.40 493.161   2
   3   7  12 265.845 243.456   2
   3   7  13 2697.13 530.312   2
   3   7  14 5530.24 747.040   2
   3   7  15 1062.47 393.295   2
   3   7  16 1280.97 459.270   2
   3   7  17 1144.01 488.319   2
   3   7  18 1246.44 492.092   2
   3   7  19 3131.33 677.837   2
  -3  -8  14 738.665 381.484   1
  -3  -8  13 2923.79 571.635   1
  -3  -8  12 1567.11 448.906   1
  -3  -8  11 866.021 399.877   1
  -3  -8  10 7789.85 809.535   1
  -3  -8   9 3087.15 517.574   1
  -3  -8   8 27476.6 1377.70   1
  -3  -8   7 1367.47 335.953   1
  -3  -8   6 1620.92 349.453   1
  -3  -8   5 4248.90 534.337   1
  -3  -8   4 27.4066 222.866   1
   3   8  -3 2584.59 396.799   2
  -3  -8   3 3024.34 419.430   1
   3   8  -2 14156.1 863.752   2
   3   8  -1 313.765 216.741   2
   3   8   0 876.160 269.004   2
   3   8   0 630.217 140.784   6
   3   8   1 188.787 86.1761   6
   3   8   1 231.388 199.494   2
   3   8   2 926.050 263.964   2
   3   8   3 62.7768 180.805   2
   3   8   4 1147.49 305.712   2
   3   8   5 514.587 252.840   2
   3   8   6 854.025 322.822   2
   3   8   7 518.569 324.080   2
   3   8   8 93.6704 261.793   2
   3   8   9 415.237 311.602   2
   3   8  10-53.3417 209.401   2
   3   8  11 196.913 232.580   2
   3   8  12 623.403 263.265   2
   3   8  13 2657.56 559.348   2
   3   8  14 1233.45 457.702   2
   3   8  15-20.5242 244.732   2
   3   8  16-182.393 272.084   2
   3   8  17-170.730 269.475   2
   3   8  18-417.024 421.091   2
  -3  -9  13 384.363 336.305   1
  -3  -9  12-55.4054 266.666   1
  -3  -9  11 305.127 322.242   1
  -3  -9  10 539.297 304.327   1
  -3  -9   9 886.072 326.972   1
  -3  -9   8 12613.8 980.378   1
  -3  -9   7 14831.6 1017.33   1
  -3  -9   6 4222.89 548.441   1
  -3  -9   5 8260.98 737.672   1
  -3  -9   4 530.310 248.410   1
   3   9  -3 44.5107 148.655   2
  -3  -9   3-107.806 177.814   1
   3   9  -2 801.681 301.188   2
   3   9  -1 7057.41 666.019   2
   3   9   0 1645.07 350.902   2
   3   9   1 5700.61 604.886   2
   3   9   2 2654.06 418.702   2
   3   9   3 2420.25 419.334   2
   3   9   4 902.012 297.456   2
   3   9   5-58.1189 198.166   2
   3   9   6 9.90563 192.351   2
   3   9   7 10617.7 912.871   2
   3   9   8 7498.42 791.836   2
   3   9   9 8057.66 838.330   2
   3   9  10 18365.7 1258.43   2
   3   9  11 5271.48 709.353   2
   3   9  12 2953.34 559.600   2
   3   9  13-30.0679 230.898   2
   3   9  14 2310.70 588.094   2
   3   9  15 224.123 344.786   2
   3   9  16 338.048 245.606   2
   3   9  17 104.653 328.051   2
   3   9  18 664.945 393.832   2
  -3 -10  12 319.130 285.567   1
  -3 -10  11 1242.04 409.835   1
  -3 -10  10 4185.66 643.510   1
  -3 -10   9 1098.22 362.463   1
  -3 -10   8 3121.03 539.000   1
  -3 -10   7 557.841 284.385   1
  -3 -10   6 578.542 265.352   1
  -3 -10   5 1821.89 393.731   1
  -3 -10   4 1413.48 370.402   1
   3  10  -3 2747.30 446.603   2
  -3 -10   3 3226.29 505.759   1
   3  10  -2 28.1930 251.079   2
  -3 -10   2 186.139 219.570   1
   3  10  -1 5991.76 650.603   2
   3  10   0 2860.52 473.964   2
   3  10   1 1601.24 371.187   2
   3  10   2 1079.47 356.287   2
   3  10   3 1681.76 374.331   2
   3  10   4 5277.35 627.167   2
   3  10   5 272.980 219.983   2
   3  10   6 4970.07 651.922   2
   3  10   7 392.674 291.238   2
   3  10   8 983.545 418.444   2
   3  10   9 5528.21 728.272   2
   3  10  10 2760.95 572.795   2
   3  10  11 2986.43 582.679   2
   3  10  12 602.972 396.342   2
   3  10  13 1503.55 455.693   2
   3  10  14 488.122 406.310   2
   3  10  15 655.940 450.081   2
   3  10  16 332.015 353.301   2
   3  10  17-28.8228 361.510   2
  -3 -11  10 803.132 375.788   1
  -3 -11   9 572.585 330.483   1
  -3 -11   8 383.281 297.697   1
  -3 -11   7 479.310 337.237   1
  -3 -11   6 841.630 309.648   1
  -3 -11   5 2271.17 443.252   1
  -3 -11   4 1310.65 353.104   1
   3  11  -3 3526.23 533.248   2
  -3 -11   3 3448.99 529.579   1
   3  11  -2 365.304 201.578   2
  -3 -11   2 713.491 308.003   1
   3  11  -1 715.317 302.955   2
   3  11   0 1033.80 367.351   2
   3  11   1 257.485 275.493   2
   3  11   2 1703.08 411.314   2
   3  11   3 14587.8 1078.68   2
   3  11   4 104.603 279.483   2
   3  11   5 172.685 318.965   2
   3  11   6 1000.42 315.989   2
   3  11   7 1068.86 369.340   2
   3  11   8 600.755 298.184   2
   3  11   9 5713.91 789.336   2
   3  11  10 5778.77 795.775   2
   3  11  11 220.444 247.869   2
   3  11  12 5125.14 810.582   2
   3  11  13 1259.46 491.447   2
   3  11  14 7725.20 1005.38   2
   3  11  15 1071.78 483.911   2
   3  11  16 1542.72 581.159   2
  -3 -12   9 1410.54 440.377   1
  -3 -12   8 665.708 291.331   1
  -3 -12   7 688.925 317.674   1
  -3 -12   6 187.311 220.471   1
  -3 -12   5 491.046 314.531   1
  -3 -12   4 51.2851 220.789   1
   3  12  -3 1579.96 386.263   2
  -3 -12   3 1134.86 348.703   1
   3  12  -2 6808.98 765.904   2
  -3 -12   2 7035.84 737.360   1
   3  12  -1 3737.90 582.697   2
  -3 -12   1 3554.22 537.276   1
   3  12   0 1679.55 419.580   2
   3  12   1 665.301 331.528   2
   3  12   2 320.484 225.956   2
   3  12   3 605.215 338.890   2
   3  12   4 332.087 317.648   2
   3  12   5 97.9387 256.046   2
   3  12   6 959.732 378.440   2
   3  12   7 747.756 365.831   2
   3  12   8 842.536 396.413   2
   3  12   9 879.885 422.731   2
   3  12  10 1162.25 449.288   2
   3  12  11 5537.64 822.664   2
   3  12  12 353.698 348.008   2
   3  12  13 170.177 335.973   2
   3  12  14 1053.79 533.088   2
  -3 -13   7 860.358 359.666   1
  -3 -13   6 834.106 366.198   1
  -3 -13   5 418.868 321.607   1
  -3 -13   4 2557.84 476.599   1
  -3 -13   3 8840.19 885.671   1
   3  13  -2 602.900 318.864   2
  -3 -13   2 407.296 279.754   1
   3  13  -1 769.192 325.694   2
  -3 -13   1 732.547 326.388   1
   3  13   0 2062.79 446.051   2
  -3 -13   0 2651.85 513.344   1
   3  13   1 340.387 334.249   2
   3  13   2 0.56685 242.101   2
   3  13   3 2106.46 510.826   2
   3  13   4 906.138 387.009   2
   3  13   5 5553.54 785.402   2
   3  13   6 1450.24 464.575   2
   3  13   7 404.618 269.216   2
   3  13   8 687.338 368.468   2
   3  13   9 732.563 396.807   2
   3  13  10 946.602 441.297   2
   3  13  11 554.434 375.188   2
   3  13  12 484.830 384.456   2
   3  13  13 1658.42 547.969   2
  -3 -14   5-28.7493 225.175   1
  -3 -14   4 647.015 312.487   1
  -3 -14   3-165.433 209.727   1
   3  14  -2 622.042 293.666   2
  -3 -14   2 712.597 345.369   1
   3  14  -1 383.332 280.066   2
  -3 -14   1 590.019 352.804   1
   3  14   0 601.257 352.008   2
  -3 -14   0 254.978 259.883   1
   3  14   1 169.950 328.030   2
   3  14   2 979.064 445.549   2
   3  14   3 804.915 318.959   2
   3  14   4 631.228 395.002   2
   3  14   5 1771.07 519.957   2
   3  14   6 1999.08 559.668   2
   3  14   7 7922.34 979.449   2
   3  14   8 648.023 379.035   2
   3  14   9 10649.9 1183.38   2
   3  14  10 2687.24 667.190   2
  -3 -15   2 269.335 245.756   1
  -3 -15   1 572.407 276.456   1
  -3 -15   0 303.626 217.720   1
  -3 -15  -1 23.9332 212.490   1
   3  15   1 513.524 313.647   2
   3  15   2 291.457 352.665   2
   3  15   3 375.620 315.375   2
   3  15   4 1640.45 564.902   2
   3  15   5 484.378 356.286   2
   3  15   6 3552.01 669.145   2
   4 -12  -3-217.898 253.681   5
   4 -12  -2-752.494 345.932   5
   4 -12  -2 203.255 226.165   4
   4 -12  -1 635.508 311.697   4
   4 -12   0 900.500 373.471   4
   4 -11  -6 6069.61 802.431   5
   4 -11  -5 424.657 332.478   5
   4 -11  -4-44.0749 236.439   4
   4 -11  -4 57.9753 257.742   5
   4 -11  -3 2408.07 492.373   5
   4 -11  -3 2962.60 554.512   4
   4 -11  -2-61.7545 214.632   4
   4 -11  -2 112.420 236.829   5
   4 -11  -1 719.987 378.823   5
   4 -11  -1 1002.53 364.398   4
   4 -11   0 2486.14 480.339   5
   4 -11   0 2488.56 533.204   4
   4 -11   1 572.228 343.950   4
   4 -11   2 996.341 365.062   4
   4 -11   3 4839.20 772.226   4
   4 -11   4 421.167 288.409   4
   4 -10  -9 734.770 371.038   5
   4 -10  -8 1125.86 455.057   5
   4 -10  -7 703.621 388.713   5
   4 -10  -6 707.122 361.546   5
   4 -10  -5 1133.68 364.890   5
   4 -10  -5 557.575 312.825   4
   4 -10  -4 260.549 246.873   5
   4 -10  -4 113.396 229.199   4
   4 -10  -3 1976.00 454.674   5
   4 -10  -3 2158.36 497.662   4
   4 -10  -2 134.555 241.298   5
   4 -10  -2-197.048 218.261   4
   4 -10  -1 603.345 232.547   5
   4 -10  -1 388.113 280.967   4
   4 -10   0 2399.18 447.251   5
   4 -10   0 2219.96 531.851   4
   4 -10   1 467.900 207.890   5
   4 -10   1 1287.04 419.408   4
   4 -10   2 604.865 365.457   4
   4 -10   3 3150.24 621.434   4
   4 -10   4 2358.11 551.479   4
   4 -10   5 771.903 376.219   4
   4 -10   6 11449.4 1131.37   4
   4 -10   7 2464.60 568.962   4
   4  -9 -11-38.5357 234.640   5
   4  -9 -10 1447.83 416.247   5
   4  -9  -9 9288.28 978.180   5
   4  -9  -8 11280.3 1052.70   5
   4  -9  -7 734.243 337.164   5
   4  -9  -6 1505.24 416.253   5
   4  -9  -5 518.265 282.942   5
   4  -9  -4 2971.77 531.513   5
   4  -9  -4 3499.50 551.551   4
   4  -9  -3 606.626 272.410   5
   4  -9  -3 129.970 172.650   4
   4  -9  -2 371.030 276.066   5
   4  -9  -2 65.2377 210.513   4
   4  -9  -1 810.325 314.204   5
   4  -9  -1 174.913 214.507   4
   4  -9   0 179.789 250.926   5
   4  -9   0-198.225 223.910   4
   4  -9   1 138.967 225.612   5
   4  -9   1 575.386 269.269   4
   4  -9   2 1490.04 358.278   5
   4  -9   2 2413.96 478.872   4
   4  -9   3 46.6329 230.468   4
   4  -9   4 103.545 288.063   4
   4  -9   5 10.1512 287.846   4
   4  -9   6 208.651 288.306   4
   4  -9   7 2617.55 563.535   4
   4  -9   8 235.273 274.110   4
   4  -9   9 8289.46 976.006   4
   4  -8 -12-193.633 239.235   5
   4  -8 -11 6407.09 812.277   5
   4  -8 -10 4083.79 653.744   5
   4  -8  -9 4215.22 662.117   5
   4  -8  -8 3047.61 546.659   5
   4  -8  -7 395.163 249.096   5
   4  -8  -6 214.225 238.036   5
   4  -8  -5 194.569 225.373   5
   4  -8  -4 225.982 234.271   5
   4  -8  -4 93.8939 181.072   4
   4  -8  -3 477.149 244.198   5
   4  -8  -3 334.188 209.168   4
   4  -8  -2 156.278 230.039   5
   4  -8  -2 39.1990 195.814   4
   4  -8  -1-33.1346 175.325   5
   4  -8  -1 139.417 236.767   4
   4  -8   0 210.153 212.118   5
   4  -8   0 603.071 293.165   4
   4  -8   1 1733.63 402.671   5
   4  -8   1 2406.73 464.632   4
   4  -8   2 1054.96 319.470   5
   4  -8   2 985.519 307.965   4
   4  -8   3 237.541 270.245   4
   4  -8   3 322.619 217.005   5
   4  -8   4 227.996 253.258   4
   4  -8   5 608.967 298.912   4
   4  -8   6 157.382 273.480   4
   4  -8   7 1447.69 432.032   4
   4  -8   8 178.856 265.018   4
   4  -8   9 48.6881 291.283   4
   4  -8  10 332.721 287.700   4
   4  -8  11 761.746 354.516   4
   4  -7 -14 446.225 230.678   5
   4  -7 -14 1045.54 396.448   6
   4  -7 -13 3153.39 574.749   5
   4  -7 -13 2387.85 601.947   6
   4  -7 -12 5029.71 703.893   5
   4  -7 -12 4286.10 648.604   6
   4  -7 -11 1137.17 359.416   5
   4  -7 -11 526.617 346.902   6
   4  -7 -10 983.651 367.975   5
   4  -7 -10 836.681 398.522   6
   4  -7  -9 9614.27 916.232   5
   4  -7  -9 9841.86 921.623   6
   4  -7  -8 18964.3 1251.94   5
   4  -7  -7 596.815 283.095   5
   4  -7  -6 315.823 251.160   5
   4  -7  -5 859.844 281.457   5
   4  -7  -4 1255.41 358.219   5
   4  -7  -4 647.456 262.553   4
   4  -7  -3 295.867 270.655   5
   4  -7  -3 507.155 205.106   4
   4  -7  -2 448.542 234.670   5
   4  -7  -2 627.256 249.251   4
   4  -7  -1 5156.39 606.932   5
   4  -7  -1 5084.56 616.835   4
   4  -7   0 219.321 227.689   5
  -4   7   0 221.803 150.840   2
   4  -7   0 374.509 286.911   4
   4  -7   1 2186.49 406.912   5
   4  -7   1 2494.17 468.511   4
   4  -7   2 835.924 362.241   4
   4  -7   2 115.939 191.235   5
   4  -7   3 1003.07 305.682   4
   4  -7   3 1085.02 295.781   5
   4  -7   4 195.568 177.525   5
   4  -7   4 248.708 239.315   4
   4  -7   5 537.360 225.063   5
   4  -7   5 488.348 289.684   4
   4  -7   6 827.120 318.792   4
   4  -7   7 1668.78 432.739   4
   4  -7   8 521.861 301.312   4
   4  -7   9 2654.24 544.679   4
   4  -7  10 909.639 395.306   4
   4  -7  11 2552.13 559.305   4
   4  -7  12 3066.19 624.716   4
   4  -7  12 2438.16 528.729   3
   4  -7  13 477.523 348.883   4
   4  -7  13 682.738 338.724   3
   4  -7  14 210.406 299.264   3
   4  -6 -15 752.970 332.862   5
   4  -6 -15-147.897 286.452   6
   4  -6 -14 371.724 273.546   5
   4  -6 -14 692.498 412.129   6
   4  -6 -13 367.539 300.384   5
   4  -6 -13 1208.49 404.456   6
   4  -6 -12 333.147 274.362   5
   4  -6 -12-66.0580 282.323   6
   4  -6 -11 509.223 328.238   5
   4  -6 -11-109.327 231.046   6
   4  -6 -10 909.254 342.317   5
   4  -6 -10 1278.03 410.638   6
   4  -6  -9 1099.80 362.363   5
   4  -6  -9 1332.30 410.816   6
   4  -6  -8 6691.59 727.257   5
   4  -6  -8 7101.31 782.992   6
   4  -6  -7 410.931 277.045   5
   4  -6  -6 242.388 244.493   5
   4  -6  -5 401.458 212.604   5
   4  -6  -4 1426.66 326.708   5
   4  -6  -4 861.786 264.402   4
   4  -6  -3-117.533 194.390   5
   4  -6  -3-13.3322 175.898   4
  -4   6   3 99.0833 138.619   2
  -4   6   2 99.7714 130.247   2
   4  -6  -2 327.386 223.797   5
   4  -6  -2 278.548 172.031   4
  -4   6   1 619.974 174.437   2
   4  -6  -1 1461.67 344.223   5
   4  -6  -1 1024.53 302.726   4
   4  -6   0 16718.1 1002.68   5
  -4   6   0 15778.1 739.287   2
   4  -6   0 17528.7 1082.18   4
   4  -6   1-6.78245 212.133   4
   4  -6   1 624.327 262.896   5
   4  -6   2 11035.0 788.711   5
   4  -6   2 10907.9 870.517   4
   4  -6   3 350.067 208.392   5
   4  -6   3 211.544 196.792   4
   4  -6   4 1243.20 316.646   5
   4  -6   4 803.677 258.884   4
   4  -6   5 8139.90 653.719   5
   4  -6   5 8546.96 810.331   4
   4  -6   6 6583.02 572.965   5
   4  -6   6 6376.40 715.753   4
   4  -6   7 1216.05 375.537   4
   4  -6   7 1311.52 313.919   3
   4  -6   8 1580.54 416.594   4
   4  -6   8 1328.29 327.156   3
   4  -6   9 326.617 230.613   4
   4  -6   9 312.840 264.540   3
   4  -6  10 1116.98 373.382   4
   4  -6  10 1377.68 350.187   3
   4  -6  11-119.014 209.099   4
   4  -6  11 398.898 306.883   3
   4  -6  12 5403.18 762.261   4
   4  -6  12 3792.93 615.818   3
   4  -6  13 1953.74 537.787   4
   4  -6  13 2102.17 485.033   3
   4  -6  14 498.443 307.624   4
   4  -6  14-36.3318 278.502   3
   4  -6  15 880.761 365.089   4
   4  -6  15 165.083 304.145   3
   4  -5 -16 458.552 379.547   6
   4  -5 -16 643.023 352.252   5
   4  -5 -15 1728.28 454.797   5
   4  -5 -15 1927.14 519.219   6
   4  -5 -14 4733.72 670.265   5
   4  -5 -14 5207.76 784.636   6
   4  -5 -13 153.477 221.700   5
   4  -5 -13-64.3086 284.634   6
   4  -5 -12 1478.43 404.783   5
   4  -5 -12 1141.14 462.826   6
   4  -5 -11-96.2327 191.180   5
   4  -5 -11 718.378 446.810   6
   4  -5 -10 2310.55 439.198   5
   4  -5 -10 3081.54 567.613   6
   4  -5  -9 2376.40 422.808   5
   4  -5  -9 1658.33 444.241   6
   4  -5  -8 111.421 242.740   5
   4  -5  -8-49.0705 230.577   6
   4  -5  -7 651.673 292.196   5
   4  -5  -7 674.215 308.983   6
   4  -5  -6 413.306 259.833   5
  -4   5   6 198.919 159.599   2
   4  -5  -6 417.413 243.980   6
   4  -5  -5 2470.02 444.744   5
  -4   5   5 1879.28 298.317   2
   4  -5  -4 42.1091 160.666   5
  -4   5   4 422.099 188.102   2
   4  -5  -3 1797.06 351.278   5
   4  -5  -3 1822.07 370.819   4
  -4   5   3 1895.73 271.615   2
   4  -5  -2 201.157 190.631   5
  -4   5   2 382.248 154.644   2
   4  -5  -2 276.717 197.319   4
  -4   5   1 841.346 181.092   2
   4  -5  -1 615.442 266.985   4
   4  -5  -1 952.906 235.646   5
  -4   5   0 928.619 189.029   2
   4  -5   0 1178.91 296.830   5
   4  -5   0 607.290 235.906   4
   4  -5   1 1345.23 304.091   5
   4  -5   1 912.633 291.396   4
   4  -5   2 147.291 190.390   5
   4  -5   2 217.018 245.780   4
   4  -5   3 2427.73 380.929   5
   4  -5   3 2557.56 419.996   4
   4  -5   4 309.595 196.397   5
   4  -5   4 730.705 198.940   3
   4  -5   4 141.363 185.226   4
   4  -5   5-98.6752 145.100   5
   4  -5   5 57.7079 214.602   4
   4  -5   5 158.545 149.829   3
   4  -5   6 677.188 228.924   5
   4  -5   6 724.196 297.173   4
   4  -5   6 564.951 225.256   3
   4  -5   7 6326.92 527.169   5
   4  -5   7 6726.28 698.434   4
   4  -5   7 7295.14 633.774   3
   4  -5   8 1309.47 368.454   4
   4  -5   8 1894.39 365.399   3
   4  -5   9 566.531 263.829   4
   4  -5   9 552.726 329.409   3
   4  -5  10 390.669 267.536   3
   4  -5  10-19.5943 218.994   4
   4  -5  11 465.895 293.512   4
   4  -5  11-2.06583 268.705   3
   4  -5  12 4564.28 687.392   4
   4  -5  12 5173.80 679.966   3
   4  -5  13 3244.51 577.744   3
   4  -5  13 2157.35 483.050   4
   4  -5  14 117.395 231.994   4
   4  -5  14 28.9712 299.332   3
   4  -5  15-58.8257 216.527   4
   4  -5  15 188.433 289.417   3
   4  -5  16 1205.25 450.891   4
   4  -5  16 196.938 288.294   3
   4  -4 -16 989.556 464.584   6
   4  -4 -15 1618.00 393.828   5
   4  -4 -15 2627.78 591.128   6
   4  -4 -14 439.358 314.900   5
   4  -4 -14 798.528 437.153   6
   4  -4 -13-117.809 201.928   5
   4  -4 -13 148.152 347.967   6
   4  -4 -12 112.640 228.627   5
   4  -4 -12 184.897 231.875   6
   4  -4 -11 183.600 192.644   5
   4  -4 -11-258.454 242.097   6
   4  -4 -10 115.551 205.070   5
   4  -4 -10 112.037 223.163   6
   4  -4  -9 479.910 298.914   5
  -4   4   9 325.637 210.076   2
   4  -4  -9 381.491 258.468   6
   4  -4  -8 127.190 191.801   5
  -4   4   8 346.893 188.083   2
   4  -4  -8 124.293 279.925   6
   4  -4  -7 950.867 318.505   5
  -4   4   7 971.363 249.818   2
   4  -4  -7 899.766 365.919   6
   4  -4  -6 12988.6 900.128   5
  -4   4   6 12081.4 689.691   2
   4  -4  -6 12756.8 945.482   6
  -4   4   5 3567.23 372.554   2
   4  -4  -5 3781.84 496.309   5
   4  -4  -5 4195.41 555.484   6
   4  -4  -4 8006.76 694.144   5
  -4   4   4 6812.78 457.870   2
   4  -4  -3 154.542 195.975   5
  -4   4   3 217.686 138.663   2
   4  -4  -2 795.599 262.454   5
   4  -4  -2 934.688 260.887   4
  -4   4   2 717.629 162.016   2
   4  -4  -1 6073.93 578.439   5
  -4   4   1 5876.84 357.385   2
   4  -4  -1 6610.84 625.042   4
   4  -4   0 265.004 214.433   5
   4  -4   0 315.154 216.407   4
   4  -4   1 18798.3 950.928   5
   4  -4   1 18597.6 1025.18   4
   4  -4   2 2371.60 369.662   5
   4  -4   2 2720.73 439.213   4
   4  -4   2 2895.18 253.896   3
   4  -4   3 4337.28 462.668   5
   4  -4   3 4283.06 517.183   4
   4  -4   3 4316.77 344.688   3
   4  -4   4 93.3640 161.592   5
   4  -4   4-343.740 264.275   4
   4  -4   4 157.469 166.243   3
   4  -4   5 5243.11 489.483   5
   4  -4   5 5998.07 609.110   4
   4  -4   5 6280.56 493.662   3
   4  -4   6 5025.83 475.623   5
   4  -4   6 4771.13 578.192   4
   4  -4   6 4964.35 475.364   3
   4  -4   7 20949.1 916.258   5
   4  -4   7 20774.9 1170.04   4
   4  -4   7 22931.0 1043.91   3
   4  -4   8 18931.8 1144.63   4
   4  -4   8 21258.7 1072.46   3
   4  -4   9 362.511 260.697   4
   4  -4   9 801.528 304.475   3
   4  -4  10 87.1724 220.013   4
   4  -4  10 446.163 292.813   3
   4  -4  11 1914.01 447.755   4
   4  -4  11 1940.53 414.947   3
   4  -4  12 79.6088 207.300   4
   4  -4  12 279.649 268.769   3
   4  -4  13 113.518 201.170   4
   4  -4  13-68.1828 259.426   3
   4  -4  14 1093.70 421.516   4
   4  -4  14 1136.78 393.024   3
   4  -4  15 894.159 386.402   4
   4  -4  15 159.683 336.898   3
   4  -4  16 311.877 289.114   4
   4  -4  16-68.7484 263.120   3
   4  -4  17 688.755 354.510   4
   4  -4  17 1557.44 484.431   3
   4  -3 -16 492.210 371.477   6
   4  -3 -15-15.4174 273.584   6
   4  -3 -15 21.3146 237.312   5
   4  -3 -14 1130.25 419.447   6
   4  -3 -14 1504.51 368.887   5
   4  -3 -13 2514.80 457.498   5
   4  -3 -13 3106.08 595.992   6
   4  -3 -12 720.581 313.916   6
   4  -3 -12 1068.91 353.840   5
   4  -3 -11 1948.18 401.521   5
  -4   3  11 2231.33 429.969   2
   4  -3 -11 2258.54 501.377   6
   4  -3 -10-302.395 244.490   5
  -4   3  10 15.8418 202.805   2
   4  -3 -10 243.844 301.800   6
   4  -3  -9 239.907 210.223   5
   4  -3  -9 871.618 361.773   6
  -4   3   9 678.602 254.624   2
   4  -3  -8 55.9182 191.588   5
  -4   3   8 40.1412 148.429   2
   4  -3  -8 393.064 260.277   6
   4  -3  -7 584.482 250.671   5
  -4   3   7 512.779 179.112   2
   4  -3  -7 460.205 253.439   6
  -4   3   6 3402.85 350.135   2
   4  -3  -6 3944.75 518.249   5
  -4   3   5 7434.80 479.167   2
   4  -3  -5 7645.21 668.880   5
   4  -3  -5 7571.84 698.165   6
   4  -3  -4 307.797 245.040   5
   4  -3  -4 168.982 233.566   6
  -4   3   4 227.780 137.499   2
   4  -3  -3 6066.63 559.802   5
  -4   3   3 5641.69 338.742   2
   4  -3  -2 257.214 208.420   5
  -4   3   2 239.833 91.6639   2
   4  -3  -2 109.695 155.383   4
   4  -3  -1 5739.78 535.530   5
   4  -3  -1 6162.05 580.883   4
  -4   3   1 5653.52 284.202   2
   4  -3   0 2635.40 371.481   5
   4  -3   0 2687.20 396.601   4
   4  -3   1 241.128 207.366   5
   4  -3   1 131.101 209.149   4
   4  -3   2 501.673 223.889   5
   4  -3   2 435.535 223.978   4
   4  -3   2 280.191 186.992   7
   4  -3   2 529.186 132.517   3
   4  -3   3-3.62446 149.378   5
   4  -3   3 116.096 189.021   4
   4  -3   3 65.0554 201.630   7
   4  -3   3 82.0910 129.328   3
   4  -3   4 13768.6 782.493   5
   4  -3   4 13528.8 861.344   4
   4  -3   4 13491.7 630.358   3
   4  -3   4 13769.0 809.255   7
   4  -3   5 251.522 176.557   5
   4  -3   5 501.968 214.500   4
   4  -3   5 75.5630 196.743   7
   4  -3   5 295.589 189.459   3
   4  -3   6 44287.3 1332.12   5
   4  -3   6 43776.9 1579.34   4
   4  -3   6 46783.7 1354.15   3
   4  -3   6 44451.7 1423.58   7
   4  -3   7 5489.01 474.237   5
   4  -3   7 4809.79 541.219   4
   4  -3   7 6313.98 561.123   3
   4  -3   7 6016.85 550.290   7
   4  -3   8 450.194 253.559   4
   4  -3   8 680.514 237.317   7
   4  -3   8 969.212 254.382   3
   4  -3   9 5621.39 624.921   4
   4  -3   9 6316.16 620.716   3
   4  -3   9 6182.72 559.479   7
   4  -3  10 1122.72 272.256   7
   4  -3  10 948.975 305.130   4
   4  -3  10 1157.97 321.214   3
   4  -3  11-36.0081 189.932   4
   4  -3  11 60.1470 230.073   3
   4  -3  12 664.360 282.936   4
   4  -3  12 468.999 299.022   3
   4  -3  13 719.184 289.274   4
   4  -3  13 952.255 350.304   3
   4  -3  14-76.8790 219.069   4
   4  -3  14 304.014 303.104   3
   4  -3  15 367.307 278.361   4
   4  -3  15 318.494 262.370   3
   4  -3  16-182.118 233.981   4
   4  -3  16 49.3995 241.194   3
   4  -3  17 591.222 311.331   4
   4  -3  17 1227.66 498.633   3
   4  -2 -16 226.284 316.050   6
   4  -2 -15 378.891 308.895   6
   4  -2 -14 427.270 311.468   6
   4  -2 -14 725.708 325.363   5
   4  -2 -13 438.310 335.424   6
   4  -2 -13 270.607 208.243   5
  -4   2  13 345.794 267.512   2
   4  -2 -12 573.857 305.524   6
   4  -2 -12 332.935 266.675   5
  -4   2  12 100.861 208.187   2
   4  -2 -11 246.616 265.291   6
   4  -2 -11-249.088 207.912   5
  -4   2  11-212.268 163.265   2
   4  -2 -10 464.614 297.590   6
   4  -2 -10 406.476 231.869   5
  -4   2  10 58.2136 141.423   2
   4  -2  -9 165.430 201.718   5
  -4   2   9 74.1321 162.779   2
  -4   2   9 661.754 207.016   1
   4  -2  -9 270.444 271.661   6
   4  -2  -8 423.722 210.523   5
  -4   2   8 766.411 231.606   2
  -4   2   8 790.704 198.811   1
   4  -2  -8 532.946 320.091   6
   4  -2  -7 101.753 172.720   5
  -4   2   7 426.813 183.725   2
  -4   2   7 365.878 152.256   1
   4  -2  -7 1.82007 224.184   6
  -4   2   6 15082.1 694.410   2
   4  -2  -6 16590.0 944.219   5
  -4   2   6 15785.3 598.683   1
   4  -2  -6 16663.4 1056.37   6
   4  -2  -5 407.295 228.655   5
  -4   2   5 714.692 172.979   2
   4  -2  -5 1018.72 331.391   6
  -4   2   5 529.335 135.264   1
   4  -2  -4 279.466 185.919   5
  -4   2   4 537.680 141.448   2
  -4   2   4 515.647 111.258   1
   4  -2  -4 311.441 261.488   6
   4  -2  -3 4086.40 462.518   5
  -4   2   3 2997.91 222.113   2
   4  -2  -3 4401.64 519.679   6
   4  -2  -2 3445.99 423.745   5
  -4   2   2 2837.69 178.353   2
   4  -2  -1 555.823 235.569   5
   4  -2  -1-63.8855 182.547   4
   4  -2  -1 509.644 262.179   7
   4  -2   0 26006.3 1083.04   5
   4  -2   0 27015.1 1131.99   4
   4  -2   0 26324.1 1099.64   7
   4  -2   1 1360.47 299.040   5
   4  -2   1 736.427 102.662   2
   4  -2   1 1955.70 334.964   4
   4  -2   1 1946.19 348.203   7
   4  -2   2 12855.0 739.080   5
   4  -2   2 14135.4 832.381   4
  -4   2  -2 10595.5 274.099   1
   4  -2   2 12972.0 498.829   3
   4  -2   2 14100.4 800.018   7
   4  -2   3 20242.7 914.845   5
   4  -2   3 21060.4 1006.50   4
   4  -2   3 21552.8 727.130   3
   4  -2   3 20600.2 947.042   7
   4  -2   4 10125.6 656.004   5
   4  -2   4 10732.5 736.813   4
   4  -2   4 9949.84 549.674   3
   4  -2   4 10344.5 681.776   7
   4  -2   5 9136.74 622.422   5
   4  -2   5 10498.9 730.263   4
   4  -2   5 9946.92 589.023   3
   4  -2   5 9769.82 671.795   7
   4  -2   6 3058.74 354.708   5
   4  -2   6 2460.55 378.465   4
   4  -2   6 2575.41 375.220   7
   4  -2   6 2826.84 365.789   3
   4  -2   7 57325.4 1739.91   4
   4  -2   7 61737.7 1635.61   3
   4  -2   7 58127.1 1596.67   7
   4  -2   8 14956.0 912.478   4
   4  -2   8 15461.7 879.716   3
   4  -2   8 15392.7 838.109   7
   4  -2   9 1468.77 322.367   4
   4  -2   9 1973.34 352.579   7
   4  -2  10 796.681 333.322   3
   4  -2  10 176.257 165.038   4
   4  -2  10 446.178 222.575   7
   4  -2  11 536.240 277.481   3
   4  -2  11 83.3773 167.803   4
   4  -2  11 616.080 228.079   7
   4  -2  12 56.9019 188.896   4
   4  -2  12 156.266 220.163   3
   4  -2  13 500.181 247.109   4
   4  -2  13 819.252 352.543   3
   4  -2  14 1650.71 398.809   4
   4  -2  14 2623.70 515.671   3
   4  -2  15 1032.86 357.390   4
   4  -2  15 1250.04 466.874   3
   4  -2  16 686.354 318.156   4
   4  -2  16-56.5601 252.645   3
   4  -2  17 131.313 289.435   3
   4  -2  18 785.017 380.790   3
   4  -1 -16 375.112 300.219   6
   4  -1 -15 1306.36 447.436   6
   4  -1 -14 421.776 309.584   6
  -4   1  14 170.394 210.473   2
   4  -1 -13 1527.38 346.676   5
  -4   1  13 1626.82 394.881   2
  -4   1  13 1320.46 343.750   1
   4  -1 -13 1222.47 406.452   6
   4  -1 -12 505.610 325.115   6
  -4   1  12 362.240 251.472   2
   4  -1 -12 335.168 199.365   5
  -4   1  12 530.136 235.393   1
   4  -1 -11 1776.50 440.759   6
  -4   1  11 2122.45 355.947   1
   4  -1 -11 2256.92 399.630   5
  -4   1  11 1901.70 377.148   2
   4  -1 -10-114.843 275.767   6
   4  -1 -10 597.625 230.421   5
  -4   1  10 148.937 190.745   2
  -4   1  10 211.707 168.178   1
   4  -1  -9 2247.44 467.604   6
   4  -1  -9 3049.81 442.104   5
  -4   1   9 2745.32 397.685   2
  -4   1   9 2605.65 334.482   1
   4  -1  -8 5845.95 561.756   5
  -4   1   8 5940.67 473.669   1
   4  -1  -8 5801.80 658.335   6
  -4   1   8 5175.73 489.686   2
   4  -1  -7 2939.29 412.146   5
  -4   1   7 3123.70 321.618   1
  -4   1   7 3244.57 364.093   2
   4  -1  -7 2708.52 475.333   6
   4  -1  -6 2227.13 375.891   5
  -4   1   6 2217.83 268.832   2
  -4   1   6 2268.95 258.909   1
   4  -1  -6 2331.22 426.433   6
  -4   1   5 423.253 138.925   1
  -4   1   5 591.082 157.643   2
   4  -1  -5 391.855 211.768   5
   4  -1  -5 406.508 251.091   6
  -4   1   4 373.434 109.828   1
   4  -1  -4 444.641 215.518   5
  -4   1   4 105.363 92.2069   2
   4  -1  -4 438.805 269.290   6
  -4   1   3 2140.81 170.742   2
  -4   1   3 3046.25 210.971   1
  -4   1   3 1961.07 133.990   3
   4  -1  -3 2833.55 428.678   6
   4  -1  -3 2625.33 382.026   5
   4  -1  -2 5606.55 516.731   5
  -4   1   2 5081.11 241.865   1
  -4   1   2 3502.98 164.321   3
   4  -1  -2 5250.91 512.790   7
   4  -1  -2 4838.67 513.200   6
  -4   1   1 3083.73 175.601   1
  -4   1   1 2888.32 170.919   3
   4  -1  -1 2378.37 345.455   7
   4  -1  -1 3315.83 402.757   5
   4  -1   0 446.737 186.013   5
   4  -1   0 369.559 188.755   4
  -4   1   0 313.754 63.2663   1
   4  -1   0 247.970 139.063   7
   4  -1   1 2946.57 361.007   5
   4  -1   1 3057.91 391.326   4
   4  -1   1 3166.54 391.634   7
   4  -1   2 137.129 148.351   5
   4  -1   2 87.9736 149.058   4
   4  -1   2 46.6007 35.5005   2
   4  -1   2 237.364 207.979   7
   4  -1   3 9077.57 645.515   4
   4  -1   3 8700.92 479.309   3
   4  -1   3 7835.60 591.934   7
   4  -1   3 7986.82 573.470   5
   4  -1   4 14914.5 786.632   5
   4  -1   4 15216.7 806.551   7
   4  -1   4 15662.1 835.400   4
   4  -1   4 15578.9 687.096   3
   4  -1   5 6132.84 514.785   5
   4  -1   5 6540.22 556.714   4
   4  -1   5 6935.74 504.535   3
   4  -1   5 6342.18 541.730   7
   4  -1   6 3436.49 413.834   4
   4  -1   6 4214.33 427.889   3
   4  -1   6 3354.84 380.002   7
   4  -1   7 32103.2 1228.93   4
   4  -1   7 33381.5 1198.97   3
   4  -1   7 33148.8 1185.48   7
   4  -1   8 10530.2 729.353   4
   4  -1   8 11463.5 750.160   3
   4  -1   8 11079.9 699.932   7
   4  -1   9 3988.13 471.404   4
   4  -1   9 4762.10 541.619   3
   4  -1   9 4091.00 459.341   7
   4  -1  10 5760.29 571.133   4
   4  -1  10 5021.33 501.525   7
   4  -1  10 6061.43 641.784   3
   4  -1  11 589.828 249.664   4
   4  -1  11 1346.52 299.888   7
   4  -1  11 1081.90 356.289   3
   4  -1  12 785.727 275.617   4
   4  -1  12 675.764 225.389   7
   4  -1  12 964.104 362.933   3
   4  -1  13 78.8057 163.199   4
   4  -1  13 560.894 308.133   3
   4  -1  14 356.525 235.817   4
   4  -1  14 646.259 303.075   3
   4  -1  15 707.755 376.323   3
   4  -1  15 438.612 240.451   4
   4  -1  16 4979.95 732.690   3
   4  -1  17 1620.40 476.818   3
   4  -1  18 2083.46 574.932   3
  -4   0  16 484.102 316.389   1
  -4   0  15 389.007 269.568   1
  -4   0  15 585.286 321.739   2
  -4   0  14 458.713 264.759   2
  -4   0  14 606.408 291.176   1
  -4   0  13 1375.36 359.214   2
   4   0 -13 2142.80 398.142   5
  -4   0  13 1613.82 350.135   1
   4   0 -12 3884.00 533.562   5
  -4   0  12 2366.47 443.447   2
  -4   0  12 2705.51 430.929   1
   4   0 -11 52.4866 225.182   6
  -4   0  11 418.747 241.703   1
   4   0 -11 828.446 266.069   5
  -4   0  11 331.776 225.910   2
   4   0 -10 33050.9 1357.87   5
  -4   0  10 32032.0 1244.02   1
   4   0 -10 32691.9 1615.08   6
   4   0  -9 7929.51 668.562   5
  -4   0   9 7279.50 574.934   1
   4   0  -9 6998.30 745.931   6
   4   0  -8 7483.40 642.806   5
  -4   0   8 7043.32 525.499   1
   4   0  -8 7766.72 749.074   6
   4   0  -7 5250.13 541.638   5
  -4   0   7 5082.70 421.566   1
   4   0  -7 5805.13 654.086   6
  -4   0   7 5191.17 448.289   2
   4   0  -6 8369.02 655.041   5
  -4   0   6 8223.46 492.996   1
   4   0  -6 8051.21 718.730   6
  -4   0   6 7394.44 483.142   2
   4   0  -5 4879.71 490.953   5
  -4   0   5 4736.80 353.004   1
   4   0  -5 5605.99 595.361   6
  -4   0   5 4838.45 351.936   2
   4   0  -4 4280.54 460.401   5
  -4   0   4 4453.21 321.026   1
   4   0  -4 4296.53 452.359   7
   4   0  -4 4110.43 499.611   6
  -4   0   4 4318.89 286.876   2
  -4   0   3 1580.66 147.446   2
   4   0  -3 2190.15 349.190   5
  -4   0   3 1973.60 212.016   1
   4   0  -3 2107.97 323.325   7
   4   0  -3 2219.62 376.008   6
  -4   0   2 571.287 128.825   1
   4   0  -2 585.451 241.062   5
   4   0  -2 274.938 178.910   7
   4   0  -2 135.841 225.792   6
   4   0  -1 673.780 277.722   6
   4   0  -1 203.373 148.130   5
   4   0  -1 312.456 193.843   7
  -4   0   1 199.230 94.1224   1
   4   0   0 785.729 237.494   5
   4   0   0 64.1666 103.601   7
   4   0   1 1963.08 309.349   5
   4   0   1 1698.75 279.232   4
   4   0   2 27754.9 1058.53   4
   4   0   2 28669.7 1066.76   5
   4   0   3 384.573 76.1508   2
   4   0   3 518.323 89.4474   2
   4   0   3 651.237 226.961   5
   4   0   3 604.513 200.889   4
   4   0   3 559.320 179.899   7
   4   0   4 3401.38 396.883   5
   4   0   4 3106.86 383.302   4
   4   0   4 3150.33 336.625   3
   4   0   4 3070.78 378.366   7
   4   0   5 1248.06 272.556   4
   4   0   5 760.530 226.215   7
   4   0   5 1067.05 241.731   3
   4   0   6 284.662 185.460   4
   4   0   6-23.8280 160.439   7
   4   0   6 366.808 202.516   3
   4   0   7 2071.52 328.600   4
   4   0   7 1819.04 300.712   7
   4   0   7 2140.55 353.987   3
   4   0   8 699.622 207.045   4
   4   0   8 1461.43 353.154   3
   4   0   8 961.711 240.656   7
   4   0   9 123.328 154.960   4
   4   0   9-87.0655 178.261   7
   4   0   9 10.5097 196.217   3
   4   0  10 2837.48 384.940   4
   4   0  10 2998.05 418.259   7
   4   0  10 3007.36 458.237   3
   4   0  11 247.812 177.695   4
   4   0  11 253.850 261.960   3
   4   0  11 375.823 205.964   7
   4   0  12 102.536 172.000   7
   4   0  12-46.8130 168.738   4
   4   0  12 363.900 253.962   3
   4   0  13 776.200 266.687   4
   4   0  13 934.355 280.902   7
   4   0  13 1298.02 407.684   3
   4   0  14 388.122 203.966   4
   4   0  14 1073.29 412.031   3
   4   0  15 2781.26 579.281   3
   4   0  16 2694.23 608.604   3
   4   0  17 3633.08 665.541   3
   4   0  18 1192.46 495.697   3
   4   0  18 225.929 313.045   2
   4   0  19 691.239 399.501   2
  -4  -1  17-337.765 255.176   1
  -4  -1  16 563.316 272.452   1
  -4  -1  16 400.202 277.801   2
  -4  -1  15 119.200 220.015   1
  -4  -1  14 289.295 234.684   1
  -4  -1  13 880.490 322.169   1
   4   1 -12 6192.17 593.368   5
  -4  -1  12 6725.10 660.514   1
   4   1 -11 605.345 261.927   5
  -4  -1  11 151.915 173.595   1
   4   1 -10 9352.52 704.828   5
  -4  -1  10 8165.50 655.153   1
  -4  -1   9 12830.6 772.668   1
   4   1  -9 13174.1 825.727   5
   4   1  -8 8803.10 659.397   5
  -4  -1   8 9325.49 630.535   1
   4   1  -8 9744.43 822.500   6
   4   1  -7 10783.6 723.932   5
  -4  -1   7 10235.1 611.314   1
   4   1  -7 10553.6 838.424   6
   4   1  -6 5248.49 513.597   5
  -4  -1   6 4830.79 408.889   1
   4   1  -6 4442.14 554.830   6
   4   1  -5 346.990 274.357   6
   4   1  -5 251.480 175.554   5
  -4  -1   5 256.851 142.594   1
   4   1  -5 35.4465 188.069   7
   4   1  -4 78.0665 199.405   5
  -4  -1   4 10.4984 110.051   1
   4   1  -4 329.166 208.254   7
   4   1  -4-86.4974 223.123   6
   4   1  -3 11139.3 693.254   5
  -4  -1   3 10162.4 485.399   1
   4   1  -3 11346.8 669.647   7
   4   1  -3 11486.2 792.941   6
   4   1  -2 417.173 184.869   7
   4   1  -2 541.159 212.910   5
  -4  -1   2 182.477 51.7234   2
  -4  -1   2 460.691 137.459   1
   4   1  -2 719.949 270.373   6
   4   1  -1 14416.2 779.717   5
   4   1  -1 15431.0 782.373   7
   4   1  -1 14631.6 826.116   6
   4   1   0 15380.4 784.317   5
   4   1   0 9021.45 598.690   7
   4   1   1 477.471 212.887   5
   4   1   2 327.464 198.585   5
   4   1   3 9048.27 317.616   2
   4   1   3 9997.69 634.328   5
   4   1   3 10724.2 634.214   4
   4   1   3 10264.2 644.808   7
   4   1   4 16524.4 529.584   2
   4   1   4 17069.0 791.069   4
   4   1   4 16574.6 825.150   7
   4   1   5 200.358 113.558   2
   4   1   5-28.4294 128.695   4
   4   1   5-51.6643 164.453   7
   4   1   5 90.8430 190.359   3
   4   1   6 398.151 149.442   2
   4   1   6 405.451 179.306   4
   4   1   6 383.754 208.887   7
   4   1   6 360.539 215.777   3
   4   1   7 220.141 152.738   4
   4   1   7 52.7165 168.220   7
   4   1   7 274.380 228.876   3
   4   1   7 206.702 154.629   2
   4   1   8 520.878 204.778   4
   4   1   8 805.072 275.299   7
   4   1   8 546.273 258.264   3
   4   1   8 216.721 125.506   2
   4   1   9 1724.69 276.294   4
   4   1   9 2835.32 433.059   3
   4   1   9 2511.73 362.189   7
   4   1  10 3.99612 133.073   4
   4   1  10 418.224 204.859   7
   4   1  10 504.049 275.911   3
   4   1  11 2497.32 360.827   4
   4   1  11 2655.77 376.759   7
   4   1  11 3427.57 508.079   3
   4   1  12 4678.48 472.427   4
   4   1  12 6178.12 703.290   3
   4   1  12 5361.48 532.842   7
   4   1  13 1005.24 259.048   4
   4   1  13 827.335 252.472   7
   4   1  13 741.516 378.113   3
   4   1  14 1433.22 326.027   7
   4   1  14 1270.64 374.934   3
   4   1  15 776.873 373.085   3
   4   1  15 693.841 330.308   2
   4   1  16 472.881 369.480   3
   4   1  16-26.3489 198.951   2
   4   1  17 686.327 352.952   2
   4   1  17 1804.78 528.298   3
   4   1  18 1496.67 471.801   2
   4   1  18 2768.99 654.874   3
   4   1  19 1345.81 463.367   2
   4   1  19 2878.49 661.573   3
  -4  -2  17-9.21193 223.082   1
  -4  -2  16 806.019 346.845   1
  -4  -2  15 771.596 336.268   1
  -4  -2  14 102.353 237.517   1
  -4  -2  13 1035.94 364.314   1
  -4  -2  12 3258.48 476.447   1
   4   2 -11 621.847 235.315   5
  -4  -2  11 394.503 245.098   1
   4   2 -10 12440.4 788.349   5
  -4  -2  10 10502.0 768.828   1
   4   2  -9 11661.5 760.338   5
  -4  -2   9 10253.2 709.354   1
   4   2  -8 11481.1 744.252   5
  -4  -2   8 10711.7 694.507   1
   4   2  -7 768.803 302.036   6
   4   2  -7 1185.09 264.945   5
  -4  -2   7 1184.31 261.447   1
   4   2  -6 2115.07 398.651   6
   4   2  -6 2068.69 317.244   5
  -4  -2   6 2006.74 286.771   1
   4   2  -6 2325.94 335.305   7
   4   2  -5 5575.22 513.784   5
  -4  -2   5 4590.91 404.594   1
   4   2  -5 5730.07 478.148   7
   4   2  -5 5098.98 557.164   6
   4   2  -4 3196.17 453.189   6
  -4  -2   4 2972.44 314.411   1
   4   2  -4 3295.18 367.796   7
   4   2  -4 3239.53 399.916   5
   4   2  -3 1628.85 324.089   5
   4   2  -3 1232.42 229.583   7
  -4  -2   3 1412.23 235.582   1
   4   2  -3 1110.67 299.174   6
   4   2  -2 267.693 225.887   5
  -4  -2   2 321.400 146.747   1
   4   2  -2 11.3707 103.720   7
   4   2  -2 508.337 254.911   6
   4   2  -1 1087.08 270.237   5
  -4  -2   1 846.134 112.289   2
   4   2  -1 850.013 200.050   7
   4   2  -1 760.162 246.915   6
  -4  -2   0 23942.5 455.855   2
   4   2   0 29631.7 1090.84   5
   4   2   0 23640.6 941.644   7
   4   2   0 28462.9 1080.57   6
   4   2   1 3756.31 425.524   5
   4   2   1 2659.12 146.231   2
   4   2   2 33682.9 604.033   2
   4   2   3 671.177 125.456   2
   4   2   4 425.421 222.542   7
   4   2   4 373.442 112.485   2
   4   2   5 3648.33 314.250   2
   4   2   5 2701.77 314.232   4
   4   2   5 2535.77 354.262   7
   4   2   6 7567.17 488.347   2
   4   2   6 7404.47 498.246   4
   4   2   6 6985.63 570.916   3
   4   2   6 7634.74 590.038   7
   4   2   7 213.692 117.226   2
   4   2   7 340.784 158.850   4
   4   2   7 257.611 211.490   7
   4   2   7 147.389 185.725   3
   4   2   8 3521.45 359.473   4
   4   2   8 4347.26 469.372   7
   4   2   8 3691.25 475.437   3
   4   2   8 3446.13 390.660   2
   4   2   9 1098.30 280.515   2
   4   2   9 1321.41 244.728   4
   4   2   9 1145.72 273.231   7
   4   2   9 1652.51 385.189   3
   4   2  10 901.681 279.431   2
   4   2  10 1563.60 251.737   4
   4   2  10 780.655 255.904   7
   4   2  10 1227.73 359.901   3
   4   2  11 6077.85 484.994   4
   4   2  11 6122.02 675.148   3
   4   2  11 5849.05 554.718   7
   4   2  11 5567.69 577.770   2
   4   2  12 419.755 218.928   2
   4   2  12 321.468 158.267   4
   4   2  12 54.4459 196.889   7
   4   2  12 324.434 268.154   3
   4   2  13 582.762 255.335   2
   4   2  13 1306.94 406.563   3
   4   2  13 798.513 265.913   7
   4   2  14 478.218 221.753   7
   4   2  14 225.797 223.804   2
   4   2  14 237.732 243.665   3
   4   2  15 1301.13 383.986   2
   4   2  15 2187.79 394.990   7
   4   2  15 2799.34 603.938   3
   4   2  16 184.405 268.111   2
   4   2  16 278.803 286.800   3
   4   2  17 169.748 303.290   2
   4   2  17-16.6192 263.194   3
   4   2  18 1417.79 448.706   2
   4   2  18 2191.81 583.520   3
   4   2  19 1471.82 465.139   2
   4   2  19 2838.23 684.672   3
  -4  -3  16 635.729 302.315   1
  -4  -3  15 612.113 344.571   1
  -4  -3  14 2505.93 493.485   1
  -4  -3  13 925.672 343.054   1
  -4  -3  12-53.7988 179.029   1
  -4  -3  11 194.019 208.346   1
   4   3 -10 166.183 203.016   5
  -4  -3  10 305.145 196.584   1
   4   3  -9 575.152 212.963   5
  -4  -3   9 350.036 196.902   1
   4   3  -8 5331.78 517.362   5
  -4  -3   8 4974.99 514.847   1
   4   3  -7 2779.14 383.214   5
  -4  -3   7 2812.68 384.440   1
  -4  -3   6 38.3943 165.833   1
   4   3  -6 255.159 233.083   5
   4   3  -6-10.2088 129.339   7
   4   3  -5 1640.24 335.617   6
  -4  -3   5 1374.94 270.394   1
   4   3  -5 1735.18 320.786   5
   4   3  -4 5426.09 498.443   5
  -4  -3   4 4962.54 425.747   1
   4   3  -4 4580.37 522.703   6
   4   3  -3 229.008 166.907   5
   4   3  -3 0.31659 116.679   7
  -4  -3   3 228.003 166.511   1
   4   3  -3 2.81323 176.218   6
   4   3  -2 705.321 261.995   5
   4   3  -2 262.134 141.927   7
   4   3  -2 714.328 236.697   6
   4   3  -1 1573.52 311.421   6
   4   3  -1 552.832 176.783   7
   4   3   0 1595.35 162.193   2
   4   3   0 1044.91 217.682   7
   4   3   0 1486.20 285.309   6
   4   3   1 15647.0 497.637   2
   4   3   1 14825.3 756.588   7
   4   3   2 6055.85 335.397   2
   4   3   2 110.352 123.120   7
   4   3   3 4243.30 311.599   2
   4   3   4 1425.51 200.697   2
   4   3   4-17.9717 97.6041   7
   4   3   5-70.3152 155.033   7
   4   3   5 207.326 103.012   2
   4   3   6 1459.19 256.876   2
   4   3   6 1309.81 265.657   7
   4   3   7 5051.92 451.259   2
   4   3   7 5450.96 399.646   4
   4   3   7 5094.99 526.485   3
   4   3   7 5457.74 524.723   7
   4   3   8 1673.25 300.580   2
   4   3   8 1518.20 220.639   4
   4   3   8 1662.94 317.822   7
   4   3   8 1598.91 349.309   3
   4   3   9 2572.87 413.302   3
   4   3   9 1697.11 328.520   2
   4   3   9 2035.52 259.101   4
   4   3   9 2025.34 343.598   7
   4   3  10 2509.91 403.517   2
   4   3  10 2942.48 307.433   4
   4   3  10 3520.27 447.167   7
   4   3  10 3106.57 492.024   3
   4   3  11 2899.02 456.497   2
   4   3  11 2493.73 282.213   4
   4   3  11 3046.07 432.161   7
   4   3  11 3259.70 537.422   3
   4   3  12 15305.9 1066.37   3
   4   3  12 14960.2 904.601   7
   4   3  12 13286.2 944.558   2
   4   3  13 384.361 264.433   2
   4   3  13 580.771 263.850   7
   4   3  13 406.237 317.102   3
   4   3  14 2266.47 377.494   7
   4   3  14 2143.73 415.987   2
   4   3  14 2653.50 533.070   3
   4   3  15 401.598 264.382   2
   4   3  15 984.059 315.897   7
   4   3  15 546.568 349.763   3
   4   3  16 811.407 309.835   2
   4   3  16 1550.73 476.562   3
   4   3  17 210.918 267.535   2
   4   3  17 617.250 336.773   3
   4   3  18 851.607 360.993   2
   4   3  18 1184.46 434.783   3
   4   3  19 351.028 278.862   2
   4   3  19 811.123 470.689   3
  -4  -4  16 2420.11 569.088   1
  -4  -4  15 3536.30 634.551   1
  -4  -4  14-179.807 221.524   1
  -4  -4  13 361.258 273.108   1
  -4  -4  12-16.1094 213.537   1
  -4  -4  11 4002.42 548.929   1
  -4  -4  10 4588.21 559.067   1
  -4  -4   9 5007.74 561.649   1
  -4  -4   8 2326.95 384.341   1
  -4  -4   7 2081.65 366.777   1
  -4  -4   6 9247.56 663.220   1
  -4  -4   5 1389.18 271.608   1
  -4  -4   4 7874.86 578.991   1
   4   4  -4 9013.73 688.207   6
   4   4  -3 179.295 215.294   6
  -4  -4   3 58.0114 195.611   1
   4   4  -3-20.1569 96.5697   7
   4   4  -2 129.951 113.870   7
   4   4  -2 767.955 269.342   6
   4   4  -1 2360.43 316.550   7
   4   4  -1 3300.17 405.005   6
   4   4   0 828.649 161.821   2
   4   4   0 677.789 197.536   7
   4   4   0 755.186 236.313   6
   4   4   1 10963.2 508.741   2
   4   4   1 10228.5 637.692   7
   4   4   2 117.910 109.409   2
   4   4   2 228.017 185.727   7
   4   4   3 2921.21 298.793   2
   4   4   3 1379.09 258.819   7
   4   4   4 77.4689 102.742   7
   4   4   4 812.435 199.808   2
   4   4   5 3417.19 363.430   2
   4   4   5 3486.05 429.122   7
   4   4   6 2421.46 321.679   2
   4   4   7 544.158 220.213   2
   4   4   8 3417.01 436.310   2
   4   4   9 1776.72 414.834   3
   4   4   9 1588.49 328.058   2
   4   4  10 998.658 287.229   2
   4   4  10 1119.80 353.408   3
   4   4  11 122.797 200.437   2
   4   4  11 529.960 277.936   3
   4   4  12 2239.00 438.687   2
   4   4  12 2156.75 450.459   3
   4   4  13 2189.44 445.808   2
   4   4  13 2641.65 508.411   3
   4   4  14 338.011 271.177   2
   4   4  14-79.4633 262.905   3
   4   4  15 54.5049 246.847   2
   4   4  15 15.5254 211.368   7
   4   4  15 347.835 346.124   3
   4   4  16 63.2141 228.726   2
   4   4  16 611.356 301.560   7
   4   4  17 525.089 323.426   2
   4   4  17 452.313 367.673   3
   4   4  18 3263.54 639.928   2
   4   4  18 5124.39 818.963   3
   4   4  19 781.829 391.906   2
   4   4  19 1246.76 471.015   3
  -4  -5  15 87.5400 276.517   1
  -4  -5  14 298.617 284.732   1
  -4  -5  13-199.191 235.192   1
  -4  -5  12 1415.68 380.796   1
  -4  -5  11 442.403 215.725   1
  -4  -5  10 72.1650 197.108   1
  -4  -5   9 3169.49 473.984   1
  -4  -5   8 40.1511 178.293   1
  -4  -5   7 6732.43 616.540   1
  -4  -5   6 2798.54 405.510   1
  -4  -5   5 26410.7 1103.45   1
   4   5  -4 1265.31 293.127   6
  -4  -5   4 773.231 238.055   1
  -4  -5   3 10566.7 690.373   1
   4   5  -3 11212.8 742.302   6
   4   5  -2 328.531 169.494   7
   4   5  -2 315.994 175.895   6
   4   5  -1 341.853 146.591   2
   4   5  -1 320.907 170.511   7
   4   5  -1 208.598 191.848   6
   4   5   0 297.596 148.865   2
   4   5   0 257.532 179.349   7
   4   5   0 54.0243 179.545   6
   4   5   1 5022.70 405.573   2
   4   5   1 4373.01 451.706   7
   4   5   1 4739.90 418.947   6
   4   5   2 7196.38 482.899   2
   4   5   2 6979.51 561.154   7
   4   5   3 762.730 211.326   2
   4   5   4 1278.06 255.644   2
   4   5   5 8366.42 585.461   2
   4   5   6 69995.2 1715.57   2
   4   5   7 17496.7 907.543   2
   4   5   8 1368.06 296.358   2
   4   5   9 888.173 277.094   2
   4   5  10 2362.25 416.059   2
   4   5  11 5221.84 608.126   2
   4   5  11 5470.59 663.260   3
   4   5  12 343.596 288.182   2
   4   5  12 482.720 362.285   3
   4   5  13 179.721 218.061   2
   4   5  13 201.385 321.123   3
   4   5  14 787.250 340.802   2
   4   5  14 195.450 253.823   3
   4   5  15 196.065 256.428   2
   4   5  15 1384.42 413.739   3
   4   5  16-202.754 281.763   2
   4   5  16 684.498 363.423   3
   4   5  17 521.598 225.696   2
   4   5  17 54.9490 305.407   3
   4   5  18 115.437 256.792   2
   4   5  18 312.508 415.065   3
   4   5  19 804.957 393.563   2
   4   5  19 1113.26 480.033   3
  -4  -6  15 443.681 331.567   1
  -4  -6  14 4306.74 670.012   1
  -4  -6  13 609.478 391.294   1
  -4  -6  12 369.661 277.554   1
  -4  -6  11 334.802 250.575   1
  -4  -6  10-25.3413 236.704   1
  -4  -6   9 2312.55 438.655   1
  -4  -6   8 139.022 219.088   1
  -4  -6   7 2180.25 389.712   1
  -4  -6   6-41.8744 155.935   1
  -4  -6   5 79.4374 171.612   1
   4   6  -4 99.1872 135.970   7
  -4  -6   4 321.330 214.066   1
   4   6  -3 105.559 203.838   6
  -4  -6   3 105.601 201.043   1
   4   6  -3 34.6260 156.797   7
   4   6  -2 5999.59 503.372   6
   4   6  -2 6472.89 505.347   7
   4   6  -1 304.269 154.352   2
   4   6  -1 638.546 211.091   7
   4   6  -1 467.742 223.122   6
   4   6   0 19788.9 849.946   2
   4   6   0 20131.3 904.541   7
   4   6   0 20262.1 850.424   6
   4   6   1 3926.68 405.295   2
   4   6   1 3045.43 319.101   6
   4   6   2 127.678 157.655   2
   4   6   3 200.907 172.514   2
   4   6   4 9020.80 629.164   2
   4   6   5 46565.7 1461.85   2
   4   6   6 24973.5 1111.21   2
   4   6   7 29349.9 1237.77   2
   4   6   8 5658.96 578.015   2
   4   6   9 14578.5 947.933   2
   4   6  10 5578.55 615.334   2
   4   6  11 565.929 277.399   2
   4   6  12 2997.21 567.845   2
   4   6  13 2613.21 502.174   2
   4   6  14-45.7094 239.012   2
   4   6  15 477.770 323.358   2
   4   6  15 549.235 315.759   3
   4   6  16 14.0353 214.923   2
   4   6  16 912.347 409.054   3
   4   6  17 130.914 312.877   2
   4   6  17-1.63249 271.490   3
   4   6  18 460.379 309.167   2
   4   6  18-67.8473 313.617   3
   4   6  19 477.395 268.037   2
   4   6  19 1126.53 492.495   3
  -4  -7  14-186.968 321.574   1
  -4  -7  13 440.789 323.266   1
  -4  -7  12 83.7770 229.881   1
  -4  -7  11 866.010 370.034   1
  -4  -7  10 94.8105 200.985   1
  -4  -7   9 247.525 268.171   1
  -4  -7   8 51.2273 206.686   1
  -4  -7   7 852.506 300.833   1
  -4  -7   6 472.319 215.812   1
   4   7  -5 121.380 137.818   7
  -4  -7   5 569.959 273.118   1
  -4  -7   4 1653.11 346.404   1
   4   7  -4 1851.67 291.666   7
  -4  -7   3 623.811 255.714   1
   4   7  -3 598.274 212.143   7
   4   7  -3 739.651 236.616   6
   4   7  -2 523.031 216.179   6
   4   7  -2 282.629 166.804   2
   4   7  -2 624.121 202.028   7
   4   7  -1 999.957 247.506   2
   4   7  -1 1156.35 247.071   7
   4   7  -1 848.016 227.410   6
   4   7   0-90.8350 141.596   2
   4   7   0 336.972 191.980   6
   4   7   1 603.573 175.896   6
   4   7   1 1035.28 286.022   2
   4   7   2 1540.02 317.780   2
   4   7   3 995.939 265.490   2
   4   7   4-20.4297 181.190   2
   4   7   5 2236.33 399.628   2
   4   7   6 55278.7 1753.85   2
   4   7   7 24108.6 1208.37   2
   4   7   8 418.886 232.712   2
   4   7   9 1341.04 359.790   2
   4   7  10 211.831 209.206   2
   4   7  11 112.110 207.299   2
   4   7  12 983.967 331.146   2
   4   7  13 8.13046 245.238   2
   4   7  14 324.976 303.180   2
   4   7  15 313.254 256.244   2
   4   7  16 1032.70 434.571   2
   4   7  17 1572.64 524.571   2
   4   7  18 1110.20 462.179   2
   4   7  19 1369.93 441.175   2
  -4  -8  13 781.159 356.412   1
  -4  -8  12 7845.83 865.191   1
  -4  -8  11 1286.11 405.473   1
  -4  -8  10 12935.6 1037.47   1
  -4  -8   9 551.594 294.308   1
  -4  -8   8 1324.49 351.770   1
  -4  -8   7-275.891 173.252   1
  -4  -8   6 2415.73 416.665   1
  -4  -8   5 843.992 321.513   1
  -4  -8   4 1634.86 352.889   1
   4   8  -4 2232.29 323.003   7
   4   8  -3 348.581 230.724   6
  -4  -8   3 266.564 212.664   1
   4   8  -3 400.475 186.401   7
   4   8  -2-55.9231 135.427   6
   4   8  -2 49.8932 160.042   2
   4   8  -1 455.087 216.135   2
   4   8  -1 887.893 230.171   6
   4   8   0 356.143 198.637   2
   4   8   0 288.999 157.559   6
   4   8   1 5354.73 551.456   2
   4   8   2 1685.07 341.651   2
   4   8   3 2163.44 388.153   2
   4   8   4 424.288 223.570   2
   4   8   5 6494.25 640.212   2
   4   8   6 10169.6 821.912   2
   4   8   7 13114.0 947.613   2
   4   8   8 7400.32 740.918   2
   4   8   9 113.519 217.829   2
   4   8  10 5371.49 686.322   2
   4   8  11 773.916 257.223   2
   4   8  12 1273.98 410.397   2
   4   8  13 637.300 345.954   2
   4   8  14-79.8340 247.268   2
   4   8  15 1801.14 496.021   2
   4   8  16 274.616 270.686   2
   4   8  17 2711.62 602.084   2
   4   8  18 415.485 371.995   2
  -4  -9  12 1610.19 430.031   1
  -4  -9  11 4473.96 679.229   1
  -4  -9  10 4978.96 686.819   1
  -4  -9   9 11436.7 986.204   1
  -4  -9   8 4642.06 641.595   1
  -4  -9   7 2565.49 482.492   1
  -4  -9   6 3480.18 528.828   1
  -4  -9   5-179.693 247.257   1
  -4  -9   4 92.5829 188.158   1
   4   9  -3 3030.11 390.173   7
  -4  -9   3 3376.70 502.227   1
   4   9  -2 1646.57 337.078   2
   4   9  -1 3258.47 453.755   2
   4   9   0 13382.0 891.401   2
   4   9   1 2098.71 403.592   2
   4   9   2 18.2443 208.798   2
   4   9   3 2955.20 449.230   2
   4   9   4 915.022 315.150   2
   4   9   5 4658.91 573.757   2
   4   9   6 68.9596 238.216   2
   4   9   7 3349.40 542.377   2
   4   9   8 5486.21 690.177   2
   4   9   9 839.333 357.538   2
   4   9  10 351.342 325.158   2
   4   9  11 306.778 309.733   2
   4   9  12 2184.49 527.084   2
   4   9  13 426.159 304.175   2
   4   9  14 829.333 350.391   2
   4   9  15 606.634 357.634   2
   4   9  16 1881.66 532.714   2
   4   9  17 956.490 480.192   2
  -4 -10  11 583.486 370.017   1
  -4 -10  10 287.985 289.506   1
  -4 -10   9 1861.71 464.909   1
  -4 -10   8 411.903 343.000   1
  -4 -10   7 1244.92 380.567   1
  -4 -10   6 1061.95 347.368   1
  -4 -10   5 640.807 332.997   1
  -4 -10   4 344.221 254.199   1
  -4 -10   3 277.609 223.189   1
   4  10  -2-170.162 159.526   2
  -4 -10   2 204.690 222.724   1
   4  10  -1 304.545 194.893   2
   4  10   0 5172.40 606.746   2
   4  10   1 739.369 272.205   2
   4  10   2 568.476 283.545   2
   4  10   3 5776.91 644.483   2
   4  10   4 1243.50 346.833   2
   4  10   5 213.406 270.430   2
   4  10   6 710.085 289.386   2
   4  10   7 3198.23 549.269   2
   4  10   8 5953.83 718.511   2
   4  10   9 7030.44 817.603   2
   4  10  10 868.971 393.106   2
   4  10  11 4292.95 704.687   2
   4  10  12 314.235 317.807   2
   4  10  13 379.664 386.736   2
   4  10  14 804.115 402.821   2
   4  10  15 53.2712 241.708   2
   4  10  16-94.2695 259.189   2
   4  10  17 237.633 281.768   2
  -4 -11   9 436.232 308.298   1
  -4 -11   8 1095.89 405.300   1
  -4 -11   7 3453.80 578.994   1
  -4 -11   6 2586.98 481.794   1
  -4 -11   5 558.960 274.027   1
  -4 -11   4 1474.11 396.268   1
  -4 -11   3 585.922 321.356   1
   4  11  -2 240.320 253.415   2
  -4 -11   2 569.471 264.922   1
   4  11  -1 812.401 292.252   2
   4  11   0 31.7422 223.381   2
   4  11   1 5597.25 670.950   2
   4  11   2 3706.18 542.205   2
   4  11   3 400.818 313.867   2
   4  11   4-66.9945 251.317   2
   4  11   5 201.917 296.010   2
   4  11   6 277.801 245.491   2
   4  11   7 313.418 312.653   2
   4  11   8 478.968 314.010   2
   4  11   9 94.2878 265.094   2
   4  11  10 3534.46 632.218   2
   4  11  11 342.391 342.662   2
   4  11  12 6294.14 875.761   2
   4  11  13 2522.88 617.505   2
   4  11  14 1837.74 529.442   2
   4  11  15 812.654 479.292   2
   4  11  16 914.530 462.650   2
  -4 -12   8 258.163 288.508   1
  -4 -12   7 1625.27 444.145   1
  -4 -12   6 929.034 337.136   1
  -4 -12   5 502.375 351.449   1
  -4 -12   4 745.213 366.371   1
  -4 -12   3 72.4896 213.735   1
   4  12  -2-258.437 225.773   2
  -4 -12   2 508.173 311.905   1
   4  12  -1-276.547 213.188   2
  -4 -12   1 12.0048 244.758   1
   4  12   0 1763.38 404.883   2
   4  12   1 1681.72 428.636   2
   4  12   2 138.319 242.277   2
   4  12   3 302.422 291.018   2
   4  12   4 2078.89 457.274   2
   4  12   5 1240.64 430.972   2
   4  12   6 586.157 332.643   2
   4  12   7 188.255 287.501   2
   4  12   8 311.708 315.339   2
   4  12   9 299.828 359.150   2
   4  12  10 1745.25 520.921   2
   4  12  11 27.8831 321.484   2
   4  12  12-144.134 292.781   2
   4  12  13 963.217 499.417   2
   4  12  14 216.055 261.495   2
  -4 -13   6 42.3221 262.314   1
  -4 -13   5 11787.3 1030.98   1
  -4 -13   4-113.639 230.606   1
  -4 -13   3 1428.06 392.559   1
   4  13  -2 2106.20 474.380   2
  -4 -13   2 1048.70 367.420   1
   4  13  -1 687.371 297.256   2
  -4 -13   1 495.218 311.608   1
   4  13   0-215.446 201.251   2
   4  13   1 3762.91 621.706   2
   4  13   2 1893.75 502.452   2
   4  13   3 1273.11 416.683   2
   4  13   4 1524.38 414.831   2
   4  13   5 1025.07 345.052   2
   4  13   6 854.037 353.691   2
   4  13   7 337.529 311.068   2
   4  13   8 902.688 397.957   2
   4  13   9 563.306 378.707   2
   4  13  10 529.176 382.256   2
   4  13  11-303.620 367.657   2
   4  13  12 1620.04 539.136   2
   4  13  13 601.669 435.754   2
  -4 -14   3 304.253 292.676   1
  -4 -14   2 1714.12 447.357   1
   4  14  -1-203.723 274.676   2
  -4 -14   1 113.025 248.025   1
   4  14   0 209.732 232.574   2
  -4 -14   0 933.313 395.645   1
   4  14   1-327.379 328.535   2
   4  14   2 92.8230 253.594   2
   4  14   3 2303.17 552.002   2
   4  14   4 568.309 384.427   2
   4  14   5 14551.0 1285.71   2
   4  14   6 1425.35 502.834   2
   4  14   7 10816.2 1149.89   2
   4  14   8 338.062 306.668   2
   4  14   9 659.658 355.742   2
   4  14  10 3933.26 748.751   2
  -4 -15   0 962.053 362.429   1
   4  15   1 1150.12 406.128   2
  -4 -15  -1 1155.73 382.374   1
   4  15   2-133.563 225.252   2
   4  15   3 829.181 362.200   2
   4  15   4 2249.03 579.120   2
   4  15   5 2522.32 613.201   2
   4  15   6 6140.77 900.392   2
   5 -11  -1 354.454 357.364   5
   5 -10  -5 3120.69 607.604   5
   5 -10  -4 1884.09 510.988   5
   5 -10  -3-75.5775 238.783   5
   5 -10  -3-129.693 223.154   4
   5 -10  -2 1623.96 427.382   5
   5 -10  -2 1519.51 422.116   4
   5 -10  -1 1685.61 475.824   5
   5 -10  -1 1182.79 375.139   4
   5 -10   0 1413.30 402.230   5
   5 -10   0 591.171 310.987   4
   5 -10   1 1094.06 419.142   4
   5 -10   2 8781.91 994.298   4
   5 -10   3 3142.06 619.556   4
   5  -9  -7 856.965 411.692   5
   5  -9  -6 334.247 301.675   5
   5  -9  -5 196.242 322.576   5
   5  -9  -4 196.977 264.425   5
   5  -9  -3 642.100 329.027   5
   5  -9  -3 1092.70 399.822   4
   5  -9  -2 1049.35 372.465   5
   5  -9  -2 714.271 281.685   4
   5  -9  -1 426.823 321.269   5
   5  -9  -1 389.114 300.350   4
   5  -9   0-443.075 212.059   5
   5  -9   0 125.566 217.961   4
   5  -9   1 455.513 282.765   5
   5  -9   1 298.631 280.267   4
   5  -9   2 842.141 367.699   5
   5  -9   2 622.847 333.762   4
   5  -9   3 1120.02 424.465   4
   5  -9   4 96.0189 304.715   4
   5  -9   5 6130.42 856.112   4
   5  -9   6 844.856 373.078   4
   5  -8  -9 61.9801 267.545   5
   5  -8  -8 254.961 253.694   5
   5  -8  -7 218.896 242.440   5
   5  -8  -6 301.415 208.336   5
   5  -8  -5 1052.46 359.226   5
   5  -8  -4 1013.21 347.049   5
   5  -8  -3 361.065 291.091   5
   5  -8  -3 575.293 289.910   4
   5  -8  -2 676.635 273.966   5
   5  -8  -2 256.360 211.370   4
   5  -8  -1 481.122 339.084   5
   5  -8  -1-0.27376 187.754   4
   5  -8   0 1115.91 392.758   5
   5  -8   0 481.495 271.957   4
   5  -8   1 287.238 294.276   5
   5  -8   1 754.490 285.645   4
   5  -8   2 277.580 225.429   5
   5  -8   2 370.602 282.194   4
   5  -8   3 2109.38 466.134   5
   5  -8   3 2912.67 593.467   4
   5  -8   4 5390.64 766.456   4
   5  -8   5 612.831 333.990   4
   5  -8   6 961.350 364.692   4
   5  -8   7 426.564 325.302   4
   5  -8   8 581.916 273.868   4
   5  -8   9-120.434 263.118   4
   5  -7 -13 730.993 428.351   6
   5  -7 -12 4070.10 720.291   6
   5  -7 -11 949.867 358.880   5
   5  -7 -10 8015.66 921.526   5
   5  -7  -9 587.006 326.338   5
   5  -7  -8 1.46207 233.886   5
   5  -7  -7-215.444 253.925   5
   5  -7  -6-106.438 231.157   5
   5  -7  -5 1439.50 400.727   5
   5  -7  -4 86.1879 248.787   5
   5  -7  -3 4632.35 627.595   5
   5  -7  -3 4697.23 643.739   4
   5  -7  -2 266.030 237.683   5
   5  -7  -2 518.028 288.537   4
   5  -7  -1 4035.15 571.004   5
   5  -7  -1 3765.29 576.281   4
   5  -7   0-59.8768 193.244   5
   5  -7   0 652.614 338.813   4
   5  -7   1 1155.87 350.074   5
   5  -7   1 1034.35 336.661   4
   5  -7   2 801.131 314.290   5
   5  -7   2 833.083 364.644   4
   5  -7   3 495.716 285.184   5
   5  -7   3 689.725 366.307   4
   5  -7   4 3341.07 508.394   5
   5  -7   4 4232.15 643.939   4
   5  -7   5 719.231 296.375   4
   5  -7   6 1793.16 471.736   4
   5  -7   7 2366.29 549.568   4
   5  -7   8 297.330 275.039   4
   5  -7   9 4413.64 701.902   4
   5  -7  10 1239.09 438.502   4
   5  -7  11 2365.57 562.356   4
   5  -6 -13 163.226 341.953   6
   5  -6 -12 885.493 349.098   5
   5  -6 -12 353.490 359.222   6
   5  -6 -11 664.262 373.631   5
   5  -6 -11 668.599 403.761   6
   5  -6 -10 836.150 386.290   5
   5  -6 -10 776.904 388.857   6
   5  -6  -9 520.472 337.375   5
   5  -6  -9 413.281 298.612   6
   5  -6  -8 331.416 256.684   5
   5  -6  -7 161.775 248.117   5
   5  -6  -6-11.9448 250.949   5
   5  -6  -5-37.5839 231.361   5
   5  -6  -4 1956.50 411.235   5
   5  -6  -3 867.843 339.182   5
   5  -6  -2 1632.59 385.710   5
   5  -6  -2 1380.40 346.920   4
   5  -6  -1 395.382 257.883   5
   5  -6  -1 1058.84 320.719   4
   5  -6   0 6469.36 686.688   5
   5  -6   0 7165.12 772.356   4
   5  -6   1 399.746 267.186   5
   5  -6   1 526.455 253.275   4
   5  -6   2 644.312 282.897   5
   5  -6   2 905.757 315.098   4
   5  -6   3 8364.55 778.493   5
   5  -6   3 9182.78 875.715   4
   5  -6   4 931.818 305.871   5
   5  -6   4 1074.26 390.022   4
   5  -6   5 4543.79 563.703   5
   5  -6   5 6329.92 766.499   4
   5  -6   6 1828.56 473.925   4
   5  -6   7 833.885 327.370   4
   5  -6   8 113.861 217.323   4
   5  -6   9 1571.02 477.124   4
   5  -6  10 321.838 307.099   4
   5  -6  11 200.326 251.770   4
   5  -6  12 527.210 272.739   4
   5  -6  13 647.711 353.578   4
   5  -5 -14 320.277 225.891   5
   5  -5 -14-40.7711 301.643   6
   5  -5 -13 12.3651 225.064   5
   5  -5 -13 580.154 400.766   6
   5  -5 -12 729.975 332.086   5
   5  -5 -12 726.107 365.339   6
   5  -5 -11 637.138 296.975   5
   5  -5 -11 526.490 362.494   6
   5  -5 -10 1466.60 441.618   5
   5  -5 -10 522.081 343.005   6
   5  -5  -9 1510.81 406.020   5
   5  -5  -9 1180.96 413.347   6
   5  -5  -8 129.272 284.194   5
   5  -5  -8 708.024 355.107   6
   5  -5  -7 1323.79 374.592   5
   5  -5  -6 374.324 266.906   5
   5  -5  -5 2762.85 498.102   5
   5  -5  -4 280.987 239.168   5
   5  -5  -3 656.272 280.412   5
   5  -5  -2 219.358 194.783   5
   5  -5  -2 57.2378 184.538   4
   5  -5  -1 2747.31 469.000   5
   5  -5  -1 2683.53 470.346   4
   5  -5   0 1027.81 344.282   5
   5  -5   0 981.698 349.992   4
   5  -5   1 220.333 229.464   5
   5  -5   1 309.410 265.381   4
   5  -5   2 531.118 288.494   5
   5  -5   2 361.021 210.336   4
   5  -5   3 6905.33 673.843   5
   5  -5   3 6739.35 737.547   4
   5  -5   4 3445.13 484.358   5
   5  -5   4 3463.73 539.664   4
   5  -5   5 7226.35 664.481   5
   5  -5   5 7376.94 775.217   4
   5  -5   6 11946.2 857.871   5
   5  -5   6 12300.8 1016.29   4
   5  -5   7 418.968 239.722   4
   5  -5   8 273.281 221.588   4
   5  -5   9 2637.55 539.335   4
   5  -5  10 5456.07 725.031   4
   5  -5  11 4146.06 678.476   4
   5  -5  12 3222.74 607.191   4
   5  -5  13 741.586 369.348   4
   5  -5  14 672.585 348.736   4
   5  -5  14 186.995 372.053   3
   5  -5  15-255.530 279.934   4
   5  -5  15 784.593 385.801   3
   5  -4 -15 756.249 328.751   5
   5  -4 -14 432.826 339.491   5
   5  -4 -14 180.858 329.848   6
   5  -4 -13 786.854 311.800   5
   5  -4 -13 1104.96 465.387   6
   5  -4 -12 102.273 298.067   5
   5  -4 -12 159.821 284.751   6
   5  -4 -11 1594.08 422.531   5
   5  -4 -11 1969.53 533.688   6
   5  -4 -10 222.590 244.727   5
   5  -4 -10 0.60249 298.666   6
   5  -4  -9 1143.51 336.953   5
   5  -4  -9 594.716 332.367   6
   5  -4  -8 585.722 282.496   5
   5  -4  -8 228.132 302.294   6
   5  -4  -7 2022.98 428.235   5
   5  -4  -7 1598.51 437.466   6
   5  -4  -6 3170.28 513.881   5
   5  -4  -6 3494.86 567.966   6
   5  -4  -5 1036.75 347.678   5
   5  -4  -4 1859.11 405.173   5
   5  -4  -3-113.914 164.780   5
   5  -4  -2 1113.67 305.608   5
   5  -4  -1 2923.41 462.254   5
   5  -4  -1 2833.69 449.509   4
   5  -4   0-142.211 185.998   5
   5  -4   0 94.4761 175.896   4
   5  -4   1 6627.08 666.447   5
   5  -4   1 4972.73 597.258   4
   5  -4   2-211.260 248.986   5
   5  -4   2-23.0669 170.941   4
   5  -4   3 413.631 208.467   5
   5  -4   3 768.363 291.137   4
   5  -4   4 1.58065 191.974   5
   5  -4   4 148.604 226.361   4
   5  -4   5 5681.60 583.647   5
   5  -4   5 5150.96 639.830   4
   5  -4   6 139.693 202.371   5
   5  -4   6 225.587 261.234   4
   5  -4   7 951.505 268.764   5
   5  -4   7 1216.79 383.042   4
   5  -4   8-451.370 255.439   4
   5  -4   8 350.362 210.135   3
   5  -4   9 52.4988 187.839   4
   5  -4   9 355.534 255.460   3
   5  -4  10-96.7483 206.700   4
   5  -4  10 286.013 261.663   3
   5  -4  11 214.803 216.937   4
   5  -4  11 753.472 332.670   3
   5  -4  12 943.380 366.882   4
   5  -4  12 1253.81 394.734   3
   5  -4  13 1437.04 422.173   4
   5  -4  13 1758.80 460.210   3
   5  -4  14 197.340 244.235   4
   5  -4  14 100.822 263.403   3
   5  -4  15 397.753 262.815   4
   5  -4  15 1330.62 418.482   3
   5  -4  16-115.139 253.886   4
   5  -4  16-145.805 320.986   3
   5  -3 -15-267.687 254.360   5
   5  -3 -14 67.0189 235.136   5
   5  -3 -14 246.699 326.271   6
   5  -3 -13 2141.83 478.695   5
   5  -3 -13 1833.33 568.698   6
   5  -3 -12-178.512 203.177   5
   5  -3 -12 43.9508 294.591   6
   5  -3 -11 514.255 314.787   5
   5  -3 -11 824.206 371.930   6
   5  -3 -10 1243.68 340.155   5
   5  -3 -10 1647.16 435.540   6
   5  -3  -9 420.241 255.034   5
   5  -3  -9 176.678 295.644   6
   5  -3  -8 1474.97 389.810   5
   5  -3  -8 1038.47 351.909   6
   5  -3  -7 6273.17 687.331   5
   5  -3  -7 6890.65 782.928   6
   5  -3  -6 184.934 261.939   5
   5  -3  -6 17.4308 239.742   6
   5  -3  -5 311.104 249.067   5
   5  -3  -5 631.789 346.220   6
   5  -3  -4 385.134 283.833   5
   5  -3  -3 702.495 280.432   5
   5  -3  -2 1489.37 370.562   5
   5  -3  -1 3076.31 447.454   5
   5  -3  -1 3341.43 481.858   4
   5  -3   0 1076.00 314.948   5
   5  -3   0 96.9729 199.024   4
   5  -3   1 7173.86 659.048   5
   5  -3   1 7096.83 695.344   4
   5  -3   2 9411.73 737.035   5
   5  -3   2 8789.82 758.844   4
   5  -3   3 51.2321 177.232   5
   5  -3   3 4.22520 173.309   4
   5  -3   3 205.424 278.492   7
   5  -3   4 5713.32 593.869   5
   5  -3   4 5992.39 645.410   4
   5  -3   4 6673.82 645.186   7
   5  -3   5 21249.7 1090.39   5
   5  -3   5 21234.7 1195.15   4
   5  -3   5 21422.1 886.526   3
   5  -3   5 21426.0 1124.70   7
   5  -3   6 1630.63 341.612   5
   5  -3   6 1989.65 395.980   4
   5  -3   6 1848.15 399.874   7
   5  -3   6 2220.52 345.907   3
   5  -3   7 570.089 252.662   5
   5  -3   7 732.947 291.853   4
   5  -3   7 939.054 300.269   7
   5  -3   7 744.247 248.636   3
   5  -3   8 11.0969 230.042   4
   5  -3   8-17.3716 189.224   7
   5  -3   9 61.0777 177.265   4
   5  -3   9 229.605 212.619   7
   5  -3   9 590.103 277.312   3
   5  -3  10 373.402 232.520   4
   5  -3  10 801.102 292.214   7
   5  -3  10 592.357 305.072   3
   5  -3  11 2378.38 468.767   4
   5  -3  11 2428.50 442.946   7
   5  -3  11 2934.59 500.779   3
   5  -3  12 240.048 219.817   4
   5  -3  12 848.001 384.379   3
   5  -3  13 583.606 268.125   4
   5  -3  13 966.065 398.163   3
   5  -3  14 325.048 211.579   4
   5  -3  14-447.915 304.668   3
   5  -3  15 301.369 250.565   4
   5  -3  15-118.477 310.502   3
   5  -3  16 359.309 267.848   4
   5  -3  16 170.707 333.488   3
   5  -2 -15 461.778 353.494   6
   5  -2 -14 1059.75 379.704   5
   5  -2 -14 1215.15 507.622   6
   5  -2 -13 1716.57 428.007   5
   5  -2 -13 2229.62 572.050   6
   5  -2 -12 772.755 327.997   5
   5  -2 -12 357.516 381.486   6
   5  -2 -11 3718.26 570.434   5
   5  -2 -11 3540.27 645.547   6
   5  -2 -10 109.459 198.627   5
   5  -2 -10 301.473 334.504   6
   5  -2  -9 4545.64 596.319   5
   5  -2  -9 3680.95 624.128   6
   5  -2  -8 3028.20 496.955   5
   5  -2  -8 2233.21 484.341   6
   5  -2  -7 463.245 274.321   5
   5  -2  -7 247.448 304.996   6
   5  -2  -6 1004.77 297.609   5
   5  -2  -6 695.315 326.760   6
   5  -2  -5 3600.70 505.860   5
   5  -2  -5 3816.17 563.756   6
   5  -2  -4 1572.37 340.341   5
   5  -2  -4 2104.62 415.176   6
   5  -2  -3 205.546 175.747   5
   5  -2  -2 2629.38 421.667   5
   5  -2  -1 326.829 226.621   5
   5  -2   0 6362.94 621.566   5
   5  -2   0 6507.53 636.274   4
   5  -2   0 7471.12 680.515   7
   5  -2   1 2189.33 378.801   5
   5  -2   1 2235.60 401.577   4
   5  -2   1 2370.37 416.235   7
   5  -2   2 37736.9 1450.33   5
   5  -2   2 38157.1 1499.25   4
   5  -2   2 38166.8 1467.95   7
   5  -2   3 19477.4 1033.52   5
   5  -2   3 18584.1 1063.29   4
   5  -2   3 20188.8 1067.17   7
   5  -2   4 14566.9 888.770   5
   5  -2   4 14292.8 934.763   4
   5  -2   4 14328.9 674.849   3
   5  -2   4 14154.3 901.528   7
   5  -2   5 19057.6 1005.13   5
   5  -2   5 18652.3 1067.60   4
   5  -2   5 19213.0 850.998   3
   5  -2   5 18696.9 1023.05   7
   5  -2   6 1308.62 321.628   5
   5  -2   6 1304.19 335.593   4
   5  -2   6 1730.01 350.724   7
   5  -2   6 1607.68 293.793   3
   5  -2   7 2153.56 401.738   4
   5  -2   7 2272.13 403.579   7
   5  -2   7 2833.66 401.937   3
   5  -2   8 426.230 253.796   4
   5  -2   8 166.927 209.669   7
   5  -2   8 201.737 235.683   3
   5  -2   9 4609.54 589.993   4
   5  -2   9 5009.07 582.730   3
   5  -2   9 4729.40 562.275   7
   5  -2  10 661.915 277.357   4
   5  -2  10 817.098 308.598   7
   5  -2  10 842.830 277.562   3
   5  -2  11 1208.68 344.176   4
   5  -2  11 1213.69 341.198   7
   5  -2  11 1032.37 346.463   3
   5  -2  12 55.0164 252.853   3
   5  -2  12 1.38011 197.411   4
   5  -2  13 603.083 276.902   4
   5  -2  13 542.379 372.613   3
   5  -2  14 111.390 198.497   4
   5  -2  14 121.174 268.776   3
   5  -2  15 616.667 309.284   4
   5  -2  15 812.383 370.929   3
   5  -2  16 24.3303 243.394   3
   5  -2  17 26.5834 316.528   3
   5  -1 -15 893.652 419.751   6
   5  -1 -14 93.0374 290.849   6
   5  -1 -13 1809.15 525.997   6
   5  -1 -13 2934.15 508.480   5
   5  -1 -12 462.640 269.437   5
   5  -1 -12 363.921 356.624   6
   5  -1 -11 2959.62 494.472   5
   5  -1 -11 3160.48 614.979   6
   5  -1 -10 195.562 201.225   5
   5  -1 -10 168.722 286.467   6
   5  -1  -9 6.83649 191.021   5
   5  -1  -9-104.580 251.148   6
   5  -1  -8 926.114 296.853   5
   5  -1  -8 211.001 251.464   6
   5  -1  -7 546.798 276.070   5
   5  -1  -7 584.011 348.609   6
   5  -1  -6 1241.96 339.957   5
   5  -1  -6 420.754 220.835   6
   5  -1  -5 2186.90 415.313   5
   5  -1  -5 2242.59 466.262   6
   5  -1  -4 1488.25 327.916   5
   5  -1  -4 925.152 338.355   6
   5  -1  -3 2643.46 427.800   5
   5  -1  -3 3037.56 492.804   6
   5  -1  -2 24.4978 199.395   5
   5  -1  -2 605.646 289.509   7
   5  -1  -1 208.918 216.828   5
   5  -1  -1 311.072 224.250   7
   5  -1   0 3694.05 474.649   5
  -5   1   0 3211.84 178.857   1
   5  -1   0 4610.90 534.694   7
   5  -1   1 3084.17 436.740   5
   5  -1   1 2823.32 410.488   4
   5  -1   1 3043.12 449.937   7
   5  -1   2 5240.30 554.778   5
   5  -1   2 4747.61 541.031   4
   5  -1   2 5474.32 582.157   7
   5  -1   3 24235.0 1130.93   5
   5  -1   3 23570.6 1147.34   4
   5  -1   3 25342.3 1175.17   7
   5  -1   4 8148.68 667.328   5
   5  -1   4 7585.70 664.533   4
   5  -1   4 8052.08 683.804   7
   5  -1   5 23734.4 1102.43   5
   5  -1   5 22862.9 1147.48   4
   5  -1   5 24903.3 968.010   3
   5  -1   5 24915.5 1171.11   7
   5  -1   6 488.072 229.216   4
   5  -1   6 773.657 258.539   7
   5  -1   6 272.980 209.956   3
   5  -1   7 11080.0 810.235   4
   5  -1   7 11310.8 746.573   3
   5  -1   7 11351.4 806.016   7
   5  -1   8 156.427 199.729   4
   5  -1   8-57.7610 176.467   7
   5  -1   8 251.344 189.446   3
   5  -1   9 53.0690 170.876   4
   5  -1   9 143.067 207.950   7
   5  -1   9 513.275 290.891   3
   5  -1  10 522.682 282.851   3
   5  -1  10 57.4910 156.481   4
   5  -1  10 296.804 219.792   7
   5  -1  11 123.368 176.886   4
   5  -1  11 163.000 198.495   7
   5  -1  11 445.011 315.025   3
   5  -1  12 1099.45 294.596   4
   5  -1  12 1508.03 336.696   7
   5  -1  12 1526.80 416.528   3
   5  -1  13 92.8120 207.784   4
   5  -1  13 97.4110 314.474   3
   5  -1  14 5105.36 650.904   4
   5  -1  14 5241.58 716.745   3
   5  -1  15 1555.92 375.839   4
   5  -1  15 2920.00 587.104   3
   5  -1  16 6474.78 858.302   3
   5  -1  17 681.804 380.629   3
   5  -1  18 354.965 274.556   2
   5   0 -15 5132.66 871.436   6
   5   0 -14 515.583 376.996   6
   5   0 -13 550.548 377.082   6
   5   0 -13 239.562 235.742   5
   5   0 -12 19493.7 1183.24   5
   5   0 -12 20196.0 1449.07   6
   5   0 -11 9305.37 819.751   5
   5   0 -11 8646.19 951.856   6
   5   0 -10 425.295 362.452   6
   5   0 -10 705.579 281.613   5
  -5   0  10 431.907 242.752   1
   5   0  -9 902.610 300.275   5
  -5   0   9 807.971 229.514   1
   5   0  -9 521.559 295.943   6
   5   0  -8 3205.19 485.961   5
  -5   0   8 2489.44 341.740   1
   5   0  -8 2839.08 529.641   6
   5   0  -7 696.283 264.311   5
  -5   0   7 790.102 204.445   1
   5   0  -7 477.723 323.779   6
  -5   0   6 1193.68 219.464   1
   5   0  -6 772.373 290.868   5
   5   0  -6 1029.78 356.129   6
   5   0  -5 300.694 187.950   5
  -5   0   5 689.614 182.050   1
   5   0  -5 249.939 243.987   6
   5   0  -4 428.058 242.566   5
   5   0  -4 319.563 246.964   6
  -5   0   4 147.017 116.731   1
   5   0  -4 378.377 229.383   7
   5   0  -3 533.957 274.989   5
  -5   0   3 859.135 158.246   1
   5   0  -3 334.715 228.269   7
   5   0  -3 195.367 229.751   6
  -5   0   2 1084.30 171.478   1
   5   0  -2 589.681 210.216   5
   5   0  -2 525.122 216.171   7
   5   0  -2 468.087 308.371   6
   5   0  -1 76.9045 213.245   5
   5   0  -1 132.500 196.566   7
  -5   0   1 28.3187 75.7242   1
   5   0   0 2824.23 413.606   5
   5   0   0 2904.20 427.513   7
   5   0   1 9072.20 706.524   5
   5   0   1 8395.86 689.731   7
   5   0   2 506.226 241.448   5
   5   0   2 196.553 200.129   7
   5   0   3 637.916 237.934   5
   5   0   3-21.4692 177.350   4
   5   0   3 252.826 203.678   7
   5   0   4 3728.27 453.976   5
   5   0   4 3901.48 469.690   4
   5   0   4 3371.83 467.389   7
   5   0   5 1796.95 352.347   4
   5   0   5 1793.28 333.770   7
   5   0   5 2318.96 336.137   3
   5   0   5 1699.63 194.624   2
   5   0   6 244.910 132.565   2
   5   0   6 210.126 205.263   4
   5   0   6 502.039 227.037   7
   5   0   6 655.978 230.537   3
   5   0   7 684.391 255.244   4
   5   0   7 515.879 265.960   7
   5   0   7 487.015 259.202   3
   5   0   7 548.030 159.818   2
   5   0   8 996.474 290.614   4
   5   0   8 816.497 287.287   7
   5   0   8 1286.21 328.310   3
   5   0   9 6272.27 600.267   4
   5   0   9 7267.17 685.199   3
   5   0   9 6530.09 621.018   7
   5   0  10 3738.68 480.444   4
   5   0  10 3303.44 456.922   7
   5   0  10 2893.48 469.558   3
   5   0  11 489.454 238.303   4
   5   0  11 442.358 239.750   7
   5   0  11 702.205 302.632   3
   5   0  12-353.987 228.190   4
   5   0  12 324.008 258.776   7
   5   0  12 525.836 312.428   3
   5   0  13 3456.36 487.102   4
   5   0  13 3780.88 507.096   7
   5   0  13 3160.01 561.396   3
   5   0  14 1427.23 343.376   4
   5   0  14 2393.45 518.907   3
   5   0  15 9592.52 983.788   3
   5   0  15 6733.45 764.797   2
   5   0  16 1892.10 533.685   3
   5   0  16 954.065 388.446   2
   5   0  17 386.988 288.063   2
   5   0  17 426.624 380.272   3
   5   0  18 636.688 404.139   2
   5   0  18 96.9414 266.838   3
   5   0  19-134.100 274.699   2
   5   1 -15 668.488 343.749   6
   5   1 -14 2569.49 640.323   6
  -5  -1  14 1655.01 399.717   1
   5   1 -13 2927.98 645.903   6
  -5  -1  13 2262.93 442.033   1
   5   1 -12 12319.5 940.200   5
  -5  -1  12 11065.1 864.995   1
   5   1 -12 10764.1 1103.90   6
   5   1 -11 612.915 250.533   5
  -5  -1  11 594.424 284.011   1
   5   1 -10 2393.19 538.103   6
   5   1 -10 1867.60 404.980   5
  -5  -1  10 2240.05 378.319   1
   5   1  -9 288.380 301.367   6
   5   1  -9 792.738 287.381   5
  -5  -1   9 457.780 211.884   1
   5   1  -8 601.887 317.095   6
  -5  -1   8 966.977 244.787   1
   5   1  -8 803.277 282.255   5
   5   1  -7 144.924 238.788   5
  -5  -1   7 298.201 180.912   1
   5   1  -7-60.5349 250.266   6
   5   1  -6 289.585 271.580   5
  -5  -1   6 324.668 158.966   1
   5   1  -6 201.295 255.114   6
   5   1  -5 2798.73 437.129   5
  -5  -1   5 2238.70 288.053   1
   5   1  -5 2855.24 433.131   7
   5   1  -5 2616.37 469.341   6
   5   1  -4 1050.15 321.358   5
  -5  -1   4 1147.74 215.072   1
   5   1  -4 1399.67 330.928   7
   5   1  -4 1052.89 362.333   6
   5   1  -3 8486.25 700.361   5
  -5  -1   3 7347.00 451.027   1
   5   1  -3 7931.24 657.461   7
   5   1  -3 7388.20 721.589   6
   5   1  -2 466.229 223.095   5
   5   1  -2 608.613 276.753   7
  -5  -1   2 434.090 151.516   1
   5   1  -2 408.882 258.197   6
   5   1  -1 6115.97 644.896   6
   5   1  -1 6827.33 607.590   5
  -5  -1   1 6092.67 391.493   1
   5   1  -1 6574.07 596.908   7
   5   1   0 107.263 214.252   5
   5   1   0-80.1017 179.673   7
   5   1   1 551.145 252.694   5
   5   1   1 824.482 272.846   7
   5   1   2 354.485 242.915   5
   5   1   2-22.9916 177.466   7
   5   1   3 9681.27 718.428   5
   5   1   3 10041.4 721.957   7
   5   1   4 493.292 91.1209   2
   5   1   4 411.693 189.836   4
   5   1   4 449.222 229.661   7
   5   1   5 1342.07 181.354   2
   5   1   5 1157.08 266.874   4
   5   1   5 1301.55 306.354   7
   5   1   6 469.583 150.439   2
   5   1   6 182.251 160.931   4
   5   1   6 195.108 171.512   7
   5   1   6 310.109 209.242   3
   5   1   7 183.339 134.791   2
   5   1   7 85.2616 176.287   4
   5   1   7-187.008 232.747   7
   5   1   7 419.553 258.176   3
   5   1   8 76.9091 114.600   2
   5   1   8 305.721 200.850   4
   5   1   8-61.3824 177.788   7
   5   1   8 90.6273 257.048   3
   5   1   9 6444.94 577.358   4
   5   1   9 7476.88 704.484   3
   5   1   9 6919.21 647.470   7
   5   1   9 5761.73 512.738   2
   5   1  10 2313.94 363.113   2
   5   1  10 2328.76 372.634   4
   5   1  10 2797.40 416.903   7
   5   1  10 3342.08 515.891   3
   5   1  11 253.670 187.265   2
   5   1  11 359.577 198.715   4
   5   1  11-44.5589 179.718   7
   5   1  11 387.890 296.630   3
   5   1  12 1044.28 295.147   2
   5   1  12 1270.32 336.862   7
   5   1  12 601.711 234.984   4
   5   1  12 534.540 309.523   3
   5   1  13 325.877 210.789   2
   5   1  13 391.613 205.511   4
   5   1  13 158.541 211.486   7
   5   1  13-64.4717 220.452   3
   5   1  14 145.290 176.546   2
   5   1  14 505.392 269.415   7
   5   1  14 536.297 339.335   3
   5   1  15-156.942 190.547   2
   5   1  15 519.121 340.333   3
   5   1  16-278.439 246.166   2
   5   1  16 628.364 376.440   3
   5   1  17 483.539 296.761   2
   5   1  17 1098.27 437.906   3
   5   1  18 368.821 277.454   2
   5   1  18 475.138 375.608   3
   5   1  19 83.1638 302.908   2
  -5  -2  16 498.681 340.392   1
   5   2 -15 997.584 447.314   6
  -5  -2  15 148.048 219.729   1
   5   2 -14-59.5819 271.835   6
  -5  -2  14 555.701 289.738   1
   5   2 -13 940.712 400.955   6
  -5  -2  13 160.040 239.251   1
   5   2 -12 3632.35 670.558   6
  -5  -2  12 3110.35 512.177   1
   5   2 -11 7581.80 714.255   5
  -5  -2  11 6713.77 666.811   1
   5   2 -11 6919.21 860.766   6
   5   2 -10 3702.35 633.696   6
  -5  -2  10 3462.20 472.149   1
   5   2 -10 3496.73 492.408   5
   5   2  -9 84.9173 256.271   6
   5   2  -9 486.566 254.785   5
  -5  -2   9 403.877 224.817   1
   5   2  -8 136.128 219.701   6
   5   2  -8 260.317 228.614   5
  -5  -2   8 259.252 210.588   1
   5   2  -7 283.942 284.316   6
   5   2  -7 216.607 216.155   5
  -5  -2   7 145.995 177.099   1
   5   2  -6 315.641 192.172   5
  -5  -2   6 907.609 237.429   1
   5   2  -6 840.976 271.408   7
   5   2  -6 783.624 324.348   6
   5   2  -5 81.3371 203.646   5
  -5  -2   5 42.3599 123.704   1
   5   2  -5 417.557 227.760   7
   5   2  -5 85.5951 233.759   6
   5   2  -4 6577.99 597.857   5
  -5  -2   4 6198.08 459.528   1
   5   2  -4 6893.06 598.654   7
   5   2  -4 6429.72 676.181   6
   5   2  -3 395.657 256.262   5
   5   2  -3 398.935 243.057   7
  -5  -2   3 209.890 157.719   1
   5   2  -3 562.366 347.770   6
   5   2  -2 11043.2 779.775   5
  -5  -2   2 10444.6 569.830   1
   5   2  -2 12020.3 783.864   7
   5   2  -2 11172.6 818.560   6
   5   2  -1 1156.13 342.160   5
   5   2  -1 853.547 259.801   7
   5   2  -1 654.819 290.140   6
   5   2   0 8482.84 688.085   5
   5   2   0 8236.91 650.970   7
   5   2   1 459.919 246.090   5
   5   2   1 1310.49 325.758   7
   5   2   2-82.4348 170.937   7
   5   2   3 3831.60 186.279   2
   5   2   3 5556.32 564.443   7
   5   2   4 2463.11 208.202   2
   5   2   4 2546.92 396.875   7
   5   2   5 951.242 154.536   2
   5   2   5 1391.72 320.373   7
   5   2   6 571.169 177.807   2
   5   2   6 494.685 198.157   4
   5   2   6 467.846 239.796   7
   5   2   7 956.752 209.804   2
   5   2   7 968.778 227.901   4
   5   2   7 963.675 279.680   7
   5   2   8 8561.72 586.073   2
   5   2   8 8048.98 600.719   4
   5   2   8 8828.28 719.588   3
   5   2   8 9483.03 746.675   7
   5   2   9 17490.0 880.069   4
   5   2   9 18842.2 1080.21   3
   5   2   9 19115.8 1057.14   7
   5   2   9 17645.2 888.131   2
   5   2  10 107.025 131.120   2
   5   2  10 111.598 170.607   4
   5   2  10 150.754 221.869   7
   5   2  10 217.498 247.701   3
   5   2  11 1075.35 321.726   2
   5   2  11 1049.50 246.892   4
   5   2  11 883.056 304.420   7
   5   2  11 1058.45 347.492   3
   5   2  12 511.741 257.475   2
   5   2  12 828.627 226.569   4
   5   2  12 815.286 284.336   7
   5   2  12 855.742 336.569   3
   5   2  13 197.836 261.724   2
   5   2  13 97.9856 185.195   7
   5   2  13 298.239 315.671   3
   5   2  14 299.729 254.902   2
   5   2  14 430.681 220.727   7
   5   2  15 107.234 226.066   2
   5   2  15 980.829 381.661   3
   5   2  15 367.811 292.136   7
   5   2  16 4893.11 708.597   2
   5   2  16 6212.68 837.872   3
   5   2  17 3239.04 613.310   2
   5   2  17 5200.57 821.994   3
   5   2  18 292.998 345.796   2
   5   2  18 816.224 468.211   3
   5   2  19-131.682 284.785   2
  -5  -3  16 469.368 338.426   1
  -5  -3  15 293.384 262.441   1
   5   3 -14 846.511 446.365   6
  -5  -3  14 316.093 296.749   1
   5   3 -13 770.333 418.624   6
  -5  -3  13 698.343 305.479   1
   5   3 -12 1650.35 470.420   6
  -5  -3  12 1255.44 340.457   1
   5   3 -11 1477.39 453.172   6
  -5  -3  11 1862.48 396.505   1
   5   3 -10 1860.40 461.751   6
   5   3 -10 2132.67 403.284   5
  -5  -3  10 2168.39 405.485   1
   5   3  -9 2474.78 524.028   6
   5   3  -9 2465.30 422.919   5
  -5  -3   9 2365.93 397.485   1
   5   3  -8 421.693 328.677   6
   5   3  -8 117.629 216.516   5
  -5  -3   8-161.571 164.265   1
   5   3  -7 306.061 280.143   6
   5   3  -7 424.557 226.762   5
  -5  -3   7 315.881 203.313   1
   5   3  -6 728.848 313.170   6
   5   3  -6 875.524 282.343   5
  -5  -3   6 647.502 223.061   1
   5   3  -6 888.727 250.309   7
  -5  -3   5 461.539 207.765   1
   5   3  -5 563.369 260.887   5
   5   3  -5 283.227 210.084   7
   5   3  -5 32.7723 218.397   6
  -5  -3   4 544.389 180.918   1
   5   3  -4 688.242 285.416   5
   5   3  -4 645.978 260.004   7
   5   3  -4 867.059 344.503   6
   5   3  -3 6700.24 608.183   5
  -5  -3   3 6077.88 486.474   1
   5   3  -3 6192.45 553.275   7
   5   3  -3 6128.61 653.476   6
   5   3  -2 1217.85 323.494   5
  -5  -3   2 1258.98 245.093   1
   5   3  -2 1507.97 311.186   7
   5   3  -2 1057.05 334.136   6
   5   3  -1 10034.8 733.903   5
   5   3  -1 9851.70 702.298   7
   5   3  -1 9083.93 738.592   6
   5   3   0 2715.01 409.449   7
   5   3   0 2365.00 392.432   6
   5   3   1 5585.46 551.264   7
   5   3   2 5889.58 276.757   2
   5   3   2 7089.15 631.311   7
   5   3   3 11118.7 429.230   2
   5   3   3 11593.0 785.993   7
   5   3   4 2814.88 259.317   2
   5   3   4 2727.46 402.947   7
   5   3   5 7705.98 452.826   2
   5   3   5 7770.82 653.791   7
   5   3   6 438.276 153.324   2
   5   3   6 381.881 271.792   7
   5   3   7 2388.61 331.047   2
   5   3   7 1927.60 379.180   7
   5   3   8 941.066 238.321   2
   5   3   8 625.309 267.667   7
   5   3   9 414.860 207.214   2
   5   3   9 222.322 125.147   4
   5   3   9 487.142 249.311   7
   5   3   9 954.086 363.063   3
   5   3  10 3301.97 442.944   2
   5   3  10 3453.88 373.152   4
   5   3  10 4766.81 599.178   3
   5   3  10 3807.80 512.580   7
   5   3  11 98.3119 181.398   2
   5   3  11 105.779 147.523   4
   5   3  11 183.660 206.894   7
   5   3  11 645.266 353.313   3
   5   3  12 4147.05 533.317   2
   5   3  12 4869.02 584.334   7
   5   3  12 4089.26 611.595   3
   5   3  13 438.098 256.888   2
   5   3  13 584.936 267.918   7
   5   3  13 327.515 312.440   3
   5   3  14 486.261 228.359   2
   5   3  14 1038.13 335.554   7
   5   3  14 554.448 318.233   3
   5   3  15 308.039 246.582   2
   5   3  15 934.553 350.200   7
   5   3  15 1019.15 419.700   3
   5   3  16-180.980 221.204   2
   5   3  16 707.549 438.001   3
   5   3  17 548.422 291.034   2
   5   3  17 1747.64 520.442   3
   5   3  18 2375.98 561.798   2
   5   3  18 3247.63 667.637   3
   5   3  19 1064.48 459.252   2
  -5  -4  15 449.236 295.711   1
  -5  -4  14 615.839 338.390   1
  -5  -4  13 247.085 252.805   1
  -5  -4  12 1107.40 374.080   1
  -5  -4  11 1128.22 329.331   1
   5   4 -10 276.015 336.277   6
  -5  -4  10-314.394 219.934   1
   5   4  -9 915.708 363.301   6
  -5  -4   9 809.640 269.141   1
   5   4  -8 3174.73 537.991   6
  -5  -4   8 2740.06 408.335   1
   5   4  -7 66.9131 222.599   6
  -5  -4   7-8.21218 169.339   1
   5   4  -7 115.554 182.574   7
   5   4  -6 1835.80 423.973   6
  -5  -4   6 1505.56 292.442   1
   5   4  -6 2284.27 362.097   7
   5   4  -5 1851.84 400.887   6
  -5  -4   5 2276.80 345.798   1
   5   4  -5 2891.20 399.081   7
  -5  -4   4 4307.93 454.537   1
   5   4  -4 4266.38 469.429   7
   5   4  -4 4201.99 565.290   6
   5   4  -3 282.768 204.423   7
  -5  -4   3 278.475 183.971   1
   5   4  -3 528.958 270.348   6
  -5  -4   2 289.572 198.457   1
   5   4  -2 217.732 193.407   7
   5   4  -2 775.256 305.176   6
   5   4  -1 361.800 189.999   7
   5   4  -1 415.098 263.173   6
   5   4   0-51.6480 195.547   7
   5   4   0 357.934 262.525   6
   5   4   1 5663.82 334.742   2
   5   4   1 5405.17 537.326   7
   5   4   2 88.6646 173.469   7
   5   4   2 156.598 96.3088   2
   5   4   3 13498.6 573.481   2
   5   4   3 13281.3 828.601   7
   5   4   4 23978.1 808.406   2
   5   4   4 23065.4 1099.04   7
   5   4   5 1786.68 268.605   2
   5   4   5 1368.83 318.852   7
   5   4   6 4006.75 400.128   2
   5   4   6 4066.86 489.647   7
   5   4   7 875.193 233.592   2
   5   4   7 376.883 202.161   7
   5   4   8 3433.72 421.907   2
   5   4   8 3393.80 479.386   7
   5   4   9 1823.64 345.045   2
   5   4   9 1896.50 397.088   7
   5   4  10 6758.87 637.968   2
   5   4  10 7379.08 702.196   7
   5   4  11 391.456 254.376   2
   5   4  11 861.546 322.301   7
   5   4  11 723.735 312.069   3
   5   4  12 1565.92 363.383   2
   5   4  12 1709.08 402.209   7
   5   4  12 2172.48 490.268   3
   5   4  13 1105.70 320.264   2
   5   4  13 2000.14 417.186   7
   5   4  13 2453.43 509.785   3
   5   4  14 566.699 259.247   2
   5   4  14 685.316 301.074   7
   5   4  14 914.867 387.481   3
   5   4  15-31.2038 192.260   2
   5   4  15 38.3873 202.968   7
   5   4  15 171.106 320.395   3
   5   4  16 842.744 392.571   2
   5   4  16 816.191 321.585   7
   5   4  16 1289.99 457.763   3
   5   4  17 346.985 317.503   2
   5   4  17 1035.84 433.648   3
   5   4  18 2355.90 546.184   2
   5   4  18 4001.53 741.219   3
   5   4  19 3245.98 658.211   2
  -5  -5  14 53.8835 207.166   1
  -5  -5  13 503.664 293.575   1
  -5  -5  12-162.098 232.195   1
  -5  -5  11 468.359 299.874   1
  -5  -5  10 140.646 197.904   1
   5   5  -9 1232.96 358.917   6
  -5  -5   9 835.778 317.167   1
   5   5  -8 614.585 290.490   6
  -5  -5   8 397.371 247.757   1
  -5  -5   7 10538.1 789.810   1
   5   5  -7 11318.0 925.228   6
   5   5  -6 1156.25 337.314   6
  -5  -5   6 1422.14 325.471   1
   5   5  -6 1885.60 324.977   7
  -5  -5   5 3596.78 441.561   1
   5   5  -5 4389.02 467.883   7
   5   5  -5 4442.71 591.860   6
   5   5  -4 139.156 151.016   7
  -5  -5   4 270.211 185.335   1
   5   5  -4 479.178 239.507   6
  -5  -5   3-108.493 176.636   1
   5   5  -3 97.7710 186.813   7
   5   5  -3-17.1523 201.847   6
   5   5  -2 1762.44 348.051   7
   5   5  -2 1637.08 360.750   6
   5   5  -1 3583.71 455.139   7
   5   5  -1 3032.96 459.154   6
   5   5   0 1641.18 216.447   2
   5   5   0 1968.26 365.892   7
   5   5   0 1926.31 352.410   6
   5   5   1 3257.71 310.071   2
   5   5   1 3483.15 460.663   7
   5   5   2 1134.92 283.253   7
   5   5   2 977.693 202.427   2
   5   5   3 12070.8 616.408   2
   5   5   3 12223.1 806.140   7
   5   5   4 14913.4 712.869   2
   5   5   4 14313.8 879.501   7
   5   5   5 8538.55 579.258   2
   5   5   5 7858.63 697.964   7
   5   5   6 461.746 209.351   2
   5   5   6 392.596 251.522   7
   5   5   7 879.064 232.841   2
   5   5   7 1081.88 314.582   7
   5   5   8 351.307 226.999   2
   5   5   8-53.2293 200.725   7
   5   5   9 187.716 178.536   2
   5   5   9-83.5624 181.806   7
   5   5  10 308.722 262.820   2
   5   5  10 166.626 226.241   7
   5   5  11 3948.31 531.373   2
   5   5  11 4111.31 566.339   7
   5   5  12-17.7522 228.272   2
   5   5  12 91.1868 244.713   7
   5   5  13 733.216 334.394   2
   5   5  13 497.911 285.800   7
   5   5  14 531.929 277.759   2
   5   5  14 128.835 211.824   7
   5   5  14 492.311 333.032   3
   5   5  15 102.930 217.520   2
   5   5  15 420.402 269.228   7
   5   5  15 588.809 331.456   3
   5   5  16 317.217 304.083   2
   5   5  16 716.039 287.711   7
   5   5  16 338.729 341.067   3
   5   5  17 1770.58 499.391   2
   5   5  17 3057.03 524.656   7
   5   5  17 3301.61 692.948   3
   5   5  18 114.085 328.876   2
   5   5  18 334.955 324.788   3
   5   5  19 562.012 381.382   2
  -5  -6  14 573.260 298.334   1
  -5  -6  13 610.962 315.997   1
  -5  -6  12 899.059 337.544   1
  -5  -6  11 144.055 204.615   1
  -5  -6  10 140.596 229.270   1
  -5  -6   9 1355.24 351.848   1
   5   6  -8 218.724 253.581   6
  -5  -6   8 230.255 178.026   1
   5   6  -7 1153.98 347.986   6
  -5  -6   7 1066.54 308.244   1
   5   6  -6 1372.72 354.748   6
  -5  -6   6 1182.80 324.857   1
   5   6  -5 128.420 209.173   6
   5   6  -5 27.5734 149.053   7
  -5  -6   5 334.206 193.720   1
   5   6  -4 2629.73 363.007   7
  -5  -6   4 2231.00 368.436   1
   5   6  -4 2107.09 393.799   6
  -5  -6   3 1869.14 357.990   1
   5   6  -3 2377.56 355.862   7
   5   6  -3 1958.86 366.854   6
   5   6  -2 86.9171 221.107   7
   5   6  -2 416.705 277.244   6
   5   6  -1 4920.28 511.382   7
   5   6  -1 5475.71 550.192   6
   5   6   0 456.445 149.254   2
   5   6   0 589.913 281.765   7
   5   6   0 455.625 225.294   6
   5   6   1 3501.15 364.102   2
   5   6   1 3015.68 420.004   7
   5   6   2 9276.81 584.707   2
   5   6   2 8933.01 707.901   7
   5   6   3 76081.1 1696.74   2
   5   6   3 75543.6 2010.71   7
   5   6   4 33316.9 1159.49   2
   5   6   4 31673.2 1343.95   7
   5   6   5-101.719 145.770   2
   5   6   5 48.5227 180.798   7
   5   6   6 13970.0 829.615   2
   5   6   6 12897.1 883.910   7
   5   6   7 7067.01 619.011   2
   5   6   8 3695.25 477.829   2
   5   6   9 1088.11 302.021   2
   5   6  10-60.7213 184.225   2
   5   6  11 1065.88 325.999   2
   5   6  12-128.881 187.081   2
   5   6  13 379.953 242.693   2
   5   6  14 509.980 317.481   2
   5   6  15 652.556 319.683   2
   5   6  15 67.9475 213.281   7
   5   6  16-157.155 238.193   2
   5   6  16 461.690 310.988   7
   5   6  17 375.327 370.485   2
   5   6  17 811.363 349.661   7
   5   6  18 1086.55 401.558   2
   5   6  19 1449.92 515.932   2
  -5  -7  13 1567.83 451.356   1
  -5  -7  12 513.438 336.126   1
  -5  -7  11 1301.20 418.400   1
  -5  -7  10 1582.35 405.622   1
  -5  -7   9 493.329 316.937   1
  -5  -7   8 827.897 293.066   1
   5   7  -7 583.221 267.309   6
  -5  -7   7 128.778 195.113   1
   5   7  -6 217.711 271.399   6
  -5  -7   6 141.537 172.427   1
   5   7  -5 2388.15 455.430   6
  -5  -7   5 2374.07 397.768   1
   5   7  -4 1743.07 370.282   6
   5   7  -4 1464.38 310.055   7
  -5  -7   4 1431.11 331.642   1
  -5  -7   3 458.156 239.045   1
   5   7  -3 347.771 250.182   7
   5   7  -3 492.671 269.445   6
   5   7  -2 1955.74 351.382   7
   5   7  -2 1598.99 344.712   6
   5   7  -1-67.8199 128.777   2
   5   7  -1 303.347 248.028   7
   5   7  -1 258.569 209.331   6
   5   7   0 1263.16 260.233   2
   5   7   0 1314.86 299.809   7
   5   7   0 1246.95 282.249   6
   5   7   1 472.431 183.208   2
   5   7   1-9.61886 194.720   7
   5   7   2 534.989 237.333   7
   5   7   2 507.681 216.709   2
   5   7   3 19704.8 945.159   2
   5   7   3 17461.5 1006.77   7
   5   7   4 10782.4 732.599   2
   5   7   5 19426.7 991.182   2
   5   7   6 7678.17 659.181   2
   5   7   7 4988.16 577.330   2
   5   7   8 431.890 240.314   2
   5   7   9 957.487 282.268   2
   5   7  10 2280.87 464.831   2
   5   7  11 549.090 280.415   2
   5   7  12 2070.43 421.631   2
   5   7  13 512.317 310.521   2
   5   7  14 1514.40 438.033   2
   5   7  15 555.771 334.141   2
   5   7  16 404.653 382.998   2
   5   7  17 414.513 386.548   2
   5   7  18 1320.72 468.997   2
   5   7  18 1395.40 436.877   7
  -5  -8  12 5041.00 720.723   1
  -5  -8  11 1159.39 408.559   1
  -5  -8  10 1444.93 421.823   1
  -5  -8   9 1184.07 394.476   1
  -5  -8   8 241.712 227.626   1
   5   8  -7 628.692 318.084   6
  -5  -8   7 288.624 219.565   1
   5   8  -6 7.97231 180.412   6
  -5  -8   6 449.262 271.624   1
   5   8  -5-81.0874 177.693   6
  -5  -8   5-120.944 204.529   1
   5   8  -4 201.048 238.767   6
   5   8  -4 86.6843 147.924   7
  -5  -8   4 604.570 304.496   1
  -5  -8   3 1088.06 309.386   1
   5   8  -3 583.183 232.613   7
   5   8  -3 723.037 258.083   6
   5   8  -2 543.389 246.101   7
   5   8  -2 290.347 232.304   6
   5   8  -1 2396.74 359.788   2
   5   8  -1 2873.89 409.394   7
   5   8  -1 2480.40 376.872   6
   5   8   0 541.942 215.206   2
   5   8   0 1107.45 307.757   7
   5   8   0 527.555 224.991   6
   5   8   1 11666.3 769.719   2
   5   8   1 12959.1 852.577   7
   5   8   2 1781.46 379.900   7
   5   8   2 2218.83 385.190   2
   5   8   3 5981.08 567.335   2
   5   8   4 6573.89 620.062   2
   5   8   5 6558.33 631.365   2
   5   8   6 743.506 233.632   2
   5   8   7 157.626 228.256   2
   5   8   8 6011.58 675.061   2
   5   8   9 278.371 257.672   2
   5   8  10 3956.28 613.304   2
   5   8  11 927.102 370.767   2
   5   8  12 444.325 231.579   2
   5   8  13 2535.32 542.951   2
   5   8  14 418.067 330.808   2
   5   8  15 5191.77 805.146   2
   5   8  16 411.670 291.951   2
   5   8  17 1275.25 455.824   2
   5   8  18 639.603 345.380   2
  -5  -9  11 2357.45 573.397   1
  -5  -9  10 651.428 379.556   1
  -5  -9   9 66.2507 203.467   1
  -5  -9   8 4100.01 618.744   1
   5   9  -7 362.975 310.405   6
  -5  -9   7-11.0588 192.753   1
   5   9  -6 894.357 360.834   6
  -5  -9   6 885.098 325.452   1
  -5  -9   5 284.110 258.480   1
  -5  -9   4 613.660 270.773   1
  -5  -9   3 329.647 244.420   1
   5   9  -3 517.703 251.259   7
  -5  -9   2 1146.52 336.779   1
   5   9  -2 1255.39 296.723   7
   5   9  -1 220.638 185.319   2
   5   9  -1 436.343 231.918   7
   5   9   0 85.7419 159.413   2
   5   9   0 368.326 235.871   7
   5   9   1 66.0268 194.265   2
   5   9   1 1.40894 197.815   7
   5   9   2 1626.75 335.943   2
   5   9   3 1656.80 358.699   2
   5   9   4 200.400 233.444   2
   5   9   5 3996.51 524.890   2
   5   9   6 486.746 280.957   2
   5   9   7 51.8112 208.132   2
   5   9   8 269.124 282.114   2
   5   9   9 457.100 269.594   2
   5   9  10 1797.00 441.810   2
   5   9  11-167.272 240.799   2
   5   9  12 26.4721 222.874   2
   5   9  13 603.045 373.610   2
   5   9  14 3970.22 667.861   2
   5   9  15 328.366 363.501   2
   5   9  16 814.104 475.424   2
   5   9  17 1016.56 475.074   2
  -5 -10   9 82.1823 212.601   1
  -5 -10   8 712.838 345.364   1
  -5 -10   7 850.623 357.131   1
  -5 -10   6 980.836 378.997   1
  -5 -10   5 208.140 221.487   1
  -5 -10   4 962.000 337.776   1
  -5 -10   3 507.075 309.452   1
  -5 -10   2 4777.96 625.391   1
   5  10  -2 6217.23 620.544   7
   5  10  -1-127.009 183.767   2
   5  10  -1 328.529 243.482   7
   5  10   0 397.993 231.316   2
   5  10   0 675.640 289.723   7
   5  10   1 3122.90 474.206   2
   5  10   2 578.694 280.011   2
   5  10   3 2212.61 437.474   2
   5  10   4 478.524 247.400   2
   5  10   5 538.685 301.744   2
   5  10   6 227.552 259.088   2
   5  10   7 1079.91 344.692   2
   5  10   8 1584.74 441.147   2
   5  10   9 12026.2 1033.54   2
   5  10  10 2299.05 486.928   2
   5  10  11 1537.24 431.628   2
   5  10  12-315.155 320.964   2
   5  10  13-32.7905 248.794   2
   5  10  14 244.373 354.649   2
   5  10  15 33.3585 329.706   2
   5  10  16 878.641 445.609   2
  -5 -11   8 89.8915 271.322   1
  -5 -11   7-29.5376 233.154   1
  -5 -11   6 1072.34 394.530   1
  -5 -11   5 215.586 264.675   1
  -5 -11   4 481.760 290.864   1
  -5 -11   3 3819.25 603.576   1
  -5 -11   2 309.196 264.562   1
   5  11  -1 5082.39 651.423   2
   5  11  -1 5484.52 598.169   7
   5  11   0 289.327 226.378   2
   5  11   1 581.314 297.971   2
   5  11   2 1184.80 363.031   2
   5  11   3 581.739 269.452   2
   5  11   4 2154.89 438.012   2
   5  11   5 532.137 303.098   2
   5  11   6-345.070 274.170   2
   5  11   7 233.475 288.136   2
   5  11   8 8971.02 910.997   2
   5  11   9 406.288 392.998   2
   5  11  10 3761.26 664.580   2
   5  11  11 2743.06 591.499   2
   5  11  12 764.451 371.708   2
   5  11  13 683.085 393.413   2
   5  11  14 513.737 343.823   2
   5  11  15 2572.30 627.322   2
  -5 -12   6 586.389 366.316   1
  -5 -12   5 584.790 309.771   1
  -5 -12   4 1062.72 359.132   1
  -5 -12   3 655.576 339.922   1
  -5 -12   2 390.804 283.220   1
   5  12  -1 753.352 302.652   2
  -5 -12   1 1197.67 398.682   1
   5  12   0-17.3890 192.202   2
   5  12   1 2372.01 463.089   2
   5  12   2 1794.05 431.785   2
   5  12   3 241.238 286.213   2
   5  12   4 3100.50 565.156   2
   5  12   5 436.159 255.812   2
   5  12   6 281.840 249.416   2
   5  12   7 296.115 314.817   2
   5  12   8 2243.62 527.646   2
   5  12   9 149.172 256.016   2
   5  12  10 269.625 233.521   2
   5  12  11 502.095 361.816   2
   5  12  12 736.673 375.124   2
   5  12  13 126.878 359.659   2
   5  12  14 1240.71 496.449   2
  -5 -13   4 131.027 273.860   1
  -5 -13   3 476.677 295.721   1
  -5 -13   2 485.142 278.601   1
   5  13  -1-127.474 216.842   2
  -5 -13   1 431.925 340.903   1
   5  13   0 1210.22 401.995   2
   5  13   1 2294.66 480.723   2
   5  13   2 2289.67 515.637   2
   5  13   3 89.8676 220.608   2
   5  13   4 147.814 272.975   2
   5  13   5-51.7711 256.762   2
   5  13   6 546.971 317.311   2
   5  13   7 936.066 375.957   2
   5  13   8 1502.86 438.299   2
   5  13   9 1136.48 401.347   2
   5  13  10 1625.97 520.553   2
   5  13  11 320.854 345.569   2
   5  13  12-89.3925 294.255   2
   5  14  -1 147.573 258.749   2
  -5 -14   1 488.446 296.262   1
   5  14   0 508.891 252.278   2
  -5 -14   0 1556.44 480.026   1
   5  14   1 2713.33 530.591   2
   5  14   2 92.3787 276.435   2
   5  14   3 24785.7 1583.61   2
   5  14   4 465.868 321.526   2
   5  14   5 3554.18 643.323   2
   5  14   6 1846.42 540.418   2
   5  14   7 627.994 345.875   2
   5  14   8 1433.52 430.104   2
   5  14   9 1783.05 548.982   2
   5  14  10 739.488 397.349   2
   6  -9  -2 843.573 375.392   5
   6  -9  -1 606.432 356.160   5
   6  -9   0 1717.16 472.361   5
   6  -9   1 48.6794 251.678   5
   6  -8  -5 218.050 327.506   5
   6  -8  -4 254.948 307.541   5
   6  -8  -3 758.002 371.776   5
   6  -8  -2 1556.31 435.187   5
   6  -8  -1 394.344 383.505   5
   6  -8  -1 570.092 293.247   4
   6  -8   0 535.087 267.484   5
   6  -8   0 647.572 322.785   4
   6  -8   1 604.635 244.526   5
   6  -8   1 453.052 349.536   4
   6  -8   2 504.479 297.422   5
   6  -8   2 1561.32 435.913   4
   6  -8   3 815.439 399.502   4
   6  -8   4 542.208 329.233   4
   6  -8   5 1744.27 501.778   4
   6  -7  -7 1095.44 421.264   5
   6  -7  -6 458.791 286.961   5
   6  -7  -5 2288.36 525.834   5
   6  -7  -4 539.104 318.002   5
   6  -7  -3 8657.58 920.941   5
   6  -7  -2 1130.05 406.797   5
   6  -7  -1 688.943 355.181   5
   6  -7  -1 582.573 348.698   4
   6  -7   0 99.5514 209.871   5
   6  -7   0 230.394 261.914   4
   6  -7   1 5161.45 701.876   5
   6  -7   1 4415.74 683.175   4
   6  -7   2 4913.71 688.767   5
   6  -7   2 4890.55 747.761   4
   6  -7   3 1382.11 396.970   5
   6  -7   3 2542.44 549.384   4
   6  -7   4 4367.78 702.330   4
   6  -7   5 491.929 326.484   4
   6  -7   6 630.407 352.752   4
   6  -7   7 224.386 322.972   4
   6  -7   8 2635.47 598.073   4
   6  -6  -9-4.52009 242.323   5
   6  -6  -8 1910.76 489.421   5
   6  -6  -7 946.967 371.524   5
   6  -6  -6 1456.07 456.694   5
   6  -6  -5 527.456 301.470   5
   6  -6  -4 1447.76 475.027   5
   6  -6  -3 226.565 257.316   5
   6  -6  -2 3285.42 570.866   5
   6  -6  -1 94.6050 217.664   5
   6  -6  -1 476.387 291.077   4
   6  -6   0 33.9254 204.905   5
   6  -6   0-214.062 217.393   4
   6  -6   1 380.770 289.899   5
   6  -6   1 86.0976 281.434   4
   6  -6   2 417.858 281.488   5
   6  -6   2 81.0756 220.883   4
   6  -6   3 925.445 359.360   5
   6  -6   3 930.283 364.195   4
   6  -6   4 403.640 243.456   5
   6  -6   4 887.629 340.580   4
   6  -6   5 8074.48 812.395   5
   6  -6   5 6855.75 863.652   4
   6  -6   6 871.718 365.751   4
   6  -6   7 1481.16 444.588   4
   6  -6   8 735.526 403.516   4
   6  -6   9 146.141 308.059   4
   6  -6  10 1765.88 518.585   4
   6  -5 -11 280.263 355.287   6
   6  -5 -10 3519.79 630.989   5
   6  -5 -10 3188.87 685.665   6
   6  -5  -9 329.893 266.130   5
   6  -5  -8 571.347 277.996   5
   6  -5  -7 609.167 316.550   5
   6  -5  -6 202.472 241.503   5
   6  -5  -5 923.133 370.140   5
   6  -5  -4 465.946 319.601   5
   6  -5  -3 1695.76 460.766   5
   6  -5  -2 7632.44 834.918   5
   6  -5  -1 4992.97 651.693   5
   6  -5   0 1404.59 390.426   5
   6  -5   0 1148.14 345.347   4
   6  -5   1 1416.06 399.338   5
   6  -5   1 783.616 322.076   4
   6  -5   2 3.59362 189.759   5
   6  -5   2 441.287 277.555   4
   6  -5   3 2845.58 507.663   5
   6  -5   3 2854.43 542.212   4
   6  -5   4 2866.00 491.015   5
   6  -5   4 3354.15 585.358   4
   6  -5   5 73.1488 198.932   5
   6  -5   5 759.888 317.253   4
   6  -5   6 1427.71 405.224   5
   6  -5   6 2144.75 513.488   4
   6  -5   7 282.353 257.886   4
   6  -5   8 1910.66 475.022   4
   6  -5   9 1287.66 382.608   4
   6  -5  10 2987.14 586.550   4
   6  -5  11 652.138 357.784   4
   6  -5  12 458.194 345.124   4
   6  -4 -12 438.943 345.082   5
   6  -4 -11 723.973 358.158   5
   6  -4 -11 567.117 347.695   6
   6  -4 -10 427.701 387.857   5
   6  -4 -10 225.868 421.801   6
   6  -4  -9 1191.10 399.736   5
   6  -4  -9 236.418 313.107   6
   6  -4  -8 893.369 329.766   5
   6  -4  -8 676.750 392.519   6
   6  -4  -7 576.831 283.074   5
   6  -4  -6 292.462 297.535   5
   6  -4  -5 813.133 380.870   5
   6  -4  -4 470.556 304.100   5
   6  -4  -3 415.775 296.678   5
   6  -4  -2 359.794 295.087   5
   6  -4  -1 246.419 231.625   5
   6  -4   0 641.115 278.977   5
   6  -4   0 861.951 312.653   4
   6  -4   1 282.929 233.120   5
   6  -4   1-260.910 219.798   4
   6  -4   2 293.403 228.508   5
   6  -4   2 735.884 294.687   4
   6  -4   3-45.2445 235.534   5
   6  -4   3 180.987 223.630   4
   6  -4   4 2418.55 449.825   5
   6  -4   4 3406.10 569.071   4
   6  -4   5 1045.89 338.290   5
   6  -4   5 1109.77 352.529   4
   6  -4   6 540.138 302.356   5
   6  -4   6 292.560 256.533   4
   6  -4   7 1179.31 348.133   5
   6  -4   7 1766.08 453.997   4
   6  -4   8 1223.94 376.976   4
   6  -4   9-90.5396 270.663   4
   6  -4  10 562.009 281.115   4
   6  -4  11 5470.31 751.825   4
   6  -4  12 1468.55 437.134   4
   6  -4  13 93.6867 243.739   4
   6  -4  14 1355.15 409.904   4
   6  -3 -13 503.082 302.289   5
   6  -3 -12 1099.30 378.405   5
   6  -3 -12 1079.30 459.796   6
   6  -3 -11-2.65254 205.616   5
   6  -3 -11-3.25305 329.376   6
   6  -3 -10 523.938 353.946   5
   6  -3 -10 474.218 379.914   6
   6  -3  -9 4128.88 632.297   5
   6  -3  -9 3584.69 639.444   6
   6  -3  -8 6211.58 788.518   5
   6  -3  -8 6218.05 816.619   6
   6  -3  -7 937.656 342.446   5
   6  -3  -7 991.397 387.462   6
   6  -3  -6 225.327 209.592   5
   6  -3  -6-124.906 272.686   6
   6  -3  -5 123.241 216.911   5
   6  -3  -4 1228.77 375.908   5
   6  -3  -3 3011.92 518.031   5
   6  -3  -2 855.815 343.024   5
   6  -3  -1-49.4633 190.939   5
   6  -3   0 9750.09 861.737   5
   6  -3   1 1859.51 377.243   5
   6  -3   1 1848.84 407.021   4
   6  -3   2 2528.46 461.473   5
   6  -3   2 2026.74 430.232   4
   6  -3   3 8387.06 800.878   5
   6  -3   3 7508.39 776.824   4
   6  -3   4 70.3919 220.064   5
   6  -3   4 268.860 204.452   4
   6  -3   4-53.7370 199.149   7
   6  -3   5 1111.21 320.109   5
   6  -3   5 572.068 308.938   4
   6  -3   5 1348.66 367.068   7
   6  -3   6 1069.57 311.117   5
   6  -3   6 1200.08 331.323   4
   6  -3   6 1980.83 475.831   7
   6  -3   7 158.809 262.926   7
   6  -3   7 264.943 256.901   5
   6  -3   7 167.818 238.161   4
   6  -3   8-26.1500 171.918   4
   6  -3   8 304.784 278.434   7
   6  -3   9 1661.33 418.160   4
   6  -3   9 2331.40 468.116   7
   6  -3  10 365.505 235.974   4
   6  -3  10 344.834 268.512   7
   6  -3  11 658.844 312.775   4
   6  -3  12 120.101 234.809   4
   6  -3  13 349.900 252.700   4
   6  -3  14-98.0635 263.950   4
   6  -3  15 256.016 299.500   4
   6  -2 -14 1604.48 450.002   5
   6  -2 -13 1126.22 414.529   5
   6  -2 -12 287.772 273.745   5
   6  -2 -12 233.312 341.273   6
   6  -2 -11 930.700 362.005   5
   6  -2 -11 1148.31 497.414   6
   6  -2 -10 468.794 326.485   5
   6  -2 -10 499.436 414.761   6
   6  -2  -9 37.5227 259.581   5
   6  -2  -9 253.835 350.838   6
   6  -2  -8 361.338 308.617   5
   6  -2  -8-552.298 302.241   6
   6  -2  -7 916.572 343.142   5
   6  -2  -7 1330.26 466.618   6
   6  -2  -6 2140.79 466.766   5
   6  -2  -6 2452.22 512.413   6
   6  -2  -5 213.290 247.077   5
   6  -2  -5 146.124 296.669   6
   6  -2  -4 255.361 236.086   5
   6  -2  -3 93.7474 198.103   5
   6  -2  -2 280.147 205.775   5
   6  -2  -1 2177.26 456.680   5
   6  -2   0 18562.3 1163.28   5
   6  -2   0 19504.4 1202.89   7
   6  -2   1 9024.63 821.469   5
   6  -2   1 9288.56 828.602   7
   6  -2   2 10659.7 872.319   5
   6  -2   2 10812.0 897.858   4
   6  -2   2 12202.1 945.164   7
   6  -2   3 4569.51 593.516   5
   6  -2   3 3719.06 535.167   4
   6  -2   3 4803.07 619.427   7
   6  -2   4 6260.15 684.685   5
   6  -2   4 5541.70 669.041   4
   6  -2   4 6315.74 705.251   7
   6  -2   5 25.3609 181.236   5
   6  -2   5 56.1879 191.176   4
   6  -2   5 454.314 340.816   7
   6  -2   6 283.727 228.568   5
   6  -2   6 50.8628 187.434   4
   6  -2   6 194.659 238.610   7
   6  -2   7 692.466 287.284   4
   6  -2   7 1146.13 353.245   7
   6  -2   8 287.993 234.372   4
   6  -2   8 187.871 261.927   7
   6  -2   9 759.205 323.580   4
   6  -2   9 192.579 213.810   7
   6  -2  10 212.581 221.706   4
   6  -2  10-179.436 211.684   7
   6  -2  10 238.564 278.972   3
   6  -2  11 618.370 265.064   4
   6  -2  11 673.158 298.594   7
   6  -2  11 874.619 381.794   3
   6  -2  12 938.476 342.399   4
   6  -2  12 348.539 320.354   3
   6  -2  13 7221.97 833.065   4
   6  -2  13 8596.24 906.127   3
   6  -2  14 267.434 277.337   4
   6  -2  14-39.0897 281.222   3
   6  -2  15 640.758 346.820   3
   6  -2  16 348.878 275.604   3
   6  -1 -13 1111.00 379.710   5
   6  -1 -13 697.015 409.371   6
   6  -1 -12 321.419 298.273   5
   6  -1 -12 827.021 509.318   6
   6  -1 -11 685.049 316.296   5
   6  -1 -11 587.180 437.813   6
   6  -1 -10 489.130 287.849   5
   6  -1 -10 310.053 394.921   6
   6  -1  -9 940.912 348.339   5
   6  -1  -9 1276.79 482.477   6
   6  -1  -8 229.721 226.691   5
   6  -1  -8 90.6168 326.468   6
   6  -1  -7 358.245 268.406   5
   6  -1  -7 79.2602 244.700   6
   6  -1  -6 344.577 265.734   5
   6  -1  -6 610.746 306.473   6
   6  -1  -5 597.464 279.325   5
   6  -1  -5 1558.42 461.741   6
   6  -1  -4 229.911 239.598   5
   6  -1  -4 348.594 311.445   6
   6  -1  -3 189.450 192.705   5
   6  -1  -2 361.456 278.261   5
   6  -1  -2-2.24440 242.236   7
   6  -1  -1 429.632 214.822   5
   6  -1  -1 873.483 304.339   7
   6  -1   0 218.830 253.567   5
   6  -1   0 17.9241 207.111   7
   6  -1   1 6407.63 670.942   5
   6  -1   1 5401.95 627.553   7
   6  -1   2 3998.40 531.122   5
   6  -1   2 2905.32 472.906   7
   6  -1   3 13674.5 965.982   5
   6  -1   3 12911.3 946.162   4
   6  -1   3 13686.2 972.183   7
   6  -1   4 3471.20 524.623   5
   6  -1   4 3006.40 479.442   4
   6  -1   4 3578.96 523.621   7
   6  -1   5 3358.16 504.027   5
   6  -1   5 2652.94 469.469   4
   6  -1   5 2219.79 423.920   7
   6  -1   6-14.1701 154.900   4
   6  -1   6 58.5823 206.891   7
   6  -1   7 543.963 262.901   4
   6  -1   7 1125.99 329.712   7
   6  -1   7 306.059 211.005   3
   6  -1   8 300.225 224.219   4
   6  -1   8 152.253 201.218   7
   6  -1   8 178.037 231.879   3
   6  -1   9 158.478 210.702   4
   6  -1   9 677.827 298.188   7
   6  -1   9 927.644 306.524   3
   6  -1  10 2399.54 453.002   4
   6  -1  10 2260.68 478.651   7
   6  -1  10 3052.77 519.320   3
   6  -1  11 1160.24 339.815   4
   6  -1  11 1626.92 410.943   7
   6  -1  11 1199.26 354.934   3
   6  -1  12 1468.16 372.332   4
   6  -1  12 1437.32 402.042   7
   6  -1  12 1499.74 423.993   3
   6  -1  13 185.385 264.711   4
   6  -1  13 700.302 349.636   3
   6  -1  14 338.561 265.192   4
   6  -1  14 562.121 365.179   3
   6  -1  15 1953.51 480.653   3
   6  -1  16-7.79910 280.610   3
   6   0 -13 2158.56 587.631   6
   6   0 -12 380.212 260.192   5
   6   0 -12 192.070 386.522   6
   6   0 -11 1148.87 364.766   5
   6   0 -11 994.300 447.564   6
   6   0 -10 2180.35 436.085   5
   6   0 -10 1580.46 498.939   6
   6   0  -9-176.419 198.166   5
   6   0  -9 576.230 400.018   6
   6   0  -8 1202.33 337.068   5
   6   0  -8 1309.43 420.123   6
   6   0  -7-148.535 181.359   5
   6   0  -7-93.2610 246.233   6
   6   0  -6 485.143 306.078   5
   6   0  -6 57.9242 231.701   6
   6   0  -5-2.79342 255.971   5
   6   0  -5 478.632 328.960   6
   6   0  -4 547.030 239.250   5
   6   0  -4 237.771 248.982   6
   6   0  -3 201.622 184.606   5
   6   0  -3 509.381 268.461   7
   6   0  -3 484.505 322.794   6
   6   0  -2 509.671 240.385   5
   6   0  -2-96.4726 213.759   7
   6   0  -1 233.125 186.086   5
   6   0  -1 686.816 258.164   7
   6   0   0 372.138 247.780   5
   6   0   0 47.1565 199.232   7
   6   0   1 1273.41 348.692   5
   6   0   1 1636.14 365.651   7
   6   0   2 1481.23 352.436   5
   6   0   2 1065.91 314.811   7
   6   0   3 3900.59 516.610   5
   6   0   3 3547.47 527.831   7
   6   0   4 550.868 250.969   5
   6   0   4 137.676 186.225   4
   6   0   4 313.616 248.908   7
   6   0   5 1477.42 351.110   4
   6   0   5 1266.34 363.544   7
   6   0   6 5191.06 600.360   4
   6   0   6 5354.33 633.335   7
   6   0   7 5121.86 595.263   4
   6   0   7 5570.79 656.840   7
   6   0   8 1250.37 324.001   4
   6   0   8 1470.35 355.799   7
   6   0   8 2257.07 412.603   3
   6   0   9 219.106 175.503   4
   6   0   9 486.686 256.475   7
   6   0   9 210.466 244.075   3
   6   0  10 90.4456 189.702   4
   6   0  10 1.24389 211.476   7
   6   0  10 349.430 294.630   3
   6   0  11 5150.27 607.075   4
   6   0  11 6036.38 702.828   3
   6   0  11 5841.21 683.652   7
   6   0  12 1571.03 384.465   4
   6   0  12 1212.16 366.894   7
   6   0  12 1599.08 430.931   3
   6   0  13 6247.52 682.587   4
   6   0  13 6428.82 791.674   3
   6   0  13 7351.89 758.173   7
   6   0  14 4136.32 685.974   3
   6   0  15 1173.98 398.387   3
   6   0  16 468.953 355.492   3
   6   0  17 1630.46 464.458   3
   6   1 -13 205.761 380.045   6
   6   1 -12-342.185 277.234   5
   6   1 -12-380.246 353.019   6
   6   1 -11 970.262 363.751   5
   6   1 -11 2541.99 608.985   6
   6   1 -10 411.810 278.610   5
   6   1 -10 528.442 352.868   6
   6   1  -9 350.851 251.676   5
   6   1  -9 782.009 365.488   6
   6   1  -8 325.213 263.860   5
   6   1  -8 510.745 339.812   6
   6   1  -7 2646.43 507.832   5
   6   1  -7 3151.37 593.596   6
   6   1  -6 310.688 203.492   5
   6   1  -6 421.210 326.307   6
   6   1  -5 2776.02 501.731   5
   6   1  -5 2827.05 532.950   6
   6   1  -4 165.601 197.001   5
   6   1  -4 507.166 269.685   7
   6   1  -4 366.423 333.749   6
   6   1  -3 7704.72 727.299   5
   6   1  -3 8200.85 751.596   7
   6   1  -3 8126.38 824.813   6
   6   1  -2 1769.39 409.873   5
   6   1  -2 1551.28 345.538   7
   6   1  -1 196.569 201.195   5
   6   1  -1 507.076 271.079   7
  -6  -1   1 340.175 124.413   1
   6   1   0 1723.95 400.298   5
  -6  -1   0 1103.64 203.019   1
   6   1   0 1495.10 354.661   7
   6   1   1 9133.19 795.646   5
   6   1   1 8744.49 764.768   7
   6   1   2 1455.75 357.484   5
   6   1   2 785.299 304.155   7
   6   1   3 2129.50 430.144   5
   6   1   3 1977.99 410.091   7
   6   1   4 2885.05 460.124   7
   6   1   5 671.730 288.211   7
   6   1   6-280.222 212.165   4
   6   1   6 231.773 229.384   7
   6   1   7 742.340 237.202   4
   6   1   7 874.467 310.878   7
   6   1   8 101.182 170.959   4
   6   1   8 514.527 277.306   7
   6   1   9 35.8472 159.487   4
   6   1   9 437.281 293.157   7
   6   1   9 127.314 189.534   3
   6   1  10 219.785 171.632   4
   6   1  10-37.7477 233.450   7
   6   1  10 555.466 303.908   3
   6   1  11 1047.45 284.039   4
   6   1  11 1128.87 331.940   7
   6   1  11 1669.32 443.379   3
   6   1  12 1565.49 339.024   4
   6   1  12 2390.46 448.394   7
   6   1  12 1594.14 423.042   3
   6   1  13 2635.52 468.014   7
   6   1  13 3012.51 563.746   3
   6   1  14 697.075 327.501   7
   6   1  14 103.650 271.154   3
   6   1  15 286.807 330.891   3
   6   1  16 2047.55 520.141   3
   6   1  17 1285.54 440.611   3
   6   2 -13 729.445 443.312   6
   6   2 -12 348.868 380.158   6
   6   2 -11 854.851 314.511   5
   6   2 -11 1629.08 470.819   6
   6   2 -10-155.623 200.316   5
   6   2 -10 305.868 290.876   6
   6   2  -9 1388.87 386.895   5
   6   2  -9 652.686 337.771   6
   6   2  -8 1636.84 403.584   5
  -6  -2   8 1066.05 266.976   1
   6   2  -8 1658.14 484.430   6
   6   2  -7 542.358 235.671   5
  -6  -2   7 829.627 253.070   1
   6   2  -7 222.544 306.206   6
   6   2  -6 2368.40 459.825   5
  -6  -2   6 2035.02 312.812   1
   6   2  -6 1665.68 437.191   6
   6   2  -5 234.287 225.492   5
  -6  -2   5 112.878 150.306   1
   6   2  -5 107.439 227.243   7
   6   2  -5 119.098 315.803   6
   6   2  -4 9735.72 824.397   5
  -6  -2   4 9419.01 599.977   1
   6   2  -4 9670.94 797.081   7
   6   2  -4 9344.23 894.550   6
  -6  -2   3 309.548 177.900   1
   6   2  -3 151.087 228.156   5
   6   2  -3 299.894 231.790   7
   6   2  -3 523.034 293.742   6
   6   2  -2 9680.02 804.655   5
  -6  -2   2 8525.52 541.924   1
   6   2  -2 8355.31 747.346   7
   6   2  -2 8440.91 822.487   6
   6   2  -1 193.479 226.620   5
  -6  -2   1 134.362 143.891   1
   6   2  -1-118.485 216.667   7
   6   2   0 6362.59 672.736   5
   6   2   0 5901.15 627.489   7
   6   2   1 8627.04 771.233   5
   6   2   1 8848.64 759.946   7
   6   2   2 10769.0 833.830   7
   6   2   3 3976.03 526.923   7
   6   2   4 2208.10 427.886   7
   6   2   5 1794.89 373.132   7
   6   2   6 3222.84 486.108   7
   6   2   7 11567.5 897.909   7
   6   2   8 2248.12 376.047   4
   6   2   8 2454.66 448.116   7
   6   2   9 345.783 188.991   4
   6   2   9 190.196 187.914   7
   6   2  10 2320.83 371.490   4
   6   2  10 2381.94 472.816   7
   6   2  10 2805.08 507.535   3
   6   2  11 130.608 170.987   4
   6   2  11 304.821 273.232   7
   6   2  11 88.3134 268.626   3
   6   2  12 1236.52 366.183   7
   6   2  12 959.715 344.776   3
   6   2  13 403.966 292.149   7
   6   2  13 8.02192 245.343   3
   6   2  14 3772.65 588.986   7
   6   2  14 3941.28 636.178   3
   6   2  15 520.283 351.224   7
   6   2  15 530.644 366.290   3
   6   2  16 611.374 372.595   3
   6   2  17 522.214 375.125   3
   6   3 -13 628.537 449.407   6
   6   3 -12 831.186 439.317   6
   6   3 -11 610.965 352.969   6
  -6  -3  11 369.665 224.045   1
  -6  -3  10 461.705 229.468   1
   6   3 -10 415.680 231.195   5
   6   3 -10 638.868 387.454   6
   6   3  -9 122.459 214.933   5
  -6  -3   9 59.0757 169.076   1
   6   3  -8 158.325 202.329   5
  -6  -3   8 47.1262 177.993   1
   6   3  -8 291.207 267.338   6
   6   3  -7 223.324 247.979   5
  -6  -3   7 401.517 219.259   1
   6   3  -7 383.143 295.810   6
   6   3  -6 54.4522 215.361   5
  -6  -3   6-91.0571 172.676   1
   6   3  -6 71.1239 196.447   7
   6   3  -6-53.6967 288.349   6
  -6  -3   5 2404.36 362.272   1
   6   3  -5 2399.58 452.160   5
   6   3  -5 2686.00 438.854   7
   6   3  -5 1746.92 428.860   6
  -6  -3   4 1191.42 249.885   1
   6   3  -4 1317.29 345.068   5
   6   3  -4 1136.47 332.006   7
   6   3  -4 1548.17 475.590   6
   6   3  -3 2295.40 454.278   5
   6   3  -3 1708.53 352.821   7
   6   3  -3 2233.80 477.720   6
  -6  -3   3 1737.84 293.272   1
   6   3  -2 2088.21 420.172   5
   6   3  -2 1661.98 357.134   7
  -6  -3   2 1282.92 248.938   1
   6   3  -2 1849.63 428.077   6
  -6  -3   1 614.263 213.074   1
   6   3  -1 732.544 247.349   7
   6   3  -1 857.237 354.668   6
   6   3   0 4126.89 547.338   7
   6   3   1 1726.08 395.667   7
   6   3   2 1049.96 307.218   7
   6   3   3 2464.79 420.852   7
   6   3   4 1676.06 383.231   7
   6   3   5 6048.31 656.072   7
   6   3   6 11192.1 879.574   7
   6   3   7 1100.96 346.328   7
   6   3   8 2497.36 472.126   7
   6   3   9-313.173 245.651   7
   6   3  10 1089.39 365.156   7
   6   3  11 867.260 338.196   7
   6   3  12 237.639 236.278   7
   6   3  12 64.5523 225.123   3
   6   3  13 1146.37 381.291   7
   6   3  13 1182.50 413.765   3
   6   3  14 29.2608 212.783   7
   6   3  14 310.736 282.309   3
   6   3  15 3370.89 549.415   7
   6   3  15 2854.13 567.696   3
   6   3  16 1671.93 522.955   3
   6   3  17 5007.63 805.397   3
  -6  -4  14 23.3807 218.222   1
   6   4 -13-201.668 341.286   6
  -6  -4  13-255.127 232.576   1
   6   4 -12 772.449 468.897   6
  -6  -4  12 593.066 267.929   1
   6   4 -11-126.263 265.829   6
  -6  -4  11 20.3254 210.431   1
   6   4 -10 2894.01 598.793   6
  -6  -4  10 2472.83 437.791   1
   6   4  -9 271.816 271.006   6
  -6  -4   9 516.663 273.705   1
  -6  -4   8 756.039 285.707   1
   6   4  -8 342.296 314.315   6
  -6  -4   7-52.7559 168.732   1
   6   4  -7 151.209 218.373   7
   6   4  -7-106.339 225.080   6
  -6  -4   6 60.3873 176.561   1
   6   4  -6-111.228 175.603   7
   6   4  -6 355.856 304.276   6
  -6  -4   5-127.899 149.168   1
   6   4  -5 149.462 191.008   7
   6   4  -5-311.783 249.870   6
  -6  -4   4 634.799 197.551   1
   6   4  -4 1030.56 291.382   7
   6   4  -4 823.222 361.449   6
  -6  -4   3 3984.17 444.629   1
   6   4  -3 4123.29 519.938   7
   6   4  -3 3352.56 520.172   6
  -6  -4   2 2020.51 330.734   1
   6   4  -2 2016.44 386.425   7
   6   4  -2 1704.58 383.781   6
   6   4  -1 919.600 278.915   7
   6   4  -1 918.444 349.554   6
   6   4   0 2562.28 407.758   7
   6   4   1 9067.98 768.201   7
   6   4   2 18960.1 1107.37   7
   6   4   3 4889.46 599.443   7
   6   4   4 12663.4 925.636   7
   6   4   5-80.7779 185.600   7
   6   4   6 1196.28 365.691   7
   6   4   7 73.1107 196.224   7
   6   4   8 2176.79 438.710   7
   6   4   9 1065.76 348.321   7
   6   4  10 3452.90 545.901   7
   6   4  11 7999.68 803.523   7
   6   4  12 814.408 321.728   7
   6   4  13 544.156 316.048   7
   6   4  14 894.976 343.138   7
   6   4  15 2932.89 539.891   7
   6   4  15 3119.10 610.552   3
   6   4  16 2668.83 527.753   7
   6   4  16 2305.44 567.317   3
   6   4  17 5642.41 854.475   3
  -6  -5  13 184.777 273.356   1
   6   5 -12 1156.51 465.852   6
  -6  -5  12 980.879 354.420   1
   6   5 -11-327.170 330.178   6
  -6  -5  11-0.23755 198.289   1
   6   5 -10 485.009 400.362   6
  -6  -5  10-240.729 183.697   1
   6   5  -9 2562.54 545.633   6
  -6  -5   9 2438.73 441.169   1
  -6  -5   8 724.123 289.152   1
   6   5  -8 817.228 382.873   6
  -6  -5   7 724.178 293.204   1
   6   5  -7 685.300 410.200   6
  -6  -5   6-378.264 221.958   1
   6   5  -6 441.779 211.805   7
   6   5  -6 189.707 288.524   6
  -6  -5   5 9.73516 158.561   1
   6   5  -5 316.967 229.994   7
   6   5  -5 164.107 263.739   6
   6   5  -4 634.116 280.608   7
  -6  -5   4 631.651 247.664   1
   6   5  -4 421.647 322.555   6
   6   5  -3 425.647 229.810   7
  -6  -5   3 129.127 170.131   1
   6   5  -3 514.570 300.162   6
  -6  -5   2 589.006 209.708   1
   6   5  -2 637.503 240.305   7
   6   5  -2 769.973 323.715   6
   6   5  -1 298.868 201.272   7
   6   5  -1 407.591 248.694   6
   6   5   0 1647.52 359.716   7
   6   5   1 1194.95 333.536   7
   6   5   2 315.540 266.097   7
   6   5   3-31.5989 198.579   7
   6   5   4 7245.80 706.472   7
   6   5   5 450.087 285.301   7
   6   5   6 1087.71 323.016   7
   6   5   7 1326.65 378.741   7
   6   5   8 1926.58 417.350   7
   6   5   9 1943.66 360.934   2
   6   5   9 2108.75 451.072   7
   6   5  10 340.042 178.475   2
   6   5  10 522.551 311.862   7
   6   5  11 502.909 203.657   2
   6   5  11 49.4640 229.926   7
   6   5  12-121.323 210.600   2
   6   5  12 480.910 258.333   7
   6   5  13 434.125 254.286   2
   6   5  13 164.271 259.243   7
   6   5  14 409.084 282.738   2
   6   5  14 22.6724 224.037   7
   6   5  15 649.722 297.814   2
   6   5  15-4.14542 237.190   7
   6   5  16-57.2131 239.290   7
   6   5  17 5008.11 686.474   7
   6   6 -12-282.552 357.573   6
  -6  -6  12 204.867 232.584   1
   6   6 -11 111.893 313.737   6
  -6  -6  11 427.906 306.870   1
   6   6 -10 1143.94 377.022   6
  -6  -6  10 1400.18 404.250   1
   6   6  -9 1896.12 462.122   6
  -6  -6   9 1539.21 373.545   1
   6   6  -8 552.635 315.307   6
  -6  -6   8 461.249 287.020   1
  -6  -6   7 890.801 280.355   1
   6   6  -7 721.712 330.210   6
  -6  -6   6 1236.57 296.906   1
   6   6  -6 1222.12 413.775   6
  -6  -6   5 219.823 167.341   1
   6   6  -5 397.654 257.870   7
   6   6  -5 141.171 266.645   6
   6   6  -4 3318.81 455.274   7
  -6  -6   4 2796.39 431.748   1
   6   6  -4 3102.16 515.316   6
   6   6  -3 2543.05 431.826   7
  -6  -6   3 2530.62 408.258   1
   6   6  -3 3706.92 543.244   6
  -6  -6   2 309.863 229.615   1
   6   6  -2 307.419 240.092   7
   6   6  -2 492.352 270.093   6
   6   6  -1 11285.7 836.448   7
   6   6  -1 11201.3 859.728   6
   6   6   0 15533.5 992.710   7
   6   6   1 32272.1 1418.42   7
   6   6   2 11305.0 865.744   7
   6   6   3 296.282 257.007   7
   6   6   4 433.246 236.326   7
   6   6   5 75.4921 227.849   7
   6   6   6 330.176 184.651   2
   6   6   6-202.249 223.387   7
   6   6   7 1517.03 296.655   2
   6   6   7 1412.28 379.068   7
   6   6   8 28.5348 136.009   2
   6   6   8 115.580 217.272   7
   6   6   9 241.349 204.544   2
   6   6   9 636.388 320.214   7
   6   6  10 120.123 208.174   2
   6   6  10 526.830 285.450   7
   6   6  11 505.050 258.359   2
   6   6  11 618.022 273.628   7
   6   6  12 198.963 205.835   2
   6   6  12 300.047 255.775   7
   6   6  13 2485.92 483.043   2
   6   6  13 2329.81 466.130   7
   6   6  14 553.010 335.632   2
   6   6  14 1024.30 360.654   7
   6   6  15 102.495 280.009   2
   6   6  15-215.356 229.568   7
   6   6  16 379.081 325.109   2
   6   6  16 688.307 328.326   7
   6   6  17-342.798 325.153   2
   6   6  17 542.978 329.737   7
   6   7 -12 464.353 336.024   6
   6   7 -11 895.789 446.347   6
  -6  -7  11 313.198 282.353   1
   6   7 -10 54.7373 294.611   6
  -6  -7  10-17.1406 226.629   1
   6   7  -9 1476.95 422.860   6
  -6  -7   9 1567.54 429.532   1
   6   7  -8 92.9645 265.954   6
  -6  -7   8-227.155 192.174   1
  -6  -7   7 354.564 273.606   1
   6   7  -7-132.276 217.382   6
  -6  -7   6 13.1293 181.475   1
   6   7  -6 515.355 295.273   6
  -6  -7   5 362.992 190.130   1
   6   7  -5 238.699 259.475   6
   6   7  -4 458.634 275.509   7
  -6  -7   4 176.740 186.137   1
   6   7  -4 478.779 350.912   6
  -6  -7   3-141.509 183.379   1
   6   7  -3-22.3458 196.619   7
   6   7  -3 448.718 305.709   6
  -6  -7   2 1266.23 336.180   1
   6   7  -2 1319.93 343.308   7
   6   7  -2 1320.22 355.888   6
   6   7  -1 4889.82 558.164   7
   6   7  -1 4663.19 562.229   6
   6   7   0 2141.29 409.230   7
   6   7   1 13888.4 968.957   7
   6   7   2 4469.36 554.261   7
   6   7   3 6929.67 543.725   2
   6   7   3 7450.25 719.370   7
   6   7   4 6132.32 541.266   2
   6   7   4 5388.15 647.347   7
   6   7   5 2677.25 373.094   2
   6   7   5 2472.05 454.025   7
   6   7   6 328.867 211.226   2
   6   7   6 246.885 233.111   7
   6   7   7 433.728 226.607   2
   6   7   7-9.87983 246.844   7
   6   7   8 562.744 276.478   2
   6   7   8 474.496 284.125   7
   6   7   9 83.0889 188.322   2
   6   7   9-74.8632 208.458   7
   6   7  10 4411.92 568.286   2
   6   7  10 4350.64 625.793   7
   6   7  11 2168.25 436.803   2
   6   7  11 1295.26 380.048   7
   6   7  12 5108.40 664.431   2
   6   7  12 5116.76 706.697   7
   6   7  13 346.446 247.815   2
   6   7  13 536.759 376.902   7
   6   7  14 638.531 383.858   2
   6   7  14-60.6769 244.255   7
   6   7  15 446.130 266.218   2
   6   7  15 675.091 347.172   7
   6   7  16 1851.04 454.839   2
   6   7  16 2619.14 546.165   7
   6   7  17 1358.74 457.968   2
   6   7  17 1130.58 358.360   7
   6   7  18 1237.20 428.428   2
   6   7  18 3338.46 612.094   7
   6   8 -11 824.121 361.770   6
   6   8 -10-173.918 330.845   6
  -6  -8  10 182.709 274.475   1
   6   8  -9-120.803 259.329   6
  -6  -8   9 337.518 307.664   1
   6   8  -8 15.2562 303.650   6
  -6  -8   8 315.819 266.853   1
  -6  -8   7 213.946 228.277   1
   6   8  -7 846.814 325.205   6
  -6  -8   6 368.114 250.189   1
   6   8  -6 1331.28 396.169   6
   6   8  -5 642.174 305.059   6
  -6  -8   5 364.624 262.066   1
  -6  -8   4 213.306 227.612   1
   6   8  -4 291.107 277.773   6
  -6  -8   3 93.9884 192.693   1
   6   8  -3 390.888 238.505   7
   6   8  -3 483.583 267.517   6
  -6  -8   2 2681.48 446.049   1
   6   8  -2 2519.89 418.653   7
   6   8  -2 2437.03 452.456   6
   6   8  -1 2488.69 424.221   7
   6   8  -1 2158.26 401.155   6
   6   8   0 1152.44 262.945   2
   6   8   0 1679.74 374.344   7
   6   8   1 561.553 229.600   2
   6   8   1 247.631 227.681   7
   6   8   2 2269.72 346.384   2
   6   8   2 1669.18 367.184   7
   6   8   3 286.302 190.066   2
   6   8   3 525.876 294.029   7
   6   8   4 4990.70 526.058   2
   6   8   4 4729.08 615.600   7
   6   8   5 295.593 192.740   2
   6   8   5 14.5171 194.653   7
   6   8   6-5.63809 156.219   2
   6   8   6-96.2618 224.740   7
   6   8   7 1120.89 307.651   2
   6   8   7 965.461 333.438   7
   6   8   8 127.632 227.550   2
   6   8   8 507.288 259.422   7
   6   8   9 60.7746 200.310   2
   6   8   9 128.588 241.017   7
   6   8  10 446.674 268.510   2
   6   8  10 685.192 354.932   7
   6   8  11 5088.27 663.550   2
   6   8  11 6677.62 798.430   7
   6   8  12 2383.21 484.347   2
   6   8  12 2134.02 490.565   7
   6   8  13 1708.59 468.208   2
   6   8  13 2470.65 545.113   7
   6   8  14 211.924 233.966   2
   6   8  14-221.984 275.530   7
   6   8  15-64.4258 273.887   2
   6   8  15 268.429 300.893   7
   6   8  16-282.037 271.522   2
   6   8  16-110.070 337.820   7
   6   8  17 73.2633 253.606   2
   6   8  17 533.100 387.980   7
  -6  -9   9 919.475 348.071   1
  -6  -9   8 1114.09 391.303   1
  -6  -9   7 1870.08 425.637   1
  -6  -9   6 861.079 353.076   1
  -6  -9   5-12.9377 184.338   1
  -6  -9   4 396.398 211.570   1
  -6  -9   3 360.840 264.590   1
  -6  -9   2 675.207 261.740   1
   6   9  -2 635.691 280.838   7
   6   9  -1 990.730 329.740   7
   6   9   0 234.055 179.836   2
   6   9   0 236.312 246.636   7
   6   9   1 1466.64 296.889   2
   6   9   1 1516.71 379.677   7
   6   9   2 464.518 212.548   2
   6   9   2 162.811 250.810   7
   6   9   3 1729.11 345.860   2
   6   9   3 1784.93 367.477   7
   6   9   4 3847.38 499.790   2
   6   9   4 4052.33 584.951   7
   6   9   5 1267.63 299.962   2
   6   9   5 1225.80 379.768   7
   6   9   6 3477.73 514.947   2
   6   9   6 3067.33 562.693   7
   6   9   7 1784.13 385.141   2
   6   9   7 1142.38 360.371   7
   6   9   8 891.806 329.119   2
   6   9   9 633.865 292.614   2
   6   9  10 405.201 287.797   2
   6   9  11 358.911 338.659   2
   6   9  12 4946.98 710.565   2
   6   9  13 4989.08 754.495   2
   6   9  14 233.953 237.147   2
   6   9  15 217.273 278.022   2
   6   9  16 330.243 362.253   2
   6   9  16-239.583 347.256   7
   6   9  17 267.514 333.511   2
  -6 -10   8 451.391 359.856   1
  -6 -10   7-372.332 234.547   1
  -6 -10   6 1625.69 397.853   1
  -6 -10   5 393.709 246.115   1
  -6 -10   4 2826.37 525.687   1
  -6 -10   3 712.593 332.884   1
  -6 -10   2 2822.86 502.084   1
   6  10  -1 240.189 235.153   7
   6  10   0 32.1002 165.907   2
   6  10   0 284.317 245.897   7
   6  10   1 505.494 229.211   2
   6  10   1-104.488 246.428   7
   6  10   2 353.738 182.852   2
   6  10   2 494.953 258.747   7
   6  10   3 338.726 247.728   2
   6  10   3 83.6409 221.496   7
   6  10   4 1396.58 370.427   7
   6  10   4 2099.97 424.463   2
   6  10   5 200.421 232.036   7
   6  10   5 508.986 275.192   2
   6  10   6 938.083 342.250   2
   6  10   7 1799.42 431.347   2
   6  10   8-45.9712 271.503   2
   6  10   9 464.302 244.825   2
   6  10  10 423.856 263.392   2
   6  10  11-159.276 226.177   2
   6  10  12 833.293 403.343   2
   6  10  13 909.365 392.904   2
   6  10  14 1803.87 503.195   2
   6  10  15 1250.19 490.672   2
   6  10  16 447.127 348.298   2
  -6 -11   6 714.823 323.477   1
  -6 -11   5 1803.98 436.641   1
  -6 -11   4 539.349 318.199   1
  -6 -11   3 3946.86 621.440   1
  -6 -11   2 781.471 344.025   1
  -6 -11   1 739.372 369.100   1
   6  11   0 147.410 196.921   2
   6  11   0 237.614 263.731   7
   6  11   1-24.0563 203.913   2
   6  11   1 581.852 293.588   7
   6  11   2 3520.60 525.366   2
   6  11   2 4335.14 619.750   7
   6  11   3 2027.02 434.733   2
   6  11   3 1108.17 341.593   7
   6  11   4 219.420 227.589   2
   6  11   5-112.172 193.399   2
   6  11   6 20315.0 1295.55   2
   6  11   7 1332.59 373.914   2
   6  11   8 2842.59 549.509   2
   6  11   9 1521.94 428.645   2
   6  11  10 245.734 286.122   2
   6  11  11 204.051 250.174   2
   6  11  12 3028.38 580.044   2
   6  11  13 145.744 291.687   2
   6  11  14 1293.96 503.384   2
   6  11  15 2190.43 555.467   2
  -6 -12   4 640.707 315.451   1
  -6 -12   3 595.772 345.927   1
  -6 -12   2 632.767 326.813   1
  -6 -12   1 1091.32 385.555   1
   6  12   0 316.795 228.190   2
   6  12   1 962.203 295.309   2
   6  12   1 561.737 300.488   7
   6  12   2 775.340 316.275   2
   6  12   2 874.911 353.342   7
   6  12   3 193.989 188.760   2
   6  12   3 354.664 274.556   7
   6  12   4 247.507 255.106   2
   6  12   5 581.604 318.147   2
   6  12   6 568.033 336.843   2
   6  12   7 13.9756 232.253   2
   6  12   8-561.674 296.934   2
   6  12   9 1078.52 388.518   2
   6  12  10 912.235 401.789   2
   6  12  11 1161.68 427.150   2
   6  12  12 1046.75 417.878   2
   6  12  13-380.596 309.995   2
   6  12  14 438.045 316.735   2
  -6 -13   1 2580.52 541.005   1
   6  13   0 2022.32 466.291   2
  -6 -13   0 3942.32 654.004   1
   6  13   1 2280.32 451.772   2
   6  13   2 350.077 245.319   2
   6  13   2 882.402 376.647   7
   6  13   3-79.0089 219.461   2
   6  13   4 4045.16 643.836   2
   6  13   5 1155.19 429.077   2
   6  13   6 1492.23 418.603   2
   6  13   7 217.533 234.435   2
   6  13   8 1247.66 342.648   2
   6  13   9 233.626 286.798   2
   6  13  10 999.941 450.318   2
   6  13  11 1274.08 477.621   2
   6  13  12 405.142 365.952   2
   6  14   0 935.285 340.927   2
   6  14   1 6761.03 832.259   2
   6  14   2-686.781 379.076   2
   6  14   3 1382.94 362.181   2
   6  14   4 790.042 417.381   2
   6  14   5 179.506 281.187   2
   6  14   6 390.920 315.135   2
   6  14   7 1553.09 452.832   2
   6  14   8-491.146 336.844   2
   6  14   9-109.216 279.977   2
   7  -7  -1 667.136 324.861   5
   7  -7   0 2132.51 539.021   5
   7  -7   1 35.5241 304.199   5
   7  -7   2 628.432 330.336   5
   7  -6  -4 399.363 332.522   5
   7  -6  -3 774.605 370.596   5
   7  -6  -2 306.356 222.841   5
   7  -6  -1 124.823 286.285   5
   7  -6   0 270.227 220.520   5
   7  -6   1 69.1890 252.932   5
   7  -6   1 708.010 383.583   4
   7  -6   2 182.371 256.445   5
   7  -6   2 49.0455 226.330   4
   7  -6   3 2183.18 513.328   5
   7  -6   3 2135.48 538.032   4
   7  -6   4-816.077 387.764   5
   7  -6   4 579.376 330.651   4
   7  -6   5 1124.63 424.568   4
   7  -5  -6 1035.23 415.910   5
   7  -5  -5 2560.97 566.251   5
   7  -5  -4 1702.89 506.679   5
   7  -5  -3 1797.78 485.278   5
   7  -5  -2 859.950 405.260   5
   7  -5  -1 7.29285 214.519   5
   7  -5   0-178.536 245.954   5
   7  -5   1 67.9353 255.812   5
   7  -5   2 540.416 377.931   5
   7  -5   2 604.597 336.739   4
   7  -5   3 1774.40 457.571   5
   7  -5   3 1925.94 495.528   4
   7  -5   4 263.946 257.538   5
   7  -5   4-83.1406 222.931   4
   7  -5   5 635.580 391.856   5
   7  -5   5 307.527 242.275   4
   7  -5   6 1081.70 388.087   4
   7  -5   7 721.200 353.837   4
   7  -5   8 887.066 363.843   4
   7  -4  -8 969.881 428.842   5
   7  -4  -7 3057.76 607.357   5
   7  -4  -6 705.350 329.455   5
   7  -4  -5 313.412 269.653   5
   7  -4  -4 761.209 362.850   5
   7  -4  -3 346.165 290.956   5
   7  -4  -2 158.152 251.852   5
   7  -4  -1-19.6622 218.447   5
   7  -4   0 3077.93 560.575   5
   7  -4   1 317.657 269.220   5
   7  -4   2 835.162 367.515   5
   7  -4   2 761.528 317.811   4
   7  -4   3 2212.07 495.900   5
   7  -4   3 1246.77 399.772   4
   7  -4   4 321.278 300.937   5
   7  -4   4 941.724 365.889   4
   7  -4   5-62.5580 211.809   5
   7  -4   5 337.601 335.248   4
   7  -4   6 2541.45 496.619   5
   7  -4   6 1678.31 473.299   4
   7  -4   7 66.2668 207.950   4
   7  -4   8 1133.04 405.694   4
   7  -4   9 1709.07 450.106   4
   7  -4  10 529.435 288.856   4
   7  -4  11 1894.17 509.142   4
   7  -3  -9 24.0035 285.106   5
   7  -3  -9 469.659 387.256   6
   7  -3  -8-102.158 265.853   5
   7  -3  -7 98.1330 236.226   5
   7  -3  -6 1423.53 447.427   5
   7  -3  -5 155.930 229.566   5
   7  -3  -4 912.628 331.719   5
   7  -3  -3 1889.26 533.992   5
   7  -3  -2 2471.13 471.269   5
   7  -3  -1 921.188 410.248   5
   7  -3   0 3954.72 627.313   5
   7  -3   1 1171.66 380.101   5
   7  -3   2-148.129 241.879   5
   7  -3   3 707.169 312.489   5
   7  -3   3 343.976 267.190   4
   7  -3   4 491.748 273.716   5
   7  -3   4 298.031 246.418   4
   7  -3   5-538.695 310.426   5
   7  -3   5 408.292 280.745   4
   7  -3   6 192.205 264.933   5
   7  -3   6 693.099 352.833   4
   7  -3   7 415.135 286.877   4
   7  -3   7 82.7528 297.993   7
   7  -3   8 302.284 353.321   4
   7  -3   8 823.852 367.935   7
   7  -3   9 321.555 234.833   4
   7  -3   9 334.044 306.768   7
   7  -3  10 692.117 343.888   4
   7  -3  10-95.4055 266.906   7
   7  -3  11 430.544 273.288   4
   7  -3  12 180.117 247.828   4
   7  -3  13 764.975 295.063   4
   7  -2 -10-379.565 254.317   5
   7  -2  -9 1000.60 394.883   5
   7  -2  -9 1094.32 442.047   6
   7  -2  -8 3054.59 585.893   5
   7  -2  -8 3195.50 679.991   6
   7  -2  -7 1176.94 397.747   5
   7  -2  -7 1463.47 543.364   6
   7  -2  -6 1270.23 440.732   5
   7  -2  -5 2029.97 482.820   5
   7  -2  -4 5356.91 729.021   5
   7  -2  -3-67.5494 228.426   5
   7  -2  -2 7237.58 828.312   5
   7  -2  -1 13145.3 1095.76   5
   7  -2   0 12260.8 1042.51   5
   7  -2   1 3234.61 561.097   5
   7  -2   2 439.504 286.106   5
   7  -2   2 255.412 262.383   7
   7  -2   3 2957.66 532.038   5
   7  -2   3 2682.47 543.717   7
   7  -2   4 1898.33 416.591   5
   7  -2   4 2282.49 461.512   4
   7  -2   4 2700.64 552.875   7
   7  -2   5 2640.37 514.335   5
   7  -2   5 2283.00 480.810   4
   7  -2   5 2808.20 559.041   7
   7  -2   6-220.282 235.239   4
   7  -2   6 544.163 343.043   7
   7  -2   7 524.776 298.374   4
   7  -2   7 602.195 324.351   7
   7  -2   8 196.457 224.406   4
   7  -2   8-190.008 235.627   7
   7  -2   9-499.318 266.836   4
   7  -2   9 21.5353 276.893   7
   7  -2  10 476.785 297.092   4
   7  -2  10 218.818 262.919   7
   7  -2  11 3045.04 583.850   4
   7  -2  11 4058.33 637.071   7
   7  -2  12 464.313 310.980   4
   7  -2  13 1157.64 424.865   4
   7  -1 -11 291.613 265.558   5
   7  -1 -10 694.386 362.880   5
   7  -1 -10 1104.07 475.233   6
   7  -1  -9-161.898 247.632   5
   7  -1  -9 378.566 400.983   6
   7  -1  -8 36.4620 248.890   5
   7  -1  -8 356.708 371.411   6
   7  -1  -7 405.214 347.557   5
   7  -1  -7 370.876 376.393   6
   7  -1  -6 440.257 318.004   5
   7  -1  -6 232.353 327.254   6
   7  -1  -5-60.0886 210.651   5
   7  -1  -4 908.641 371.303   5
   7  -1  -3 3547.21 604.858   5
   7  -1  -2 1563.39 431.558   5
   7  -1  -1 3968.61 631.887   5
   7  -1  -1 3072.28 563.115   7
   7  -1   0 510.231 262.501   5
   7  -1   0 1063.37 382.110   7
   7  -1   1 9244.63 891.523   5
   7  -1   1 10382.3 941.641   7
   7  -1   2 312.089 306.799   5
   7  -1   2 637.470 429.577   7
   7  -1   3 498.136 258.248   5
   7  -1   3 474.022 317.801   7
   7  -1   4 2200.63 459.463   5
   7  -1   4 1164.28 404.201   7
   7  -1   5 155.205 210.327   4
   7  -1   5 651.878 306.705   7
   7  -1   6 218.524 266.497   4
   7  -1   6 121.423 287.752   7
   7  -1   7 3730.60 602.866   4
   7  -1   7 3774.70 610.015   7
   7  -1   8 3222.61 547.781   4
   7  -1   8 2783.93 514.155   7
   7  -1   9-99.2557 241.983   4
   7  -1   9 102.571 243.534   7
   7  -1  10 4399.30 642.090   4
   7  -1  10 5027.51 705.311   7
   7  -1  11 148.966 218.552   4
   7  -1  11 22.1910 249.855   7
   7  -1  12 395.607 241.388   4
   7  -1  12 198.163 282.250   7
   7  -1  13 4069.00 625.121   4
   7   0 -12-117.545 303.230   5
   7   0 -11-189.673 309.686   5
   7   0 -10 414.520 299.641   5
   7   0 -10-136.557 324.147   6
   7   0  -9 165.671 263.259   5
   7   0  -9 445.232 383.382   6
   7   0  -8 236.445 291.978   5
   7   0  -8 424.903 367.040   6
   7   0  -7 267.441 257.614   5
   7   0  -7 190.635 441.781   6
   7   0  -6 2148.76 475.350   5
   7   0  -6 2654.52 583.218   6
   7   0  -5 321.241 311.604   5
   7   0  -5 654.902 407.797   6
   7   0  -4 1785.20 457.561   5
   7   0  -3 856.175 335.366   5
   7   0  -2 1446.88 420.093   5
   7   0  -2 902.686 408.984   7
   7   0  -1 6152.40 732.752   5
   7   0  -1 6098.51 747.415   7
   7   0   0 6933.27 767.209   5
   7   0   0 7735.15 809.908   7
   7   0   1 12519.3 1025.33   5
   7   0   1 12096.2 1010.71   7
   7   0   2 128.956 259.001   5
   7   0   2 682.830 353.848   7
   7   0   3 1289.43 362.742   5
   7   0   3 646.822 336.822   7
   7   0   4 1304.23 383.835   7
   7   0   5 1033.65 355.201   7
   7   0   6 564.845 318.489   7
   7   0   7 2423.62 454.507   4
   7   0   7 1797.18 444.495   7
   7   0   8-7.58398 195.580   4
   7   0   8-143.838 213.745   7
   7   0   9 4644.92 628.742   4
   7   0   9 5454.31 700.816   7
   7   0  10-19.8494 207.656   4
   7   0  10 416.214 298.782   7
   7   0  11 2116.28 462.089   4
   7   0  11 2517.67 509.826   7
   7   0  12 1482.37 390.133   4
   7   0  12 1996.50 491.118   7
   7   0  13 712.744 362.701   7
   7   0  13 590.549 260.916   3
   7   0  14 3476.93 667.507   3
   7   0  15 324.344 361.875   3
   7   1 -11 677.810 352.887   5
   7   1 -10 95.4167 218.574   5
   7   1 -10 491.289 381.216   6
   7   1  -9 1014.83 384.004   5
   7   1  -9 1648.04 519.205   6
   7   1  -8 1477.35 424.308   5
   7   1  -8 1815.82 531.381   6
   7   1  -7 362.097 303.308   5
   7   1  -7 577.174 378.622   6
   7   1  -6 1504.83 459.998   5
   7   1  -6 1063.06 434.471   6
   7   1  -5 1393.10 402.054   5
   7   1  -5 783.756 379.122   6
   7   1  -4 442.406 276.838   5
   7   1  -4 80.1810 221.744   7
   7   1  -4 47.7770 253.189   6
   7   1  -3 561.483 293.990   5
   7   1  -3 107.932 265.810   7
   7   1  -2 263.112 302.555   5
   7   1  -2-187.803 275.918   7
   7   1  -1 986.296 355.356   5
   7   1  -1 694.847 311.744   7
   7   1   0 551.537 329.788   5
   7   1   0 684.062 279.333   7
   7   1   1 1028.19 339.222   5
   7   1   1 1067.71 363.648   7
   7   1   2 1589.00 386.940   5
   7   1   2 1853.41 419.919   7
   7   1   3 198.904 297.387   7
   7   1   4 1645.41 390.171   7
   7   1   5 2000.05 468.975   7
   7   1   6 350.408 326.443   7
   7   1   7 82.8417 235.121   7
   7   1   8 2664.92 505.010   7
   7   1   9-30.6139 188.703   4
   7   1   9 255.692 262.220   7
   7   1  10 901.650 303.477   4
   7   1  10 895.590 291.054   7
   7   1  11 541.652 241.571   4
   7   1  11 1490.22 422.430   7
   7   1  12 152.740 226.329   7
   7   1  13 100.111 249.400   7
   7   1  13 436.690 369.844   3
   7   1  14-268.564 292.719   7
   7   1  14 199.996 290.340   3
   7   1  15 365.442 347.812   3
   7   1  16 452.822 402.887   3
   7   2 -11 1150.09 512.583   6
   7   2 -10-116.493 212.081   5
   7   2 -10 302.044 508.328   6
   7   2  -9 780.425 330.128   5
   7   2  -9 1220.53 508.621   6
   7   2  -8 1977.57 453.287   5
   7   2  -8 2823.10 646.830   6
   7   2  -7 185.935 266.663   5
   7   2  -7 39.3545 275.039   6
   7   2  -6 6856.53 792.024   5
   7   2  -6 7654.47 933.556   6
   7   2  -5 991.495 337.349   5
   7   2  -5 604.800 321.561   7
   7   2  -5 598.201 386.824   6
   7   2  -4 211.127 189.814   5
   7   2  -4 371.912 262.181   7
   7   2  -4 314.480 350.758   6
   7   2  -3 203.293 285.281   5
   7   2  -3 258.363 234.919   7
   7   2  -3 25.9903 264.383   6
   7   2  -2 4353.77 642.397   5
   7   2  -2 4668.28 631.423   7
   7   2  -1 9971.03 914.608   5
   7   2  -1 7650.45 775.658   7
   7   2   0 2078.74 465.344   5
   7   2   0 2375.10 482.265   7
   7   2   1 2015.39 445.148   7
   7   2   2 2110.89 455.298   7
   7   2   3 4007.66 586.351   7
   7   2   4-136.822 221.847   7
   7   2   5 1536.79 392.043   7
   7   2   6 3311.29 538.314   7
   7   2   7 1194.71 384.302   7
   7   2   8 1900.33 433.674   7
   7   2   9 158.014 250.579   7
   7   2  10 747.818 321.761   7
   7   2  11-366.096 327.748   7
   7   2  12 2028.77 468.667   7
   7   2  13 1157.37 425.857   7
   7   2  14 329.061 340.858   7
   7   2  15 911.833 387.767   7
   7   2  15 1509.21 487.963   3
   7   2  16 1831.40 533.492   3
   7   3 -11 502.132 392.072   6
   7   3 -10 94.2651 219.414   5
   7   3 -10 233.496 283.196   6
   7   3  -9 50.9373 223.764   5
   7   3  -9 299.636 424.131   6
   7   3  -8 524.837 305.543   5
   7   3  -8-25.1142 309.128   6
   7   3  -7 1085.32 388.306   5
   7   3  -7 995.775 426.554   6
   7   3  -6 2704.06 507.644   5
   7   3  -6 3280.06 623.710   6
   7   3  -5 1637.61 451.114   5
   7   3  -5 1894.28 445.758   7
   7   3  -5 1277.49 404.536   6
   7   3  -4 1322.55 403.219   5
   7   3  -4 1038.66 367.161   7
   7   3  -4 549.752 309.521   6
   7   3  -3 792.976 327.762   5
   7   3  -3 537.559 255.258   7
   7   3  -3 733.263 379.069   6
   7   3  -2 419.101 294.030   7
   7   3  -1 124.766 216.034   7
   7   3   0 2206.55 451.298   7
   7   3   1 3209.38 518.790   7
   7   3   2 2671.65 492.774   7
   7   3   3 4327.43 584.858   7
   7   3   4 4794.59 666.217   7
   7   3   5 477.371 274.057   7
   7   3   6 1829.34 419.399   7
   7   3   7-70.8460 217.900   7
   7   3   8 916.485 394.005   7
   7   3   9 208.142 230.451   7
   7   3  10 372.952 307.189   7
   7   3  11 1114.96 402.943   7
   7   3  12-566.868 310.633   7
   7   3  13 621.565 337.687   7
   7   3  14-71.6949 275.762   7
   7   3  15 10409.3 995.523   7
   7   4 -11-114.985 341.879   6
   7   4 -10 24.1095 337.150   6
   7   4  -9 513.501 417.235   6
   7   4  -8 1301.63 498.370   6
   7   4  -7 575.241 376.820   6
   7   4  -6 789.838 359.286   7
   7   4  -6 1085.51 441.844   6
  -7  -4   5 4411.10 511.818   1
   7   4  -5 4751.96 609.351   7
   7   4  -5 4017.53 667.898   6
  -7  -4   4 2075.13 337.083   1
   7   4  -4 2952.14 514.067   7
   7   4  -4 3195.59 602.679   6
   7   4  -3-193.666 197.637   7
   7   4  -3-73.5883 263.735   6
  -7  -4   3-159.963 149.846   1
   7   4  -2 51.2462 214.630   7
  -7  -4   2 381.068 207.671   1
  -7  -4   1 646.209 235.850   1
   7   4  -1 187.990 235.535   7
   7   4   0 3577.61 543.377   7
   7   4   1 536.791 255.920   7
   7   4   2-22.4241 249.731   7
   7   4   3 254.716 269.642   7
   7   4   4-131.459 268.385   7
   7   4   5 109.441 214.682   7
   7   4   6-209.962 225.131   7
   7   4   7 1705.27 431.070   7
   7   4   8-5.45319 222.159   7
   7   4   9 2314.11 487.872   7
   7   4  10 230.026 225.916   7
   7   4  11 759.777 370.472   7
   7   4  12 334.697 288.882   7
   7   4  13 3372.38 627.411   7
   7   4  14 7278.23 856.725   7
   7   4  15 9375.40 997.876   7
   7   4  16 568.941 305.484   7
   7   5 -10 711.476 436.001   6
  -7  -5   9 11.3463 186.388   1
   7   5  -9 220.119 284.416   6
  -7  -5   8 148.518 189.708   1
   7   5  -8 396.668 370.210   6
  -7  -5   7 2735.14 455.145   1
   7   5  -7 3128.87 641.556   6
  -7  -5   6 464.684 237.282   1
   7   5  -6 695.093 418.700   6
  -7  -5   5-31.4350 185.560   1
   7   5  -5 421.061 293.696   7
   7   5  -5 204.441 334.207   6
  -7  -5   4 3202.48 457.339   1
   7   5  -4 2886.21 485.578   7
   7   5  -4 3105.26 573.782   6
   7   5  -3 625.018 265.728   7
  -7  -5   3 862.268 275.830   1
   7   5  -3 1432.53 450.126   6
   7   5  -2 545.539 318.194   7
  -7  -5   2 795.897 268.150   1
   7   5  -2 894.937 382.808   6
  -7  -5   1 1219.07 310.186   1
   7   5  -1 2042.16 422.343   7
   7   5   0 213.831 244.241   7
   7   5   1 123.321 270.200   7
   7   5   2 669.037 301.507   7
   7   5   3-313.778 268.233   7
   7   5   4 186.680 211.677   7
   7   5   5 1266.68 387.070   7
   7   5   6 1451.44 414.699   7
   7   5   7 663.760 322.135   7
   7   5   8 150.608 249.416   7
   7   5   9-12.7959 246.550   7
   7   5  10 151.582 241.211   7
   7   5  11 791.435 364.670   7
   7   5  12-297.888 289.607   7
   7   5  13 147.788 313.777   7
   7   5  14 1899.24 484.127   7
   7   5  15 4141.17 687.537   7
   7   5  16 13431.0 1176.45   7
   7   5  17 696.362 354.126   7
  -7  -6  11 1438.53 442.695   1
  -7  -6  10-138.367 195.829   1
   7   6 -10 522.859 457.119   6
  -7  -6   9-2.62808 193.544   1
   7   6  -9 973.050 432.352   6
  -7  -6   8 1701.09 381.130   1
   7   6  -8 1960.03 539.654   6
  -7  -6   7 51.9545 248.302   1
   7   6  -7 536.934 373.455   6
  -7  -6   6 256.679 223.764   1
   7   6  -6 558.310 394.968   6
  -7  -6   5 543.978 232.112   1
   7   6  -5 285.447 291.553   6
  -7  -6   4 1325.29 319.274   1
   7   6  -4 1789.53 380.845   7
   7   6  -4 2480.68 537.025   6
  -7  -6   3 4147.79 530.402   1
   7   6  -3 5764.59 677.509   7
   7   6  -3 5456.83 701.003   6
  -7  -6   2 12306.0 866.396   1
   7   6  -2 13968.8 1005.77   7
   7   6  -2 13327.7 1070.11   6
  -7  -6   1 13048.7 895.523   1
   7   6  -1 15417.1 1070.88   7
   7   6   0 5702.74 669.707   7
   7   6   1 7962.12 786.478   7
   7   6   2 159.200 223.593   7
   7   6   3 662.876 271.737   7
   7   6   4 512.949 292.906   7
   7   6   5 1715.74 434.911   7
   7   6   6 95.8862 203.634   7
   7   6   7 544.780 300.520   7
   7   6   8 704.182 333.531   7
   7   6   9-15.8966 256.823   7
   7   6  10 516.437 331.046   7
   7   6  11 264.130 307.274   7
   7   6  12 1855.16 457.375   7
   7   6  13 262.472 285.199   7
   7   6  14 1946.47 499.802   7
   7   6  15 3494.11 655.980   7
   7   6  16 8164.49 971.671   7
   7   6  17 1513.75 476.132   7
  -7  -7  10 396.262 295.804   1
   7   7 -10 183.470 377.949   6
  -7  -7   9 264.358 271.096   1
   7   7  -9-8.87886 288.290   6
  -7  -7   8-428.598 235.298   1
   7   7  -8 136.626 288.498   6
  -7  -7   7 453.917 272.460   1
   7   7  -7 315.633 302.387   6
  -7  -7   6-267.856 235.838   1
   7   7  -6-63.1346 311.441   6
  -7  -7   5 470.226 234.750   1
   7   7  -5 652.746 359.465   6
   7   7  -4 61.3065 203.456   7
   7   7  -4 643.843 342.354   6
  -7  -7   4 297.265 256.286   1
  -7  -7   3 5404.81 619.475   1
   7   7  -3 5272.52 628.143   7
   7   7  -3 5089.17 690.974   6
  -7  -7   2 903.805 323.486   1
   7   7  -2 877.719 330.184   7
   7   7  -2 1286.50 414.682   6
  -7  -7   1 7499.82 725.321   1
   7   7  -1 9125.39 836.544   7
   7   7   0 2670.43 450.818   7
   7   7   1 7069.53 782.583   7
   7   7   2 272.495 260.629   7
   7   7   3 694.409 276.800   7
   7   7   4 1163.78 361.338   7
   7   7   5 456.475 283.102   7
   7   7   6 10.7011 225.319   7
   7   7   7 204.713 288.955   7
   7   7   8 659.921 308.528   7
   7   7   9 652.368 338.705   7
   7   7  10 7783.91 858.744   7
   7   7  11 206.142 345.401   7
   7   7  12 459.789 355.411   7
   7   7  13 4106.58 687.749   7
   7   7  14 2214.69 547.686   7
   7   7  15 1116.36 429.366   7
   7   7  16-277.116 305.258   7
   7   8 -10-106.216 272.971   6
  -7  -8   9 194.130 274.104   1
   7   8  -9-14.8665 326.732   6
  -7  -8   8 450.993 263.832   1
   7   8  -8 513.076 360.391   6
  -7  -8   7 589.939 326.468   1
   7   8  -7 1073.82 380.622   6
  -7  -8   6 236.507 278.605   1
   7   8  -6 1492.20 495.178   6
  -7  -8   5 92.2925 225.504   1
   7   8  -5 77.9600 308.190   6
   7   8  -4 867.583 371.262   6
  -7  -8   4 321.398 230.331   1
   7   8  -3 17.5077 246.343   7
  -7  -8   3 313.010 280.471   1
  -7  -8   2 290.301 241.185   1
   7   8  -2 440.170 311.598   7
  -7  -8   1 381.556 240.878   1
   7   8  -1-152.258 237.991   7
   7   8   0 313.112 235.127   7
   7   8   1 3561.80 579.664   7
   7   8   2 785.672 303.594   7
   7   8   3 446.374 312.812   7
   7   8   4 101.597 233.205   7
   7   8   5-176.178 220.711   7
   7   8   6 153.634 261.595   7
   7   8   7-184.032 235.503   7
   7   8   8 115.932 223.405   7
   7   8   9 5625.33 750.180   7
   7   8  10 571.897 294.452   7
   7   8  11 241.915 262.800   7
   7   8  12 1772.31 451.379   7
   7   8  13 705.428 332.097   7
   7   8  14 673.895 405.535   7
   7   8  15 224.782 328.301   7
  -7  -9   7 643.871 272.995   1
  -7  -9   6 1106.49 384.800   1
  -7  -9   5 593.763 264.329   1
  -7  -9   4 220.790 250.387   1
  -7  -9   3 925.432 311.679   1
  -7  -9   2-91.6129 204.909   1
   7   9  -2 409.915 269.608   7
  -7  -9   1 261.613 229.426   1
   7   9  -1 463.003 291.660   7
   7   9   0 2669.95 511.146   7
   7   9   1 32.5225 221.909   7
   7   9   2 1551.29 407.498   7
   7   9   3 664.684 327.138   7
   7   9   4 5437.54 720.804   7
   7   9   5 234.111 243.643   7
   7   9   6 602.932 320.997   7
   7   9   7 554.324 338.116   7
   7   9   8 4313.46 660.607   7
   7   9   9 225.624 253.082   7
   7   9  10 6167.36 826.898   7
   7   9  11 2201.09 498.316   7
   7   9  12 815.809 383.672   7
   7   9  13 469.481 301.903   7
   7   9  14 684.432 365.699   7
  -7 -10   6 2444.61 519.778   1
  -7 -10   5 179.969 216.477   1
  -7 -10   4 266.696 275.154   1
  -7 -10   3 707.473 336.998   1
  -7 -10   2 29.6458 245.787   1
  -7 -10   1 421.805 332.648   1
   7  10  -1 173.373 307.958   7
   7  10   0 749.315 360.506   7
   7  10   1 55.0218 251.509   7
   7  10   2-55.8440 226.334   7
   7  10   3 2707.79 527.426   7
   7  10   4 657.411 346.778   7
   7  10   5-251.273 236.273   7
   7  10   6 77.3033 241.588   7
   7  10   7 409.904 290.261   7
   7  10   8 604.845 308.646   7
   7  10   9 152.856 241.104   7
   7  10  10 1570.46 526.327   7
   7  10  11 1532.03 507.712   7
   7  10  12 243.478 285.348   7
  -7 -11   4 678.882 337.756   1
  -7 -11   3 976.732 377.304   1
  -7 -11   2 700.903 322.988   1
  -7 -11   1 3783.52 596.118   1
   7  11   0 1124.45 375.428   7
   7  11   1 495.575 267.723   7
   7  11   2 2295.76 500.132   7
   7  11   3 548.109 365.974   7
   7  11   4 10787.1 1012.67   7
   7  11   5 488.156 307.514   7
   7  11   6 786.582 385.714   7
   7  11   7 433.492 355.827   7
   7  11   8-10.5092 269.528   7
   7  11   9 423.079 312.346   7
   7  11  10 248.884 309.511   7
   7  11  11 623.318 384.009   7
  -7 -12   1 1141.45 441.284   1
  -7 -12   0 587.795 344.649   1
   7  12   1 1315.44 419.434   7
   7  12   2 107.720 293.693   7
   7  12   3 523.881 341.135   7
   7  12   4 2145.19 494.081   7
   7  12   5 1524.08 481.684   7
   7  12   6 372.514 283.403   7
   7  12   7 3864.14 700.160   7
   7  12   8 602.606 383.292   7
   7  12   9 1021.86 474.836   7
   7  13   2 1597.22 477.448   7
   7  13   3 393.407 295.235   7
   7  13   4 841.087 396.226   7
   7  13   5 1526.74 452.290   7
   7  13   6 710.583 393.147   7
   8  -5   2 33.7874 287.789   5
   8  -5   3 4190.48 749.669   5
   8  -5   4 128.733 242.418   5
   8  -4  -1 545.660 338.227   5
   8  -4   0 599.710 296.451   5
   8  -4   1 1574.43 476.156   5
   8  -4   2 927.943 410.221   5
   8  -4   3 1029.39 389.759   5
   8  -4   4 2060.47 515.988   5
   8  -4   5 1205.99 421.948   5
   8  -3  -3 1664.74 479.713   5
   8  -3  -2 171.872 280.145   5
   8  -3  -1 1619.62 507.269   5
   8  -3   0 164.685 258.633   5
   8  -3   1 197.745 338.685   5
   8  -3   2 2834.22 559.322   5
   8  -3   3 438.172 297.350   5
   8  -3   4 136.058 288.025   5
   8  -3   5-179.970 253.023   5
   8  -3   6 405.822 294.006   4
   8  -3   7-125.176 213.133   4
   8  -2  -5 819.181 403.296   5
   8  -2  -4 1451.95 452.353   5
   8  -2  -3 9028.93 1020.57   5
   8  -2  -2 10230.9 1062.10   5
   8  -2  -1 759.280 376.126   5
   8  -2   0 1077.58 434.016   5
   8  -2   1 2599.79 570.276   5
   8  -2   2 1117.21 381.084   5
   8  -2   3 574.923 332.149   5
   8  -2   4 90.5256 281.212   5
   8  -2   5 706.865 339.596   7
   8  -2   6 155.347 301.498   7
   8  -2   7-134.375 225.687   4
   8  -2   7-197.900 280.925   7
   8  -2   8-45.0888 199.086   4
   8  -2   8 70.3111 312.913   7
   8  -2   9 298.070 258.794   4
   8  -2   9-4.00613 303.648   7
   8  -2  10 35.6783 233.867   4
   8  -2  10 232.915 316.146   7
   8  -2  11-229.647 305.053   7
   8  -1  -6 3044.73 607.101   5
   8  -1  -5 4059.32 681.603   5
   8  -1  -4 454.400 314.844   5
   8  -1  -3 19425.6 1450.53   5
   8  -1  -2 2234.23 562.677   5
   8  -1  -1 1881.73 510.671   5
   8  -1   0 510.632 330.759   5
   8  -1   1 797.390 436.311   5
   8  -1   1 353.308 332.735   7
   8  -1   2 524.578 354.158   5
   8  -1   2 331.572 350.027   7
   8  -1   3-164.060 254.393   5
   8  -1   3 379.064 380.693   7
   8  -1   4 2443.29 545.092   7
   8  -1   5 1329.82 479.516   7
   8  -1   6 3292.49 627.493   7
   8  -1   7 255.822 313.005   7
   8  -1   8 4050.49 678.407   7
   8  -1   9 181.593 248.266   4
   8  -1   9 177.973 294.595   7
   8  -1  10 118.106 212.131   4
   8  -1  10 180.512 283.113   7
   8  -1  11 23.4116 223.022   4
   8  -1  11-305.962 310.500   7
   8  -1  12 391.571 213.792   4
   8  -1  12 776.102 389.360   7
   8   0  -7 592.870 410.602   5
   8   0  -6 755.708 426.674   5
   8   0  -5 752.736 387.932   5
   8   0  -4 1143.94 426.195   5
   8   0  -3 1332.97 459.050   5
   8   0  -2 3421.29 618.150   5
   8   0  -1 5903.69 786.866   5
   8   0  -1 4855.18 731.116   7
   8   0   0 696.286 381.655   5
   8   0   0 1812.46 567.008   7
   8   0   1 688.317 405.397   5
   8   0   1 275.757 314.482   7
   8   0   2 2102.53 506.317   5
   8   0   2 1927.05 513.408   7
   8   0   3 923.375 429.930   7
   8   0   4-70.5956 240.129   7
   8   0   5 1358.09 467.525   7
   8   0   6 1051.63 422.338   7
   8   0   7 3562.82 650.475   7
   8   0   8 382.727 297.076   7
   8   0   9 4749.76 733.195   7
   8   0  10 689.510 378.017   7
   8   0  11-57.7021 208.655   4
   8   0  11 355.813 286.257   7
   8   0  12-149.575 286.354   7
   8   0  13 614.675 347.134   7
   8   1  -8 6.81445 264.485   5
   8   1  -7 749.067 387.434   5
   8   1  -7-18.9806 344.856   6
   8   1  -6 793.892 362.463   5
   8   1  -5 320.973 327.955   5
   8   1  -4 2616.38 574.330   5
   8   1  -3 257.505 287.073   5
   8   1  -2 2888.96 584.302   5
   8   1  -2 2951.76 628.741   7
   8   1  -1 5488.81 794.454   5
   8   1  -1 5263.43 741.292   7
   8   1   0 3592.83 657.230   5
   8   1   0 2480.93 558.044   7
   8   1   1 492.710 302.125   5
   8   1   1 34.7530 241.594   7
   8   1   2 486.413 307.358   7
   8   1   3 1106.00 408.034   7
   8   1   4 786.508 351.864   7
   8   1   5 635.947 390.773   7
   8   1   6 1668.83 466.285   7
   8   1   7-95.5999 282.203   7
   8   1   8 996.036 415.334   7
   8   1   9 1191.76 423.843   7
   8   1  10-94.7767 285.846   7
   8   1  11 933.943 371.306   7
   8   1  12 1182.26 420.873   7
   8   1  13 292.272 270.997   7
   8   2  -9 273.866 270.289   5
   8   2  -8 3361.46 630.844   5
   8   2  -7 384.576 275.954   5
   8   2  -7 503.313 407.161   6
   8   2  -6 2088.38 524.233   5
   8   2  -6 2174.17 637.120   6
   8   2  -5 630.539 350.145   5
   8   2  -4 657.297 361.077   5
   8   2  -4 584.827 373.693   7
   8   2  -3 948.906 433.086   5
   8   2  -3 295.880 327.708   7
   8   2  -2 529.924 359.893   5
   8   2  -2 119.941 304.327   7
   8   2  -1 862.318 342.057   7
   8   2   0 186.992 245.149   7
   8   2   1 4792.26 709.111   7
   8   2   2 460.206 325.001   7
   8   2   3 900.006 370.011   7
   8   2   4 271.056 272.223   7
   8   2   5-281.713 245.883   7
   8   2   6 629.795 331.283   7
   8   2   7 558.508 306.163   7
   8   2   8 673.267 395.440   7
   8   2   9 645.234 334.234   7
   8   2  10 1241.46 438.151   7
   8   2  11 676.671 339.946   7
   8   2  12 1707.57 502.883   7
   8   2  13 5765.81 805.135   7
   8   2  14 343.202 328.297   7
   8   3  -8 2796.62 676.919   6
   8   3  -7-90.7286 300.078   6
   8   3  -6 472.509 435.200   6
   8   3  -5 465.178 348.704   7
   8   3  -5 327.652 378.543   6
   8   3  -4 1032.21 426.890   7
   8   3  -3-384.536 284.511   7
   8   3  -2 1238.86 403.401   7
   8   3  -1-164.162 243.638   7
   8   3   0 820.071 332.854   7
   8   3   1 1951.95 464.438   7
   8   3   2 1377.98 437.393   7
   8   3   3 431.497 326.318   7
   8   3   4 1685.06 433.062   7
   8   3   5 265.841 305.330   7
   8   3   6 1080.35 431.434   7
   8   3   7-243.467 330.003   7
   8   3   8-441.030 330.066   7
   8   3   9 894.749 374.726   7
   8   3  10 143.130 312.353   7
   8   3  11 782.033 399.501   7
   8   3  12 171.082 348.537   7
   8   3  13 4609.49 712.604   7
   8   3  14 1924.43 547.077   7
   8   4  -8 517.395 430.133   6
   8   4  -7 1944.35 546.923   6
   8   4  -6 140.410 319.272   6
   8   4  -5 257.025 303.328   7
   8   4  -5 386.587 354.992   6
   8   4  -4 560.497 308.202   7
   8   4  -3 584.640 373.019   7
   8   4  -2 580.191 357.963   7
   8   4  -1 141.853 233.911   7
   8   4   0 525.168 351.263   7
   8   4   1 586.367 333.452   7
   8   4   2 1212.83 412.370   7
   8   4   3 431.630 296.984   7
   8   4   4 2435.58 511.775   7
   8   4   5 1354.78 412.916   7
   8   4   6-168.964 256.161   7
   8   4   7 948.065 387.751   7
   8   4   8 2804.63 622.049   7
   8   4   9 223.967 346.477   7
   8   4  10 224.241 281.792   7
   8   4  11 7846.73 910.234   7
   8   4  12 12543.6 1159.86   7
   8   4  13 20111.7 1466.91   7
   8   4  14 1262.26 447.073   7
   8   5  -8 252.656 331.438   6
   8   5  -7 2026.15 564.183   6
   8   5  -6 2328.04 600.707   6
   8   5  -5-21.3437 246.888   7
   8   5  -5 276.752 358.319   6
   8   5  -4 6.38244 259.035   7
   8   5  -4 1060.11 458.754   6
   8   5  -3 861.807 367.443   7
   8   5  -2 1204.87 421.872   7
   8   5  -1 2922.28 540.329   7
   8   5   0 298.452 281.041   7
   8   5   1-251.216 242.914   7
   8   5   2 2056.21 493.784   7
   8   5   3-288.618 334.474   7
   8   5   4 396.913 328.429   7
   8   5   5-661.088 367.846   7
   8   5   6 312.217 305.220   7
   8   5   7 279.590 330.109   7
   8   5   8 2231.54 530.786   7
   8   5   9-45.0801 260.432   7
   8   5  10 1016.96 428.313   7
   8   5  11 833.986 442.127   7
   8   5  12 4626.49 756.561   7
   8   5  13 1304.78 519.320   7
   8   5  14 3745.51 708.879   7
   8   6  -8 336.834 385.437   6
   8   6  -7 514.346 436.355   6
   8   6  -6 4163.84 739.044   6
   8   6  -5 3625.12 690.145   6
   8   6  -4 2000.39 488.259   7
   8   6  -4 2534.71 618.098   6
   8   6  -3 5236.25 704.604   7
   8   6  -2 1948.75 452.432   7
   8   6  -1 49.1621 225.625   7
  -8  -6   1 598.367 268.926   1
  -8  -6   0 1227.27 317.387   1
   8   6   0 1315.73 400.814   7
   8   6   1-153.826 231.894   7
   8   6   2 827.697 350.208   7
   8   6   3 53.3984 240.994   7
   8   6   4 325.812 243.892   7
   8   6   5 211.064 284.882   7
   8   6   6 290.743 245.518   7
   8   6   7-81.7878 289.278   7
   8   6   8 637.055 348.855   7
   8   6   9 1409.76 471.736   7
   8   6  10 5415.43 840.667   7
   8   6  11 1077.08 444.327   7
   8   6  12 777.948 396.019   7
   8   6  13 2585.00 603.216   7
   8   7  -8 1146.57 509.034   6
   8   7  -7 224.142 347.173   6
   8   7  -6 2290.16 578.347   6
  -8  -7   5 2871.50 490.289   1
   8   7  -5 3361.83 660.009   6
  -8  -7   4 711.281 278.827   1
   8   7  -4 1246.49 428.105   6
  -8  -7   3 14238.6 1005.35   1
   8   7  -3 16497.3 1196.65   7
   8   7  -2-68.7294 279.267   7
  -8  -7   2 96.7064 212.589   1
  -8  -7   1 2274.89 424.991   1
   8   7  -1 3117.63 575.732   7
  -8  -7   0-22.5707 194.390   1
   8   7   0 232.481 283.008   7
   8   7   1 4352.81 668.137   7
   8   7   2 1163.30 456.790   7
   8   7   3-92.1070 272.451   7
   8   7   4 1819.90 447.071   7
   8   7   5 444.461 372.079   7
   8   7   6 2365.29 541.383   7
   8   7   7 538.330 374.707   7
   8   7   8 1937.30 562.677   7
   8   7   9 1159.22 446.100   7
   8   7  10 534.956 384.276   7
   8   7  11-268.477 306.851   7
   8   7  12 1975.73 569.957   7
   8   7  13 311.975 392.015   7
  -8  -8   7-20.0735 231.757   1
  -8  -8   6 83.3931 234.854   1
  -8  -8   5-55.4321 241.976   1
  -8  -8   4 1999.75 424.502   1
  -8  -8   3 1679.84 408.226   1
   8   8  -2 300.046 240.311   7
  -8  -8   2 810.566 333.296   1
  -8  -8   1 2484.40 475.208   1
   8   8  -1 1813.97 474.368   7
  -8  -8   0 385.663 245.651   1
   8   8   0 660.047 374.395   7
   8   8   1 332.792 297.417   7
   8   8   2 3216.66 591.958   7
   8   8   3 629.130 362.591   7
   8   8   4 470.797 364.817   7
   8   8   5 1090.18 386.216   7
   8   8   6-239.019 285.976   7
   8   8   7 3459.97 646.804   7
   8   8   8 3288.51 658.408   7
   8   8   9-28.3347 262.573   7
   8   8  10 1277.90 491.908   7
   8   8  11-57.4085 385.435   7
   8   8  12 847.819 447.693   7
  -8  -9   5 252.564 266.380   1
  -8  -9   4 2596.76 488.567   1
  -8  -9   3 715.633 303.720   1
  -8  -9   2 1516.16 400.296   1
  -8  -9   1 956.863 354.538   1
   8   9  -1 1297.31 404.781   7
  -8  -9   0-61.5098 213.890   1
   8   9   0-53.3899 233.035   7
   8   9   1 121.322 263.136   7
   8   9   2-31.6466 263.807   7
   8   9   3 2864.46 588.806   7
   8   9   4-114.991 238.407   7
   8   9   5-5.41686 286.644   7
   8   9   6 2329.21 535.423   7
   8   9   7 573.601 342.687   7
   8   9   8 3246.20 625.657   7
   8   9   9 1179.93 524.539   7
   8   9  10 512.963 325.687   7
  -8 -10   3 602.548 333.852   1
  -8 -10   2 1371.30 427.830   1
  -8 -10   1 2420.69 489.418   1
  -8 -10   0 12.5228 273.122   1
   8  10   0 614.834 376.594   7
   8  10   1 3833.78 649.671   7
   8  10   2 421.917 266.510   7
   8  10   3 352.496 321.574   7
   8  10   4-175.233 322.740   7
   8  10   5 99.1076 291.956   7
   8  10   6 194.300 323.085   7
   8  10   7-119.645 269.598   7
   8  10   8 726.327 387.793   7
   8  10   9 781.376 388.848   7
  -8 -11   0 2317.81 512.973   1
   8  11   1 1008.38 387.893   7
   8  11   2 5097.29 730.464   7
   8  11   3 410.131 343.747   7
   8  11   4 1241.45 427.061   7
   8  11   5 215.910 312.890   7
   8  11   6 680.699 384.271   7
   8  12   2 710.314 345.958   7
   8  12   3-85.1854 255.489   7
   9   0   2 1176.46 473.183   7
   9   0   3 2063.59 586.884   7
   9   1  -1-192.410 344.979   7
   9   1   0 258.705 402.238   7
   9   1   1 730.789 387.308   7
   9   1   2 1202.02 463.732   7
   9   1   3 905.770 401.393   7
   9   1   4 375.887 342.669   7
   9   1   5 1743.84 525.622   7
   9   1   6 2585.61 655.090   7
   9   2  -2 909.433 462.068   7
   9   2  -1 520.289 383.426   7
   9   2   0 361.805 337.345   7
   9   2   1 527.558 360.318   7
   9   2   2 968.241 471.645   7
   9   2   3 73.8633 287.914   7
   9   2   4 726.195 360.835   7
   9   2   5 375.263 350.493   7
   9   2   6 3753.67 702.361   7
   9   2   7 2063.09 529.847   7
   9   2   8 317.433 402.563   7
   9   3  -3 5104.78 768.856   7
   9   3  -2 700.283 383.774   7
   9   3  -1 981.696 452.838   7
   9   3   0 2873.62 636.276   7
   9   3   1 816.718 401.278   7
   9   3   2 449.232 321.808   7
   9   3   3-136.262 299.884   7
   9   3   4 1562.37 519.489   7
   9   3   5 816.017 406.943   7
   9   3   6 1503.07 484.899   7
   9   3   7 1136.92 397.790   7
   9   3   8 111.117 351.685   7
   9   4  -4 184.043 269.580   7
   9   4  -3 687.483 374.937   7
   9   4  -2 176.761 252.399   7
   9   4  -1 957.757 447.253   7
   9   4   0 3556.56 677.082   7
   9   4   1 716.814 440.992   7
   9   4   2 2370.82 592.823   7
   9   4   3 2544.67 580.027   7
   9   4   4 814.336 427.595   7
   9   4   5 221.359 326.740   7
   9   4   6 4311.67 719.453   7
   9   4   7 307.416 357.921   7
   9   4   8 2094.89 550.526   7
   9   5  -4 403.611 266.984   7
   9   5  -3-134.020 278.585   7
   9   5  -2 52.9572 282.715   7
   9   5  -1 1641.19 528.661   7
   9   5   0 609.210 389.311   7
   9   5   1 434.585 333.973   7
   9   5   2 226.212 313.162   7
   9   5   3 570.868 402.978   7
   9   5   4 29.7805 288.252   7
   9   5   5-266.099 314.019   7
   9   5   6 736.111 384.889   7
   9   5   7 462.880 362.258   7
   9   5   8 2649.15 644.308   7
   9   6  -3 514.152 371.564   7
   9   6  -2 867.351 480.903   7
   9   6  -1 658.495 339.037   7
   9   6   0 405.218 342.687   7
   9   6   1 505.281 297.174   7
   9   6   2 529.695 295.385   7
   9   6   3 579.163 346.100   7
   9   6   4 612.450 345.724   7
   9   6   5 1487.74 519.335   7
   9   6   6 963.357 404.203   7
   9   6   7 748.091 402.430   7
   9   7  -2 50.6230 246.613   7
   9   7  -1-310.049 320.022   7
   9   7   0 53.3712 298.131   7
   9   7   1-53.1522 273.831   7
   9   7   2 688.677 294.468   7
   9   7   3-65.7751 278.858   7
   9   7   4 2081.40 546.233   7
   9   7   5 559.732 424.111   7
   9   7   6 767.655 366.486   7
   9   7   7 817.424 438.403   7
   9   8  -1 512.086 371.396   7
   9   8   0 326.212 299.386   7
   9   8   1 943.851 391.536   7
   9   8   2 635.040 392.253   7
   9   8   3 5098.49 792.486   7
   9   8   4 504.171 375.077   7
   9   8   5 4592.74 770.632   7
  -9  -9   0 80.7731 201.885   1
   9   9   0-363.480 365.573   7
  -9  -9  -1 198.306 238.517   1
   9   9   1 950.013 390.491   7
   9   9   2 821.243 382.803   7
   0   0   0    0.00    0.00   0
;
_shelx_hkl_checksum     37936
_shelx_res_file
;
TITL testa in P-1
    testa.res
    created by SHELXL-2018/3 at 15:22:59 on 31-Jul-2020
CELL 0.71073 6.5324 10.6141 14.1675 80.364 81.094 74.507
ZERR 2 0.0003 0.0008 0.0009 0.005 0.004 0.005
LATT 1
SFAC C H F N O
UNIT 42 52 2 2 2
EQIV $1 -X,2-Y,-Z
L.S. 4
PLAN  5
TEMP -173(2)
MPLA 6 C1 C2 C3 C4 C5 C6
MPLA 6 C8 C9 C10 C11 C12 C13
MPLA 5 O1 N1 C7 C6 C1
HTAB O1 N1
CONF
HTAB C12 O1_$1
GRID
BOND $H
MORE -1
fmap
acta 50
MERG 2
SHEL 99999 0.8
OMIT -3 1 18
OMIT 2 -3 3
REM <olex2.extras>
REM <HklSrc "%.\\testa.hkl">
REM </olex2.extras>
WGHT    0.037500    0.058700
FVAR       6.45669
F1    3   -0.433180    0.719411   -0.134564    11.00000    0.03470    0.03676 =
         0.03468   -0.01293   -0.01963   -0.00153
N1    4    0.145984    0.735051    0.107161    11.00000    0.01832    0.02029 =
         0.01995   -0.00240   -0.00437   -0.00471
C6    1    0.400420    0.634361    0.220766    11.00000    0.01530    0.01920 =
         0.01600   -0.00212   -0.00068   -0.00617
C5    1    0.520970    0.514602    0.263955    11.00000    0.02000    0.01414 =
         0.01986   -0.00243   -0.00018   -0.00690
AFIX  43
H5    2    0.496704    0.434037    0.253266    11.00000   -1.20000
AFIX   0
C2    1    0.586427    0.756214    0.296257    11.00000    0.01841    0.01603 =
         0.01672   -0.00206    0.00080   -0.00615
C3    1    0.702222    0.634114    0.335861    11.00000    0.01635    0.01969 =
         0.01585   -0.00248   -0.00229   -0.00622
AFIX  43
H3    2    0.807813    0.633280    0.375301    11.00000   -1.20000
AFIX   0
C4    1    0.675092    0.511745    0.322036    11.00000    0.01685    0.01519 =
         0.01498   -0.00064    0.00051   -0.00584
C1    1    0.433415    0.754397    0.236171    11.00000    0.01511    0.01610 =
         0.01877   -0.00069   -0.00166   -0.00180
C8    1   -0.002116    0.725837    0.046339    11.00000    0.01713    0.01986 =
         0.01895   -0.00636   -0.00273   -0.00078
C7    1    0.249370    0.630857    0.156367    11.00000    0.01739    0.01713 =
         0.02043   -0.00564    0.00166   -0.00727
AFIX  43
H7    2    0.226130    0.548061    0.150415    11.00000   -1.20000
AFIX   0
C18   1    0.811269    0.383107    0.370828    11.00000    0.01984    0.01584 =
         0.02180    0.00007   -0.00288   -0.00416
C9    1   -0.129171    0.636226    0.069689    11.00000    0.01848    0.02865 =
         0.01702   -0.00332   -0.00167   -0.00364
AFIX  43
H9    2   -0.117031    0.576535    0.127715    11.00000   -1.20000
AFIX   0
C16   1    0.691480    0.966565    0.221254    11.00000    0.02303    0.01605 =
         0.02805   -0.00221   -0.00387   -0.00674
AFIX 137
H16A  2    0.582832    0.984284    0.176938    11.00000   -1.50000
H16B  2    0.827729    0.916033    0.191653    11.00000   -1.50000
H16C  2    0.709342    1.050248    0.234961    11.00000   -1.50000
AFIX   0
C10   1   -0.273714    0.634125    0.008106    11.00000    0.01835    0.02972 =
         0.02468   -0.01131    0.00141   -0.00723
AFIX  43
H10   2   -0.360534    0.572898    0.023102    11.00000   -1.20000
AFIX   0
C17   1    0.793953    0.864112    0.382724    11.00000    0.03428    0.01764 =
         0.03141   -0.00568   -0.01258   -0.00761
AFIX 137
H17A  2    0.929421    0.812771    0.353077    11.00000   -1.50000
H17B  2    0.751724    0.815744    0.444701    11.00000   -1.50000
H17C  2    0.811646    0.949405    0.393113    11.00000   -1.50000
AFIX   0
C14   1    0.620104    0.886702    0.315777    11.00000    0.02354    0.01377 =
         0.02096   -0.00330   -0.00618   -0.00532
C13   1   -0.023894    0.814928   -0.037686    11.00000    0.02999    0.01888 =
         0.02749   -0.00117   -0.00911   -0.00590
AFIX  43
H13   2    0.060152    0.877703   -0.052792    11.00000   -1.20000
AFIX   0
C11   1   -0.288856    0.722036   -0.074750    11.00000    0.01939    0.02713 =
         0.02477   -0.01185   -0.00992    0.00365
C12   1   -0.167419    0.812633   -0.099449    11.00000    0.03450    0.02318 =
         0.02874   -0.00076   -0.01414   -0.00214
AFIX  43
H12   2   -0.181486    0.872258   -0.157455    11.00000   -1.20000
AFIX   0
C20   1    1.049582    0.374934    0.337038    11.00000    0.02270    0.01909 =
         0.02891   -0.00156   -0.00204   -0.00333
AFIX 137
H20A  2    1.087653    0.450900    0.354014    11.00000   -1.50000
H20B  2    1.075966    0.375376    0.266994    11.00000   -1.50000
H20C  2    1.136794    0.293325    0.368600    11.00000   -1.50000
AFIX   0
C15   1    0.410841    0.967066    0.366265    11.00000    0.03262    0.02139 =
         0.02763   -0.00868   -0.00368   -0.00535
AFIX 137
H15A  2    0.370138    0.916171    0.427347    11.00000   -1.50000
H15B  2    0.296854    0.985761    0.324589    11.00000   -1.50000
H15C  2    0.432778    1.050248    0.378886    11.00000   -1.50000
AFIX   0
C21   1    0.772249    0.381039    0.480692    11.00000    0.02694    0.02559 =
         0.02202    0.00533   -0.00256    0.00079
AFIX 137
H21A  2    0.621169    0.385042    0.502833    11.00000   -1.50000
H21B  2    0.809360    0.457200    0.497878    11.00000   -1.50000
H21C  2    0.861308    0.299554    0.511497    11.00000   -1.50000
AFIX   0
C19   1    0.759258    0.261879    0.345833    11.00000    0.03465    0.01566 =
         0.04801    0.00223   -0.01762   -0.00572
AFIX 137
H19A  2    0.783536    0.262049    0.275802    11.00000   -1.50000
H19B  2    0.609189    0.263528    0.368646    11.00000   -1.50000
H19C  2    0.851584    0.182059    0.376970    11.00000   -1.50000
AFIX   0
O1    5    0.319108    0.870389    0.192879    11.00000    0.02440    0.01383 =
         0.02891   -0.00031   -0.01141   -0.00275
H1    2    0.229919    0.849519    0.154429    11.00000    0.06660
HKLF 4
REM  testa in P-1
REM wR2 = 0.1101, GooF = S = 1.043, Restrained GooF = 1.043 for all data
REM R1 = 0.0541 for 2765 Fo > 4sig(Fo) and 0.0843 for all 3792 data
REM 227 parameters refined using 0 restraints
END
WGHT      0.0375      0.0587
REM Highest difference peak  0.279,  deepest hole -0.197,  1-sigma level  0.043
Q1    1   0.6038  0.8202  0.3035  11.00000  0.05    0.28
Q2    1   0.4943  0.5773  0.2201  11.00000  0.05    0.24
Q3    1   0.9131  0.3808  0.3598  11.00000  0.05    0.24
Q4    1   0.5996  0.7003  0.3401  11.00000  0.05    0.21
Q5    1   0.6911  0.6981  0.2814  11.00000  0.05    0.20
;
_shelx_res_checksum     48771
data_1B_120K
_audit_creation_method
;
Olex2 1.3
(compiled 2020.02.04 svn.rd84adfe8 for OlexSys, GUI svn.r6032)
;
_chemical_name_systematic
;
(<i>E</i>)-2,4-Di-<i>tert</i>-butyl-6-{[(4-fluorophenyl)imino]methyl}phenol
;
_chemical_name_common     ?
_chemical_formula_moiety     'C21 H26 F N O'
_chemical_formula_sum     'C21 H26 F N O'
_chemical_formula_iupac     'C21 H26 F N O'
_chemical_formula_weight     327.43
_chemical_melting_point     ?
_chemical_absolute_configuration     unk
_space_group_crystal_system     orthorhombic
_space_group_name_H-M_alt     'P n a 21'
_space_group_name_Hall     'P 2c -2n'
loop_
    _space_group_symop_operation_xyz
    'x, y, z'
    '-x, -y, z+1/2'
    '-x+1/2, y+1/2, z+1/2'
    'x+1/2, -y+1/2, z'
_cell_length_a     12.2569(3)
_cell_length_b     8.9658(2)
_cell_length_c     16.5739(4)
_cell_angle_alpha     90
_cell_angle_beta     90
_cell_angle_gamma     90
_cell_volume     1821.35(7)
_cell_formula_units_Z     4
_cell_measurement_reflns_used     9836
_cell_measurement_theta_min     2.5776
_cell_measurement_theta_max     30.6677
_cell_measurement_temperature     120(2)
_exptl_crystal_description     block
_exptl_crystal_colour     yellow
_exptl_crystal_size_max     0.4601
_exptl_crystal_size_mid     0.4292
_exptl_crystal_size_min     0.1042
_exptl_crystal_density_diffrn     1.194
_exptl_crystal_density_meas     ?
_exptl_crystal_density_method     ?
_exptl_crystal_F_000     704
loop_
    _exptl_crystal_face_index_h
    _exptl_crystal_face_index_k
    _exptl_crystal_face_index_l
    _exptl_crystal_face_perp_dist
    14 -2 -13 0.1780
    -3 -6 2 0.0521
    3 6 -2 0.0521
    -14 2 13 0.2176
    -17 1 -5 0.1576
    12 0 17 0.2213
    -12 0 -17 0.2114
    1 0 12 0.1504
_exptl_absorpt_coefficient_mu     0.079
_exptl_absorpt_correction_type     analytical
_exptl_absorpt_process_details
;
(CrysAlis PRO; Oxford Diffraction, 2010)
;
_exptl_absorpt_correction_T_min     0.973
_exptl_absorpt_correction_T_max     0.992
_diffrn_ambient_temperature     120(2)
_diffrn_source     'Enhance (Mo) X-ray Source'
_diffrn_radiation_type     'Mo K\a'
_diffrn_radiation_wavelength     0.71073
_diffrn_radiation_monochromator     graphite
_diffrn_measurement_device_type
                            'Oxford Diffraction Xcalibur Sapphire3 Gemini ultra'
_diffrn_measurement_method     '\w scans'
_diffrn_detector_area_resol_mean     16.1511
_diffrn_reflns_number     25510
_diffrn_reflns_av_R_equivalents     0.0494
_diffrn_reflns_av_unetI/netI     0.0298
_diffrn_reflns_theta_min     2.583
_diffrn_reflns_theta_max     26.368
_diffrn_reflns_theta_full     26.368
_diffrn_measured_fraction_theta_max     0.999
_diffrn_measured_fraction_theta_full     0.999
_diffrn_reflns_limit_h_min     -15
_diffrn_reflns_limit_h_max     15
_diffrn_reflns_limit_k_min     -11
_diffrn_reflns_limit_k_max     11
_diffrn_reflns_limit_l_min     -20
_diffrn_reflns_limit_l_max     20
_refine_special_details     ?
_reflns_number_total     3712
_reflns_number_gt     3517
_reflns_threshold_expression     'I > 2\s(I)'
_refine_ls_structure_factor_coef     Fsqd
_refine_ls_matrix_type     full
_refine_ls_R_factor_all     0.0371
_refine_ls_R_factor_gt     0.0341
_refine_ls_wR_factor_gt     0.0749
_refine_ls_wR_factor_ref     0.0765
_refine_ls_goodness_of_fit_ref     1.046
_refine_ls_restrained_S_all     1.046
_refine_ls_number_reflns     3712
_refine_ls_number_parameters     226
_refine_ls_number_restraints     1
_refine_ls_hydrogen_treatment     mixed
_refine_ls_weighting_scheme     calc
_refine_ls_weighting_details
              'w=1/[\s^2^(Fo^2^)+(0.0343P)^2^+0.3311P] where P=(Fo^2^+2Fc^2^)/3'
_atom_sites_solution_hydrogens     mixed
_atom_sites_solution_primary     direct
_atom_sites_solution_secondary     ?
_refine_ls_shift/su_max     0.000
_refine_ls_shift/su_mean     0.000
_refine_diff_density_max     0.162
_refine_diff_density_min     -0.158
_refine_ls_extinction_method     none
_refine_ls_extinction_coef     .
loop_
    _atom_type_symbol
    _atom_type_description
    _atom_type_scat_dispersion_real
    _atom_type_scat_dispersion_imag
    _atom_type_scat_source
    'C' 'C' 0.0033 0.0016
                         'International Tables Vol C Tables 4.2.6.8 and 6.1.1.4'
    'H' 'H' 0.0000 0.0000
                         'International Tables Vol C Tables 4.2.6.8 and 6.1.1.4'
    'F' 'F' 0.0171 0.0103
                         'International Tables Vol C Tables 4.2.6.8 and 6.1.1.4'
    'N' 'N' 0.0061 0.0033
                         'International Tables Vol C Tables 4.2.6.8 and 6.1.1.4'
    'O' 'O' 0.0106 0.0060
                         'International Tables Vol C Tables 4.2.6.8 and 6.1.1.4'
_computing_data_collection
;
CrysAlis PRO (Oxford Diffraction, 2010)
;
_computing_cell_refinement
;
CrysAlis PRO (Oxford Diffraction, 2010)
;
_computing_data_reduction
;
CrysAlis PRO (Oxford Diffraction, 2010)
;
_computing_structure_solution
;
SHELXS (Sheldrick, 2008)
;
_computing_structure_refinement
;
SHELXL2018 (Sheldrick, 2015)
;
_computing_molecular_graphics
;
OLEX2 (Dolomanov <i>et al.</i>,  2009)
;
_computing_publication_material
;
OLEX2 (Dolomanov <i>et al.</i>,  2009)
;
loop_
    _atom_site_type_symbol
    _atom_site_label
    _atom_site_fract_x
    _atom_site_fract_y
    _atom_site_fract_z
    _atom_site_U_iso_or_equiv
    _atom_site_adp_type
    _atom_site_calc_flag
    _atom_site_occupancy
    _atom_site_disorder_assembly
    _atom_site_disorder_group
    O O1 0.83391(12) 0.36730(17) 0.43826(9) 0.0179(3) Uani d 1 . .
    H H1 0.882(2) 0.444(3) 0.4185(15) 0.021 Uiso d 1 . .
    F F1 1.24654(12) 0.88292(16) 0.22645(8) 0.0315(4) Uani d 1 . .
    N N1 0.93534(14) 0.61161(19) 0.41684(10) 0.0158(4) Uani d 1 . .
    C C2 0.70056(17) 0.3514(2) 0.54254(12) 0.0145(4) Uani d 1 . .
    C C5 0.75575(17) 0.6436(2) 0.59100(12) 0.0155(4) Uani d 1 . .
    H H5 0.774023 0.742442 0.606537 0.019 Uiso calc 1 . .
    C C3 0.65163(17) 0.4218(2) 0.60789(13) 0.0153(4) Uani d 1 . .
    H H3 0.596886 0.368751 0.636573 0.018 Uiso calc 1 . .
    C C4 0.67783(16) 0.5664(2) 0.63433(12) 0.0146(4) Uani d 1 . .
    C C1 0.78248(17) 0.4315(2) 0.50160(12) 0.0142(4) Uani d 1 . .
    C C8 1.01342(17) 0.6906(2) 0.37055(13) 0.0155(4) Uani d 1 . .
    C C18 0.61916(18) 0.6314(2) 0.70838(12) 0.0175(5) Uani d 1 . .
    C C6 0.80852(17) 0.5789(2) 0.52448(13) 0.0152(4) Uani d 1 . .
    C C7 0.88583(17) 0.6668(2) 0.47806(12) 0.0163(5) Uani d 1 . .
    H H7 0.899927 0.767122 0.493360 0.020 Uiso calc 1 . .
    C C12 1.11018(18) 0.7010(2) 0.24320(13) 0.0197(5) Uani d 1 . .
    H H12 1.123058 0.664221 0.190304 0.024 Uiso calc 1 . .
    C C9 1.07431(18) 0.8109(3) 0.39872(14) 0.0192(5) Uani d 1 . .
    H H9 1.062722 0.847815 0.451764 0.023 Uiso calc 1 . .
    C C17 0.5735(2) 0.1317(3) 0.56633(14) 0.0220(5) Uani d 1 . .
    H H17A 0.598115 0.126224 0.622515 0.033 Uiso calc 1 . .
    H H17B 0.554491 0.031596 0.547268 0.033 Uiso calc 1 . .
    H H17C 0.509338 0.196592 0.562816 0.033 Uiso calc 1 . .
    C C10 1.15182(19) 0.8770(3) 0.34937(13) 0.0207(5) Uani d 1 . .
    H H10 1.192878 0.960147 0.367779 0.025 Uiso calc 1 . .
    C C14 0.66538(17) 0.1957(2) 0.51368(13) 0.0170(5) Uani d 1 . .
    C C11 1.16826(18) 0.8199(3) 0.27322(14) 0.0201(5) Uani d 1 . .
    C C13 1.03219(18) 0.6367(2) 0.29277(13) 0.0182(5) Uani d 1 . .
    H H13 0.990796 0.554569 0.273465 0.022 Uiso calc 1 . .
    C C19 0.6631(2) 0.7856(2) 0.73042(14) 0.0236(5) Uani d 1 . .
    H H19A 0.741662 0.778955 0.740718 0.035 Uiso calc 1 . .
    H H19B 0.625960 0.821884 0.778961 0.035 Uiso calc 1 . .
    H H19C 0.649793 0.854751 0.685706 0.035 Uiso calc 1 . .
    C C21 0.4968(2) 0.6469(3) 0.68953(16) 0.0294(6) Uani d 1 . .
    H H21A 0.486801 0.716706 0.644634 0.044 Uiso calc 1 . .
    H H21B 0.458545 0.684626 0.737292 0.044 Uiso calc 1 . .
    H H21C 0.467005 0.549245 0.674676 0.044 Uiso calc 1 . .
    C C15 0.6215(2) 0.2072(3) 0.42655(13) 0.0228(5) Uani d 1 . .
    H H15A 0.599473 0.108066 0.407705 0.034 Uiso calc 1 . .
    H H15B 0.678804 0.246519 0.391215 0.034 Uiso calc 1 . .
    H H15C 0.558419 0.274304 0.425441 0.034 Uiso calc 1 . .
    C C20 0.6349(2) 0.5281(3) 0.78124(14) 0.0245(5) Uani d 1 . .
    H H20A 0.605052 0.429291 0.768805 0.037 Uiso calc 1 . .
    H H20B 0.596803 0.569737 0.828083 0.037 Uiso calc 1 . .
    H H20C 0.712876 0.519130 0.793363 0.037 Uiso calc 1 . .
    C C16 0.7618(2) 0.0853(2) 0.51666(15) 0.0245(5) Uani d 1 . .
    H H16A 0.788001 0.076477 0.572321 0.037 Uiso calc 1 . .
    H H16B 0.820968 0.121976 0.482192 0.037 Uiso calc 1 . .
    H H16C 0.737691 -0.012602 0.497374 0.037 Uiso calc 1 . .
loop_
    _atom_site_aniso_label
    _atom_site_aniso_U_11
    _atom_site_aniso_U_22
    _atom_site_aniso_U_33
    _atom_site_aniso_U_12
    _atom_site_aniso_U_13
    _atom_site_aniso_U_23
    O1 0.0187(8) 0.0178(8) 0.0172(8) -0.0018(6) 0.0048(6) -0.0023(6)
    F1 0.0307(8) 0.0376(8) 0.0262(8) -0.0148(7) 0.0106(6) 0.0024(6)
    N1 0.0140(9) 0.0167(9) 0.0166(9) 0.0000(7) -0.0001(7) 0.0014(7)
    C2 0.0144(10) 0.0157(10) 0.0135(10) 0.0007(8) -0.0029(8) -0.0006(8)
    C5 0.0175(11) 0.0136(10) 0.0154(11) 0.0000(9) -0.0036(8) -0.0016(8)
    C3 0.0140(10) 0.0186(11) 0.0133(10) -0.0024(8) 0.0009(8) 0.0018(8)
    C4 0.0136(10) 0.0168(10) 0.0133(10) 0.0012(8) -0.0013(8) -0.0013(8)
    C1 0.0141(10) 0.0175(10) 0.0109(10) 0.0021(8) -0.0019(8) -0.0008(8)
    C8 0.0123(10) 0.0172(10) 0.0172(11) 0.0013(8) -0.0008(8) 0.0051(9)
    C18 0.0177(11) 0.0205(11) 0.0142(11) 0.0013(9) 0.0019(9) -0.0039(9)
    C6 0.0124(10) 0.0174(10) 0.0158(11) 0.0004(8) -0.0021(8) 0.0014(8)
    C7 0.0166(11) 0.0155(10) 0.0168(11) -0.0013(8) -0.0026(9) 0.0005(8)
    C12 0.0238(12) 0.0210(11) 0.0142(10) -0.0001(9) 0.0020(9) -0.0011(9)
    C9 0.0201(11) 0.0232(12) 0.0142(10) -0.0015(9) -0.0005(8) -0.0003(9)
    C17 0.0265(13) 0.0206(11) 0.0188(11) -0.0080(10) 0.0012(9) -0.0026(9)
    C10 0.0191(11) 0.0226(12) 0.0202(12) -0.0073(10) -0.0025(9) 0.0005(9)
    C14 0.0209(11) 0.0154(10) 0.0147(11) -0.0034(9) 0.0013(9) -0.0010(9)
    C11 0.0168(11) 0.0241(12) 0.0193(12) -0.0033(9) 0.0030(9) 0.0054(10)
    C13 0.0185(11) 0.0168(10) 0.0195(12) -0.0019(9) -0.0013(9) -0.0005(9)
    C19 0.0299(13) 0.0223(12) 0.0186(12) 0.0020(10) 0.0035(10) -0.0057(9)
    C21 0.0195(12) 0.0404(15) 0.0283(13) 0.0041(10) 0.0027(10) -0.0092(11)
    C15 0.0275(12) 0.0248(12) 0.0162(11) -0.0091(10) -0.0018(10) -0.0024(9)
    C20 0.0340(13) 0.0245(12) 0.0149(11) 0.0018(10) 0.0057(9) -0.0010(10)
    C16 0.0301(13) 0.0179(11) 0.0255(12) 0.0011(10) 0.0033(10) -0.0009(10)
_geom_special_details
;
 All esds (except the esd in the dihedral angle between two l.s. planes)
 are estimated using the full covariance matrix.  The cell esds are taken
 into account individually in the estimation of esds in distances, angles
 and torsion angles; correlations between esds in cell parameters are only
 used when they are defined by crystal symmetry.  An approximate (isotropic)
 treatment of cell esds is used for estimating esds involving l.s. planes.
;
loop_
    _geom_bond_atom_site_label_1
    _geom_bond_atom_site_label_2
    _geom_bond_site_symmetry_2
    _geom_bond_distance
    _geom_bond_publ_flag
    O1 H1 . 0.96(3) ?
    O1 C1 . 1.353(3) ?
    F1 C11 . 1.357(2) ?
    N1 C8 . 1.416(3) ?
    N1 C7 . 1.282(3) ?
    C2 C3 . 1.390(3) ?
    C2 C1 . 1.408(3) ?
    C2 C14 . 1.538(3) ?
    C5 H5 . 0.9500 ?
    C5 C4 . 1.381(3) ?
    C5 C6 . 1.404(3) ?
    C3 H3 . 0.9500 ?
    C3 C4 . 1.405(3) ?
    C4 C18 . 1.537(3) ?
    C1 C6 . 1.411(3) ?
    C8 C9 . 1.393(3) ?
    C8 C13 . 1.396(3) ?
    C18 C19 . 1.528(3) ?
    C18 C21 . 1.539(3) ?
    C18 C20 . 1.534(3) ?
    C6 C7 . 1.453(3) ?
    C7 H7 . 0.9500 ?
    C12 H12 . 0.9500 ?
    C12 C11 . 1.375(3) ?
    C12 C13 . 1.386(3) ?
    C9 H9 . 0.9500 ?
    C9 C10 . 1.386(3) ?
    C17 H17A . 0.9800 ?
    C17 H17B . 0.9800 ?
    C17 H17C . 0.9800 ?
    C17 C14 . 1.536(3) ?
    C10 H10 . 0.9500 ?
    C10 C11 . 1.377(3) ?
    C14 C15 . 1.544(3) ?
    C14 C16 . 1.542(3) ?
    C13 H13 . 0.9500 ?
    C19 H19A . 0.9800 ?
    C19 H19B . 0.9800 ?
    C19 H19C . 0.9800 ?
    C21 H21A . 0.9800 ?
    C21 H21B . 0.9800 ?
    C21 H21C . 0.9800 ?
    C15 H15A . 0.9800 ?
    C15 H15B . 0.9800 ?
    C15 H15C . 0.9800 ?
    C20 H20A . 0.9800 ?
    C20 H20B . 0.9800 ?
    C20 H20C . 0.9800 ?
    C16 H16A . 0.9800 ?
    C16 H16B . 0.9800 ?
    C16 H16C . 0.9800 ?
loop_
    _geom_angle_atom_site_label_1
    _geom_angle_atom_site_label_2
    _geom_angle_atom_site_label_3
    _geom_angle_site_symmetry_1
    _geom_angle_site_symmetry_3
    _geom_angle
    _geom_angle_publ_flag
    C1 O1 H1 . . 104.0(15) ?
    C7 N1 C8 . . 123.75(19) ?
    C3 C2 C1 . . 116.84(18) ?
    C3 C2 C14 . . 122.27(19) ?
    C1 C2 C14 . . 120.85(18) ?
    C4 C5 H5 . . 119.3 ?
    C4 C5 C6 . . 121.34(19) ?
    C6 C5 H5 . . 119.3 ?
    C2 C3 H3 . . 117.9 ?
    C2 C3 C4 . . 124.29(19) ?
    C4 C3 H3 . . 117.9 ?
    C5 C4 C3 . . 117.27(19) ?
    C5 C4 C18 . . 123.26(19) ?
    C3 C4 C18 . . 119.47(18) ?
    O1 C1 C2 . . 119.29(17) ?
    O1 C1 C6 . . 120.08(18) ?
    C2 C1 C6 . . 120.60(18) ?
    C9 C8 N1 . . 124.60(19) ?
    C9 C8 C13 . . 119.29(19) ?
    C13 C8 N1 . . 116.04(18) ?
    C4 C18 C21 . . 109.16(18) ?
    C19 C18 C4 . . 111.67(18) ?
    C19 C18 C21 . . 108.09(19) ?
    C19 C18 C20 . . 108.30(18) ?
    C20 C18 C4 . . 109.90(17) ?
    C20 C18 C21 . . 109.7(2) ?
    C5 C6 C1 . . 119.58(19) ?
    C5 C6 C7 . . 119.48(19) ?
    C1 C6 C7 . . 120.89(19) ?
    N1 C7 C6 . . 121.20(19) ?
    N1 C7 H7 . . 119.4 ?
    C6 C7 H7 . . 119.4 ?
    C11 C12 H12 . . 121.1 ?
    C11 C12 C13 . . 117.7(2) ?
    C13 C12 H12 . . 121.1 ?
    C8 C9 H9 . . 120.0 ?
    C10 C9 C8 . . 120.0(2) ?
    C10 C9 H9 . . 120.0 ?
    H17A C17 H17B . . 109.5 ?
    H17A C17 H17C . . 109.5 ?
    H17B C17 H17C . . 109.5 ?
    C14 C17 H17A . . 109.5 ?
    C14 C17 H17B . . 109.5 ?
    C14 C17 H17C . . 109.5 ?
    C9 C10 H10 . . 120.6 ?
    C11 C10 C9 . . 118.8(2) ?
    C11 C10 H10 . . 120.6 ?
    C2 C14 C15 . . 109.13(17) ?
    C2 C14 C16 . . 110.96(18) ?
    C17 C14 C2 . . 111.58(18) ?
    C17 C14 C15 . . 107.52(18) ?
    C17 C14 C16 . . 107.71(18) ?
    C16 C14 C15 . . 109.86(19) ?
    F1 C11 C12 . . 118.8(2) ?
    F1 C11 C10 . . 118.20(19) ?
    C12 C11 C10 . . 123.0(2) ?
    C8 C13 H13 . . 119.4 ?
    C12 C13 C8 . . 121.2(2) ?
    C12 C13 H13 . . 119.4 ?
    C18 C19 H19A . . 109.5 ?
    C18 C19 H19B . . 109.5 ?
    C18 C19 H19C . . 109.5 ?
    H19A C19 H19B . . 109.5 ?
    H19A C19 H19C . . 109.5 ?
    H19B C19 H19C . . 109.5 ?
    C18 C21 H21A . . 109.5 ?
    C18 C21 H21B . . 109.5 ?
    C18 C21 H21C . . 109.5 ?
    H21A C21 H21B . . 109.5 ?
    H21A C21 H21C . . 109.5 ?
    H21B C21 H21C . . 109.5 ?
    C14 C15 H15A . . 109.5 ?
    C14 C15 H15B . . 109.5 ?
    C14 C15 H15C . . 109.5 ?
    H15A C15 H15B . . 109.5 ?
    H15A C15 H15C . . 109.5 ?
    H15B C15 H15C . . 109.5 ?
    C18 C20 H20A . . 109.5 ?
    C18 C20 H20B . . 109.5 ?
    C18 C20 H20C . . 109.5 ?
    H20A C20 H20B . . 109.5 ?
    H20A C20 H20C . . 109.5 ?
    H20B C20 H20C . . 109.5 ?
    C14 C16 H16A . . 109.5 ?
    C14 C16 H16B . . 109.5 ?
    C14 C16 H16C . . 109.5 ?
    H16A C16 H16B . . 109.5 ?
    H16A C16 H16C . . 109.5 ?
    H16B C16 H16C . . 109.5 ?
loop_
    _geom_torsion_atom_site_label_1
    _geom_torsion_atom_site_label_2
    _geom_torsion_atom_site_label_3
    _geom_torsion_atom_site_label_4
    _geom_torsion_site_symmetry_1
    _geom_torsion_site_symmetry_2
    _geom_torsion_site_symmetry_3
    _geom_torsion_site_symmetry_4
    _geom_torsion
    _geom_torsion_publ_flag
    O1 C1 C6 C5 . . . . -179.09(19) ?
    O1 C1 C6 C7 . . . . 3.5(3) ?
    N1 C8 C9 C10 . . . . 177.5(2) ?
    N1 C8 C13 C12 . . . . -177.18(19) ?
    C2 C3 C4 C5 . . . . 1.4(3) ?
    C2 C3 C4 C18 . . . . -179.0(2) ?
    C2 C1 C6 C5 . . . . 3.0(3) ?
    C2 C1 C6 C7 . . . . -174.40(19) ?
    C5 C4 C18 C19 . . . . -3.7(3) ?
    C5 C4 C18 C21 . . . . 115.8(2) ?
    C5 C4 C18 C20 . . . . -123.9(2) ?
    C5 C6 C7 N1 . . . . -179.83(19) ?
    C3 C2 C1 O1 . . . . 179.04(18) ?
    C3 C2 C1 C6 . . . . -3.0(3) ?
    C3 C2 C14 C17 . . . . -0.8(3) ?
    C3 C2 C14 C15 . . . . 117.8(2) ?
    C3 C2 C14 C16 . . . . -121.0(2) ?
    C3 C4 C18 C19 . . . . 176.84(19) ?
    C3 C4 C18 C21 . . . . -63.7(3) ?
    C3 C4 C18 C20 . . . . 56.6(3) ?
    C4 C5 C6 C1 . . . . -0.6(3) ?
    C4 C5 C6 C7 . . . . 176.8(2) ?
    C1 C2 C3 C4 . . . . 0.8(3) ?
    C1 C2 C14 C17 . . . . -178.77(19) ?
    C1 C2 C14 C15 . . . . -60.1(3) ?
    C1 C2 C14 C16 . . . . 61.1(3) ?
    C1 C6 C7 N1 . . . . -2.5(3) ?
    C8 N1 C7 C6 . . . . -178.37(19) ?
    C8 C9 C10 C11 . . . . -1.0(3) ?
    C6 C5 C4 C3 . . . . -1.5(3) ?
    C6 C5 C4 C18 . . . . 178.99(19) ?
    C7 N1 C8 C9 . . . . 23.7(3) ?
    C7 N1 C8 C13 . . . . -159.3(2) ?
    C9 C8 C13 C12 . . . . -0.1(3) ?
    C9 C10 C11 F1 . . . . -178.1(2) ?
    C9 C10 C11 C12 . . . . 0.8(3) ?
    C14 C2 C3 C4 . . . . -177.2(2) ?
    C14 C2 C1 O1 . . . . -2.9(3) ?
    C14 C2 C1 C6 . . . . 175.04(19) ?
    C11 C12 C13 C8 . . . . -0.1(3) ?
    C13 C8 C9 C10 . . . . 0.7(3) ?
    C13 C12 C11 F1 . . . . 178.72(19) ?
    C13 C12 C11 C10 . . . . -0.3(3) ?
loop_
    _geom_hbond_atom_site_label_D
    _geom_hbond_atom_site_label_H
    _geom_hbond_atom_site_label_A
    _geom_hbond_site_symmetry_A
    _geom_hbond_distance_DH
    _geom_hbond_distance_HA
    _geom_hbond_distance_DA
    _geom_hbond_angle_DHA
    _geom_hbond_publ_flag
    O1 H1 N1 . 0.96(3) 1.64(3) 2.544(2) 155(2) yes
_shelx_space_group_comment
;
The symmetry employed for this shelxl refinement is uniquely defined
by the following loop, which should always be used as a source of
symmetry information in preference to the above space-group names.
They are only intended as comments.
;
_shelx_estimated_absorpt_T_min     0.964
_shelx_estimated_absorpt_T_max     0.992
_shelx_hkl_file
;
   0   0 -23 187.321 270.637   1
   0   0 -22 3931.62 695.156   8
   0   0 -22 3803.50 643.342   1
   0   0 -21 57.7723 208.853   1
   0   0 -21 319.965 304.112   8
   0   0 -20 4689.63 717.673   8
   0   0 -20 3012.39 566.288   1
   0   0 -19-47.0623 202.052   1
   0   0 -19 166.605 213.041   8
   0   0 -18 2622.02 501.281   1
   0   0 -18 2410.54 494.702   8
   0   0 -17 179.556 198.842   8
   0   0 -17 95.6306 214.522   1
   0   0 -16 5147.49 626.019   1
   0   0 -16 5483.32 464.181   9
   0   0 -15 347.132 248.312   1
   0   0 -15 42.8284 107.584   9
   0   0 -14 26882.3 1278.11   1
   0   0 -13 145.572 214.301   1
   0   0 -12 13480.0 851.282   1
   0   0 -11 321.282 229.503   1
   0   0 -10 50685.9 1462.34   1
   0   0  -9 9.74078 131.722   1
   0   0  -8 26959.9 938.125   1
   0   0  -7-63.9300 121.596   1
   0   0  -6 125458. 1731.63   1
   0   0  -5 27.6203 78.6969   2
   0   0  -5 13.6954 103.455   1
   0   0  -4 170306. 1632.22   1
   0   0  -3 65.6878 62.8977   1
   0   0   3 11.1891 69.0569   2
   0   0   3 34.7892 51.3801  10
   0   0   4 180900. 1508.64  10
   0   0   4 172114. 1560.12   2
   0   0   5 70.2652 74.5123  10
   0   0   5-25.8598 101.654   2
   0   0   5-37.5032 96.4290   5
   0   0   6 140385. 1736.51   5
   0   0   6 134941. 1614.46  10
   0   0   7 55.9884 110.691   2
   0   0   8 26187.3 889.365   2
   0   0   9-23.3892 145.385   2
   0   0  10 49884.8 1390.79   2
   0   0  11 141.727 166.787   2
   0   0  12 12348.3 777.296   2
   0   0  13 81.3923 165.985   2
   0   0  14 24914.3 1190.29   2
   0   0  15 535.504 218.835   2
   0   0  16 5042.32 605.640   2
   0   0  17 339.010 284.858   2
   0   0  18 2775.28 486.568   2
   0   0  19 34.4461 270.173   2
   0   0  20 3634.30 590.883   2
   0   0  21 195.481 221.405   2
   0   0  22 5032.29 737.743   2
   0   0  22 3683.79 742.643   7
   0   1 -23 3040.47 602.400   1
   0  -1 -23 2006.30 511.851   1
   0   1 -22-228.528 265.494   1
   0  -1 -22 2.78211 238.016   1
   0  -1 -22 153.366 265.558   8
   0   1 -22 390.462 329.422   8
   0  -1 -21 1001.62 419.236   8
   0   1 -21 1390.93 433.702   1
   0  -1 -21 1275.22 406.451   1
   0   1 -21 561.659 369.013   8
   0   1 -20-142.759 240.604   8
   0   1 -20 53.3956 217.531   1
   0  -1 -20 267.008 271.801   8
   0  -1 -20 271.335 241.662   1
   0  -1 -19 1137.40 453.683   8
   0  -1 -19 1521.64 390.342   1
   0   1 -19 1436.63 432.788   1
   0   1 -19 1125.72 385.880   8
   0   1 -18-25.5962 112.136   9
   0   1 -18-259.911 230.168   8
   0   1 -18-70.3868 189.950   1
   0  -1 -18 150.085 220.208   8
   0  -1 -18-73.9504 238.466   1
   0   1 -17 17061.6 1152.42   1
   0   1 -17 18460.6 930.639   9
   0  -1 -17 16835.6 1188.03   8
   0  -1 -17 18437.5 1181.36   1
   0  -1 -16 65.0013 198.839   1
   0   1 -16-83.3765 135.398   9
   0  -1 -16-136.858 211.507   8
   0   1 -16-100.759 188.425   1
   0   1 -15 3934.42 422.142   9
   0  -1 -15 4208.69 550.009   1
   0   1 -15 3986.19 535.080   1
   0   1 -14 4.63269 171.097   1
   0  -1 -14 178.395 223.087   1
   0   1 -14 30.9905 105.392   9
   0   1 -13 7110.38 517.096   9
   0   1 -13 8593.40 704.881   1
   0  -1 -13 7431.05 649.765   1
   0   1 -12 281.090 165.446   1
   0  -1 -12 75.5852 172.710   1
   0  -1 -11 8759.00 652.632   1
   0   1 -11 9526.56 665.489   1
   0   1 -10 56.4789 139.840   1
   0  -1 -10-49.1447 137.039   1
   0   1  -9 81973.4 1719.38   1
   0  -1  -9 81436.1 1743.84   1
   0  -1  -8-37.8499 128.679   1
   0   1  -8-72.9494 115.682   1
   0   1  -7 6745.01 454.331   1
   0  -1  -7 7862.01 499.205   1
   0  -1  -7 7430.80 207.840   3
   0  -1  -7 7907.82 404.275   2
   0   1  -6-147.591 101.776   1
   0  -1  -6 4.32986 35.0180   3
   0  -1  -6 26.1178 65.3864   2
   0  -1  -6 110.989 127.293   1
   0   1  -6 91.2878 103.664  10
   0   1  -5 10621.2 366.545  10
   0  -1  -5 10619.4 262.807   3
   0  -1  -5 11684.5 400.893   2
   0  -1  -5 10827.3 487.330   1
   0  -1  -4 67.0979 55.9566   2
   0  -1  -4 44.2066 98.1791   1
   0   1  -4 71.1373 59.1839  10
   0   1  -4-37.5614 64.6242   5
   0  -1  -3 256094. 1302.15   6
   0  -1  -3 259256. 1289.64   2
   0   1  -3 256523. 1340.94  10
   0  -1  -3 258451. 1912.43   1
   0   1  -3 252983. 1419.97   5
   0  -1  -2 70.9268 64.1162   1
   0  -1   1 43159.1 559.711   2
   0   1   2-10.1268 53.1350   7
   0  -1   2 69.8535 63.0613   2
   0  -1   3 263078. 1349.10  10
   0   1   3 262963. 1273.63   6
   0   1   3 258184. 2073.47   7
   0  -1   3 255440. 1912.40   2
   0  -1   3 260418. 1428.97   5
   0   1   3 261036. 1300.23   2
   0   1   4 40.0154 64.6138   2
   0   1   4-105.062 119.744   7
   0  -1   4 43.2771 62.9677   5
   0  -1   4 41.2634 59.9932  10
   0   1   4-51.3664 55.1678   6
   0  -1   4 54.2573 110.446   2
   0   1   5 10252.5 344.169   6
   0   1   5 11491.5 398.909   2
   0  -1   5 11355.7 281.308   3
   0  -1   5 10970.6 505.151   2
   0  -1   5 10878.0 410.031   5
   0  -1   5 11323.2 378.097  10
   0   1   6-22.2068 90.6031   2
   0  -1   6-35.8447 37.6343   3
   0  -1   6 53.1966 74.6868  10
   0  -1   6 106.892 84.4968   5
   0  -1   6-49.2238 115.201   2
   0   1   7 7343.20 403.487   2
   0  -1   7 6951.35 408.828   5
   0  -1   7 6458.78 456.983   2
   0  -1   7 7824.20 382.777  10
   0  -1   7 7066.83 210.711   3
   0  -1   8 31.4303 137.528   2
   0   1   8 49.6220 108.083   2
   0  -1   8 72.5596 106.069  10
   0  -1   8 11.2897 25.8626   3
   0  -1   9 77326.6 1714.98   2
   0   1   9 78525.1 1520.72   2
   0   1  10 100.942 137.237   2
   0  -1  10 36.9619 163.885   2
   0  -1  11 8754.41 659.479   2
   0   1  11 9151.51 594.070   2
   0   1  12-48.3058 153.995   2
   0  -1  12 96.7431 182.506   2
   0  -1  13 6962.33 637.282   2
   0   1  13 6955.64 581.906   2
   0  -1  14-119.046 239.867   2
   0   1  14-152.001 127.844   6
   0   1  14 57.8014 164.689   2
   0   1  15 3220.39 390.384   6
   0  -1  15 3107.20 475.014   2
   0   1  15 3579.46 465.171   2
   0   1  16-16.5032 187.196   2
   0  -1  16-212.651 240.039   2
   0   1  16 140.286 152.876   6
   0   1  17 16803.8 1322.23   7
   0   1  17 15770.9 1013.06   2
   0  -1  17 16825.8 1151.06   2
   0   1  18-86.9073 179.193   2
   0  -1  18-12.9268 226.398   2
   0   1  18 20.5967 240.865   7
   0   1  19 1282.27 371.533   2
   0   1  19 1619.44 448.765   7
   0  -1  19 1444.88 395.067   2
   0  -1  20 234.777 291.957   2
   0   1  20 182.769 215.530   2
   0   1  20-134.973 316.966   7
   0  -1  21 1243.00 418.005   2
   0   1  21 551.982 333.698   7
   0  -1  22-359.990 337.879   2
   0   1  22-168.141 275.040   7
   0  -1  23 1670.21 515.211   2
   0  -2 -23-191.292 261.222   1
   0   2 -22-91.8443 246.094   1
   0  -2 -22 492.292 282.958   1
   0   2 -22 78.3415 276.739   8
   0   2 -21 312.253 277.008   1
   0  -2 -21 5.22207 228.198   8
   0   2 -21 346.132 241.128   8
   0  -2 -21-27.0393 250.833   1
   0   2 -20 202.752 285.423   1
   0   2 -20 846.386 398.965   8
   0  -2 -20 1164.89 408.676   8
   0  -2 -20 138.994 256.939   1
   0  -2 -19 200.482 295.335   8
   0   2 -19 303.244 329.889   1
   0   2 -19 324.030 216.853   9
   0   2 -19 295.909 294.936   8
   0  -2 -19-130.012 205.814   1
   0   2 -18 981.998 356.658   8
   0   2 -18 1451.34 308.876   9
   0   2 -18 1824.68 436.012   1
   0  -2 -18 1927.34 456.012   1
   0  -2 -18 602.074 316.946   8
   0  -2 -17-259.274 257.334   1
   0   2 -17-116.638 147.341   9
   0  -2 -17 82.3327 214.167   8
   0   2 -17-56.4563 218.430   1
   0  -2 -16 1795.00 405.830   1
   0   2 -16 1970.61 398.827   1
   0   2 -16 2610.57 376.413   9
   0  -2 -16 1933.97 431.701   8
   0  -2 -15 85.0713 187.787   1
   0   2 -15 73.6097 238.601   1
   0  -2 -15 68.3213 183.203   8
   0   2 -15 283.387 185.868   9
   0  -2 -14 2352.63 420.255   1
   0   2 -14 3193.92 469.393   1
   0   2 -14 2650.42 362.094   9
   0   2 -13 257.249 210.481   1
   0   2 -13-11.2395 116.552   9
   0  -2 -13 10.2965 163.561   1
   0   2 -12 5788.95 558.859   1
   0   2 -12 5108.36 455.389   9
   0  -2 -12 5502.54 554.308   1
   0  -2 -12 3537.09 157.397   3
   0   2 -11 13.9588 96.4587   9
   0  -2 -11-15.0364 39.6482   3
   0   2 -11 179.720 199.048   1
   0  -2 -11 175.799 183.417   1
   0   2 -10 3367.87 411.846   1
   0  -2 -10 3488.76 203.488   3
   0  -2 -10 3030.14 391.206   1
   0  -2  -9-75.4065 50.2517   3
   0  -2  -9 173.894 163.571   1
   0   2  -9 23.5028 104.121  10
   0   2  -9 274.284 183.095   1
   0  -2  -8 4669.89 248.906   3
   0  -2  -8 4791.96 308.358   2
   0  -2  -8 5014.22 457.112   1
   0   2  -8 4146.11 287.168  10
   0   2  -7 25.2687 86.4171  10
   0   2  -7-55.4033 108.473   9
   0   2  -7 23.9440 80.5125   5
   0  -2  -7 94.6772 148.375   1
   0  -2  -7-54.6082 72.8014   2
   0  -2  -7 45.6398 67.2044   3
   0   2  -6 57327.2 904.241  10
   0   2  -6 62438.6 979.985   5
   0  -2  -6 58084.4 1321.33   1
   0   2  -6 57757.1 1201.95   9
   0  -2  -6 60814.1 905.521   3
   0  -2  -6 63282.2 884.757   2
   0  -2  -5 24.2252 45.4741   9
   0   2  -5 21.1148 56.0142   5
   0  -2  -5 57.1493 60.5610   2
   0   2  -5-78.1427 66.6527  10
   0  -2  -5 51.2361 132.502   1
   0  -2  -5 47.9730 54.9307   6
   0  -2  -4 44772.4 596.013   9
   0   2  -4 41580.9 639.923   5
   0  -2  -4 43022.6 980.316   1
   0  -2  -4 45652.3 679.516   6
   0  -2  -4 43501.6 492.750   2
   0   2  -4 42292.6 652.437  10
   0  -2  -3 32.5340 54.1147   4
   0  -2  -3 20.1099 46.4964   9
   0  -2  -3 128.068 106.424   1
   0   2  -3 56.0122 54.0685   5
   0  -2  -3 68.6531 47.0443   6
   0  -2  -2 34976.7 781.022   1
   0  -2  -2 36511.1 553.867   4
   0  -2  -2 38538.8 558.790   9
   0  -2  -2 36433.2 559.662   8
   0   2  -2 35465.5 491.203   5
   0  -2  -2 36280.3 607.729   6
   0   2  -1 137.876 76.9343   2
   0  -2  -1 3.52549 78.2287   1
   0  -2  -1 23.5489 49.2631   9
   0   2  -1-17.4218 77.6202   7
   0  -2  -1 40.2739 57.1277   6
   0  -2  -1 37.2180 54.0197   4
   0   2   0 74420.5 750.740   2
   0  -2   0 73312.1 757.971   2
   0  -2   0 77715.5 937.455   9
   0   2   0 70669.1 949.888   7
   0  -2   0 71650.6 903.091   4
   0  -2   1 91.2870 81.4046   4
   0   2   1-8.72788 51.6021   9
   0   2   1 1.55570 85.8132   7
   0   2   1 8.18145 50.5183   4
   0  -2   1 5.00362 66.9828   9
   0  -2   1 22.2343 69.5876   2
   0  -2   2 39708.9 788.977   9
   0  -2   2 37176.7 771.697   4
   0  -2   2 36245.3 739.615   2
   0   2   2 35858.5 551.458   9
   0   2   2 36848.4 794.991   7
   0   2   2 35884.1 589.389   6
   0   2   2 37144.7 562.938   4
   0  -2   3 60.2235 40.5865   5
   0   2   3-24.0965 48.5165   9
   0  -2   3 41.0226 96.1524   2
   0   2   3 188.746 130.287   7
   0   2   3 40.4409 54.1503   6
   0   2   4 43247.3 637.924   6
   0   2   4 42426.9 504.005   2
   0  -2   4 41526.4 971.423   2
   0  -2   4 43858.6 662.818   5
   0   2   4 43084.2 1042.53   7
   0  -2   5 307.838 96.6121   5
   0   2   5-21.2729 49.1817   6
   0   2   5 15.9608 115.575   7
   0   2   5 115.161 74.8747   2
   0  -2   5 35.4880 122.729   2
   0   2   6 60122.8 1422.16   7
   0  -2   6 60080.6 1359.44   2
   0  -2   6 61929.4 1005.75   5
   0   2   6 60931.9 896.267   2
   0  -2   6 57361.4 900.368   3
   0   2   6 59963.5 839.344   6
   0   2   7-12.8845 93.5751   2
   0  -2   7 72.7804 195.829   2
   0  -2   7 42.4061 67.7059   3
   0   2   7-35.8051 62.7731   6
   0  -2   7 124.694 93.3061  10
   0  -2   7-48.1501 75.3758   5
   0   2   7-3.88143 153.692   7
   0  -2   8 4827.13 302.569  10
   0   2   8 4107.84 264.788   6
   0   2   8 4120.19 447.141   7
   0   2   8 4053.82 301.458   2
   0  -2   8 4449.09 437.079   2
   0  -2   8 4450.03 249.640   3
   0  -2   8 4943.83 352.322   5
   0   2   9 174.737 122.526   2
   0   2   9 62.9047 78.7599   6
   0   2   9 188.752 192.557   7
   0  -2   9-28.0340 169.856   2
   0  -2   9 56.5682 64.4674   3
   0   2  10 3348.23 277.957   6
   0   2  10 3338.15 326.838   2
   0  -2  10 2626.49 399.069   2
   0   2  10 3293.15 445.674   7
   0  -2  10 3182.49 205.922   3
   0   2  11 50.6063 179.204   7
   0  -2  11-27.4741 43.3901   3
   0  -2  11 50.7606 189.087   2
   0   2  11-32.5670 121.889   2
   0   2  11 151.094 109.939   6
   0  -2  12 4648.83 551.289   2
   0   2  12 5279.14 458.816   2
   0   2  12 6102.03 661.501   7
   0   2  12 4903.61 374.174   6
   0  -2  12 4424.57 189.601   3
   0   2  13 87.1412 130.381   6
   0   2  13-58.4361 156.105   2
   0   2  13 259.268 236.500   7
   0  -2  13-347.387 279.690   2
   0   2  14 2515.47 306.582   6
   0   2  14 2638.09 368.074   2
   0   2  14 1921.18 477.928   7
   0  -2  14 3098.22 529.752   2
   0   2  15 163.334 230.754   7
   0   2  15-209.034 196.415   2
   0   2  15 54.2332 119.072   6
   0  -2  15-380.651 280.701   2
   0   2  16 2230.30 380.538   2
   0  -2  16 1215.87 367.553   2
   0   2  16 2171.85 514.952   7
   0  -2  17 54.6062 215.195   2
   0   2  17-127.467 228.245   7
   0   2  17 395.936 253.173   2
   0   2  18 995.305 333.075   2
   0   2  18 1959.06 512.063   7
   0  -2  18 1009.05 357.041   2
   0   2  19 207.707 288.736   7
   0  -2  19 170.372 222.854   2
   0  -2  20 252.561 265.480   2
   0   2  20 289.128 393.970   7
   0  -2  21 145.520 306.907   2
   0   2  21 488.826 387.092   7
   0  -2  22 545.831 372.971   2
   0  -3 -22-16.6951 240.088   1
   0  -3 -21 404.935 352.228   8
   0   3 -21 612.659 381.465   8
   0   3 -21 571.268 340.285   1
   0  -3 -21-31.4762 276.854   1
   0   3 -20-23.0335 214.652   1
   0  -3 -20-357.158 310.421   8
   0  -3 -20-387.636 270.367   1
   0   3 -20 316.046 314.958   8
   0   3 -19 5567.55 624.663   9
   0  -3 -19 5675.25 759.759   8
   0   3 -19 5818.29 747.627   8
   0  -3 -19 4900.54 711.549   1
   0   3 -19 6176.87 779.723   1
   0  -3 -18 111.358 227.958   8
   0  -3 -18-300.326 270.304   1
   0   3 -18 83.2028 181.105   1
   0   3 -18 248.490 176.499   9
   0   3 -18-198.678 260.139   8
   0   3 -17 27053.1 1267.87   9
   0  -3 -17 25854.1 1483.89   8
   0   3 -17 26517.1 1508.78   8
   0  -3 -17 26866.9 1494.80   1
   0   3 -17 27305.8 1462.11   1
   0  -3 -16 8.20010 201.610   8
   0   3 -16 57.9625 132.759   9
   0  -3 -16-13.0038 192.777   1
   0   3 -16-178.256 181.659   1
   0  -3 -15 3805.02 571.956   8
   0  -3 -15 3603.72 535.118   1
   0   3 -15 4633.22 503.944   9
   0   3 -15 2985.79 488.077   1
   0  -3 -14 21.2010 187.525   8
   0   3 -14-54.2821 149.969   9
   0  -3 -14 218.095 228.979   1
   0   3 -14 91.3552 222.610   1
   0   3 -13 722.657 273.629   1
   0   3 -13 958.668 231.754   9
   0  -3 -13 926.480 296.904   1
   0  -3 -13 699.332 279.743   8
   0  -3 -12 85.8257 233.148   1
   0  -3 -12 60.4262 75.3458   3
   0   3 -12 83.8666 161.781   1
   0   3 -12 191.624 165.143   9
   0  -3 -12 124.023 173.672   8
   0  -3 -11 5804.69 317.028   9
   0   3 -11 5671.88 387.286  10
   0   3 -11 6311.44 568.768   1
   0  -3 -11 6351.70 355.831   3
   0  -3 -11 6071.61 576.743   1
   0   3 -11 5700.56 510.154   9
   0   3 -10 79.1024 94.4222  10
   0  -3 -10-98.2681 182.079   1
   0   3 -10-43.4681 125.987   9
   0  -3 -10 49.3342 65.2898   9
   0  -3 -10 98.1939 82.8328   3
   0   3  -9 17150.5 604.206  10
   0  -3  -9 17520.5 597.955   3
   0   3  -9 13991.4 732.862   9
   0  -3  -9 17303.7 492.037   9
   0  -3  -9 18540.8 919.028   1
   0  -3  -9 18506.4 579.488   2
   0   3  -8-19.2979 75.1605  10
   0  -3  -8 24.6139 69.6959   2
   0  -3  -8-7.93757 143.373   1
   0  -3  -8 23.6400 71.8422   3
   0  -3  -8 54.6951 49.5981   9
   0   3  -8 47.6877 74.7588   5
   0   3  -7 10854.8 432.043   5
   0  -3  -7 10282.9 344.309   9
   0  -3  -7 10806.7 344.841   2
   0  -3  -7 10859.9 656.233   1
   0  -3  -7 10771.9 475.221   3
   0  -3  -7 10803.3 409.672   6
   0   3  -7 10436.8 418.745  10
   0  -3  -6-5.32538 37.8385   2
   0  -3  -6-51.8338 54.6043   4
   0   3  -6 28.8131 63.8861  10
   0  -3  -6-75.2125 129.889   1
   0  -3  -6 86.5437 89.2827   3
   0   3  -6 36.0335 54.3657   5
   0  -3  -6 3.22878 59.7342   6
   0  -3  -6 16.2525 48.7617   9
   0   3  -5 10895.1 393.751  10
   0  -3  -5 11479.8 599.745   1
   0  -3  -5 12159.1 424.989   6
   0  -3  -5 12051.9 363.577   9
   0  -3  -5 11292.5 359.954   4
   0   3  -5 11486.5 375.227   5
   0  -3  -5 11227.7 494.301   8
   0  -3  -4 147.786 109.603   1
   0  -3  -4-26.1533 62.5482   6
   0  -3  -4 66.6790 66.0242   4
   0  -3  -4 43.3742 49.7666   9
   0   3  -4-13.5836 55.8156   5
   0  -3  -4 61.0653 77.8160   8
   0  -3  -3 17423.4 463.788   9
   0  -3  -3 16606.5 451.644   8
   0   3  -3 16465.3 409.791   5
   0  -3  -3 16543.6 652.902   1
   0  -3  -3 16429.3 456.477   4
   0  -3  -3 16653.8 506.509   6
   0  -3  -2 58.9245 68.2790   9
   0  -3  -2 54.7564 44.8431   8
   0  -3  -2 61.3967 85.0045   4
   0   3  -2-63.5257 102.253   2
   0  -3  -2 134.146 133.999   1
   0   3  -2-37.8991 59.1867   5
   0  -3  -2 21.9045 65.7114   6
   0  -3  -1 16839.6 615.054   1
   0  -3  -1 18443.3 536.994   9
   0  -3  -1 18088.4 538.976   4
   0  -3  -1 18007.5 561.207   6
   0   3  -1 18495.2 524.722   2
   0  -3  -1 17333.2 384.897   2
   0   3  -1 16680.7 578.228   7
   0   3   0 82.4440 116.608   7
   0   3   0 9.63333 83.8359   9
   0  -3   0 65.6032 83.6463   6
   0  -3   0 76.5435 82.6866   2
   0  -3   0 30.5647 81.5027   9
   0   3   0-22.4595 69.2099   4
   0  -3   0-46.5002 97.3716   4
   0   3   0-33.9937 58.8121   2
   0   3   1 19255.7 546.150   4
   0   3   1 16965.5 595.743   7
   0  -3   1 16738.0 525.801   2
   0   3   1 16516.2 493.779   9
   0  -3   1 17510.8 593.340   4
   0  -3   2 159.855 116.847   2
   0   3   2 107.293 71.3752   9
   0   3   2 133.202 130.609   7
   0   3   2 50.9002 78.8708   4
   0  -3   2 35.9648 125.097   4
   0  -3   3 16282.2 616.629   2
   0  -3   3 15046.4 618.029   4
   0   3   3 15422.6 643.575   7
   0   3   3 16654.7 463.969   9
   0   3   3 16521.5 486.779   6
   0   3   4 96.0764 139.134   7
   0  -3   4 54.5028 44.6939   5
   0  -3   4-161.799 130.090   2
   0   3   4 14.2650 58.1096   6
   0   3   4 13.6358 55.9639   9
   0  -3   5 11475.9 608.983   2
   0   3   5 11591.2 396.065   6
   0   3   5 11370.8 630.448   7
   0  -3   5 11773.0 377.409   5
   0  -3   6 8.52766 71.9719   5
   0  -3   6-46.6816 147.781   2
   0  -3   6 53.7434 88.8600   3
   0   3   6 19.9706 73.9872   6
   0   3   6-44.7195 135.776   7
   0   3   6-0.70634 39.7058   2
   0   3   7 10614.5 388.141   6
   0  -3   7 10237.6 422.486   5
   0   3   7 10468.7 351.328   2
   0   3   7 10123.7 664.300   7
   0  -3   7 10137.0 471.424   3
   0  -3   7 10367.1 651.368   2
   0  -3   8 120.237 188.603   2
   0   3   8-46.0592 144.646   7
   0   3   8 108.539 76.6530   2
   0  -3   8 26.3365 89.6828   3
   0  -3   8 32.5532 82.0923   5
   0   3   8-11.0941 62.4542   6
   0   3   9 18802.2 559.054   6
   0  -3   9 18758.3 951.430   2
   0   3   9 16610.9 922.196   7
   0   3   9 18362.1 598.899   2
   0  -3   9 17232.3 610.245   3
   0   3  10 64.0552 71.6225   6
   0   3  10 16.7387 189.907   7
   0  -3  10 97.7796 89.1130   3
   0   3  10 74.8136 118.260   2
   0  -3  10-11.4530 203.105   2
   0   3  11 6576.92 437.097   2
   0  -3  11 5749.23 588.978   2
   0  -3  11 5734.65 349.363   3
   0   3  11 5359.34 629.797   7
   0   3  11 6252.34 361.135   6
   0  -3  12 133.495 210.372   2
   0   3  12 13.1124 134.596   2
   0  -3  12-25.8880 76.0786   3
   0   3  12 79.3051 95.3583   6
   0   3  12-23.8264 258.927   7
   0   3  13 955.133 184.041   6
   0  -3  13 923.253 322.624   2
   0   3  13 1088.38 242.680   2
   0   3  13 881.686 309.193   7
   0  -3  13 892.408 143.162   3
   0   3  14 191.726 262.298   7
   0  -3  14 179.796 254.244   2
   0   3  14 174.068 157.107   2
   0   3  15 4543.48 458.434   2
   0   3  15 3915.89 602.395   7
   0  -3  15 3252.08 553.733   2
   0  -3  16-37.7333 235.264   2
   0   3  16-186.771 208.403   7
   0   3  16 107.250 160.183   2
   0   3  17 26942.7 1621.62   7
   0  -3  17 26861.7 1542.81   2
   0   3  18 2.72627 313.190   7
   0  -3  18 120.717 253.900   2
   0   3  19 5601.57 823.477   7
   0  -3  19 5401.27 766.562   2
   0   3  20-157.020 273.305   7
   0  -3  20 431.398 327.053   2
   0   3  21 204.652 340.360   7
   0  -3  21 689.631 311.850   2
   0  -3  22-215.999 328.928   2
   0   4 -21 31.7567 210.505   1
   0  -4 -21-422.328 332.848   1
   0  -4 -21 123.977 244.833   8
   0   4 -20 416.943 206.730   9
   0   4 -20 814.008 342.353   8
   0  -4 -20 1276.35 436.830   8
   0  -4 -20 440.227 262.057   1
   0   4 -20 856.177 384.700   1
   0  -4 -19-186.418 254.300   8
   0   4 -19 50.6021 227.941   8
   0  -4 -19-207.005 210.991   1
   0   4 -19-45.2868 239.195   1
   0   4 -19-118.324 160.638   9
   0   4 -18 635.025 312.122   8
   0   4 -18 230.661 260.325   1
   0  -4 -18 906.657 303.173   8
   0  -4 -18 428.529 295.874   1
   0   4 -18 934.355 302.546   9
   0   4 -17 270.324 248.877   8
   0  -4 -17 62.0516 196.333   1
   0   4 -17-303.477 269.497   1
   0   4 -17 199.575 177.389   9
   0  -4 -17 61.6201 223.759   8
   0   4 -16 1905.21 380.815   9
   0   4 -16 867.804 287.907   1
   0  -4 -16 1569.95 392.179   8
   0  -4 -16 2049.93 437.040   1
   0   4 -15-153.168 169.558   9
   0  -4 -15-108.392 177.543   8
   0   4 -15 284.305 239.502   1
   0  -4 -15-114.754 172.329   1
   0   4 -14 4575.20 575.869   1
   0  -4 -14 4229.17 563.319   8
   0   4 -14 3778.76 475.308   9
   0  -4 -14 4565.59 601.271   1
   0   4 -13 7.47569 147.027   9
   0   4 -13-226.402 169.675   1
   0  -4 -13 101.315 204.522   8
   0  -4 -13-57.7546 175.195   1
   0   4 -12 3445.00 314.709  10
   0  -4 -12 3518.51 451.755   8
   0  -4 -12 4918.31 582.059   1
   0  -4 -12 3540.30 315.264   3
   0   4 -12 4009.55 472.086   9
   0  -4 -11-13.4423 88.2318   3
   0   4 -11-262.040 185.877   9
   0  -4 -11 46.1292 76.9707   4
   0  -4 -11-98.2819 176.655   8
   0   4 -11 57.4681 96.8527  10
   0  -4 -10 6821.44 304.500   9
   0   4 -10 6583.95 391.377  10
   0  -4 -10 7356.79 455.550   3
   0  -4 -10 7530.53 654.612   1
   0  -4 -10 6807.83 563.601   8
   0   4 -10 6611.05 565.825   9
   0  -4 -10 6803.65 315.078   4
   0  -4  -9-101.368 124.980   3
   0   4  -9 94.6063 92.7640   5
   0  -4  -9-21.0189 46.1596   9
   0   4  -9-75.9675 145.607   9
   0  -4  -9 57.7486 79.6554   4
   0  -4  -9 139.261 189.493   1
   0   4  -9-63.3677 74.2667  10
   0  -4  -8 33405.0 1250.17   1
   0   4  -8 33508.3 1181.96   9
   0   4  -8 34278.0 815.480  10
   0  -4  -8 34055.2 679.000   9
   0  -4  -8 32240.7 958.189   3
   0  -4  -8 33877.7 693.711   4
   0  -4  -8 34128.6 800.241   6
   0   4  -8 34542.8 791.659   5
   0   4  -7-6.81699 58.5124   5
   0  -4  -7-31.9551 113.464   3
   0  -4  -7 122.262 76.4198   4
   0  -4  -7 40.7837 90.9190   6
   0   4  -7-4.20086 77.9542   9
   0  -4  -7 218.302 203.660   1
   0  -4  -7 84.4766 55.8181   9
   0   4  -7 67.3918 73.2012  10
   0  -4  -7 56.1500 99.5847   8
   0  -4  -6 12864.5 445.766   4
   0  -4  -6 12552.8 568.137   8
   0  -4  -6 12183.7 593.597   3
   0  -4  -6 12960.5 503.963   6
   0   4  -6 12136.5 472.440  10
   0  -4  -6 12661.9 430.202   9
   0  -4  -6 13603.0 744.853   1
   0   4  -6 12172.1 418.779   5
   0   4  -5 68.6918 61.6086   5
   0  -4  -5 230.401 101.211   6
   0  -4  -5-67.7987 101.829   3
   0  -4  -5-36.3716 62.7233   9
   0  -4  -5 147.471 138.430   1
   0  -4  -5 14.7503 80.5000   8
   0  -4  -5 36.6552 65.1312   4
   0  -4  -4 3691.40 376.714   1
   0   4  -4 3782.05 229.290   5
   0  -4  -4 3812.24 255.716   8
[truncated: 11,503,972 more chars]
