# Supplementary material for: Selected solid-state behaviour of three di-tert-butyl-substituted N-salicylideneaniline derivatives: temperature-induced phase transitions and chromic behaviour
Source: Acta Crystallogr C Struct Chem. 2021 Sep 29;77(Pt 10):659–67. doi: 10.1107/S2053229621008780 (PMC8491094; doi:10.1107/S2053229621008780)
Supplement: Supplementary file 2 [file c-77-00659-1A_100Ksup2.hkl]

data_1A_100K                                                                    
_shelx_title ' testa in P-1'                                                    
_shelx_refln_list_code          4                                               
_shelx_F_calc_maximum      156.76                                               
_exptl_crystal_F_000       352.00                                               
_reflns_d_resolution_high  0.8000                                               
                                                                                
loop_                                                                           
 _space_group_symop_operation_xyz                                               
 'x, y, z'                                                                      
 '-x, -y, -z'                                                                   
                                                                                
_cell_length_a     6.5324                                                       
_cell_length_b    10.6141                                                       
_cell_length_c    14.1675                                                       
_cell_angle_alpha  80.364                                                       
_cell_angle_beta   81.094                                                       
_cell_angle_gamma  74.507                                                       
                                                                                
_shelx_F_squared_multiplier     1.000                                           
                                                                                
loop_                                                                           
 _refln_index_h                                                                 
 _refln_index_k                                                                 
 _refln_index_l                                                                 
 _refln_F_squared_calc                                                          
 _refln_F_squared_meas                                                          
 _refln_F_squared_sigma                                                         
 _refln_observed_status                                                         
   1   0   0        745.15        779.94        11.85 o                         
   2   0   0       1159.32       1151.00        12.13 o                         
   3   0   0         44.03         45.21         5.83 o                         
   4   0   0         20.07          7.16         8.65 o                         
   5   0   0         68.99         68.69         7.13 o                         
   6   0   0          1.71          4.61         3.90 o                         
   7   0   0        190.89        175.93        13.36 o                         
  -7   1   0         15.96         17.64         6.63 o                         
  -6   1   0          1.54          2.60         3.85 o                         
  -5   1   0         95.80         82.54         9.34 o                         
  -4   1   0         12.59          7.82         1.27 o                         
  -3   1   0        690.16        702.84        16.49 o                         
  -2   1   0          3.51          2.67         0.73 o                         
  -1   1   0          0.16          0.79         0.63 o                         
   1   1   0        295.72        283.25        10.40 o                         
   2   1   0         44.32         40.51         1.64 o                         
   3   1   0         12.72          8.95         3.13 o                         
   4   1   0        335.26        292.41        76.27 o                         
   5   1   0          0.87          0.13         3.30 o                         
   6   1   0         26.57         31.97         4.42 o                         
   7   1   0         12.69         14.95         5.11 o                         
  -7   2   0        278.71        294.10        25.01 o                         
  -6   2   0        458.87        456.46        20.06 o                         
  -5   2   0        156.09        162.58         8.93 o                         
  -4   2   0        659.33        634.22        15.29 o                         
  -3   2   0          1.05          0.95         0.90 o                         
  -2   2   0         24.56         18.24         1.34 o                         
  -1   2   0         99.08        106.59         2.65 o                         
   0   2   0       2514.46       2553.30        27.64 o                         
   1   2   0       1309.99       1240.30        19.33 o                         
   2   2   0        443.50        471.75        14.55 o                         
   3   2   0        370.07        366.88         5.93 o                         
   4   2   0        709.95        604.91        36.39 o                         
   5   2   0        179.37        200.41        11.34 o                         
   6   2   0        128.23        146.91        11.01 o                         
   7   2   0         56.78         53.53         8.03 o                         
   8   2   0          0.40          4.49         5.88 o                         
  -7   3   0         82.01         94.86        15.05 o                         
  -6   3   0        226.83        233.88        20.67 o                         
  -5   3   0         13.23         12.15        11.74 o                         
  -4   3   0         64.48         63.80         6.50 o                         
  -3   3   0          0.95          2.02         0.99 o                         
  -2   3   0         84.16         82.73         4.13 o                         
  -1   3   0          1.07         -0.65         1.84 o                         
   0   3   0        853.61        834.75        19.70 o                         
   1   3   0         40.86         43.26         4.93 o                         
   2   3   0       1240.67       1231.81        15.91 o                         
   3   3   0          7.03          6.83         2.03 o                         
   4   3   0         38.72         34.91         3.29 o                         
   5   3   0         50.14         61.04         6.80 o                         
   6   3   0         90.97         98.99        13.13 o                         
   7   3   0         71.11         52.93        10.83 o                         
   8   3   0          8.23         19.67         7.98 o                         
  -6   4   0          9.51         17.88         4.99 o                         
  -5   4   0          1.31         -0.49         3.07 o                         
  -4   4   0          7.43          6.96         3.65 o                         
  -3   4   0         77.15         80.52         3.26 o                         
  -2   4   0        319.18        319.89        13.27 o                         
  -1   4   0        480.19        474.47        12.25 o                         
   0   4   0         76.27         70.53         6.91 o                         
   1   4   0        810.55        804.90        22.50 o                         
   2   4   0       2349.95       2396.88        37.72 o                         
   3   4   0          1.42          0.11         1.96 o                         
   4   4   0         15.13         18.49         2.65 o                         
   5   4   0          3.23          2.96         4.91 o                         
   6   4   0         70.09         61.46         9.78 o                         
   7   4   0         86.50         85.82        13.03 o                         
   8   4   0          3.39         12.60         8.43 o                         
  -6   5   0         19.78         30.55         6.20 o                         
  -5   5   0         28.66         24.11         5.89 o                         
  -4   5   0         22.59         21.94         3.31 o                         
  -3   5   0         35.58         32.62         6.21 o                         
  -2   5   0        658.16        671.55        10.04 o                         
  -1   5   0        228.50        232.92         9.63 o                         
   0   5   0          0.31         -2.17         3.63 o                         
   1   5   0        636.41        682.33        23.02 o                         
   2   5   0        334.80        337.63        16.10 o                         
   3   5   0         15.58         26.66         3.55 o                         
   4   5   0          0.08          5.02         2.32 o                         
   5   5   0         36.02         42.76         3.95 o                         
   6   5   0         48.19         39.52         8.63 o                         
   7   5   0          0.02          5.13         5.86 o                         
  -6   6   0          1.00         -2.07         3.58 o                         
  -5   6   0        170.79        162.97        12.31 o                         
  -4   6   0        399.13        395.07        12.51 o                         
  -3   6   0          0.05          0.06         2.02 o                         
  -2   6   0         83.04         82.50         4.16 o                         
  -1   6   0          7.19         13.18         3.56 o                         
   0   6   0         17.82         10.57         4.31 o                         
   1   6   0         20.04         33.78         6.55 o                         
   2   6   0        412.93        471.12        21.01 o                         
   3   6   0        135.60        147.19         8.94 o                         
   4   6   0        458.76        481.18        12.01 o                         
   5   6   0         10.71         11.71         2.73 o                         
   6   6   0        346.26        372.61        23.81 o                         
   7   6   0        152.16        136.79        16.06 o                         
  -5   7   0          4.09          4.77         8.55 o                         
  -4   7   0          5.90          6.18         2.76 o                         
  -3   7   0         45.15         40.82         5.70 o                         
  -2   7   0         68.70         71.33         4.28 o                         
  -1   7   0        170.20        176.01         7.30 o                         
   0   7   0         10.07         18.44         6.58 o                         
   1   7   0        259.93        275.78        17.54 o                         
   2   7   0         33.98         43.24         7.94 o                         
   3   7   0        135.85        118.17         7.74 o                         
   4   7   0          0.13          2.18         5.13 o                         
   5   7   0         31.74         30.55         3.87 o                         
   6   7   0         46.16         51.36         9.82 o                         
   7   7   0         54.79         64.06        10.81 o                         
  -4   8   0          8.74          9.00         4.71 o                         
  -3   8   0          1.16          3.45         2.16 o                         
  -2   8   0        202.40        199.11        15.58 o                         
  -1   8   0        211.52        217.30        12.62 o                         
   0   8   0       1896.59       1817.90        32.60 o                         
   1   8   0         53.94         46.25         8.64 o                         
   2   8   0        112.86        101.75        11.95 o                         
   3   8   0         16.45         16.74         2.99 o                         
   4   8   0          0.33          7.64         2.96 o                         
   5   8   0         15.17         16.95         4.21 o                         
   6   8   0         31.90         32.93         6.32 o                         
   7   8   0          3.70          7.51         5.64 o                         
  -4   9   0          0.29         -0.48         4.53 o                         
  -3   9   0          0.30         -1.49         3.53 o                         
  -2   9   0          7.67          6.66         3.52 o                         
  -1   9   0         59.70         64.77         5.19 o                         
   0   9   0        593.71        621.13        20.48 o                         
   1   9   0          3.29         -1.00         4.34 o                         
   2   9   0          6.47          8.52         6.05 o                         
   3   9   0         28.86         39.46         8.42 o                         
   4   9   0        371.93        321.00        21.38 o                         
   5   9   0          1.52          4.79         3.39 o                         
   6   9   0          5.21          5.64         3.49 o                         
   7   9   0         69.13         64.04        12.26 o                         
  -3  10   0         28.71         31.23         4.79 o                         
  -2  10   0         60.48         54.03         7.19 o                         
  -1  10   0         10.31         13.25         5.15 o                         
   0  10   0         60.47         72.11         6.00 o                         
   1  10   0          8.18          0.73         5.16 o                         
   2  10   0          0.15          4.74         4.69 o                         
   3  10   0         58.27         68.62        11.37 o                         
   4  10   0        153.25        124.07        14.55 o                         
   5  10   0          4.50         12.50         4.34 o                         
   6  10   0          1.01          3.21         3.30 o                         
  -2  11   0         11.01         10.70         4.11 o                         
  -1  11   0        154.09        153.90        18.61 o                         
   0  11   0        176.79        188.55         9.78 o                         
   1  11   0         48.67         51.95        10.53 o                         
   2  11   0          3.79          9.18         6.54 o                         
   3  11   0         15.63         24.80         8.81 o                         
   4  11   0          0.20          0.76         5.36 o                         
   5  11   0          8.09          6.94         5.43 o                         
  -1  12   0          2.05         -2.27         4.92 o                         
   0  12   0        189.31        174.91        13.05 o                         
   1  12   0         16.47         18.71         4.32 o                         
   2  12   0         78.05         87.99        13.50 o                         
   3  12   0         24.30         40.29        10.06 o                         
   4  12   0         49.65         42.30         9.71 o                         
   2  13   0         29.34         33.12         6.70 o                         
  -4 -12   1          0.37         -3.41         3.86 o                         
  -3 -12   1         77.56         87.34         9.47 o                         
  -2 -12   1         62.16         75.85         8.72 o                         
  -1 -12   1         34.80         33.61         4.90 o                         
   0 -12   1          1.94          4.49         6.12 o                         
   1 -12   1         30.52         31.28         6.63 o                         
  -5 -11   1        131.39        127.33        10.57 o                         
  -4 -11   1          1.74         19.49         7.01 o                         
  -3 -11   1         18.66         17.16         7.27 o                         
  -2 -11   1         16.85         17.42         5.08 o                         
  -1 -11   1         88.12         90.49         8.92 o                         
   0 -11   1         82.41         88.57         7.00 o                         
   1 -11   1         48.60         42.01         8.57 o                         
   2 -11   1         39.21         41.20         5.40 o                         
  -6 -10   1          2.24          5.76         5.64 o                         
  -5 -10   1          1.99          1.65         5.46 o                         
  -4 -10   1         10.91          7.31         4.67 o                         
  -3 -10   1        140.42        143.73        15.61 o                         
  -2 -10   1        112.75         90.04        12.63 o                         
  -1 -10   1         65.61         63.92        11.54 o                         
   0 -10   1         92.63         94.00         6.88 o                         
   1 -10   1         30.24         39.14        10.95 o                         
   2 -10   1          0.59          3.71         3.59 o                         
   3 -10   1         24.26         26.43         4.28 o                         
  -6  -9   1          5.47         23.76         7.91 o                         
  -5  -9   1          7.76          7.59         3.47 o                         
  -4  -9   1         69.62         78.16        10.88 o                         
  -3  -9   1        164.96        169.29        15.98 o                         
  -2  -9   1          0.92         -0.98         4.10 o                         
  -1  -9   1        321.41        314.42        21.11 o                         
   0  -9   1        924.43        898.25        19.02 o                         
   1  -9   1         54.80         47.83         4.68 o                         
   2  -9   1         13.94          7.25         3.59 o                         
   3  -9   1          0.01          4.17         2.58 o                         
   4  -9   1          0.03          8.11         5.23 o                         
  -7  -8   1          5.83          2.71         6.40 o                         
  -6  -8   1         57.22         55.79         6.99 o                         
  -5  -8   1         64.99         61.85         5.27 o                         
  -4  -8   1         12.60         16.59         5.19 o                         
  -3  -8   1          1.06          7.53         5.20 o                         
  -2  -8   1        143.41        138.62        13.53 o                         
  -1  -8   1        414.68        400.70        22.94 o                         
   0  -8   1          3.97          7.05         3.70 o                         
   1  -8   1          0.40          2.53         2.09 o                         
   2  -8   1         17.56         16.72         4.29 o                         
   3  -8   1         13.69          7.22         3.08 o                         
   4  -8   1         34.84         49.83         8.07 o                         
  -7  -7   1        194.23        198.53        19.50 o                         
  -6  -7   1        112.60        114.66         9.50 o                         
  -5  -7   1          4.38          2.80         2.90 o                         
  -4  -7   1         19.95         24.20         3.33 o                         
  -3  -7   1          6.57         14.04         5.61 o                         
  -2  -7   1          1.85          7.64         4.98 o                         
  -1  -7   1          0.00          2.97         4.35 o                         
   0  -7   1        151.45        140.40        12.61 o                         
   1  -7   1        152.64        159.09         6.99 o                         
   2  -7   1        136.40        145.85         6.30 o                         
   3  -7   1        187.53        155.31         8.10 o                         
   4  -7   1         59.11         55.86         7.37 o                         
   5  -7   1         30.59         26.29         5.82 o                         
  -7  -6   1        344.71        338.71        28.41 o                         
  -6  -6   1        256.80        269.73        14.38 o                         
  -5  -6   1        127.51        124.55         8.98 o                         
  -4  -6   1          9.23         10.85         2.61 o                         
  -3  -6   1          5.21         10.84         4.41 o                         
  -2  -6   1         79.70        106.43        10.13 o                         
  -1  -6   1          4.43          9.17         4.99 o                         
   0  -6   1          2.65          5.18         4.19 o                         
   1  -6   1        722.41        709.30        13.35 o                         
   2  -6   1         27.69         32.58         4.27 o                         
   3  -6   1          2.94          2.30         2.23 o                         
   4  -6   1          4.45          6.60         7.57 o                         
   5  -6   1          4.66         11.15         4.41 o                         
   6  -6   1          5.95          5.55         4.84 o                         
  -7  -5   1         42.19         38.61         9.87 o                         
  -6  -5   1          2.46          8.34         3.75 o                         
  -5  -5   1         66.27         79.97         7.75 o                         
  -4  -5   1          5.75          7.10         2.31 o                         
  -3  -5   1        195.50        194.38         8.45 o                         
  -2  -5   1         42.55         55.39         7.12 o                         
  -1  -5   1         23.00         19.83         4.78 o                         
   0  -5   1         17.82         22.05         4.89 o                         
   1  -5   1         12.93         11.00         2.11 o                         
   2  -5   1        856.04        883.20        11.15 o                         
   3  -5   1          0.27         -0.33         2.02 o                         
   4  -5   1         20.26         27.86         5.19 o                         
   5  -5   1          2.41          6.28         4.16 o                         
   6  -5   1         21.84         26.20         7.59 o                         
  -7  -4   1          1.62         10.00         5.50 o                         
  -6  -4   1         20.30         22.05         5.23 o                         
  -5  -4   1          4.28          9.21         3.70 o                         
  -4  -4   1         85.43         67.00        11.27 o                         
  -3  -4   1          0.47         -0.54         2.75 o                         
  -2  -4   1       1339.84       1437.05        29.20 o                         
  -1  -4   1         79.14         67.98         6.80 o                         
   0  -4   1         50.19         46.98         6.04 o                         
   1  -4   1         54.54         58.57         3.28 o                         
   2  -4   1        282.78        305.89         5.81 o                         
   3  -4   1         88.89         75.05         4.64 o                         
   4  -4   1        447.37        448.71        16.72 o                         
   5  -4   1        141.41        139.80        19.84 o                         
   6  -4   1          0.16          0.07         6.52 o                         
  -7  -3   1          7.90          2.99         5.18 o                         
  -6  -3   1         14.37         17.15         3.52 o                         
  -5  -3   1        229.38        232.25        10.03 o                         
  -4  -3   1         34.23         24.97        12.24 o                         
  -3  -3   1         17.15         16.47         2.59 o                         
  -2  -3   1         21.57         28.92         3.83 o                         
  -1  -3   1        202.41        199.12         9.70 o                         
   0  -3   1        837.20        797.91        19.41 o                         
   1  -3   1         73.83         74.53         3.14 o                         
   2  -3   1       1493.39       1560.28        17.22 o                         
   3  -3   1        617.27        661.54        14.15 o                         
   4  -3   1          0.15          4.47         3.53 o                         
   5  -3   1        167.43        171.21        11.47 o                         
   6  -3   1         45.25         44.49         6.64 o                         
   7  -3   1         37.32         28.10         9.12 o                         
  -7  -2   1        199.01        210.45        27.83 o                         
  -6  -2   1          0.04          1.86         2.54 o                         
  -5  -2   1         19.27         21.16         4.04 o                         
  -4  -2   1         16.83         20.83         2.07 o                         
  -3  -2   1        706.54        725.11        16.51 o                         
  -2  -2   1         14.13         15.60         1.59 o                         
  -1  -2   1         43.66         36.97         3.76 o                         
   0  -2   1       5098.34       4833.75       105.05 o                         
   1  -2   1         66.96         73.01         2.57 o                         
   2  -2   1        309.09        276.24        15.05 o                         
   3  -2   1         32.11         32.08         2.56 o                         
   4  -2   1         38.85         27.81         7.64 o                         
   5  -2   1         44.11         54.26         5.51 o                         
   6  -2   1        213.58        219.66        13.99 o                         
   7  -2   1         64.28         77.59        13.46 o                         
  -7  -1   1         10.93         19.93         5.62 o                         
  -6  -1   1         10.15          8.02         2.36 o                         
  -5  -1   1        156.17        152.13         6.31 o                         
  -4  -1   1        359.11        356.10        11.01 o                         
  -3  -1   1         56.86         53.52         9.14 o                         
  -2  -1   1          5.90          7.69         1.48 o                         
  -1  -1   1        536.97        537.90         9.00 o                         
   0  -1   1       1361.32       1323.70        13.68 o                         
   1  -1   1       3230.49       3120.06        23.51 o                         
   2  -1   1         49.37         45.33         1.60 o                         
   3  -1   1         39.16         30.20         5.77 o                         
   4  -1   1         82.56         73.25         5.27 o                         
   5  -1   1         80.01         71.49         5.97 o                         
   6  -1   1        118.16        141.86        12.06 o                         
   7  -1   1        227.12        235.44        15.53 o                         
  -7   0   1        125.75        146.95        12.55 o                         
  -6   0   1         15.59         10.15         5.44 o                         
  -5   0   1          0.00          1.47         1.61 o                         
  -4   0   1          7.99          6.91         2.02 o                         
  -3   0   1        771.23        728.60        12.53 o                         
  -2   0   1        134.79        133.70         4.58 o                         
  -1   0   1        143.93        141.41         2.98 o                         
   1   0   1       1034.48        991.38        11.93 o                         
   2   0   1        312.17        304.89        11.06 o                         
   3   0   1        213.55        187.14         8.35 o                         
   4   0   1         41.52         43.82         4.97 o                         
   5   0   1        204.97        209.62        11.84 o                         
   6   0   1         37.80         35.23         6.05 o                         
   7   0   1        273.73        295.24        17.27 o                         
  -7   1   1         70.72         84.58        10.75 o                         
  -6   1   1         16.39         14.71         5.32 o                         
  -5   1   1          0.35          6.22         3.74 o                         
  -4   1   1         74.07         71.10         3.92 o                         
  -3   1   1         35.82         25.23         3.33 o                         
  -2   1   1        141.43        131.34         2.37 o                         
  -1   1   1        156.59        150.87         4.70 o                         
   1   1   1       1663.53       1606.37        16.71 o                         
   2   1   1         12.63         12.40         1.17 o                         
   3   1   1        419.73        453.85        17.89 o                         
   4   1   1          8.89         11.45         5.11 o                         
   5   1   1          3.90         16.38         4.45 o                         
   6   1   1        205.77        214.34        13.23 o                         
   7   1   1         26.95         25.12         5.95 o                         
  -7   2   1        301.95        315.32        26.28 o                         
  -6   2   1         60.05         52.23        10.95 o                         
  -5   2   1          3.67          7.84         5.44 o                         
  -4   2   1          9.67          7.01         4.73 o                         
  -3   2   1         20.68         19.32         1.62 o                         
  -2   2   1          1.41          2.04         1.27 o                         
  -1   2   1       3084.90       2974.74        19.07 o                         
   0   2   1        868.12        898.27        13.93 o                         
   1   2   1       1889.81       1901.12        25.53 o                         
   2   2   1        454.47        447.36        21.70 o                         
   3   2   1          7.42          8.61         2.02 o                         
   4   2   1         71.82         67.55        13.16 o                         
   5   2   1         17.41         21.30        10.20 o                         
   6   2   1        196.09        209.67        12.98 o                         
   7   2   1         46.66         48.34        10.68 o                         
   8   2   1         90.64        114.95        17.01 o                         
  -7   3   1         11.08         22.10         9.84 o                         
  -6   3   1          1.59         -1.19         4.58 o                         
  -5   3   1         74.74         76.87         7.87 o                         
  -4   3   1        153.57        138.05         5.53 o                         
  -3   3   1        633.68        683.50        12.40 o                         
  -2   3   1        592.73        611.27        10.94 o                         
  -1   3   1        933.52        853.68        14.31 o                         
   0   3   1       1435.92       1416.94        11.67 o                         
   1   3   1       1063.43       1067.02        22.63 o                         
   2   3   1       1288.50       1263.86        15.51 o                         
   3   3   1         85.26         75.50         4.67 o                         
   4   3   1        370.07        369.60         9.97 o                         
   5   3   1        139.93        133.98        13.22 o                         
   6   3   1         48.44         41.40         9.49 o                         
   7   3   1         92.09         76.98        12.44 o                         
   8   3   1         42.89         46.82        11.14 o                         
  -6   4   1          0.37          5.91         5.56 o                         
  -5   4   1         73.25         69.04         7.73 o                         
  -4   4   1        153.50        145.70         6.56 o                         
  -3   4   1          9.41         10.28         2.45 o                         
  -2   4   1          0.45         -0.04         0.56 o                         
  -1   4   1        206.08        215.89         8.25 o                         
   0   4   1        347.40        363.45         8.71 o                         
   1   4   1        440.52        441.24        16.90 o                         
   2   4   1          2.56          0.76         1.50 o                         
   3   4   1         94.66         75.05         4.98 o                         
   4   4   1        247.36        256.41         9.54 o                         
   5   4   1        133.03        134.18         6.82 o                         
   6   4   1        222.72        217.52        18.43 o                         
   7   4   1         19.04         12.88         6.14 o                         
   8   4   1         17.80         14.07         8.00 o                         
  -6   5   1         97.30        119.77        15.63 o                         
  -5   5   1         74.38         65.15         7.97 o                         
  -4   5   1         16.06         19.90         3.03 o                         
  -3   5   1          6.65          6.65         1.86 o                         
  -2   5   1          0.27         -0.36         0.95 o                         
  -1   5   1         91.18         78.03         5.73 o                         
   0   5   1         93.79         93.99         5.98 o                         
   1   5   1         21.49         13.23         4.22 o                         
   2   5   1       1515.20       1695.76        26.53 o                         
   3   5   1         75.84         78.92         5.24 o                         
   4   5   1        108.10        113.93         5.87 o                         
   5   5   1         76.34         79.91         6.17 o                         
   6   5   1         34.88         28.66         8.00 o                         
   7   5   1         11.52          2.96         6.48 o                         
   8   5   1          1.78         -5.83         5.83 o                         
  -6   6   1          4.59          6.19         4.58 o                         
  -5   6   1         20.57         16.96         7.96 o                         
  -4   6   1         19.20         23.02         5.13 o                         
  -3   6   1         12.70         20.00         4.31 o                         
  -2   6   1         36.19         31.88         3.01 o                         
  -1   6   1          1.22          1.63         2.51 o                         
   0   6   1          2.92          6.00         3.66 o                         
   1   6   1        738.96        774.34        27.22 o                         
   2   6   1        217.49        225.78        16.38 o                         
   3   6   1         36.21         35.53         3.80 o                         
   4   6   1         84.03         82.44        10.57 o                         
   5   6   1         78.16         79.41         6.60 o                         
   6   6   1        763.26        774.12        34.02 o                         
   7   6   1        182.33        190.99        18.87 o                         
  -5   7   1        108.01         93.70         9.73 o                         
  -4   7   1        134.06        122.85        10.38 o                         
  -3   7   1        201.97        210.27         9.49 o                         
  -2   7   1         17.80         16.41         2.82 o                         
  -1   7   1         61.80         67.78         6.61 o                         
   0   7   1         19.38         22.90         4.29 o                         
   1   7   1        103.70        115.61        12.12 o                         
   2   7   1        113.23         82.67         6.63 o                         
   3   7   1         17.07         15.11         2.74 o                         
   4   7   1         19.52         18.55         5.18 o                         
   5   7   1          2.12          5.73         5.78 o                         
   6   7   1        360.87        333.14        23.24 o                         
   7   7   1        183.22        169.58        18.77 o                         
  -4   8   1          0.06          0.97         3.38 o                         
  -3   8   1         34.80         37.51         4.69 o                         
  -2   8   1        102.58        107.00         9.79 o                         
  -1   8   1         52.84         55.71         6.58 o                         
   0   8   1        255.26        253.17        12.23 o                         
   1   8   1         26.51         29.07         7.10 o                         
   2   8   1        101.35         73.51        29.71 o                         
   3   8   1          7.15          4.84         1.90 o                         
   4   8   1        112.56        128.45        13.23 o                         
   5   8   1        314.15        294.58        15.51 o                         
   6   8   1          5.04          9.69         3.88 o                         
   7   8   1         65.49         85.44        13.90 o                         
  -4   9   1          2.14         10.38         7.62 o                         
  -3   9   1         74.33         50.66         5.38 o                         
  -2   9   1         51.53         65.05         7.41 o                         
  -1   9   1        265.42        278.60        13.97 o                         
   0   9   1        462.34        423.38        16.58 o                         
   1   9   1        171.84        178.64        16.52 o                         
   2   9   1         79.78         87.05        11.69 o                         
   3   9   1        156.81        136.74        14.51 o                         
   4   9   1         56.76         50.34         9.68 o                         
   5   9   1          1.31          0.82         3.32 o                         
   6   9   1         32.73         35.65         5.61 o                         
   7   9   1          0.00          0.78         5.32 o                         
  -3  10   1          6.53          2.01         2.96 o                         
  -2  10   1          7.65          6.18         9.41 o                         
  -1  10   1         91.09         93.92        11.02 o                         
   0  10   1         76.29         83.42         8.42 o                         
   1  10   1         49.42         45.67        10.04 o                         
   2  10   1          5.33         19.26         7.71 o                         
   3  10   1         34.69         38.41         8.90 o                         
   4  10   1         19.79         17.74         6.53 o                         
   5  10   1         85.10         74.91        11.37 o                         
   6  10   1          0.33          5.07         7.32 o                         
  -2  11   1          0.69          6.57         5.53 o                         
  -1  11   1         28.76         23.85         5.01 o                         
   0  11   1        237.71        244.54        20.49 o                         
   1  11   1         80.94         78.24         8.41 o                         
   2  11   1         29.52         40.24         9.95 o                         
   3  11   1          1.56          6.18         6.61 o                         
   4  11   1        145.74        134.26        16.09 o                         
   5  11   1         22.73         13.94         7.15 o                         
   6  11   1          9.26          5.38         7.27 o                         
  -1  12   1         38.80         30.97         5.97 o                         
   0  12   1          2.87         15.17         5.20 o                         
   1  12   1         11.08         18.18         5.30 o                         
   2  12   1         14.89         20.93         8.14 o                         
   3  12   1          4.21         15.96         7.95 o                         
   4  12   1         32.78         40.34        10.28 o                         
   5  12   1         63.54         56.90        11.11 o                         
   1  13   1        146.97        149.45        11.89 o                         
   2  13   1        121.21        142.45        18.44 o                         
   3  13   1          3.75          8.16         8.02 o                         
  -4 -12   2          0.94          1.52         9.19 o                         
  -3 -12   2        167.06        166.20        12.74 o                         
  -2 -12   2          0.43         -3.24         3.24 o                         
  -1 -12   2         61.45         48.51         7.04 o                         
   0 -12   2          1.35         -1.49         3.54 o                         
  -5 -11   2          0.23          7.42         6.35 o                         
  -4 -11   2         10.48          9.62         4.39 o                         
  -3 -11   2          7.79         12.07         4.18 o                         
  -2 -11   2          7.13         15.98         4.99 o                         
  -1 -11   2         44.44         42.57         6.38 o                         
   0 -11   2        171.46        168.12         9.57 o                         
   1 -11   2        132.70        138.39        11.52 o                         
   2 -11   2         11.68          9.70         5.91 o                         
  -6 -10   2         60.87         67.71        12.04 o                         
  -5 -10   2        149.30        134.26        17.26 o                         
  -4 -10   2          1.08         -0.33         4.50 o                         
  -3 -10   2          0.24          2.70         3.96 o                         
  -2 -10   2          3.26          4.93         3.85 o                         
  -1 -10   2         32.27         36.70         5.77 o                         
   0 -10   2        139.78        142.84         8.58 o                         
   1 -10   2         12.89         14.49         3.12 o                         
   2 -10   2          2.16          5.55         5.65 o                         
   3 -10   2         51.97         63.35         7.84 o                         
  -6  -9   2         18.83         15.74         4.59 o                         
  -5  -9   2         28.47         29.03         5.34 o                         
  -4  -9   2         40.42         39.50         8.09 o                         
  -3  -9   2         16.47         19.23         7.22 o                         
  -2  -9   2          2.56          1.41         4.39 o                         
  -1  -9   2        471.19        484.00        17.70 o                         
   0  -9   2        207.11        203.21        11.34 o                         
   1  -9   2          0.04         -0.74         2.91 o                         
   2  -9   2         14.99         15.69         3.38 o                         
   3  -9   2         27.54         26.01         5.30 o                         
   4  -9   2         56.77         46.28        11.08 o                         
  -7  -8   2         10.82          8.53         4.57 o                         
  -6  -8   2         62.17         61.16         6.07 o                         
  -5  -8   2          4.91          9.91         4.05 o                         
  -4  -8   2          1.48         -0.18         2.48 o                         
  -3  -8   2        337.37        339.57        20.72 o                         
  -2  -8   2        122.20        118.78        12.61 o                         
  -1  -8   2        611.44        580.49        18.23 o                         
   0  -8   2        317.55        298.84        12.86 o                         
   1  -8   2        173.89        166.78         7.77 o                         
   2  -8   2         15.13         14.84         3.43 o                         
   3  -8   2          1.44          5.82         3.28 o                         
   4  -8   2         31.04         24.47         5.32 o                         
  -7  -7   2         22.04         24.12         4.84 o                         
  -6  -7   2         29.38         31.22         4.78 o                         
  -5  -7   2         38.08         42.98         5.90 o                         
  -4  -7   2         10.83         11.13         2.65 o                         
  -3  -7   2          8.78         -3.35         4.04 o                         
  -2  -7   2          0.49         -3.23         4.59 o                         
  -1  -7   2        227.12        208.18        11.12 o                         
   0  -7   2        507.60        515.48        15.48 o                         
   1  -7   2          1.99          0.99         2.56 o                         
   2  -7   2         55.11         63.64         4.01 o                         
   3  -7   2         16.04         17.20         4.21 o                         
   4  -7   2          6.49          8.75         8.64 o                         
   5  -7   2         13.29         19.57         5.71 o                         
  -7  -6   2        316.80        315.17        13.42 o                         
  -6  -6   2          2.00          8.74         3.39 o                         
  -5  -6   2          1.83          5.59         4.15 o                         
  -4  -6   2        150.74        149.78         8.55 o                         
  -3  -6   2        189.78        213.93        14.32 o                         
  -2  -6   2         17.77         22.14         5.35 o                         
  -1  -6   2          7.01          4.53         2.74 o                         
   0  -6   2        107.18        102.68         6.73 o                         
   1  -6   2         37.23         39.12         3.46 o                         
   2  -6   2         15.40         14.77         2.21 o                         
   3  -6   2        198.16        193.04        11.01 o                         
   4  -6   2        293.93        263.33        14.02 o                         
   5  -6   2         18.71         18.42         5.05 o                         
  -7  -5   2         23.83         17.76         4.34 o                         
  -6  -5   2          8.47         15.65         3.41 o                         
  -5  -5   2         37.09         40.88         6.01 o                         
  -4  -5   2          7.49          7.73         2.93 o                         
  -3  -5   2         30.51         29.43         5.29 o                         
  -2  -5   2        207.20        223.85        13.19 o                         
  -1  -5   2        315.34        303.92        15.45 o                         
   0  -5   2        300.27        305.93        10.29 o                         
   1  -5   2        375.97        410.92        12.72 o                         
   2  -5   2         45.29         53.51         3.16 o                         
   3  -5   2         73.24         73.73         6.74 o                         
   4  -5   2          0.17          4.26         3.61 o                         
   5  -5   2          9.90         10.38         4.08 o                         
   6  -5   2         10.81          4.35         5.25 o                         
  -7  -4   2          7.00          5.25         3.96 o                         
  -6  -4   2         49.41         46.42         5.04 o                         
  -5  -4   2          7.52          9.12         3.66 o                         
  -4  -4   2         15.20          7.66         7.65 o                         
  -2  -4   2        221.48        226.51        11.89 o                         
  -1  -4   2        122.94        131.86         6.55 o                         
   0  -4   2        182.80        187.38         7.35 o                         
   1  -4   2          1.67          6.04         2.14 o                         
   2  -4   2         14.18         17.32         2.01 o                         
   3  -4   2          0.22          2.11         2.74 o                         
   4  -4   2         58.17         65.82         4.53 o                         
   5  -4   2          0.32         -2.39         3.38 o                         
   6  -4   2         15.12         11.67         5.31 o                         
  -7  -3   2          1.65         10.05         7.05 o                         
  -6  -3   2         37.09         39.47         4.05 o                         
  -5  -3   2         33.06         30.82         3.56 o                         
  -4  -3   2         18.27         12.02         3.71 o                         
  -3  -3   2        315.34        303.87        10.57 o                         
  -2  -3   2        111.72         95.80         6.77 o                         
  -1  -3   2        132.71        141.58         6.01 o                         
   0  -3   2          6.40          2.90         3.01 o                         
   1  -3   2          4.03          4.69         1.39 o                         
   2  -3   2         51.19         56.65         2.98 o                         
   3  -3   2         38.31         35.27         3.76 o                         
   4  -3   2         11.11         10.85         2.14 o                         
   5  -3   2        232.18        218.77        12.68 o                         
   6  -3   2         57.98         54.88         7.55 o                         
   7  -3   2          1.01         -3.55         5.80 o                         
  -7  -2   2         98.59        108.40        10.80 o                         
  -6  -2   2        197.87        209.09         8.37 o                         
  -5  -2   2        263.12        265.46         8.56 o                         
  -4  -2   2          3.29          5.30         2.23 o                         
  -3  -2   2       1150.81       1158.83        16.28 o                         
  -2  -2   2         14.26         18.19         2.12 o                         
  -1  -2   2        553.40        553.19         6.81 o                         
   0  -2   2        556.46        492.09        12.08 o                         
   1  -2   2       2948.93       2873.64        33.93 o                         
   2  -2   2          1.91          1.93         1.01 o                         
   3  -2   2        308.54        295.17         8.09 o                         
   4  -2   2        314.53        284.38        18.95 o                         
   5  -2   2        909.53        911.93        20.39 o                         
   6  -2   2        269.24        269.19        12.51 o                         
   7  -2   2          3.41          8.24         4.64 o                         
  -7  -1   2          3.10          0.65         5.41 o                         
  -6  -1   2         34.29         39.55         6.34 o                         
  -5  -1   2          7.49         11.29         2.50 o                         
  -4  -1   2          9.28          8.25         2.22 o                         
  -3  -1   2         73.90         76.65         3.28 o                         
  -2  -1   2       4237.13       4060.19        23.71 o                         
  -1  -1   2       4776.18       4733.10        36.99 o                         
   0  -1   2        249.27        238.93         7.23 o                         
   1  -1   2          7.78          9.26         0.80 o                         
   2  -1   2         91.32         99.62         2.92 o                         
   3  -1   2        232.16        241.68         4.40 o                         
   4  -1   2          1.82          2.05         0.85 o                         
   5  -1   2        123.46        123.66         7.74 o                         
   6  -1   2         90.58         83.37        13.11 o                         
   7  -1   2          0.09         10.74         5.99 o                         
  -7   0   2         26.14         28.54         7.03 o                         
  -6   0   2          4.19          4.53         7.27 o                         
  -5   0   2         13.55         19.33         3.85 o                         
  -4   0   2         13.54         10.40         2.58 o                         
  -3   0   2        580.74        560.84        12.65 o                         
  -2   0   2        373.26        379.03        14.36 o                         
  -1   0   2      24574.04      23635.94       164.38 o                         
   0   0   2       1577.18       1564.51        16.56 o                         
   1   0   2        433.00        414.85         7.49 o                         
   2   0   2         22.90         22.40         2.18 o                         
   3   0   2        107.74        107.69         4.79 o                         
   4   0   2        658.91        676.83        18.02 o                         
   5   0   2          6.53          8.08         3.71 o                         
   6   0   2         27.53         30.81         5.63 o                         
   7   0   2          3.88          8.71         6.64 o                         
  -7   1   2         16.66         37.50        10.35 o                         
  -6   1   2          6.12          4.01         4.38 o                         
  -5   1   2          0.60          6.27         6.97 o                         
  -4   1   2        113.62        104.95         9.95 o                         
  -3   1   2        117.68        104.71        10.33 o                         
  -2   1   2        949.44        938.53         9.16 o                         
  -1   1   2       1144.53       1110.57         9.32 o                         
   0   1   2         22.47         21.47         1.75 o                         
   1   1   2        999.21        998.00         9.64 o                         
   2   1   2          8.33          9.18         1.49 o                         
   3   1   2        154.24        163.11         5.34 o                         
   4   1   2          8.42          7.85         4.76 o                         
   5   1   2          1.76          3.27         4.53 o                         
   6   1   2         23.46         27.46         8.04 o                         
   7   1   2         32.71         41.27         6.83 o                         
   8   1   2         11.79         11.67         7.37 o                         
  -7   2   2        148.19        173.61        19.87 o                         
  -6   2   2          8.77          6.72         4.94 o                         
  -5   2   2         75.82         63.07        10.11 o                         
  -4   2   2         86.35         70.65         7.30 o                         
  -3   2   2         95.36         94.83         4.44 o                         
  -2   2   2        276.50        281.83         7.82 o                         
  -1   2   2       6988.52       6981.29        56.59 o                         
   0   2   2       6347.13       6442.12        91.32 o                         
   1   2   2          1.27         -0.44         2.16 o                         
   2   2   2        207.09        182.04         8.27 o                         
   3   2   2        747.86        859.06        30.58 o                         
   4   2   2        812.39        807.96        14.49 o                         
   5   2   2          2.92         -1.98         4.10 o                         
   6   2   2        274.16        258.32        20.00 o                         
   7   2   2         51.22         50.63        10.92 o                         
   8   2   2         11.86         11.04         7.80 o                         
  -7   3   2         50.18         59.28        11.30 o                         
  -6   3   2         13.41         20.53         8.23 o                         
  -5   3   2         45.74         35.73         8.89 o                         
  -4   3   2          2.71          4.94         1.77 o                         
  -3   3   2         66.16         70.44         4.39 o                         
  -2   3   2         27.65         15.73         4.23 o                         
  -1   3   2       1245.23       1251.32        14.28 o                         
   0   3   2        591.31        587.86        10.46 o                         
   1   3   2         15.03         17.17         3.84 o                         
   2   3   2          8.26          9.56         2.09 o                         
   3   3   2          7.16         10.36         3.14 o                         
   4   3   2        126.82        100.83        71.31 o                         
   5   3   2        150.78        146.68        14.39 o                         
   6   3   2         26.28         25.19         7.37 o                         
   7   3   2         84.05         64.09        11.82 o                         
   8   3   2         34.73         33.05        10.49 o                         
  -6   4   2          1.70          8.63         7.08 o                         
  -5   4   2         33.86         26.71         7.33 o                         
  -4   4   2         12.99         18.98         2.92 o                         
  -3   4   2        446.94        476.39        11.68 o                         
  -2   4   2         20.60         18.61         1.55 o                         
  -1   4   2        507.62        501.29        12.43 o                         
   0   4   2        146.35        157.22         4.49 o                         
   1   4   2       2583.72       2692.57        42.19 o                         
   2   4   2        119.27         99.08         8.37 o                         
   3   4   2         14.35         12.66         3.82 o                         
   4   4   2          2.10          3.81         2.26 o                         
   5   4   2          1.78          3.17         2.02 o                         
   6   4   2        455.62        454.80        26.56 o                         
   7   4   2          1.76         -0.54         5.99 o                         
   8   4   2         11.25         29.09         9.89 o                         
  -6   5   2        168.94        183.08        20.03 o                         
  -5   5   2          5.42          3.26         3.21 o                         
  -4   5   2          5.82          7.05         2.46 o                         
  -3   5   2        261.35        278.95         9.74 o                         
  -2   5   2        102.14        112.05         7.30 o                         
  -1   5   2        133.18        131.24         7.18 o                         
   0   5   2         36.81         38.67         3.90 o                         
   1   5   2       1231.50       1233.59        31.68 o                         
   2   5   2       1445.51       1580.17        35.58 o                         
   3   5   2         26.18         32.82         5.61 o                         
   4   5   2        165.62        170.45         8.78 o                         
   5   5   2         24.56         24.86         3.95 o                         
   6   5   2          6.49          7.57         6.38 o                         
   7   5   2         26.07         16.05         7.23 o                         
   8   5   2         39.87         49.32        11.84 o                         
  -5   6   2         29.88         36.07         6.19 o                         
  -4   6   2          6.98          5.14         2.26 o                         
  -3   6   2          8.81          8.11         4.10 o                         
  -2   6   2         23.84         30.97         4.72 o                         
  -1   6   2         94.46         86.35         8.83 o                         
   0   6   2        204.25        214.33         9.15 o                         
   1   6   2          8.87         -0.54         4.28 o                         
   2   6   2          4.96         10.75         4.41 o                         
   3   6   2        248.17        280.91        16.55 o                         
   4   6   2          3.05          3.06         3.78 o                         
   5   6   2        205.06        219.26        10.81 o                         
   6   6   2        292.99        271.18        20.77 o                         
   7   6   2          0.23          3.82         5.36 o                         
  -5   7   2          0.70          9.11         4.40 o                         
  -4   7   2         13.27         12.84         4.10 o                         
  -3   7   2        180.98        179.56         8.85 o                         
  -2   7   2        314.85        289.40        13.07 o                         
  -1   7   2        100.23        101.18         7.49 o                         
   0   7   2        188.60        199.16         9.82 o                         
   1   7   2        246.35        261.86        17.48 o                         
   2   7   2         25.03         18.34         5.62 o                         
   3   7   2         16.66         15.04         6.25 o                         
   4   7   2         41.68         36.94         7.62 o                         
   5   7   2          2.08         12.49         3.84 o                         
   6   7   2        108.51        107.21        13.30 o                         
   7   7   2          5.30          6.54         6.25 o                         
  -4   8   2          0.68          2.23         3.58 o                         
  -3   8   2         74.78         81.73         6.45 o                         
  -2   8   2        415.46        427.24        16.77 o                         
  -1   8   2       1149.70       1122.82        25.55 o                         
   0   8   2        346.98        331.58        13.36 o                         
   1   8   2          5.10          9.60         6.24 o                         
   2   8   2          1.67          2.39         4.84 o                         
   3   8   2         22.28         22.21         6.33 o                         
   4   8   2         44.82         40.42         8.20 o                         
   5   8   2         42.76         48.48         6.49 o                         
   6   8   2         50.88         48.75         7.20 o                         
   7   8   2          8.27         18.85         7.28 o                         
  -4   9   2          0.56          4.74         4.02 o                         
  -3   9   2          0.92          3.33         2.71 o                         
  -2   9   2         26.75         24.31         5.07 o                         
  -1   9   2          6.82          6.89         3.73 o                         
   0   9   2          9.43         14.98         4.02 o                         
   1   9   2        165.63        161.25        15.87 o                         
   2   9   2          9.67          4.35         4.68 o                         
   3   9   2         92.94         63.66        10.04 o                         
   4   9   2          0.09          0.44         5.01 o                         
   5   9   2         36.14         39.02         8.06 o                         
   6   9   2          4.16          7.82         3.89 o                         
   7   9   2         51.11         37.21         9.77 o                         
  -3  10   2         97.14        100.94         7.89 o                         
  -2  10   2          0.08         -0.90         3.67 o                         
  -1  10   2        141.23        144.04        10.80 o                         
   0  10   2          0.47          7.08         4.14 o                         
   1  10   2         39.36         42.48         5.94 o                         
   2  10   2          2.03         -1.45         5.26 o                         
   3  10   2         34.34         25.89         8.55 o                         
   4  10   2          0.06         13.64         6.80 o                         
   5  10   2          6.84         13.88         6.72 o                         
   6  10   2          4.51          9.89         3.58 o                         
  -2  11   2          0.03          3.51         3.13 o                         
  -1  11   2         56.68         69.55         7.90 o                         
   0  11   2         50.08         46.50         6.81 o                         
   1  11   2         10.28         11.73         4.64 o                         
   2  11   2          4.18         13.33         7.19 o                         
   3  11   2         39.05         40.85         9.87 o                         
   4  11   2        104.13         88.90        13.01 o                         
   5  11   2         26.60         28.42         8.71 o                         
   6  11   2         79.57         93.62         9.77 o                         
  -1  12   2         10.86          9.73         4.43 o                         
   0  12   2          0.55          5.94         3.90 o                         
   1  12   2         31.64         45.37         6.51 o                         
   2  12   2         42.55         31.33         9.66 o                         
   3  12   2          7.83          7.69         5.42 o                         
   4  12   2          2.03          3.32         5.81 o                         
   5  12   2         46.49         43.03        10.36 o                         
   1  13   2         12.38         29.91         9.48 o                         
   2  13   2        150.94        207.19        22.47 o                         
   3  13   2          3.63          0.01         5.81 o                         
  -3 -12   3         25.78         32.90         6.21 o                         
  -2 -12   3         40.59         37.01         8.79 o                         
  -1 -12   3          0.03          1.61         3.71 o                         
   0 -12   3          0.70          7.93         5.11 o                         
  -5 -11   3        105.56         91.61        14.48 o                         
  -4 -11   3          0.65         14.05         7.71 o                         
  -3 -11   3         61.45         83.66         9.01 o                         
  -2 -11   3          1.85         -0.71         7.12 o                         
  -1 -11   3         23.00         23.60         4.91 o                         
   0 -11   3         65.71         61.91         5.96 o                         
   1 -11   3         64.46         75.05        12.98 o                         
   2 -11   3         55.44         66.33        12.40 o                         
  -5 -10   3          2.73         12.16         7.42 o                         
  -4 -10   3          0.52          6.66         5.35 o                         
  -3 -10   3         87.10         71.39         8.03 o                         
  -2 -10   3          0.66         -0.13         4.42 o                         
  -1 -10   3        119.64        112.08         9.48 o                         
   0 -10   3         10.57         12.72         3.55 o                         
   1 -10   3          7.39          4.07         4.07 o                         
   2 -10   3          1.24          4.94         5.42 o                         
   3 -10   3         34.43         30.51         8.57 o                         
  -6  -9   3          0.01          8.66         6.35 o                         
  -5  -9   3          0.60         10.13         4.20 o                         
  -4  -9   3         67.64         76.03         7.39 o                         
  -3  -9   3          0.96         -0.60         2.74 o                         
  -2  -9   3         89.67        102.40         8.65 o                         
  -1  -9   3       1342.22       1307.39        29.31 o                         
   0  -9   3          2.60          2.17         2.55 o                         
   1  -9   3          6.95          9.63         2.88 o                         
   2  -9   3          6.37          5.29         3.50 o                         
   3  -9   3          0.02          2.86         5.25 o                         
   4  -9   3          0.55          1.12         5.53 o                         
  -6  -8   3         10.30          7.19         3.14 o                         
  -5  -8   3         17.33         18.91         3.62 o                         
  -4  -8   3          4.03          8.18         2.87 o                         
  -3  -8   3         62.53         67.39         6.91 o                         
  -2  -8   3        539.94        529.34        18.05 o                         
  -1  -8   3          0.01          4.28         4.50 o                         
   0  -8   3         55.76         52.67         6.66 o                         
   1  -8   3          0.43          3.98         3.18 o                         
   2  -8   3          4.26          5.21         3.37 o                         
   3  -8   3          0.01         -1.63         3.09 o                         
   4  -8   3          1.70          6.83         4.06 o                         
  -7  -7   3        141.04        126.42         8.92 o                         
  -6  -7   3          0.50          1.01         3.70 o                         
  -5  -7   3          5.71         10.36         3.49 o                         
  -4  -7   3         15.27         15.68         3.22 o                         
  -3  -7   3          6.11          7.19         3.31 o                         
  -2  -7   3        111.15        109.79         8.17 o                         
  -1  -7   3       1092.53       1062.99        23.44 o                         
   0  -7   3        126.20        127.84         8.06 o                         
   1  -7   3          2.23          6.90         2.94 o                         
   2  -7   3         50.33         42.41         3.88 o                         
   3  -7   3        212.18        183.27        11.35 o                         
   4  -7   3         38.25         25.11         5.10 o                         
   5  -7   3         12.68         13.93         5.40 o                         
  -7  -6   3        128.71        121.25        11.41 o                         
  -6  -6   3         70.87         69.37         8.62 o                         
  -5  -6   3         46.14         50.27         4.99 o                         
  -4  -6   3          0.83          1.86         2.54 o                         
  -3  -6   3          0.21         -1.98         3.93 o                         
  -2  -6   3         23.11         22.06         4.03 o                         
  -1  -6   3         44.91         47.76         5.10 o                         
   0  -6   3         20.07         17.02         3.06 o                         
   1  -6   3        198.62        206.84         7.93 o                         
   2  -6   3         23.12         23.34         2.90 o                         
   3  -6   3         14.86         12.68         3.78 o                         
   4  -6   3          5.94          6.69         3.43 o                         
   5  -6   3        196.26        209.76        13.96 o                         
  -7  -5   3         17.16         21.78         4.82 o                         
  -6  -5   3          1.68          7.65         2.98 o                         
  -5  -5   3          0.67         -0.26         2.60 o                         
  -4  -5   3        271.03        260.88        12.13 o                         
  -3  -5   3        307.44        313.59        17.23 o                         
  -2  -5   3          2.13          1.64         3.57 o                         
  -1  -5   3        133.74        140.98         7.71 o                         
   0  -5   3         76.23         77.03         5.38 o                         
   1  -5   3        620.28        599.07        14.15 o                         
   2  -5   3        160.65        168.53         6.24 o                         
   3  -5   3         46.67         48.81         5.73 o                         
   4  -5   3         69.86         59.68         6.77 o                         
   5  -5   3        160.81        163.85        11.93 o                         
   6  -5   3         73.46         68.36         8.89 o                         
  -7  -4   3          0.17         -2.61         2.61 o                         
  -6  -4   3         94.35         92.71         6.80 o                         
  -5  -4   3          3.98          8.30         2.93 o                         
  -4  -4   3          0.33          1.10         1.93 o                         
  -3  -4   3        477.92        487.50        13.24 o                         
  -2  -4   3        493.39        464.07        11.09 o                         
  -1  -4   3        257.66        244.20        12.81 o                         
   0  -4   3         14.69         16.11         2.53 o                         
   1  -4   3       3305.42       3529.77        40.27 o                         
   2  -4   3         33.86         32.01         4.00 o                         
   3  -4   3         18.64         19.84         3.88 o                         
   4  -4   3        102.34        103.51         5.85 o                         
   5  -4   3         16.15         13.47         4.25 o                         
   6  -4   3          4.03          1.70         3.89 o                         
  -7  -3   3         10.35         16.13         4.27 o                         
  -6  -3   3         48.98         46.35         4.46 o                         
  -5  -3   3        137.37        150.17         6.77 o                         
  -4  -3   3          0.68          2.52         1.80 o                         
  -3  -3   3         76.13         69.13         4.32 o                         
  -2  -3   3         97.01         86.84         4.79 o                         
  -1  -3   3         10.33          8.56         1.93 o                         
   0  -3   3        152.26        147.86         8.35 o                         
   1  -3   3       2483.28       2581.17        40.41 o                         
   3  -3   3         16.87         15.97         2.46 o                         
   4  -3   3          0.14          1.50         1.91 o                         
   5  -3   3          0.73          1.68         2.72 o                         
   6  -3   3        199.13        190.91        13.38 o                         
   7  -3   3          9.80         12.27         4.87 o                         
  -7  -2   3          0.14          3.97         3.59 o                         
  -6  -2   3          2.12          7.41         2.67 o                         
  -5  -2   3         11.32          8.54         2.67 o                         
  -4  -2   3         32.80         32.44         3.16 o                         
  -3  -2   3        115.01        120.98         5.64 o                         
  -2  -2   3          0.18          0.82         1.37 o                         
  -1  -2   3         76.71         85.17         2.69 o                         
   0  -2   3        128.49        120.30         6.91 o                         
   1  -2   3        301.93        279.69         5.09 o                         
   2  -2   3        264.89        269.20         5.63 o                         
   3  -2   3         39.97         36.16         2.77 o                         
   4  -2   3        502.47        502.91        10.53 o                         
   5  -2   3        489.62        466.26        14.60 o                         
   6  -2   3        104.34        104.55         8.02 o                         
   7  -2   3         58.23         67.88         9.12 o                         
  -7  -1   3          3.00          7.75         5.44 o                         
  -6  -1   3        205.80        191.97        10.59 o                         
  -5  -1   3        178.58        184.89         7.17 o                         
  -4  -1   3        259.27        260.53         7.53 o                         
  -3  -1   3          3.46          5.29         2.19 o                         
  -2  -1   3        380.82        389.70         7.63 o                         
  -1  -1   3       3850.03       3895.75        27.83 o                         
   0  -1   3        386.33        359.74        10.60 o                         
   1  -1   3        483.23        482.36         5.50 o                         
   2  -1   3        101.05         93.03         3.50 o                         
   3  -1   3        161.56        158.90         5.27 o                         
   4  -1   3        190.08        202.28         6.77 o                         
   5  -1   3        575.51        584.99        15.94 o                         
   6  -1   3        313.11        322.05        13.31 o                         
   7  -1   3          9.25         11.69         4.81 o                         
  -7   0   3         23.70         20.54         8.04 o                         
  -6   0   3          7.35          8.80         3.30 o                         
  -5   0   3          7.52         14.19         3.39 o                         
  -4   0   3         41.93         44.79         3.14 o                         
  -3   0   3        487.49        496.44        11.46 o                         
  -2   0   3          4.73          6.10         1.59 o                         
  -1   0   3        592.19        581.82         9.22 o                         
   0   0   3       1670.86       1564.98        20.68 o                         
   1   0   3         99.67        104.41         3.95 o                         
   2   0   3        493.59        487.54         8.56 o                         
   3   0   3        124.37        137.31         5.56 o                         
   4   0   3         15.34         11.74         1.24 o                         
   5   0   3          6.43          6.18         3.76 o                         
   6   0   3         84.12         89.62         8.86 o                         
   7   0   3         19.44         23.59         7.71 o                         
  -7   1   3         65.98         85.09        14.51 o                         
  -6   1   3          2.35          4.54         4.62 o                         
  -5   1   3         71.33         67.80         7.75 o                         
  -4   1   3         61.51         56.56         4.91 o                         
  -3   1   3        189.68        168.68         4.87 o                         
  -2   1   3          0.24         -0.37         1.00 o                         
  -1   1   3       6201.51       6416.21        55.10 o                         
   0   1   3       2259.90       2205.10        25.05 o                         
   1   1   3        483.62        445.37         7.20 o                         
   2   1   3        258.50        295.26         6.29 o                         
   3   1   3        724.14        792.57        11.14 o                         
   4   1   3        261.53        231.26         9.20 o                         
   5   1   3        237.66        236.60        12.22 o                         
   6   1   3         49.28         49.24         7.12 o                         
   7   1   3          1.34          4.77         7.13 o                         
   8   1   3         29.34         26.53         9.79 o                         
  -7   2   3          1.04         -1.62         5.48 o                         
  -6   2   3          0.18          2.25         4.75 o                         
  -5   2   3          0.05          4.93         4.22 o                         
  -4   2   3         91.09         82.80        11.52 o                         
  -3   2   3          3.14          3.61         1.17 o                         
  -2   2   3        336.78        375.75         7.25 o                         
  -1   2   3       4006.88       3937.23        23.37 o                         
   0   2   3         17.86         21.01         1.95 o                         
   1   2   3        228.28        214.89         7.05 o                         
   2   2   3        980.80        959.61        20.30 o                         
   3   2   3        630.60        683.29        16.69 o                         
   4   2   3         22.49         16.10         3.01 o                         
   5   2   3        144.57         97.55        20.69 o                         
   6   2   3        103.90         95.37        12.64 o                         
   7   2   3        101.55         96.13        14.06 o                         
   8   2   3         11.38         21.59         8.88 o                         
  -6   3   3         53.75         72.25        12.43 o                         
  -5   3   3         12.58         16.85         6.73 o                         
  -4   3   3        134.93        138.21         6.95 o                         
  -3   3   3        231.50        224.98         6.99 o                         
  -2   3   3        668.25        670.17         9.02 o                         
  -1   3   3        551.94        532.09        13.49 o                         
   0   3   3         83.02         79.00         3.33 o                         
   1   3   3       2103.89       2044.96        33.75 o                         
   2   3   3        532.78        578.18        31.61 o                         
   3   3   3        293.64        305.15        12.84 o                         
   4   3   3        104.40        101.79         7.47 o                         
   5   3   3        287.76        269.41         9.04 o                         
   6   3   3         50.31         59.12        10.10 o                         
   7   3   3        104.43        103.80        14.03 o                         
   8   3   3         13.30         10.35         7.83 o                         
  -6   4   3          6.29          9.97         7.12 o                         
  -5   4   3          1.00         -2.73         3.95 o                         
  -4   4   3          0.79          4.59         2.72 o                         
  -3   4   3          0.12          0.51         1.89 o                         
  -2   4   3         47.67         48.36         4.31 o                         
  -1   4   3       1079.73       1092.23        14.81 o                         
   0   4   3        136.17        151.37         4.47 o                         
   1   4   3        849.04        982.52        26.14 o                         
   2   4   3        240.47        242.35         6.64 o                         
   3   4   3         35.34         35.63         5.90 o                         
   4   4   3         60.11         55.79        18.50 o                         
   5   4   3        311.78        322.12        11.31 o                         
   6   4   3        114.16        117.28        14.38 o                         
   7   4   3          2.35          6.11         6.47 o                         
   8   4   3         11.91         10.35         7.12 o                         
  -6   5   3         50.43         40.68        11.05 o                         
  -5   5   3         15.11         15.74         6.73 o                         
  -4   5   3         37.03         44.39         4.46 o                         
  -3   5   3         21.87         24.95         3.43 o                         
  -2   5   3        460.54        427.40        23.76 o                         
  -1   5   3        319.26        320.08        11.03 o                         
   0   5   3          0.96          1.95         1.57 o                         
   1   5   3       3352.67       3729.13        56.95 o                         
   2   5   3         17.99         31.41         6.45 o                         
   3   5   3          1.05          6.38         4.07 o                         
   4   5   3         18.06         18.30         5.07 o                         
   5   5   3        289.24        290.90        11.75 o                         
   6   5   3          2.09         -0.76         4.76 o                         
   7   5   3          0.60         -6.43         6.43 o                         
   8   5   3          0.70         -6.92         8.02 o                         
  -5   6   3         10.26         20.82         8.14 o                         
  -4   6   3          1.29          0.05         2.28 o                         
  -3   6   3          0.02          2.00         2.21 o                         
  -2   6   3         15.99         16.36         3.61 o                         
  -1   6   3        133.28        135.93         8.02 o                         
   0   6   3          5.72          6.04         2.46 o                         
   1   6   3         81.73         63.90         8.76 o                         
   2   6   3         13.07          4.22         3.90 o                         
   3   6   3         23.71         16.89         5.20 o                         
   4   6   3          4.37          4.82         4.14 o                         
   5   6   3       1751.32       1819.64        31.11 o                         
   6   6   3          1.29          7.11         6.16 o                         
   7   6   3         11.61         15.90         6.52 o                         
   8   6   3          5.06          1.28         5.78 o                         
  -5   7   3        102.25        111.88        10.78 o                         
  -4   7   3          1.67          9.98         3.92 o                         
  -3   7   3          7.57          7.50         2.64 o                         
  -2   7   3         64.33         67.39         6.79 o                         
  -1   7   3        181.88        178.44         9.58 o                         
   0   7   3        174.31        173.36         9.06 o                         
   1   7   3          0.22          2.63         4.50 o                         
   2   7   3        160.30        214.80        16.10 o                         
   3   7   3         23.08         21.93         6.37 o                         
   4   7   3         24.56         23.89         6.37 o                         
   5   7   3        419.40        449.07        26.91 o                         
   6   7   3        174.90        170.98        10.40 o                         
   7   7   3         23.16         16.66         6.64 o                         
  -4   8   3          7.63          9.60         3.81 o                         
  -3   8   3         23.19         22.46         3.85 o                         
  -2   8   3        162.20        151.57        10.29 o                         
  -1   8   3        320.51        316.02        13.65 o                         
   0   8   3        105.10        104.39         7.67 o                         
   1   8   3        516.52        538.70        15.98 o                         
   2   8   3         24.62         18.81         6.73 o                         
   3   8   3          0.26          1.51         4.34 o                         
   4   8   3         52.42         51.89         9.31 o                         
   5   8   3        133.83        143.47        13.61 o                         
   6   8   3          7.28          9.12         3.83 o                         
   7   8   3          2.33         10.71         7.50 o                         
  -4   9   3         18.79          7.55         5.72 o                         
  -3   9   3        137.27        138.86         8.85 o                         
  -2   9   3         14.87         15.20         4.10 o                         
  -1   9   3        214.24        218.73        17.03 o                         
   0   9   3         24.97         24.61         4.86 o                         
   1   9   3          4.59          5.96         3.63 o                         
   2   9   3          0.23          2.15         5.54 o                         
   3   9   3         75.91         58.06        10.06 o                         
   4   9   3         77.26         70.89        10.78 o                         
   5   9   3         44.27         39.74         8.60 o                         
   6   9   3         41.14         42.12         6.04 o                         
   7   9   3         17.57         15.94         7.85 o                         
  -3  10   3          8.48         11.73         3.73 o                         
  -2  10   3          0.79          7.74         3.53 o                         
  -1  10   3         26.26         28.47         7.46 o                         
   0  10   3         19.14         22.33         4.84 o                         
   1  10   3         11.81         11.08         7.18 o                         
   2  10   3         29.85         39.07         9.15 o                         
   3  10   3         47.72         40.34         8.98 o                         
   4  10   3        161.35        138.57        15.46 o                         
   5  10   3         48.42         53.07        10.49 o                         
   6  10   3          0.41          4.89         3.96 o                         
  -2  11   3         24.99         19.23        11.07 o                         
  -1  11   3        127.37        117.52        10.19 o                         
   0  11   3         12.90         18.02         4.25 o                         
   1  11   3          2.62          4.00         6.66 o                         
   2  11   3          0.96          0.65         5.15 o                         
   3  11   3        357.23        349.92        25.87 o                         
   4  11   3          5.64          9.61         7.53 o                         
   5  11   3         11.07         13.95         6.46 o                         
   6  11   3         32.30         38.27        11.02 o                         
  -1  12   3          9.15          2.75         4.98 o                         
   0  12   3          7.10          4.05         6.78 o                         
   1  12   3         37.06         68.82        13.42 o                         
   2  12   3         37.13         54.15        11.53 o                         
   3  12   3          3.58         14.52         8.13 o                         
   4  12   3          2.30          7.25         6.98 o                         
   5  12   3          0.09          5.79         6.87 o                         
   1  13   3        244.23        275.36        26.04 o                         
   2  13   3          1.22          5.14         5.34 o                         
   3  13   3         42.18         50.53        12.25 o                         
  -3 -12   4          0.95          1.23         5.30 o                         
  -2 -12   4          0.86         -2.20         4.40 o                         
  -1 -12   4         28.58         27.34         7.61 o                         
  -4 -11   4         28.68         35.36         9.51 o                         
  -3 -11   4         28.35         31.44         8.47 o                         
  -2 -11   4         20.33         14.77         6.78 o                         
  -1 -11   4         22.06         25.60         7.59 o                         
   0 -11   4         22.62         36.07         6.36 o                         
   1 -11   4          8.64         11.99         7.17 o                         
  -5 -10   4         19.60         23.08         8.10 o                         
  -4 -10   4          2.88          8.26         6.10 o                         
  -3 -10   4         31.82         33.91         8.88 o                         
  -2 -10   4         12.82         24.14         7.77 o                         
  -1 -10   4         54.85         58.66         9.52 o                         
   0 -10   4          1.77          7.73         5.49 o                         
   1 -10   4          0.98          8.23         4.49 o                         
   2 -10   4        107.86        123.14        16.56 o                         
  -6  -9   4          5.00          9.51         5.07 o                         
  -5  -9   4          8.18         14.72         6.50 o                         
  -4  -9   4          1.13          2.22         4.51 o                         
  -3  -9   4          0.62         12.72         5.96 o                         
  -2  -9   4         37.80         36.17         8.29 o                         
  -1  -9   4        116.90        108.95        12.11 o                         
   0  -9   4         20.79         23.55         6.38 o                         
   1  -9   4         17.26         24.86         4.89 o                         
   2  -9   4         27.86         34.19         9.18 o                         
   3  -9   4          0.51          6.59         6.58 o                         
  -6  -8   4          0.00          5.96         4.22 o                         
  -5  -8   4          0.12          5.75         3.15 o                         
  -4  -8   4         42.09         48.10         7.17 o                         
  -3  -8   4          0.04          0.66         5.35 o                         
  -2  -8   4        115.38        106.92        12.04 o                         
  -1  -8   4       1234.08       1177.26        36.16 o                         
   0  -8   4         30.06         26.58         5.95 o                         
   1  -8   4         14.13         13.69         3.71 o                         
   2  -8   4        114.48        117.59         6.52 o                         
   3  -8   4         24.58         22.67         4.87 o                         
   4  -8   4          0.01          5.47         6.07 o                         
  -7  -7   4          1.75          6.83         3.47 o                         
  -6  -7   4          0.07          8.05         3.39 o                         
  -5  -7   4         30.23         36.95         4.63 o                         
  -4  -7   4         37.95         42.57         5.35 o                         
  -3  -7   4          3.10         -0.38         4.91 o                         
  -2  -7   4        109.99        108.92        12.14 o                         
  -1  -7   4        372.22        371.80        19.66 o                         
   0  -7   4         48.64         53.74         7.67 o                         
   1  -7   4         21.18         29.83         4.91 o                         
   2  -7   4         51.60         49.03         4.12 o                         
   3  -7   4        154.59        128.94         9.43 o                         
   4  -7   4          4.39          5.23         3.42 o                         
   5  -7   4         85.49         89.57        10.69 o                         
  -7  -6   4         36.88         42.86         6.55 o                         
  -6  -6   4         83.16         73.78         6.42 o                         
  -5  -6   4         59.80         56.53         5.18 o                         
  -4  -6   4          8.07          4.45         2.75 o                         
  -3  -6   4         71.05         79.28        10.09 o                         
  -2  -6   4        280.91        267.13        16.59 o                         
  -1  -6   4         20.66         29.15         6.11 o                         
   0  -6   4         57.28         51.08         7.01 o                         
   1  -6   4        153.41        171.35        11.49 o                         
   2  -6   4         72.42         75.19         4.73 o                         
   3  -6   4         37.50         28.97         5.07 o                         
   4  -6   4         39.69         24.64         5.27 o                         
   5  -6   4         15.80         23.84         5.77 o                         
  -7  -5   4         71.05         73.71         6.91 o                         
  -6  -5   4          9.55         13.71         3.86 o                         
  -5  -5   4          5.87          6.49         2.52 o                         
  -4  -5   4         28.03         24.67         5.90 o                         
  -3  -5   4         10.64         14.62         3.46 o                         
  -2  -5   4        509.00        503.92        11.95 o                         
  -1  -5   4         58.80         52.40         7.03 o                         
   0  -5   4         19.69         18.78         4.30 o                         
   1  -5   4         18.99         24.77         4.76 o                         
   2  -5   4         11.23         21.53         2.85 o                         
   3  -5   4         15.59         17.62         2.72 o                         
   4  -5   4          9.50          9.85         3.90 o                         
   5  -5   4         81.84         82.84         8.65 o                         
   6  -5   4         71.95         74.04         9.02 o                         
  -7  -4   4         56.42         62.11         8.39 o                         
  -6  -4   4         12.83         19.39         3.57 o                         
  -5  -4   4        102.15        102.35         6.78 o                         
  -4  -4   4        188.69        201.12        13.66 o                         
  -3  -4   4         11.66         12.19         2.98 o                         
  -2  -4   4        224.60        216.15         7.51 o                         
  -1  -4   4         61.74         56.16         6.79 o                         
   0  -4   4         44.20         40.28         5.98 o                         
   1  -4   4        230.09        258.90         7.41 o                         
   2  -4   4         43.44         39.34         3.09 o                         
   3  -4   4          8.46         11.86         3.48 o                         
   4  -4   4          1.73          0.34         3.28 o                         
   5  -4   4          0.27          1.66         3.51 o                         
   6  -4   4         76.26         69.10        11.84 o                         
  -7  -3   4         18.83         22.67         4.90 o                         
  -6  -3   4         30.31         30.24         3.90 o                         
  -5  -3   4          8.11         15.84         2.95 o                         
  -4  -3   4        122.58        120.39         6.60 o                         
  -3  -3   4         18.07         25.03         2.96 o                         
  -2  -3   4         52.23         61.71         4.01 o                         
  -1  -3   4        469.35        444.72        20.13 o                         
   0  -3   4         11.96         11.35         1.56 o                         
   1  -3   4         19.61         18.70         1.99 o                         
   2  -3   4         18.66         15.94         2.04 o                         
   3  -3   4        153.41        159.50         5.80 o                         
   4  -3   4        323.80        326.82         9.05 o                         
   5  -3   4        144.44        147.04         8.68 o                         
   6  -3   4          5.22          2.26         2.87 o                         
   7  -3   4          4.61          9.35         4.39 o                         
  -7  -2   4          0.06          6.89         3.38 o                         
  -6  -2   4        214.62        228.61         9.02 o                         
  -5  -2   4        162.14        155.66         6.78 o                         
  -4  -2   4         67.86         75.75         4.48 o                         
  -3  -2   4        438.33        458.15        12.60 o                         
  -2  -2   4        293.60        284.64         6.75 o                         
  -1  -2   4        167.36        174.43         5.52 o                         
   0  -2   4       1474.13       1421.22        25.23 o                         
   1  -2   4         13.23          8.87         1.17 o                         
   2  -2   4        648.40        656.72         9.10 o                         
   3  -2   4          1.03          1.35         1.64 o                         
   4  -2   4        243.24        245.58         7.73 o                         
   5  -2   4        336.07        343.93         9.93 o                         
   6  -2   4        131.40        145.05         9.50 o                         
   7  -2   4         57.78         54.35         6.47 o                         
  -7  -1   4          0.63          4.27         3.43 o                         
  -6  -1   4         13.53          7.78         3.44 o                         
  -5  -1   4         28.75         28.15         3.46 o                         
  -4  -1   4          0.04          1.72         1.95 o                         
  -3  -1   4        577.46        567.88        13.65 o                         
  -2  -1   4       1234.35       1265.00        14.17 o                         
  -1  -1   4       1796.11       1791.97        12.79 o                         
   0  -1   4          0.43          0.47         2.16 o                         
   1  -1   4          0.81          0.79         0.99 o                         
   2  -1   4         67.41         74.83         4.43 o                         
   3  -1   4         35.69         33.83         2.73 o                         
   4  -1   4        370.41        368.42         9.26 o                         
   5  -1   4        184.29        190.31         9.30 o                         
   6  -1   4         84.93         80.37         7.03 o                         
   7  -1   4         24.91         42.45        12.43 o                         
  -7   0   4         28.75         42.82        10.98 o                         
  -6   0   4          5.52          9.49         4.14 o                         
  -5   0   4          3.78          6.78         2.14 o                         
  -4   0   4        110.47        103.77         4.03 o                         
  -3   0   4        121.67        114.93         6.02 o                         
  -2   0   4       2415.47       2515.37        24.32 o                         
  -1   0   4       2052.24       1994.73        18.77 o                         
   0   0   4        954.18        925.58        18.68 o                         
   1   0   4        137.41        135.76         8.15 o                         
   2   0   4        241.64        250.93         6.61 o                         
   3   0   4        898.90        980.57        12.97 o                         
   4   0   4         69.83         76.30         4.46 o                         
   5   0   4         98.03         88.29         6.42 o                         
   6   0   4         13.30          7.52         3.07 o                         
   7   0   4         29.52         31.28         9.21 o                         
  -7   1   4         12.20         21.80         8.91 o                         
  -6   1   4          0.80          6.75         4.56 o                         
  -5   1   4         31.22         30.42         6.75 o                         
  -4   1   4          6.41          7.06         1.95 o                         
  -3   1   4        157.08        162.71         5.39 o                         
  -2   1   4        238.76        235.28         6.09 o                         
  -1   1   4        615.79        658.77        15.51 o                         
   0   1   4        530.22        497.98        13.85 o                         
   1   1   4         22.20         19.39         4.04 o                         
   2   1   4          7.89         10.30         1.86 o                         
   3   1   4        643.62        664.63        11.11 o                         
   4   1   4        388.14        399.86         9.31 o                         
   5   1   4         13.15         11.33         1.86 o                         
   6   1   4         90.94         69.20        11.04 o                         
   7   1   4         51.94         39.47         9.36 o                         
  -7   2   4        111.84        128.50        17.49 o                         
  -6   2   4          4.53          6.13         5.66 o                         
  -5   2   4         53.28         43.76         6.38 o                         
  -4   2   4          6.31         10.98         1.82 o                         
  -3   2   4         38.05         45.05         2.85 o                         
  -2   2   4        326.14        324.84        13.58 o                         
  -1   2   4        352.05        353.35         8.56 o                         
   0   2   4          1.12          0.44         1.95 o                         
   1   2   4         14.79          9.89         2.52 o                         
   2   2   4        659.44        676.84         9.90 o                         
   3   2   4       2041.53       2264.89        24.18 o                         
   4   2   4         12.99          9.35         2.41 o                         
   5   2   4         71.17         59.53         4.42 o                         
   6   2   4         52.92         52.97        10.26 o                         
   7   2   4          0.30         -3.28         5.32 o                         
   8   2   4          2.49          6.50         6.53 o                         
  -6   3   4         27.91         29.47         9.02 o                         
  -5   3   4          1.59          9.24         6.81 o                         
  -4   3   4          4.90          5.58         2.56 o                         
  -3   3   4         13.40         17.20         3.08 o                         
  -2   3   4       3046.17       3034.22        44.49 o                         
  -1   3   4        109.71        109.37         6.05 o                         
   0   3   4        269.97        268.63         5.78 o                         
   1   3   4          0.91          3.61         3.70 o                         
   2   3   4          1.53          2.97         1.13 o                         
   3   3   4         41.68         34.77         5.23 o                         
   4   3   4         41.99         18.10        17.31 o                         
   5   3   4         57.65         66.92         5.23 o                         
   6   3   4         37.91         40.20         9.19 o                         
   7   3   4        142.08        115.01        15.98 o                         
   8   3   4         33.36         40.42        10.39 o                         
  -6   4   4          0.24         11.29         7.29 o                         
  -5   4   4         28.88         44.59         9.72 o                         
  -4   4   4        158.71        173.11        14.32 o                         
  -3   4   4        170.33        171.98         7.74 o                         
  -2   4   4        109.50        108.51         6.77 o                         
  -1   4   4       1659.71       1664.40        18.81 o                         
   0   4   4         60.16         70.96         3.19 o                         
   1   4   4         93.59         94.07         8.98 o                         
   2   4   4        218.78        229.94         6.19 o                         
   3   4   4         35.12         36.98         5.97 o                         
   4   4   4         16.79          9.10         8.81 o                         
   5   4   4        551.74        567.67        15.62 o                         
   6   4   4        309.53        303.76        22.20 o                         
   7   4   4          2.53         -3.15         6.44 o                         
   8   4   4         61.64         58.42        12.28 o                         
  -6   5   4         14.65         11.18         7.67 o                         
  -5   5   4          4.90          6.74         5.74 o                         
  -4   5   4          4.04          5.21         4.56 o                         
  -3   5   4        212.79        210.67        13.59 o                         
  -2   5   4         16.64          9.74         5.34 o                         
  -1   5   4        139.25        141.76         6.02 o                         
   0   5   4        309.83        304.83         7.04 o                         
   1   5   4        966.50        968.52        45.26 o                         
   2   5   4        295.61        302.85        29.72 o                         
   3   5   4         34.56         42.91         7.09 o                         
   4   5   4         35.49         30.66         6.13 o                         
   5   5   4        373.10        352.17        13.28 o                         
   6   5   4        190.06        173.81        16.95 o                         
   7   5   4          8.75          4.48         5.08 o                         
   8   5   4          0.86          9.52         7.88 o                         
  -5   6   4         32.58         46.93         9.86 o                         
  -4   6   4         29.10         27.72         6.77 o                         
  -3   6   4          2.43          3.07         2.48 o                         
  -2   6   4        444.14        435.54        16.63 o                         
  -1   6   4         28.15         29.54         4.27 o                         
   0   6   4          0.16          3.65         6.43 o                         
   1   6   4        140.78        123.56        11.03 o                         
   2   6   4         19.62         32.95         7.06 o                         
   3   6   4         62.74         72.54         9.49 o                         
   4   6   4        201.80        216.38        15.09 o                         
   5   6   4        806.07        782.84        21.06 o                         
   6   6   4         12.94         10.39         5.67 o                         
   7   6   4         13.96         12.30         7.03 o                         
  -5   7   4          2.40          2.07         5.97 o                         
  -4   7   4         18.01         22.26         7.29 o                         
  -3   7   4         97.04        101.14         9.30 o                         
  -2   7   4        315.36        314.77        13.66 o                         
  -1   7   4        197.63        211.71        11.78 o                         
   0   7   4        385.85        394.83        12.85 o                         
   1   7   4          0.81          3.35         2.58 o                         
   2   7   4         96.64        136.48        13.51 o                         
   3   7   4          4.37          0.09         4.25 o                         
   4   7   4          3.64         -0.49         4.35 o                         
   5   7   4        277.71        258.64        17.57 o                         
   6   7   4        137.15        140.30         9.96 o                         
   7   7   4         29.53         27.92         8.67 o                         
  -4   8   4          0.22          3.63         3.44 o                         
  -3   8   4         19.76         22.07         3.82 o                         
  -2   8   4        602.35        591.85        19.68 o                         
  -1   8   4        401.81        405.49        15.29 o                         
   0   8   4         85.03         72.39         6.23 o                         
   1   8   4        113.11        123.33         7.56 o                         
   2   8   4         16.40         17.89         6.56 o                         
   3   8   4         17.19         27.53         7.33 o                         
   4   8   4         10.67         10.18         5.36 o                         
   5   8   4        158.33        157.69        14.87 o                         
   6   8   4        100.21        117.15         9.59 o                         
   7   8   4         10.19          2.44         5.59 o                         
  -4   9   4         69.30         77.90         9.18 o                         
  -3   9   4        105.43         94.59         7.40 o                         
  -2   9   4          6.25          2.65        11.28 o                         
  -1   9   4          1.97          0.62         2.47 o                         
   0   9   4        116.65        123.66         9.58 o                         
   1   9   4          0.33          4.19         3.05 o                         
   2   9   4          0.03          5.18         6.36 o                         
   3   9   4          7.13         21.64         7.14 o                         
   4   9   4         21.57         21.95         7.56 o                         
   5   9   4          3.32          4.81         5.60 o                         
   6   9   4         98.19         94.43         9.11 o                         
   7   9   4        104.11        130.43        17.29 o                         
  -3  10   4          6.78          7.92         3.13 o                         
  -2  10   4         27.75         32.89         5.76 o                         
  -1  10   4         45.23         46.34         6.52 o                         
   0  10   4          4.62         11.14         3.46 o                         
   1  10   4          4.38          2.48         3.63 o                         
   2  10   4         83.98         77.82         8.80 o                         
   3  10   4        169.84        126.59        15.04 o                         
   4  10   4         21.13         29.83         8.32 o                         
   5  10   4         15.43         11.48         5.93 o                         
   6  10   4         35.83         42.51         8.44 o                         
  -2  11   4          1.14          7.46         3.63 o                         
  -1  11   4          2.06          0.91         3.60 o                         
   0  11   4         29.38         23.70         7.30 o                         
   1  11   4          1.70         18.73         8.02 o                         
   2  11   4         19.41         13.78         7.16 o                         
   3  11   4          0.08          2.51         6.70 o                         
   4  11   4          2.63         -1.61         6.03 o                         
   5  11   4         67.98         51.69        10.51 o                         
   6  11   4          0.13          5.26         5.46 o                         
  -1  12   4         10.89         10.84         6.90 o                         
   0  12   4         16.66         13.79         6.91 o                         
   1  12   4         38.44         45.02        10.91 o                         
   2  12   4         31.60         45.25        11.55 o                         
   3  12   4          0.50          7.97         7.62 o                         
   4  12   4         44.91         49.87        10.97 o                         
   5  12   4         66.14         74.37        13.56 o                         
   1  13   4        147.07        188.01        21.89 o                         
   2  13   4          0.97          4.80         6.12 o                         
   3  13   4         20.94         21.74         9.28 o                         
  -4 -11   5         11.82         13.41         6.57 o                         
  -3 -11   5         45.37         54.48        10.63 o                         
  -2 -11   5          4.32          4.78         5.47 o                         
  -1 -11   5          1.53          3.76         4.97 o                         
   0 -11   5         15.61         10.50         6.07 o                         
   1 -11   5         79.32         93.11        14.99 o                         
  -5 -10   5          6.30          4.99         5.31 o                         
  -4 -10   5          0.46         15.37         7.99 o                         
  -3 -10   5         45.02         43.70         9.44 o                         
  -2 -10   5        127.31        126.01        13.93 o                         
  -1 -10   5         11.96         10.99         5.69 o                         
   0 -10   5          0.00          2.48         4.78 o                         
   1 -10   5         15.93         28.09         6.79 o                         
   2 -10   5         98.45        117.01        16.30 o                         
  -5  -9   5          3.05          6.82         6.20 o                         
  -4  -9   5          1.09         -4.31         5.93 o                         
  -3  -9   5        222.04        198.16        17.69 o                         
  -2  -9   5        571.45        532.96        27.04 o                         
  -1  -9   5          1.67          0.16         3.99 o                         
   0  -9   5          0.24          2.37         4.39 o                         
   1  -9   5          1.51          8.34         8.13 o                         
   2  -9   5          0.14         13.12         8.07 o                         
   3  -9   5        161.54        181.42        20.58 o                         
  -6  -8   5          4.91         11.82         4.77 o                         
  -5  -8   5          0.30         -2.39         3.22 o                         
  -4  -8   5         19.98         20.25         7.71 o                         
  -3  -8   5        109.73        101.92        12.82 o                         
  -2  -8   5        133.16        139.48        14.02 o                         
  -1  -8   5         14.50          9.71         5.77 o                         
   0  -8   5         22.06         24.03         6.67 o                         
   1  -8   5          0.79         10.39         4.23 o                         
   2  -8   5         15.92         11.93         3.60 o                         
   3  -8   5          9.92          4.96         6.69 o                         
   4  -8   5          4.33         14.61         7.17 o                         
  -6  -7   5          5.66          7.45         3.68 o                         
  -5  -7   5         64.52         57.09         7.19 o                         
  -4  -7   5         10.13          6.52         5.38 o                         
  -3  -7   5         58.70         67.90        10.33 o                         
  -2  -7   5        672.53        659.39        27.82 o                         
  -1  -7   5          6.68          4.63         4.60 o                         
   0  -7   5        134.02        135.12        12.02 o                         
   1  -7   5         33.63         29.39         3.70 o                         
   2  -7   5        174.48        145.07         6.88 o                         
   3  -7   5        178.47        173.13        10.77 o                         
   4  -7   5         13.00         12.38         4.26 o                         
   5  -7   5         10.06         17.25         7.11 o                         
  -7  -6   5         21.83         10.30         4.36 o                         
  -6  -6   5          1.62          5.97         2.98 o                         
  -5  -6   5          0.15          3.64         2.47 o                         
  -4  -6   5          1.50          1.91         4.12 o                         
  -3  -6   5         93.76         91.51         6.28 o                         
  -2  -6   5        441.37        412.52        10.96 o                         
  -1  -6   5        150.62        149.85        12.18 o                         
   0  -6   5        101.89        117.39        10.93 o                         
   1  -6   5          4.38          7.57         2.45 o                         
   2  -6   5        120.12        135.76         6.37 o                         
   3  -6   5         27.05         29.88         3.47 o                         
   4  -6   5        192.31        199.22        12.20 o                         
   5  -6   5        124.46        127.40        21.42 o                         
  -7  -5   5          4.34          3.82         3.41 o                         
  -6  -5   5          1.69          3.42         2.81 o                         
  -5  -5   5         99.03         98.75         6.77 o                         
  -4  -5   5        681.57        633.52        26.47 o                         
  -3  -5   5         38.16         40.54         4.29 o                         
  -2  -5   5          0.01          1.70         2.19 o                         
  -1  -5   5        248.63        223.43        13.99 o                         
   0  -5   5         33.03         33.89         6.12 o                         
   1  -5   5         67.19         72.48         4.38 o                         
   2  -5   5         97.50         97.55         5.08 o                         
   3  -5   5         43.18         50.66         4.16 o                         
   4  -5   5          0.02          0.85         2.25 o                         
   5  -5   5        162.75        174.89        12.10 o                         
   6  -5   5          0.08          8.10         8.24 o                         
  -7  -4   5        114.09        106.32         8.11 o                         
  -6  -4   5          6.35         -1.99         2.86 o                         
  -5  -4   5         56.83         57.69         6.60 o                         
  -4  -4   5         32.79         33.32         6.52 o                         
  -3  -4   5         60.69         64.22         5.04 o                         
  -2  -4   5         27.30         28.41         3.00 o                         
  -1  -4   5          0.01          0.23         0.60 o                         
   0  -4   5       1103.31       1116.24        61.20 o                         
   1  -4   5          6.77          7.59         1.71 o                         
   2  -4   5          9.65         19.26         2.60 o                         
   3  -4   5         11.64          7.91         3.07 o                         
   4  -4   5        129.18        140.40         7.24 o                         
   5  -4   5        139.50        130.81        10.34 o                         
   6  -4   5         28.52         25.85         5.85 o                         
  -7  -3   5         32.66         38.94         5.99 o                         
  -6  -3   5         46.74         56.61         4.99 o                         
  -5  -3   5         10.91          7.84         2.66 o                         
  -4  -3   5         37.80         37.73         4.22 o                         
  -3  -3   5          3.00          1.68         1.75 o                         
  -2  -3   5         34.52         33.10         3.10 o                         
  -1  -3   5       1207.09       1214.40        22.21 o                         
   0  -3   5        570.16        635.90        19.85 o                         
   1  -3   5        256.35        247.30         8.37 o                         
   2  -3   5         12.56          9.17         1.74 o                         
   3  -3   5          6.43          5.70         2.02 o                         
   4  -3   5          6.26          6.62         2.31 o                         
   5  -3   5        504.82        512.05        12.64 o                         
   6  -3   5         24.80         24.41         4.92 o                         
  -7  -2   5         13.33         17.64         4.78 o                         
  -6  -2   5          0.17          3.39         2.48 o                         
  -5  -2   5          2.57          3.26         2.13 o                         
  -4  -2   5        125.77        125.39         5.74 o                         
  -3  -2   5        109.11        109.98         6.75 o                         
  -2  -2   5         84.00         85.86         3.90 o                         
  -1  -2   5          8.43         10.59         1.89 o                         
   0  -2   5       1855.01       1885.94        31.78 o                         
   1  -2   5         77.51         85.78         4.17 o                         
   2  -2   5        350.85        345.07         6.83 o                         
   3  -2   5         53.35         58.90         3.68 o                         
   4  -2   5        237.48        235.50         7.76 o                         
   5  -2   5        444.07        454.44        11.70 o                         
   6  -2   5          0.05          3.10         2.94 o                         
   7  -2   5         55.01         61.65         7.13 o                         
  -7  -1   5         31.03         26.42         7.31 o                         
  -6  -1   5         63.41         67.17         8.76 o                         
  -5  -1   5         57.42         61.40         4.60 o                         
  -4  -1   5          0.02          5.19         2.16 o                         
  -3  -1   5        837.74        855.20        17.43 o                         
  -2  -1   5       1200.57       1201.50        18.25 o                         
  -1  -1   5        132.12        126.79         3.72 o                         
   0  -1   5        166.22        163.71         9.12 o                         
   1  -1   5          9.13          8.42         1.23 o                         
   2  -1   5        238.88        220.36         6.76 o                         
   3  -1   5         36.82         39.65         3.03 o                         
   4  -1   5        162.25        156.13         6.34 o                         
   5  -1   5        550.04        580.31        13.05 o                         
   6  -1   5         67.33         66.17         7.03 o                         
   7  -1   5          4.73          8.57         5.96 o                         
  -7   0   5          3.15         11.17         5.94 o                         
  -6   0   5          3.46          4.99         5.77 o                         
  -5   0   5         13.65         10.86         3.35 o                         
  -4   0   5        105.69        117.99         4.99 o                         
  -3   0   5         23.08         23.67         3.30 o                         
  -2   0   5        124.55        119.74         5.95 o                         
  -1   0   5         27.38         18.54         2.42 o                         
   0   0   5        148.22        148.54         8.78 o                         
   1   0   5         12.95         16.46         3.02 o                         
   2   0   5         18.42         14.56         2.07 o                         
   3   0   5        628.22        614.18        12.32 o                         
   4   0   5         24.15         24.87         3.39 o                         
   5   0   5         44.92         44.68         3.32 o                         
   6   0   5         28.61         33.19         6.06 o                         
   7   0   5         20.26         24.79         8.52 o                         
  -7   1   5          0.13         -1.44         5.05 o                         
  -6   1   5         27.95         23.67        11.53 o                         
  -5   1   5         44.51         53.06         7.44 o                         
  -4   1   5         10.23         11.27         2.10 o                         
  -3   1   5        192.48        184.54         6.38 o                         
  -2   1   5       2468.21       2532.25        21.78 o                         
  -1   1   5        777.54        806.28        19.36 o                         
   0   1   5       2172.20       2084.61        22.34 o                         
   1   1   5         55.21         67.73         6.80 o                         
   2   1   5        761.05        786.76        14.10 o                         
   3   1   5        112.23        122.86         5.59 o                         
   4   1   5          2.60          1.47         1.69 o                         
   5   1   5         39.37         30.99         3.23 o                         
   6   1   5         14.87         16.11         6.91 o                         
   7   1   5         58.59         47.98        11.25 o                         
  -6   2   5          2.17          4.38         4.55 o                         
  -5   2   5        103.59         88.75         9.03 o                         
  -4   2   5          8.85         15.05         2.76 o                         
  -3   2   5          5.09          6.63         1.24 o                         
  -2   2   5        108.42        100.16         3.65 o                         
  -1   2   5        715.85        695.53        24.07 o                         
   0   2   5          0.43         -0.01         1.95 o                         
   1   2   5         57.25         55.98         4.80 o                         
   2   2   5       2069.08       2161.10        18.38 o                         
   3   2   5        397.72        439.45         8.59 o                         
   4   2   5         74.37         73.78         8.41 o                         
   5   2   5         29.90         25.50         5.28 o                         
   6   2   5         40.18         43.05         8.95 o                         
   7   2   5         45.45         36.86         9.40 o                         
   8   2   5          0.59         -5.90         5.90 o                         
  -6   3   5          0.61          2.96         5.20 o                         
  -5   3   5          2.21         10.68         4.85 o                         
  -4   3   5        173.40        180.45         8.16 o                         
  -3   3   5        124.11        122.95         6.59 o                         
  -2   3   5         77.84         76.51         5.75 o                         
  -1   3   5         47.13         53.94         4.35 o                         
   0   3   5        405.44        371.39        10.15 o                         
   1   3   5        245.93        241.00         9.36 o                         
   2   3   5         82.68         71.45         3.26 o                         
   3   3   5        159.74        141.42        10.30 o                         
   4   3   5          5.04          2.31         3.33 o                         
   5   3   5        191.08        185.35         8.93 o                         
   6   3   5        153.17        145.08        15.74 o                         
   7   3   5         10.27         11.45         6.57 o                         
   8   3   5          0.77          6.38         7.32 o                         
  -6   4   5          7.53         19.50         9.14 o                         
  -5   4   5         18.99         24.87         8.34 o                         
  -4   4   5         97.80         90.76         6.30 o                         
  -3   4   5         35.57         34.19         4.75 o                         
  -2   4   5       1010.34        470.27       500.48 o                         
  -1   4   5        511.42        498.57        15.30 o                         
   0   4   5        276.53        322.25         8.29 o                         
   1   4   5         41.66         62.90         8.28 o                         
   2   4   5          9.86          9.93         7.55 o                         
   3   4   5        602.77        646.94        23.10 o                         
   4   4   5         84.35         82.67         6.65 o                         
   5   4   5         38.71         39.33         5.01 o                         
   6   4   5          7.34         -1.94         4.45 o                         
   7   4   5          2.99          2.63         5.15 o                         
   8   4   5         32.10         32.50         9.90 o                         
  -6   5   5          5.69         22.14         8.88 o                         
  -5   5   5         55.64         66.27        11.95 o                         
  -4   5   5         56.15         50.34         7.09 o                         
  -3   5   5        217.92        221.89         9.53 o                         
  -2   5   5         88.03         74.26         8.96 o                         
  -1   5   5        273.57        279.83        10.38 o                         
   0   5   5        767.78        856.83        12.01 o                         
   1   5   5        369.73        334.29        35.12 o                         
   2   5   5         48.34         36.24         8.40 o                         
   3   5   5         12.96         15.19         5.08 o                         
   4   5   5        208.66        200.69        14.04 o                         
   5   5   5        206.00        198.49        10.69 o                         
   6   5   5          0.71         10.80         6.84 o                         
   7   5   5         18.58         30.38         9.28 o                         
   8   5   5          0.52         -8.82         8.82 o                         
  -5   6   5          0.51         -0.90         5.55 o                         
  -4   6   5         13.46          9.63         5.10 o                         
  -3   6   5         18.37         18.12         3.15 o                         
  -2   6   5        429.16        412.39        14.79 o                         
  -1   6   5         10.18          6.36         2.76 o                         
   0   6   5         33.92         30.97         2.79 o                         
   1   6   5         11.35          7.95         1.57 o                         
   2   6   5        100.20         98.35        11.06 o                         
   3   6   5         39.03         37.49         7.04 o                         
   4   6   5       1142.44       1116.98        35.07 o                         
   5   6   5          1.31         -0.83         2.72 o                         
   6   6   5          2.29          1.81         5.47 o                         
   7   6   5         26.77         41.16        10.43 o                         
  -5   7   5         17.82         34.53         9.61 o                         
  -4   7   5         17.78         20.63         6.75 o                         
  -3   7   5          0.00          4.58         2.68 o                         
  -2   7   5        158.30        153.56        10.24 o                         
  -1   7   5          7.24         10.59         3.17 o                         
   0   7   5         62.04         77.08         5.89 o                         
   1   7   5         28.03         36.64         3.69 o                         
   2   7   5         96.01        105.39        12.54 o                         
   3   7   5         14.12         11.59         6.18 o                         
   4   7   5         43.85         53.64         9.59 o                         
   5   7   5        469.62        465.99        23.78 o                         
   6   7   5         58.47         62.33         6.91 o                         
   7   7   5         16.64         10.95         6.79 o                         
  -4   8   5          0.42          4.67         5.41 o                         
  -3   8   5         14.60         14.95         3.77 o                         
  -2   8   5        168.72        159.92        10.52 o                         
  -1   8   5         80.61         82.93         7.27 o                         
   0   8   5          3.33          2.87         3.15 o                         
   1   8   5         62.90         60.73         5.06 o                         
   2   8   5          0.30          6.15         2.79 o                         
   3   8   5         17.94         12.34         6.06 o                         
   4   8   5        168.27        155.78        15.36 o                         
   5   8   5        154.19        157.32        15.14 o                         
   6   8   5          1.76          3.74         3.37 o                         
   7   8   5          0.23         -4.23         5.29 o                         
  -3   9   5         25.93         22.86         5.14 o                         
  -2   9   5        158.87        155.74        10.88 o                         
  -1   9   5          3.70          4.19         3.33 o                         
   0   9   5        114.57        105.64         7.69 o                         
   1   9   5         17.64         18.66         3.50 o                         
   2   9   5          3.06          3.52         2.77 o                         
   3   9   5          0.39         -1.39         4.75 o                         
   4   9   5        120.20        111.75        13.76 o                         
   5   9   5         74.57         95.87        12.59 o                         
   6   9   5         26.28         30.03         5.65 o                         
   7   9   5         17.45          5.62         5.84 o                         
  -3  10   5          0.01          3.24         2.85 o                         
  -2  10   5          6.74          4.82         5.59 o                         
  -1  10   5         69.69         63.42         7.13 o                         
   0  10   5        215.20        219.27        11.81 o                         
   1  10   5         15.51         31.18         9.07 o                         
   2  10   5        114.67        113.77        15.22 o                         
   3  10   5         10.77          6.55         5.28 o                         
   4  10   5          4.05          5.12         6.49 o                         
   5  10   5         15.46         12.92         7.24 o                         
   6  10   5          0.61          8.19         4.26 o                         
  -2  11   5         10.85         13.18         7.65 o                         
  -1  11   5          5.82          4.68         5.53 o                         
   0  11   5        103.12        115.26        15.92 o                         
   1  11   5         19.92         19.66         7.45 o                         
   2  11   5        223.70        249.41        22.88 o                         
   3  11   5          1.84          4.14         7.65 o                         
   4  11   5          0.42          4.84         7.10 o                         
   5  11   5         14.90         12.76         7.27 o                         
   6  11   5          5.33         -2.69         4.64 o                         
  -1  12   5         66.58         57.59        11.95 o                         
   0  12   5         60.00         60.49        12.37 o                         
   1  12   5          2.94          0.89         6.26 o                         
   2  12   5         17.40         14.30         6.87 o                         
   3  12   5          0.30          2.35         6.14 o                         
   4  12   5         34.19         29.76        10.34 o                         
   5  12   5         14.07         10.46         6.14 o                         
   1  13   5         10.63         16.76         8.80 o                         
   2  13   5         47.61         56.20        12.83 o                         
   3  13   5        119.65        133.21        18.84 o                         
  -3 -11   6          5.54         20.19         7.43 o                         
  -2 -11   6          1.26          1.58         5.00 o                         
  -1 -11   6          2.70         10.31         6.09 o                         
   0 -11   6          0.14         12.84         5.82 o                         
  -4 -10   6         19.76         25.47         8.33 o                         
  -3 -10   6          4.58         13.88         6.37 o                         
  -2 -10   6         79.68         82.69        12.10 o                         
  -1 -10   6          0.12          1.19         5.31 o                         
   0 -10   6         15.64         15.42         6.01 o                         
   1 -10   6          6.74         11.11         4.22 o                         
   2 -10   6         49.97         53.18        12.10 o                         
  -5  -9   6          9.51         21.34         5.80 o                         
  -4  -9   6         84.70         83.48        12.69 o                         
  -3  -9   6        115.65        101.30        13.16 o                         
  -2  -9   6         28.06         46.55         9.50 o                         
  -1  -9   6         14.23         16.54         6.41 o                         
   0  -9   6         54.86         56.47         9.54 o                         
   1  -9   6         39.62         40.88         7.51 o                         
   2  -9   6          1.10         13.53         7.51 o                         
   3  -9   6         18.20         35.61        10.53 o                         
  -6  -8   6          3.79         18.40        11.55 o                         
  -5  -8   6         12.02          4.42         5.29 o                         
  -4  -8   6         62.35         57.95         9.99 o                         
  -3  -8   6         45.07         38.88         8.38 o                         
  -2  -8   6       1404.89       1292.54        41.45 o                         
  -1  -8   6        246.38        223.29        17.00 o                         
   0  -8   6         10.24          5.55         4.55 o                         
   1  -8   6          4.79          8.30         4.05 o                         
   2  -8   6          8.11         10.73         3.53 o                         
   3  -8   6          4.86         15.52         7.50 o                         
   4  -8   6          5.50          3.78         6.56 o                         
  -6  -7   6          1.90          4.90         6.02 o                         
  -5  -7   6          3.72          4.10         3.49 o                         
  -4  -7   6          9.80         11.33         5.18 o                         
  -3  -7   6          0.52          6.63         5.15 o                         
  -2  -7   6        232.68        210.60        16.45 o                         
  -1  -7   6          1.57         10.02         5.05 o                         
   0  -7   6         55.62         50.95         8.12 o                         
   1  -7   6          1.79          1.62         4.10 o                         
   2  -7   6        172.85        136.52         9.21 o                         
   3  -7   6         49.05         52.92        10.61 o                         
   4  -7   6          6.32         19.84         7.65 o                         
  -6  -6   6         44.83         29.54         5.79 o                         
  -5  -6   6         36.84         30.62         5.75 o                         
  -4  -6   6          0.83         -1.00         3.74 o                         
  -3  -6   6        109.19        118.24         6.94 o                         
  -2  -6   6         62.08         55.53         3.97 o                         
  -1  -6   6         38.19         34.64         8.05 o                         
   0  -6   6          1.34          5.47         4.53 o                         
   1  -6   6          6.71          6.35         3.31 o                         
   2  -6   6         13.78          9.80         2.73 o                         
   3  -6   6         20.87         17.68         3.71 o                         
   4  -6   6        158.33        156.01        10.73 o                         
   5  -6   6         36.20         43.86        11.37 o                         
  -6  -5   6          0.36          1.96         5.25 o                         
  -5  -5   6         41.64         37.34         4.88 o                         
  -4  -5   6         74.90         67.13         9.73 o                         
  -3  -5   6         18.93         20.77         3.38 o                         
  -2  -5   6        210.66        205.42         6.65 o                         
  -1  -5   6          9.20         10.45         2.06 o                         
   0  -5   6         88.42         90.32         4.75 o                         
   1  -5   6         71.90         56.48         4.20 o                         
   2  -5   6         22.85         24.33         3.15 o                         
   3  -5   6         62.25         57.36         5.84 o                         
   4  -5   6         12.14         15.57         3.39 o                         
   5  -5   6        273.21        290.16        15.72 o                         
   6  -5   6         44.52         42.56         8.60 o                         
  -7  -4   6         21.10         22.13         6.69 o                         
  -6  -4   6          0.01          1.44         2.76 o                         
  -5  -4   6         40.78         45.10         4.81 o                         
  -4  -4   6        236.82        221.82        15.91 o                         
  -3  -4   6        169.60        169.94        12.21 o                         
  -2  -4   6          2.00          4.24         1.73 o                         
  -1  -4   6          8.35          8.46         2.25 o                         
   0  -4   6       1317.72       1405.76        33.24 o                         
   1  -4   6         77.08         58.40        14.98 o                         
   2  -4   6         79.60         84.68         6.83 o                         
   3  -4   6         55.91         59.56         5.55 o                         
   4  -4   6        115.34        118.51         6.97 o                         
   5  -4   6          6.03          4.25         3.84 o                         
   6  -4   6          1.49          9.74         4.69 o                         
  -7  -3   6         72.41         71.02         9.44 o                         
  -6  -3   6          0.10         -0.12         2.49 o                         
  -5  -3   6         19.32         18.87         3.13 o                         
  -4  -3   6          0.42          1.66         2.24 o                         
  -3  -3   6         15.85         18.90         2.91 o                         
  -2  -3   6        425.87        424.61        11.74 o                         
  -1  -3   6         84.79         93.47         9.10 o                         
   0  -3   6          5.04          6.75         3.74 o                         
   1  -3   6         80.36         89.22         8.04 o                         
   2  -3   6         28.49         32.26         2.51 o                         
   3  -3   6        256.20        254.78         7.53 o                         
   4  -3   6       1080.12       1077.89        16.95 o                         
   5  -3   6         43.33         46.73         4.41 o                         
   6  -3   6         27.65         32.99         6.14 o                         
  -7  -2   6        163.33        173.00        14.49 o                         
  -6  -2   6         53.16         49.12         5.34 o                         
  -5  -2   6         13.60         16.67         2.91 o                         
  -4  -2   6         44.30         50.97         3.93 o                         
  -3  -2   6        153.43        154.38         8.10 o                         
  -2  -2   6         62.58         62.83         5.21 o                         
  -1  -2   6        103.34         87.28         4.55 o                         
   0  -2   6         55.14         73.33         7.35 o                         
   1  -2   6         63.71         58.84         3.77 o                         
   2  -2   6        201.12        198.85         7.89 o                         
   3  -2   6          1.01          4.26         1.94 o                         
   4  -2   6         65.00         66.25         4.42 o                         
   5  -2   6         36.98         36.21         3.88 o                         
   6  -2   6          1.22          4.02         2.97 o                         
   7  -2   6          1.52          2.18         9.17 o                         
  -7  -1   6         26.62         30.88         7.58 o                         
  -6  -1   6          5.52          8.47         4.14 o                         
  -5  -1   6          1.40          6.73         2.90 o                         
  -4  -1   6        123.53        116.90         6.65 o                         
  -3  -1   6        507.98        519.75        14.20 o                         
  -2  -1   6        497.61        511.17        12.56 o                         
  -1  -1   6        101.85         96.53         3.51 o                         
   0  -1   6        551.32        521.77        17.68 o                         
   1  -1   6         47.03         54.68         2.51 o                         
   2  -1   6         73.72         72.38         4.93 o                         
   3  -1   6         25.20         22.84         3.13 o                         
   4  -1   6         88.00         88.22         6.22 o                         
   5  -1   6          5.37         11.86         3.19 o                         
   6  -1   6          1.09          0.41         2.97 o                         
   7  -1   6          0.06          4.12         4.69 o                         
  -7   0   6         51.57         57.01         8.84 o                         
  -6   0   6          3.09          5.80         5.12 o                         
  -5   0   6         23.23         25.48         3.77 o                         
  -4   0   6        186.96        191.03         6.74 o                         
  -3   0   6       1044.60       1109.67        20.05 o                         
  -2   0   6       2031.66       2116.33        25.41 o                         
  -1   0   6        175.36        180.73         6.75 o                         
   0   0   6        489.07        499.97        17.30 o                         
   1   0   6         53.05         53.27         4.57 o                         
   2   0   6        118.24        140.93         5.48 o                         
   3   0   6        103.10        114.40         5.76 o                         
   4   0   6          3.09          4.63         2.73 o                         
   5   0   6          3.68          8.99         2.43 o                         
   6   0   6        132.64        126.40        10.45 o                         
   7   0   6          5.54         13.55         7.64 o                         
  -6   1   6          3.58         11.23         4.82 o                         
  -5   1   6         22.41         18.79         9.85 o                         
  -4   1   6         60.13         54.06         3.73 o                         
  -3   1   6        221.59        228.56         6.93 o                         
  -2   1   6         62.58         71.19         5.10 o                         
  -1   1   6        693.30        647.56        19.30 o                         
   0   1   6          0.00          5.40         2.58 o                         
   1   1   6        228.69        248.09        13.21 o                         
   2   1   6       1793.59       1906.71        23.13 o                         
   3   1   6       1127.85       1122.80        16.70 o                         
   4   1   6          8.53          9.33         2.19 o                         
   5   1   6          5.12          7.07         2.03 o                         
   6   1   6          0.64         -0.82         6.14 o                         
   7   1   6          5.67          8.41         7.83 o                         
  -6   2   6         49.98         54.99         8.28 o                         
  -5   2   6         23.61         20.78         5.28 o                         
  -4   2   6        369.99        379.99         9.14 o                         
  -3   2   6          2.54          5.81         1.60 o                         
  -2   2   6        111.36        112.10         4.27 o                         
  -1   2   6         86.78         88.32         5.45 o                         
   0   2   6        160.32        174.50         7.91 o                         
   1   2   6         44.04         48.43         4.73 o                         
   2   2   6       1653.44       1848.17        17.88 o                         
   3   2   6        179.01        190.14         5.97 o                         
   4   2   6        171.08        177.90         6.37 o                         
   5   2   6          8.46         12.41         2.78 o                         
   6   2   6         89.16         77.31        11.66 o                         
   7   2   6         96.39         79.43        12.91 o                         
  -6   3   6          0.04          1.75         4.20 o                         
  -5   3   6          1.05          2.34         4.24 o                         
  -4   3   6        103.14         86.12         6.96 o                         
  -3   3   6        117.05        126.91         6.90 o                         
  -2   3   6        148.48        151.31         6.75 o                         
  -1   3   6        149.09        142.48         7.09 o                         
   0   3   6        392.61        392.61         8.20 o                         
   1   3   6         77.09         77.31         6.06 o                         
   2   3   6        464.23        445.62         9.10 o                         
   3   3   6          0.27         -2.33         2.33 o                         
   4   3   6         29.70         33.37         4.43 o                         
   5   3   6          9.06         10.03         3.20 o                         
   6   3   6        294.09        268.47        21.10 o                         
   7   3   6         57.88         43.88        10.06 o                         
   8   3   6          8.17         25.91        10.35 o                         
  -6   4   6          3.53          7.02         7.14 o                         
  -5   4   6         83.81         79.74         9.14 o                         
  -4   4   6        317.63        300.21        11.36 o                         
  -3   4   6          0.11          1.75         2.31 o                         
  -2   4   6        649.39        625.34        17.78 o                         
  -1   4   6          2.40         -0.04         3.44 o                         
   0   4   6        130.09        131.42        10.67 o                         
   1   4   6          3.25          2.51         2.97 o                         
   2   4   6        115.08        117.63        11.13 o                         
   3   4   6          3.33          2.54         4.10 o                         
   4   4   6         68.05         58.08         7.72 o                         
   5   4   6         98.20         96.69         7.43 o                         
   6   4   6         17.16         28.70         8.77 o                         
   7   4   6          0.44         -5.04         5.40 o                         
   8   4   6          1.62         -4.05         6.14 o                         
  -5   5   6          4.07          8.98         6.40 o                         
  -4   5   6          2.24          7.68         2.85 o                         
  -3   5   6        231.65        232.56         9.95 o                         
  -2   5   6        236.41        244.40        11.80 o                         
  -1   5   6          0.24         -0.10         4.33 o                         
   0   5   6         13.95         18.36         3.12 o                         
   1   5   6         79.76        106.56        10.89 o                         
   2   5   6         66.82         57.72         8.70 o                         
   3   5   6        149.97        125.84        14.73 o                         
   4   5   6       1681.46       1678.99        41.15 o                         
   5   5   6         10.99         10.32         3.86 o                         
   6   5   6         27.53         26.09         7.75 o                         
   7   5   6         32.68         34.82         9.95 o                         
  -5   6   6          4.09         -0.29         6.02 o                         
  -4   6   6          7.41          5.81         5.86 o                         
  -3   6   6          5.95         13.44         3.32 o                         
  -2   6   6         91.52         97.27         8.07 o                         
  -1   6   6         27.04         39.70         8.70 o                         
   0   6   6          6.09         12.60         2.14 o                         
   1   6   6         32.76         36.09         3.19 o                         
   2   6   6          8.30         10.29         5.08 o                         
   3   6   6        132.34        110.49        14.42 o                         
   4   6   6        622.42        599.05        26.65 o                         
   5   6   6        308.98        323.56        14.51 o                         
   6   6   6          0.00          2.14         6.39 o                         
   7   6   6          0.93          2.30         4.88 o                         
  -4   7   6         15.98          7.58         6.02 o                         
  -3   7   6        692.34        673.89        22.18 o                         
  -2   7   6        119.42        123.24         8.87 o                         
  -1   7   6        146.65        151.12         8.98 o                         
   0   7   6          2.79          0.01         2.86 o                         
   1   7   6         30.56         25.63         2.83 o                         
   2   7   6          5.34          5.59         5.19 o                         
   3   7   6         49.62         64.17        10.44 o                         
   4   7   6       1301.99       1325.98        42.07 o                         
   5   7   6        168.08        184.18        15.81 o                         
   6   7   6          0.31          6.95         3.75 o                         
   7   7   6          0.70          0.26         5.40 o                         
  -4   8   6          4.79          5.14         5.71 o                         
  -3   8   6        507.52        505.66        31.43 o                         
  -2   8   6        175.27        168.84        10.84 o                         
  -1   8   6        185.68        185.43        10.43 o                         
   0   8   6        583.68        611.03        16.67 o                         
   1   8   6          0.43          8.26         2.97 o                         
   2   8   6          3.64         11.04         3.36 o                         
   3   8   6         17.38         20.49         7.74 o                         
   4   8   6        232.33        243.94        19.72 o                         
   5   8   6         13.25         17.83         5.60 o                         
   6   8   6          0.40         -1.03         3.08 o                         
   7   8   6          0.45          3.69         6.27 o                         
  -3   9   6        105.04        114.00        10.46 o                         
  -2   9   6          5.62         11.04         5.04 o                         
  -1   9   6         15.02         12.05         3.77 o                         
   0   9   6         65.37         70.37         6.51 o                         
   1   9   6         93.40         86.00        13.46 o                         
   2   9   6         15.50         25.90         8.66 o                         
   3   9   6          1.33          0.24         4.61 o                         
   4   9   6          0.09          1.65         5.71 o                         
   5   9   6         10.92         11.68         6.74 o                         
   6   9   6         64.10         79.24         9.11 o                         
   7   9   6          0.14         14.46         7.70 o                         
  -3  10   6         51.59         53.58        10.20 o                         
  -2  10   6          9.61          3.95         5.40 o                         
  -1  10   6          2.54          6.34         5.74 o                         
   0  10   6         46.72         50.11        10.66 o                         
   1  10   6          1.85         21.58         8.32 o                         
   2  10   6        201.12        194.00        19.34 o                         
   3  10   6        120.23        119.22        15.64 o                         
   4  10   6          5.64         17.03         6.94 o                         
   5  10   6          8.81          5.46         6.21 o                         
   6  10   6         26.39         22.50         8.21 o                         
  -2  11   6          1.20         -1.41         5.46 o                         
  -1  11   6         73.28         64.14        11.96 o                         
   0  11   6         31.54         45.41        10.56 o                         
   1  11   6          6.65         -2.36         5.33 o                         
   2  11   6         14.50         11.65         7.16 o                         
   3  11   6         24.35         24.00         7.58 o                         
   4  11   6          2.43          6.66         5.89 o                         
   5  11   6          0.31         -6.58         6.58 o                         
   6  11   6        412.30        487.30        31.08 o                         
   0  12   6         15.21         21.14         9.22 o                         
   1  12   6          9.28          8.64         7.72 o                         
   2  12   6         12.40         10.60         6.86 o                         
   3  12   6          5.89         23.02         9.08 o                         
   4  12   6          0.36         14.06         7.98 o                         
   5  12   6          6.34          6.76         5.98 o                         
   2  13   6         13.29          3.33         7.28 o                         
   3  13   6         10.64         34.79        11.14 o                         
  -2 -11   7          1.19          5.31         5.31 o                         
  -1 -11   7         42.40         40.64         9.43 o                         
  -4 -10   7         42.74         29.86         9.13 o                         
  -3 -10   7          4.17         13.38         6.82 o                         
  -2 -10   7         10.00         23.67         7.63 o                         
  -1 -10   7         11.51         22.90         7.66 o                         
   0 -10   7         10.39         17.02         6.68 o                         
   1 -10   7          1.41         12.07         4.69 o                         
  -5  -9   7          1.03          3.17         4.49 o                         
  -4  -9   7         51.14         61.54        11.57 o                         
  -3  -9   7        349.04        355.77        24.40 o                         
  -2  -9   7         48.52         51.18         9.73 o                         
  -1  -9   7         23.85         42.70         9.45 o                         
   0  -9   7         73.14         72.32        10.83 o                         
   1  -9   7          4.17          6.44         4.09 o                         
   2  -9   7         83.18        100.74        15.99 o                         
   3  -9   7          0.63          2.01         7.70 o                         
  -5  -8   7          6.04         10.25         4.33 o                         
  -4  -8   7          1.18         -4.16         4.16 o                         
  -3  -8   7         25.40         32.80         8.06 o                         
  -2  -8   7          0.36          5.26         5.82 o                         
  -1  -8   7         38.34         36.25         7.85 o                         
   0  -8   7         18.31         12.22         5.64 o                         
   1  -8   7          0.31          9.51         5.56 o                         
   2  -8   7         50.58         50.41         6.46 o                         
   3  -8   7         29.66         31.15        10.26 o                         
  -6  -7   7          0.00          2.00         5.84 o                         
  -5  -7   7          1.12          7.69         5.45 o                         
  -4  -7   7         28.49         20.45         7.22 o                         
  -3  -7   7          2.57         -5.01         5.01 o                         
  -2  -7   7          0.18          8.85         6.32 o                         
  -1  -7   7        121.62        114.89        12.81 o                         
   0  -7   7          4.02         11.02         5.33 o                         
   1  -7   7        312.20        288.25        18.20 o                         
   2  -7   7        339.47        329.92        14.72 o                         
   3  -7   7         99.53         98.23        14.82 o                         
   4  -7   7         30.92         40.03        10.38 o                         
  -6  -6   7         15.35         19.56         5.13 o                         
  -5  -6   7         23.81         26.55         5.53 o                         
  -4  -6   7         60.05         52.30         9.35 o                         
  -3  -6   7        337.98        293.69        20.03 o                         
  -2  -6   7         47.48         56.68         9.62 o                         
  -1  -6   7         29.55         27.25         7.36 o                         
   0  -6   7         18.79         28.03         6.78 o                         
   1  -6   7         35.23         42.06         7.28 o                         
   2  -6   7         28.11         39.56         5.42 o                         
   3  -6   7         30.95         38.21         5.40 o                         
   4  -6   7         32.49         30.56         5.78 o                         
   5  -6   7         10.47         20.00         7.85 o                         
  -6  -5   7         15.36         16.98         5.72 o                         
  -5  -5   7        268.89        260.99        14.41 o                         
  -4  -5   7        178.98        161.49        14.79 o                         
  -3  -5   7          5.50          3.56         5.50 o                         
  -2  -5   7        267.89        264.30        17.40 o                         
  -1  -5   7          3.00          2.38         3.61 o                         
   0  -5   7          6.86          2.99         4.98 o                         
   1  -5   7          0.52         -2.76         3.67 o                         
   2  -5   7        139.27        139.59         5.84 o                         
   3  -5   7         39.43         37.91         3.87 o                         
   4  -5   7        150.13        161.89         8.41 o                         
   5  -5   7         23.82         10.05         5.75 o                         
  -6  -4   7          0.05         -0.15         2.75 o                         
  -5  -4   7          1.04          1.34         2.60 o                         
  -4  -4   7         43.06         49.93         8.80 o                         
  -3  -4   7        409.75        405.58        11.78 o                         
  -2  -4   7          4.35          6.74         5.13 o                         
  -1  -4   7        196.78        203.13        14.33 o                         
   0  -4   7         71.04         74.71         8.92 o                         
   1  -4   7         45.65         36.93         6.78 o                         
   2  -4   7          0.10          2.23         1.92 o                         
   3  -4   7         16.55         22.48         3.80 o                         
   4  -4   7        525.63        517.83        15.80 o                         
   5  -4   7         16.64         25.28         5.28 o                         
   6  -4   7         31.72         34.88         7.04 o                         
  -6  -3   7          5.83          8.07         3.44 o                         
  -5  -3   7         10.31          8.40         3.19 o                         
  -4  -3   7         65.15         67.07         6.51 o                         
  -3  -3   7         36.13         44.96         5.04 o                         
  -2  -3   7         39.99         35.25         4.01 o                         
  -1  -3   7         24.06         23.23         5.94 o                         
   0  -3   7        405.80        434.20        19.04 o                         
   1  -3   7         78.29         98.77         9.28 o                         
   2  -3   7         41.77         46.38         3.69 o                         
   3  -3   7         84.37         84.18         5.67 o                         
   4  -3   7        142.57        136.38         7.04 o                         
   5  -3   7         14.38         17.77         3.24 o                         
   6  -3   7          4.69          4.72         3.49 o                         
  -6  -2   7          7.75         13.41         3.60 o                         
  -5  -2   7          0.10          4.91         2.96 o                         
  -4  -2   7         27.90         26.17         3.80 o                         
  -3  -2   7          0.22          1.89         3.03 o                         
  -2  -2   7          8.25          3.99         2.14 o                         
  -1  -2   7        623.63        676.50        13.78 o                         
   0  -2   7          6.91          7.29         4.10 o                         
   1  -2   7         26.18         27.30         2.69 o                         
   2  -2   7         70.65         77.18         4.62 o                         
   3  -2   7         24.35         18.07         3.14 o                         
   4  -2   7       1454.27       1419.53        30.89 o                         
   5  -2   7         63.36         58.93         5.57 o                         
   6  -2   7         20.17         21.70         5.44 o                         
   7  -2   7          4.27         13.48         5.27 o                         
  -6  -1   7         65.13         69.12         9.26 o                         
  -5  -1   7          0.67          3.52         3.00 o                         
  -4  -1   7        240.11        251.63         9.79 o                         
  -3  -1   7        948.10        953.44        25.76 o                         
  -2  -1   7        357.20        349.07        12.29 o                         
  -1  -1   7        551.98        544.32        11.67 o                         
   0  -1   7        142.37        157.96        10.85 o                         
   1  -1   7        383.99        364.09         8.21 o                         
   2  -1   7         49.26         46.14         3.74 o                         
   3  -1   7         80.31         87.82         5.45 o                         
   4  -1   7        776.33        789.22        16.67 o                         
   5  -1   7        270.62        269.92        10.88 o                         
   6  -1   7          6.26         14.81         5.05 o                         
   7  -1   7         91.12         90.01        10.29 o                         
  -6   0   7          0.01         -3.00         3.50 o                         
  -5   0   7         14.63         16.55         3.47 o                         
  -4   0   7        120.39        126.28         5.93 o                         
  -3   0   7        189.30        189.50         9.02 o                         
  -2   0   7        509.63        495.96        13.19 o                         
  -1   0   7        746.72        786.31        14.68 o                         
   0   0   7       1074.58       1195.95        28.70 o                         
   1   0   7          0.05          2.25         2.44 o                         
   2   0   7         16.33         15.76         2.45 o                         
   3   0   7         10.89         13.25         2.65 o                         
   4   0   7         56.42         48.03         4.51 o                         
   5   0   7         15.16         13.37         2.62 o                         
   6   0   7        136.74        127.94        10.58 o                         
   7   0   7         66.34         51.57         7.62 o                         
  -6   1   7          6.24          5.09         4.34 o                         
  -5   1   7         16.77         13.51         5.19 o                         
  -4   1   7         74.55         73.44         4.57 o                         
  -3   1   7         33.49         34.79         3.15 o                         
  -2   1   7        679.66        724.28        19.73 o                         
  -1   1   7        422.95        434.05        17.25 o                         
   0   1   7          1.24          4.87         2.66 o                         
   1   1   7        386.99        380.93        17.44 o                         
   2   1   7        563.04        599.52        14.34 o                         
   3   1   7         17.73         16.70         2.75 o                         
   4   1   7          2.16          4.41         2.03 o                         
   5   1   7          3.37          3.01         2.44 o                         
   6   1   7         21.04         19.15         4.52 o                         
   7   1   7          0.67          1.99         5.64 o                         
  -6   2   7         28.81         26.19         6.63 o                         
  -5   2   7          3.72          8.66         4.89 o                         
  -4   2   7          3.92          5.74         2.39 o                         
  -3   2   7         25.43         29.82         2.59 o                         
  -2   2   7         25.08         21.44         2.41 o                         
  -1   2   7        206.36        185.70         8.53 o                         
   0   2   7          2.74          1.05         2.31 o                         
   1   2   7          0.01          1.94         2.43 o                         
   2   2   7        171.79        173.08         6.03 o                         
   3   2   7         27.19         29.50         3.17 o                         
   4   2   7          8.44          5.75         1.87 o                         
   5   2   7         29.47         23.09         3.24 o                         
   6   2   7        304.82        277.47        21.54 o                         
   7   2   7         35.03         28.66         9.22 o                         
  -6   3   7         16.07         23.10         6.15 o                         
  -5   3   7        154.68        157.27        12.39 o                         
  -4   3   7         13.78         12.44         3.03 o                         
  -3   3   7         43.00         43.96         3.26 o                         
  -2   3   7         52.79         52.71         4.18 o                         
  -1   3   7         64.03         58.86         5.46 o                         
   0   3   7         45.05         42.59         5.31 o                         
   1   3   7          0.73         -0.71         2.60 o                         
   2   3   7        379.31        377.40         7.63 o                         
   3   3   7        124.52        135.95         5.79 o                         
   4   3   7        114.44        126.73         5.59 o                         
   5   3   7         57.88         53.08         5.98 o                         
   6   3   7         30.67         26.41         8.31 o                         
   7   3   7          0.04         -1.70         5.23 o                         
  -5   4   7         50.65         44.14         7.34 o                         
  -4   4   7         24.61         22.74         4.15 o                         
  -3   4   7          0.10         -2.42         3.49 o                         
  -2   4   7        113.58        116.78         9.80 o                         
  -1   4   7        270.53        267.99        10.67 o                         
   0   4   7        216.44        232.74        10.43 o                         
   1   4   7        263.05        246.32        11.08 o                         
   2   4   7        857.79        939.02        21.83 o                         
   3   4   7         70.20         68.56         8.96 o                         
   4   4   7          4.04         13.05         5.28 o                         
   5   4   7         18.14         15.25         5.98 o                         
   6   4   7          3.19          1.75         4.71 o                         
   7   4   7         43.17         40.90        10.34 o                         
  -5   5   7         19.51         31.75         8.99 o                         
  -4   5   7         14.08         15.89         5.09 o                         
  -3   5   7        486.51        435.59        13.92 o                         
  -2   5   7          7.35          4.98         3.25 o                         
  -1   5   7        243.60        240.49        17.49 o                         
   0   5   7        392.84        427.96        22.98 o                         
   1   5   7        123.82        117.14        12.03 o                         
   2   5   7          0.18         -0.45         4.00 o                         
   3   5   7         36.05         41.04         7.58 o                         
   4   5   7        423.92        419.70        21.77 o                         
   5   5   7         20.00         23.05         4.49 o                         
   6   5   7         22.23         31.82         9.08 o                         
   7   5   7          1.09         15.92         7.73 o                         
  -5   6   7          0.01          3.88         5.95 o                         
  -4   6   7          4.03          9.86         6.65 o                         
  -3   6   7        115.52        125.50         7.99 o                         
  -2   6   7        177.41        185.79        16.03 o                         
  -1   6   7         67.67         75.87        10.22 o                         
   0   6   7         72.52         73.48         6.06 o                         
   1   6   7         20.12          8.07         5.50 o                         
   2   6   7        275.17        263.22        18.73 o                         
   3   6   7        505.66        508.11        25.56 o                         
   4   6   7        751.24        704.02        29.69 o                         
   5   6   7        164.33        169.52        14.85 o                         
   6   6   7         40.39         35.48         5.60 o                         
   7   6   7         11.07         13.07         7.21 o                         
  -4   7   7         13.96         14.32         6.79 o                         
  -3   7   7        254.93        238.96        17.45 o                         
  -2   7   7          6.13         16.92         4.87 o                         
  -1   7   7          1.75          2.11         4.68 o                         
   0   7   7          8.74         12.19         3.78 o                         
   1   7   7         38.65         34.83         3.55 o                         
   2   7   7         29.34         44.78        10.25 o                         
   3   7   7        120.48        129.11        14.24 o                         
   4   7   7        575.33        578.30        28.99 o                         
   5   7   7        107.39        119.65        13.85 o                         
   6   7   7          0.95          5.31         5.32 o                         
   7   7   7          0.33          4.91         6.93 o                         
  -4   8   7          0.02          9.48         5.98 o                         
  -3   8   7          0.42          8.17         4.81 o                         
  -2   8   7        301.32        308.36        23.04 o                         
  -1   8   7         31.86         28.39         8.36 o                         
   0   8   7        128.73        128.11         7.54 o                         
   1   8   7          2.73         10.52         6.74 o                         
   2   8   7         16.22         27.26         9.15 o                         
   3   8   7          1.90         12.44         7.77 o                         
   4   8   7        285.85        314.57        22.73 o                         
   5   8   7          6.60          3.78         5.48 o                         
   6   8   7         23.86         25.28         5.42 o                         
   7   8   7          0.43         -4.41         5.65 o                         
  -3   9   7        162.60        163.54        12.58 o                         
  -2   9   7        179.40        189.06        18.80 o                         
  -1   9   7        118.69        119.54        15.08 o                         
   0   9   7         14.26          7.70         6.71 o                         
   1   9   7          4.85         12.08         6.22 o                         
   2   9   7          0.03          4.96         6.34 o                         
   3   9   7        273.10        254.69        21.90 o                         
   4   9   7         89.16         80.34        13.01 o                         
   5   9   7          6.99          1.24         4.99 o                         
   6   9   7         35.74         36.29         7.70 o                         
   7   9   7         15.44         13.30         8.11 o                         
  -2  10   7         45.48         59.03        11.70 o                         
  -1  10   7         18.37         28.85         9.04 o                         
   0  10   7         16.72         21.49         8.55 o                         
   1  10   7         10.05         11.90         7.84 o                         
   2  10   7         40.77         20.53         8.51 o                         
   3  10   7         22.08          9.42         6.99 o                         
   4  10   7         83.32         76.72        13.18 o                         
   5  10   7         22.96         25.90         8.27 o                         
   6  10   7         27.98         43.16        10.35 o                         
  -1  11   7        134.73        127.75        17.13 o                         
   0  11   7         10.63         18.51         8.52 o                         
   1  11   7          3.89         12.69         8.13 o                         
   2  11   7         52.28         49.69        11.20 o                         
   3  11   7          8.11         25.64         8.86 o                         
   4  11   7          3.54          7.52         7.50 o                         
   5  11   7          2.51          5.60         6.91 o                         
   0  12   7        109.78        126.99        18.10 o                         
   1  12   7         18.18         21.51        10.35 o                         
   2  12   7         22.17         35.13        10.87 o                         
   3  12   7         18.16         17.94         8.78 o                         
   4  12   7          8.32          4.52         6.90 o                         
  -3 -10   8         63.84         74.86        12.93 o                         
  -2 -10   8        100.51        100.58        14.42 o                         
  -1 -10   8         17.10         24.21         7.54 o                         
   0 -10   8         14.75          8.62         6.62 o                         
   1 -10   8         80.83         76.13        21.21 o                         
  -4  -9   8        113.22        111.35        15.39 o                         
  -3  -9   8        310.46        302.57        23.52 o                         
  -2  -9   8          0.48          5.71         7.04 o                         
  -1  -9   8          0.29          8.37         5.78 o                         
   0  -9   8         24.22         34.69         8.52 o                         
   1  -9   8          1.09          7.03         5.60 o                         
   2  -9   8          9.32         16.34         9.22 o                         
  -5  -8   8          0.75          5.80         5.46 o                         
  -4  -8   8         32.89         31.77         8.44 o                         
  -3  -8   8        683.19        659.09        33.05 o                         
  -2  -8   8         46.76         53.11        10.38 o                         
  -1  -8   8          4.02          6.52         5.45 o                         
   0  -8   8          2.14         13.28         6.68 o                         
   1  -8   8         13.22         12.37         5.67 o                         
   2  -8   8         21.81         23.97         5.04 o                         
   3  -8   8          5.03         13.65         7.84 o                         
  -5  -7   8         18.18         19.86         7.03 o                         
  -4  -7   8         10.94          1.23         4.96 o                         
  -3  -7   8         73.37         75.00        11.66 o                         
  -2  -7   8         37.33         42.85         9.15 o                         
  -1  -7   8         24.21         14.42         5.69 o                         
   0  -7   8         43.54         46.55         8.88 o                         
   1  -7   8        208.16        191.31        15.56 o                         
   2  -7   8         12.99         17.74         4.50 o                         
   3  -7   8          1.47         11.85         6.93 o                         
   4  -7   8          0.74         12.52         7.23 o                         
  -6  -6   8          1.16         12.11         5.09 o                         
  -5  -6   8          4.83          5.41         3.50 o                         
  -4  -6   8          0.28          3.33         5.26 o                         
  -3  -6   8        176.23        160.43        15.71 o                         
  -2  -6   8         34.74         35.51         8.18 o                         
  -1  -6   8         13.21         22.95         7.48 o                         
   0  -6   8          1.53          5.97         4.49 o                         
   1  -6   8        168.62        177.90        14.51 o                         
   2  -6   8         40.02         37.30         5.64 o                         
   3  -6   8          0.05          3.03         3.89 o                         
   4  -6   8         29.09         34.42         6.17 o                         
   5  -6   8          2.16          2.73         5.21 o                         
  -6  -5   8          8.89         18.33         5.53 o                         
  -5  -5   8         15.60         11.93         4.52 o                         
  -4  -5   8          3.26          0.96         4.28 o                         
  -3  -5   8         26.99         29.18         8.10 o                         
  -2  -5   8        302.99        295.33        19.22 o                         
  -1  -5   8        132.51        147.69        13.62 o                         
   0  -5   8         83.47         66.80         9.44 o                         
   1  -5   8         77.11         96.73        10.48 o                         
   2  -5   8         97.43         93.99         8.09 o                         
   3  -5   8        128.92        133.60        10.16 o                         
   4  -5   8         39.73         39.76         7.02 o                         
   5  -5   8          2.65          6.56         5.32 o                         
  -6  -4   8         15.36         13.41         5.07 o                         
  -5  -4   8         83.34         69.90         7.80 o                         
  -4  -4   8         45.49         55.82         9.22 o                         
  -3  -4   8         34.79         39.92         8.29 o                         
  -2  -4   8         29.45         31.77         7.05 o                         
  -1  -4   8        299.33        318.93        18.68 o                         
   0  -4   8        156.12        162.28        13.10 o                         
   1  -4   8        157.11        148.64        12.32 o                         
   2  -4   8         75.02         76.55         7.16 o                         
   3  -4   8         73.20         71.42        11.29 o                         
   4  -4   8        489.36        485.45        27.91 o                         
   5  -4   8          3.33         -0.28         9.62 o                         
   6  -4   8         16.88         29.36         9.04 o                         
  -6  -3   8          0.05          3.58         2.87 o                         
  -5  -3   8          0.00          1.47         3.62 o                         
  -4  -3   8        120.93        123.74         8.75 o                         
  -3  -3   8        116.23        112.99         7.59 o                         
  -2  -3   8         24.93         21.51         3.85 o                         
  -1  -3   8         55.91         48.85         8.05 o                         
   0  -3   8        120.30        123.13        11.33 o                         
   1  -3   8        396.17        374.15        18.58 o                         
   2  -3   8        109.83        102.82         5.50 o                         
   3  -3   8        495.77        476.04        15.97 o                         
   4  -3   8         16.96         17.30         3.44 o                         
   5  -3   8          6.09         -0.11         3.51 o                         
   6  -3   8          0.06          2.40         3.97 o                         
  -6  -2   8         25.16         32.99         4.85 o                         
  -5  -2   8          0.02          5.24         3.04 o                         
  -4  -2   8        255.09        265.85        12.18 o                         
  -3  -2   8        205.69        216.31        11.30 o                         
  -2  -2   8         53.57         55.31         4.88 o                         
  -1  -2   8         34.32         38.00         3.31 o                         
   0  -2   8         47.14         49.79         7.25 o                         
   1  -2   8        225.93        220.56         7.34 o                         
   2  -2   8        120.76        113.16         8.20 o                         
   3  -2   8         14.12         16.07         3.13 o                         
   4  -2   8        363.27        366.64        12.12 o                         
   5  -2   8          3.86          6.17         3.20 o                         
   6  -2   8          6.59          5.77         4.19 o                         
  -6  -1   8          8.83          9.75         5.00 o                         
  -5  -1   8         18.97         19.76         3.83 o                         
  -4  -1   8        206.46        221.82         9.56 o                         
  -3  -1   8        273.20        280.16        15.86 o                         
  -2  -1   8        120.16        126.12         7.07 o                         
  -1  -1   8          1.15          1.96         1.78 o                         
   0  -1   8        101.51        102.06         9.86 o                         
   1  -1   8          6.44          7.30         1.34 o                         
   2  -1   8        100.61         98.14         5.34 o                         
   3  -1   8         77.41         79.62         5.36 o                         
   4  -1   8        285.88        264.60        10.05 o                         
   5  -1   8          5.78          2.68         2.60 o                         
   6  -1   8          0.17          5.00         3.02 o                         
   7  -1   8         65.31         72.09         8.99 o                         
  -6   0   8         30.39         29.90         6.31 o                         
  -5   0   8         64.69         66.78         5.93 o                         
  -4   0   8        183.01        176.46         8.58 o                         
  -3   0   8       1659.32       1685.60        27.18 o                         
  -2   0   8          0.09          3.63         2.63 o                         
  -1   0   8         10.90         12.20         2.64 o                         
   0   0   8         96.15         92.95         9.42 o                         
   1   0   8        148.72        135.62        10.26 o                         
   2   0   8         17.90         17.04         2.71 o                         
   3   0   8        151.81        150.01         6.93 o                         
   4   0   8         21.73         23.92         4.51 o                         
   5   0   8         29.71         25.01         4.16 o                         
   6   0   8         52.56         40.36         6.89 o                         
   7   0   8          0.00         -1.74         3.46 o                         
  -6   1   8          3.68          4.14         4.47 o                         
  -5   1   8         15.79         13.10         8.58 o                         
  -4   1   8        149.20        136.46         6.39 o                         
  -3   1   8         17.78         13.46         2.97 o                         
  -2   1   8        203.34        214.65         9.49 o                         
  -1   1   8          0.89          0.29         3.16 o                         
   0   1   8         50.85         53.96         5.16 o                         
   1   1   8        824.98        860.30        27.58 o                         
   2   1   8         18.39         18.88         3.58 o                         
   3   1   8         14.37         16.28         2.84 o                         
   4   1   8          9.62         10.97         2.56 o                         
   5   1   8          2.38          2.27         1.97 o                         
   6   1   8          8.32          6.21         4.96 o                         
   7   1   8         43.95         63.92        12.11 o                         
  -6   2   8          2.97         -2.40        10.96 o                         
  -5   2   8         60.20         64.30         9.53 o                         
  -4   2   8         12.76         15.66         2.75 o                         
  -3   2   8         51.19         54.72         3.44 o                         
  -2   2   8        181.26        180.86         6.24 o                         
  -1   2   8        283.91        279.28        11.13 o                         
   0   2   8        106.50        110.10         7.39 o                         
   1   2   8        933.93        975.33        29.29 o                         
   2   2   8         48.64         51.04         6.27 o                         
   3   2   8         53.91         50.83         4.08 o                         
   4   2   8         84.50         89.32         4.97 o                         
   5   2   8        218.30        207.96         7.82 o                         
   6   2   8         62.15         56.08         6.91 o                         
   7   2   8         39.44         45.58        10.40 o                         
  -5   3   8         26.87         30.48         6.27 o                         
  -4   3   8          0.00          3.15         2.57 o                         
  -3   3   8        162.68        157.30         6.21 o                         
  -2   3   8          8.55          8.91         4.79 o                         
  -1   3   8         35.26         41.10         5.03 o                         
   0   3   8        161.97        156.02         8.89 o                         
   1   3   8        377.39        382.20        13.86 o                         
   2   3   8          8.80         11.18         2.66 o                         
   3   3   8        288.98        277.11         8.36 o                         
   4   3   8         40.42         38.33         3.40 o                         
   5   3   8         16.21         19.52         4.27 o                         
   6   3   8         68.46         59.90        11.33 o                         
   7   3   8         26.16         21.98         9.45 o                         
  -5   4   8          6.58          9.91         4.95 o                         
  -4   4   8          6.42          5.02         2.90 o                         
  -3   4   8         24.42         30.51         4.23 o                         
  -2   4   8         97.09         92.89         5.65 o                         
  -1   4   8        126.95        135.65         8.28 o                         
   0   4   8          3.11          1.55         2.96 o                         
   1   4   8         26.44         35.25         5.22 o                         
   2   4   8        759.42        767.78        20.68 o                         
   3   4   8         18.19         15.65         7.69 o                         
   4   4   8         82.15         81.96        10.47 o                         
   5   4   8         84.01         81.95         7.60 o                         
   6   4   8         57.00         52.22        10.52 o                         
   7   4   8          0.20         -0.13         5.33 o                         
  -5   5   8          5.73          9.27         6.94 o                         
  -4   5   8          1.78          0.70         4.01 o                         
  -3   5   8         77.17         72.42         6.27 o                         
  -2   5   8         16.57         18.18         4.49 o                         
  -1   5   8         55.48         40.37        20.69 o                         
   0   5   8         62.49         62.84        10.35 o                         
   1   5   8         25.35         32.50         5.17 o                         
   2   5   8        409.04        400.18        22.59 o                         
   3   5   8        672.67        660.49        28.71 o                         
   4   5   8         39.25         32.82         7.11 o                         
   5   5   8          0.20          3.28         4.85 o                         
   6   5   8         32.56         46.21        10.01 o                         
   7   5   8          0.85          3.61         5.98 o                         
  -4   6   8        147.84        165.21        12.78 o                         
  -3   6   8         53.70         55.16         5.71 o                         
  -2   6   8         15.44          9.90         3.79 o                         
  -1   6   8          5.78          6.71         3.54 o                         
   0   6   8         13.60         14.02         5.24 o                         
   1   6   8         77.38         92.67        12.27 o                         
   2   6   8          2.18          3.03         5.67 o                         
   3   6   8         20.10         17.55         6.11 o                         
   4   6   8        138.17        135.74        13.86 o                         
   5   6   8         99.89         88.64        11.46 o                         
   6   6   8          0.14          1.49         2.77 o                         
   7   6   8         12.67         16.89         8.00 o                         
  -4   7   8        466.01        454.90        30.03 o                         
  -3   7   8          1.84          3.43         3.28 o                         
  -2   7   8         12.60         15.58         4.56 o                         
  -1   7   8         12.55         14.50         4.12 o                         
   0   7   8         39.81         31.41         8.73 o                         
   1   7   8          1.78          2.43         2.51 o                         
   2   7   8         50.26         53.81        10.42 o                         
   3   7   8       1163.10       1189.81        42.20 o                         
   4   7   8          7.91         10.05         5.58 o                         
   5   7   8          4.37         10.36         5.76 o                         
   6   7   8         11.72         12.45         4.75 o                         
   7   7   8         18.25         15.83         7.40 o                         
  -3   8   8        171.72        180.62        16.92 o                         
  -2   8   8          2.49          9.40         6.85 o                         
  -1   8   8         85.25         95.86         8.55 o                         
   0   8   8          8.30          8.43         6.45 o                         
   1   8   8          4.30          1.12         5.64 o                         
   2   8   8         14.56         27.54         8.33 o                         
   3   8   8          0.16          2.25         6.28 o                         
   4   8   8        160.70        177.51        17.77 o                         
   5   8   8        150.96        144.20        16.19 o                         
   6   8   8          2.23          7.32         4.55 o                         
   7   8   8          0.36          2.78         5.36 o                         
  -3   9   8          0.05          1.30         4.25 o                         
  -2   9   8         36.09         36.56        10.25 o                         
  -1   9   8         32.61         15.70         8.13 o                         
   0   9   8         82.94         68.15        12.38 o                         
   1   9   8        325.68        307.00        24.89 o                         
   2   9   8          5.54          1.03         5.62 o                         
   3   9   8        163.96        179.87        18.99 o                         
   4   9   8        128.81        131.60        16.56 o                         
   5   9   8          2.60          6.46         6.77 o                         
   6   9   8         12.01         21.39         7.89 o                         
  -2  10   8         58.40         56.59        11.66 o                         
  -1  10   8         42.07         39.86        11.13 o                         
   0  10   8         85.56         64.94        13.04 o                         
   1  10   8         61.85         53.35        11.50 o                         
   2  10   8          8.28          7.64         8.62 o                         
   3  10   8         16.21         23.59        10.04 o                         
   4  10   8        144.44        142.82        17.24 o                         
   5  10   8         35.67         38.01        10.58 o                         
   6  10   8          1.32         -1.10         6.51 o                         
  -1  11   8          3.33          1.75         5.76 o                         
   0  11   8          0.19         -3.17         5.97 o                         
   1  11   8          0.41          2.60         5.50 o                         
   2  11   8          0.21          7.83         7.28 o                         
   3  11   8         12.59         14.41         7.15 o                         
   4  11   8         10.24         11.49         7.53 o                         
   5  11   8        178.59        215.19        21.85 o                         
   0  12   8         16.63         29.88         9.90 o                         
   1  12   8         74.70         75.91        15.40 o                         
   2  12   8          5.38         19.42        10.64 o                         
   3  12   8         15.29         20.21         9.51 o                         
   4  12   8          0.24          7.48         7.56 o                         
  -2 -10   9          0.00          3.76         6.09 o                         
  -1 -10   9          0.00          8.64         5.87 o                         
  -3  -9   9         27.46         21.25         7.84 o                         
  -2  -9   9          3.91         16.18         7.25 o                         
  -1  -9   9         16.21         22.72         7.86 o                         
   0  -9   9          2.71          2.06         5.79 o                         
   1  -9   9          5.21          6.71         5.40 o                         
   2  -9   9         55.73         55.63        12.36 o                         
  -4  -8   9          1.26         13.23         7.06 o                         
  -3  -8   9         55.09         74.05        12.42 o                         
  -2  -8   9          0.71         11.78         5.89 o                         
  -1  -8   9          9.56         22.56         8.26 o                         
   0  -8   9         13.00         19.48         7.18 o                         
   1  -8   9          5.91         10.09         6.04 o                         
   2  -8   9          6.51         15.71         7.75 o                         
   3  -8   9          0.11         13.84         8.44 o                         
  -5  -7   9          1.92         11.83         7.60 o                         
  -4  -7   9          0.53          5.94         6.43 o                         
  -3  -7   9         33.77         42.69         9.17 o                         
  -2  -7   9         40.05         29.33         7.96 o                         
  -1  -7   9         11.29         11.09         6.94 o                         
   0  -7   9        218.46        201.37        16.99 o                         
   1  -7   9        169.78        138.70        14.04 o                         
   2  -7   9         16.07         16.40         5.14 o                         
   3  -7   9         24.65         48.62        10.93 o                         
   4  -7   9         30.39         63.67        13.07 o                         
  -5  -6   9         31.81         32.51         8.44 o                         
  -4  -6   9         37.24         55.47        10.52 o                         
  -3  -6   9         62.03         60.79        10.85 o                         
  -2  -6   9          3.70         10.92         5.12 o                         
  -1  -6   9          1.21          9.71         6.03 o                         
   0  -6   9         16.31         31.94         7.40 o                         
   1  -6   9        381.51        349.19        20.95 o                         
   2  -6   9          3.26          9.90         4.45 o                         
   3  -6   9          4.62          7.06         3.61 o                         
   4  -6   9          2.47          7.68         4.17 o                         
  -5  -5   9         41.31         24.84         5.70 o                         
  -4  -5   9         70.05         76.03        11.37 o                         
  -3  -5   9          6.26         15.32         6.79 o                         
  -2  -5   9          1.32          1.07         4.24 o                         
  -1  -5   9         13.58          8.08         5.12 o                         
   0  -5   9         12.65         14.93         6.19 o                         
   1  -5   9         26.20         27.01         6.80 o                         
   2  -5   9          0.17         -0.60         2.98 o                         
   3  -5   9          1.64          3.98         3.62 o                         
   4  -5   9          3.72         13.44         4.94 o                         
   5  -5   9         68.29         63.27        12.94 o                         
  -6  -4   9         13.38          9.44         4.62 o                         
  -5  -4   9         13.33         20.50         5.19 o                         
  -4  -4   9        137.55        120.12        13.47 o                         
  -3  -4   9        211.22        204.51        16.54 o                         
  -2  -4   9        271.32        272.28        18.66 o                         
  -1  -4   9        155.03        165.93        14.37 o                         
   0  -4   9         11.35         12.54         5.65 o                         
   1  -4   9         92.37         90.04        10.50 o                         
   2  -4   9         77.98         80.05        10.09 o                         
   3  -4   9        388.42        363.99        23.60 o                         
   4  -4   9          6.11         13.55         5.27 o                         
   5  -4   9          5.19          4.34         3.63 o                         
  -6  -3   9          3.92          2.09         3.19 o                         
  -5  -3   9         51.45         58.24         6.08 o                         
  -4  -3   9          9.80         10.99         3.47 o                         
  -3  -3   9        179.73        201.12        14.94 o                         
  -2  -3   9          0.38          1.37         4.13 o                         
  -1  -3   9        154.39        161.07        13.63 o                         
   0  -3   9        106.93         99.15        10.88 o                         
   1  -3   9        212.03        209.01        15.26 o                         
   2  -3   9         24.26         24.05         7.35 o                         
   3  -3   9          2.59          6.88         6.25 o                         
   4  -3   9        132.65        145.51         8.30 o                         
   5  -3   9          0.03          6.11         3.13 o                         
   6  -3   9         41.36         48.34         8.04 o                         
  -6  -2   9         20.39         24.68         8.83 o                         
  -5  -2   9          2.93          7.89         3.38 o                         
  -4  -2   9        234.33        262.75        16.89 o                         
  -3  -2   9         60.76         64.12         7.06 o                         
  -2  -2   9         12.46         14.08         3.19 o                         
  -1  -2   9        118.46        115.26         5.69 o                         
   0  -2   9          1.30          0.15         4.22 o                         
   1  -2   9        172.73        162.17        16.90 o                         
   2  -2   9         93.00         92.95         5.95 o                         
   3  -2   9       2990.91       2981.78        50.59 o                         
   4  -2   9         53.58         41.63         6.05 o                         
   5  -2   9        111.32        114.86         8.00 o                         
   6  -2   9          8.40         10.03         6.80 o                         
  -6  -1   9         10.96         12.63         5.17 o                         
  -5  -1   9         14.56         12.24         3.56 o                         
  -4  -1   9        306.41        311.67        13.53 o                         
  -3  -1   9          8.32          7.98         6.28 o                         
  -2  -1   9          1.09          1.55         2.22 o                         
  -1  -1   9         22.34         22.47         3.68 o                         
   0  -1   9        190.08        177.39        13.77 o                         
   1  -1   9         25.48         26.84         3.19 o                         
   2  -1   9          3.28          2.66         2.77 o                         
   3  -1   9        281.47        283.83         9.88 o                         
   4  -1   9        106.69        102.18         6.74 o                         
   5  -1   9          1.08          4.70         2.90 o                         
   6  -1   9          6.45         12.80         5.16 o                         
  -6   0   9          0.07          1.75         9.03 o                         
  -5   0   9         14.51         18.06         3.72 o                         
  -4   0   9        165.31        178.28         9.03 o                         
  -3   0   9        814.43        775.14        19.40 o                         
  -2   0   9        238.20        256.85        10.48 o                         
  -1   0   9        212.81        220.94         8.87 o                         
   0   0   9         74.12         73.38         8.94 o                         
   1   0   9          6.22          5.11         3.34 o                         
   2   0   9         29.22         33.60         4.17 o                         
   3   0   9        313.72        309.54        10.00 o                         
   4   0   9          2.15          0.50         2.41 o                         
   5   0   9        148.56        159.97         8.76 o                         
   6   0   9          6.51          7.02         2.99 o                         
   7   0   9        101.09        120.85        11.23 o                         
  -6   1   9         27.14         25.95         6.77 o                         
  -5   1   9          1.94         -0.99         3.65 o                         
  -4   1   9         64.56         64.55         4.80 o                         
  -3   1   9        149.92        152.02        11.23 o                         
  -2   1   9         59.70         65.59         5.70 o                         
  -1   1   9         36.70         35.69         4.77 o                         
   0   1   9        314.64        304.66        12.01 o                         
   1   1   9         13.92         21.86         6.64 o                         
   2   1   9          2.56          7.59         4.67 o                         
   3   1   9          1.48          6.81         2.70 o                         
   4   1   9         56.68         54.81         7.56 o                         
   5   1   9        160.53        157.36         7.58 o                         
   6   1   9          0.33          3.83         2.70 o                         
   7   1   9          0.14          2.14         3.67 o                         
  -5   2   9        100.45        100.22        10.37 o                         
  -4   2   9          5.20          6.83         2.50 o                         
  -3   2   9         16.66         11.33         2.04 o                         
  -2   2   9          0.00          0.90         1.81 o                         
  -1   2   9         28.74         30.51         4.33 o                         
   0   2   9         14.29          6.26         4.66 o                         
   1   2   9        172.27        171.98        13.57 o                         
   2   2   9          2.11          4.68         2.58 o                         
   3   2   9          1.45          3.76         2.29 o                         
   4   2   9         30.19         30.88         3.41 o                         
   5   2   9        506.43        435.83        11.55 o                         
   6   2   9          5.73          6.42         3.20 o                         
   7   2   9         13.73          3.79         6.01 o                         
  -5   3   9          5.25          7.37         4.63 o                         
  -4   3   9          9.72         13.02         4.34 o                         
  -3   3   9          9.90         13.10         3.38 o                         
  -2   3   9         23.28         27.87         4.53 o                         
  -1   3   9         40.34         29.16         4.78 o                         
   0   3   9         11.58         14.74         4.02 o                         
   1   3   9        931.79        955.86        23.12 o                         
   2   3   9        220.34        210.64         6.74 o                         
   3   3   9         39.65         38.66         3.58 o                         
   4   3   9         51.94         49.62         3.87 o                         
   5   3   9          6.71         10.24         2.78 o                         
   6   3   9          4.90         -5.89         5.89 o                         
   7   3   9          1.65          4.99         5.53 o                         
  -5   4   9         20.22         21.21         6.58 o                         
  -4   4   9          4.27          9.28         3.43 o                         
  -3   4   9          2.80          4.79         2.73 o                         
  -2   4   9        720.62        742.98        22.12 o                         
  -1   4   9        246.00        245.93        11.64 o                         
   0   4   9          9.60         10.69         3.71 o                         
   1   4   9         15.59         11.18         5.52 o                         
   2   4   9         20.58         21.66         5.20 o                         
   3   4   9        106.61         99.11         8.35 o                         
   4   4   9         41.35         39.96         6.17 o                         
   5   4   9         61.82         44.51         6.25 o                         
   6   4   9         16.30         25.56         8.36 o                         
   7   4   9         55.92         55.51        11.70 o                         
  -5   5   9         20.68         32.74         6.95 o                         
  -4   5   9         50.63         50.33         8.61 o                         
  -3   5   9         61.49         56.07         5.79 o                         
  -2   5   9         15.82         20.69         4.49 o                         
  -1   5   9         65.45         81.44         9.63 o                         
   0   5   9         71.45         72.82         7.37 o                         
   1   5   9        245.63        244.26        12.66 o                         
   2   5   9         36.84         30.38         5.38 o                         
   3   5   9         29.30         38.11         8.68 o                         
   4   5   9         18.96         21.30         6.65 o                         
   5   5   9          2.82          1.28         3.25 o                         
   6   5   9         38.79         48.25         6.76 o                         
   7   5   9          2.61         -0.31         5.91 o                         
  -4   6   9         24.37         29.09         6.52 o                         
  -3   6   9         26.10         26.58         4.49 o                         
  -2   6   9         27.91         32.26         5.47 o                         
  -1   6   9          3.06          7.59         3.51 o                         
   0   6   9         17.07         17.72         7.77 o                         
   1   6   9        931.42        908.32        37.32 o                         
   2   6   9        285.62        310.46        21.89 o                         
   3   6   9       1537.92       1543.42        47.54 o                         
   4   6   9        370.22        349.70        22.74 o                         
   5   6   9         27.38         26.10         7.24 o                         
   6   6   9          0.54          9.48         4.74 o                         
   7   6   9          0.89         -0.38         6.16 o                         
  -4   7   9        224.33        233.37        15.59 o                         
  -3   7   9         67.29         67.64         6.69 o                         
  -2   7   9          5.22         15.39         4.83 o                         
  -1   7   9         33.72         34.83        11.15 o                         
   0   7   9         17.76         13.26         7.15 o                         
   1   7   9         50.86         42.63        10.07 o                         
   2   7   9          4.75         11.56         7.29 o                         
   3   7   9        687.33        709.48        33.92 o                         
   4   7   9         34.48         32.17         8.63 o                         
   5   7   9         25.01         22.97         6.77 o                         
   6   7   9          0.03          0.19         3.35 o                         
   7   7   9         14.14         15.65         8.12 o                         
  -3   8   9        525.55        520.25        27.18 o                         
  -2   8   9         10.90         20.41         5.21 o                         
  -1   8   9         37.58         41.14         6.41 o                         
   0   8   9         16.82         23.46         8.77 o                         
   1   8   9         40.43         35.68         8.89 o                         
   2   8   9         65.44         57.76        11.16 o                         
   3   8   9          1.31          9.96         7.47 o                         
   4   8   9          0.02          2.72         5.23 o                         
   5   8   9          0.56          6.68         6.18 o                         
   6   8   9          0.00          2.20         3.70 o                         
   7   8   9        100.90        134.94        17.99 o                         
  -2   9   9         25.52         31.93         9.53 o                         
  -1   9   9         10.88          7.83         6.15 o                         
   0   9   9          1.33          9.34         6.79 o                         
   1   9   9         48.95         61.93        12.59 o                         
   2   9   9        139.09        134.16        16.98 o                         
   3   9   9        167.19        193.28        20.11 o                         
   4   9   9          7.72         20.13         8.58 o                         
   5   9   9         17.51         10.96         6.47 o                         
   6   9   9          7.17         15.20         7.02 o                         
  -2  10   9          0.15          0.72         6.22 o                         
  -1  10   9          0.06         -0.13         7.14 o                         
   0  10   9          3.12          5.87         7.89 o                         
   1  10   9         47.35         44.48        12.20 o                         
   2  10   9         38.62         61.85        13.64 o                         
   3  10   9        120.55        132.61        17.47 o                         
   4  10   9        131.46        168.64        19.61 o                         
   5  10   9        288.95        288.48        24.79 o                         
   6  10   9          6.20         11.14         5.87 o                         
  -1  11   9          8.28         17.92         9.03 o                         
   0  11   9          3.80          6.02         5.93 o                         
   1  11   9        120.64        120.01        17.93 o                         
   2  11   9          0.57          2.68         6.81 o                         
   3  11   9        128.84        137.06        18.93 o                         
   4  11   9          0.90          2.26         6.36 o                         
   5  11   9          0.81          9.75         9.43 o                         
   1  12   9          0.85          5.22         7.24 o                         
   2  12   9         27.95         31.02        11.35 o                         
   3  12   9          5.78         21.11        10.14 o                         
   4  12   9          0.48          7.19         8.62 o                         
  -2  -9  10         33.20         53.66        11.39 o                         
  -1  -9  10          1.48          5.13         6.12 o                         
   0  -9  10          9.31          1.72         4.79 o                         
   1  -9  10         14.59          7.76         6.29 o                         
  -4  -8  10        293.16        310.29        24.89 o                         
  -3  -8  10        157.97        186.86        19.42 o                         
  -2  -8  10         46.70         66.66        11.51 o                         
  -1  -8  10         10.50         10.92         6.92 o                         
   0  -8  10          0.33          6.24         5.96 o                         
   1  -8  10         96.42         64.35        11.03 o                         
   2  -8  10          6.73         14.10         9.15 o                         
  -4  -7  10          0.40          2.27         4.82 o                         
  -3  -7  10         78.60         73.77        12.45 o                         
  -2  -7  10         30.67         26.98         8.52 o                         
  -1  -7  10         13.32         19.46         7.19 o                         
   0  -7  10        100.47        103.69        12.83 o                         
   1  -7  10          0.01          8.88         5.26 o                         
   2  -7  10         22.78         27.83         6.06 o                         
   3  -7  10          0.98         12.55         8.72 o                         
  -5  -6  10          0.21          3.37         5.50 o                         
  -4  -6  10          0.77         -0.61         5.68 o                         
  -3  -6  10         43.94         37.58         9.04 o                         
  -2  -6  10         81.85        115.14        14.13 o                         
  -1  -6  10          1.59          9.70         6.94 o                         
   0  -6  10         27.37         52.87         9.57 o                         
   1  -6  10        216.10        222.18        18.16 o                         
   2  -6  10          3.97         12.58         4.73 o                         
   3  -6  10         14.85         17.62         9.26 o                         
   4  -6  10         18.42         30.44         6.13 o                         
  -5  -5  10          1.53          3.37         4.75 o                         
  -4  -5  10          8.72          1.73         4.73 o                         
  -3  -5  10         95.42         89.64        12.62 o                         
  -2  -5  10        143.47        156.37        15.26 o                         
  -1  -5  10         28.17         44.26         9.35 o                         
   0  -5  10         19.12         20.22         7.18 o                         
   1  -5  10        164.85        152.29        14.63 o                         
   2  -5  10         19.87         23.15         5.19 o                         
   3  -5  10          5.46         13.68         4.12 o                         
   4  -5  10          3.64          3.96         4.92 o                         
   5  -5  10        134.61        130.88        17.39 o                         
  -5  -4  10          0.08         -1.94         7.08 o                         
  -4  -4  10        115.32        110.06        13.41 o                         
  -3  -4  10         10.11          3.81         5.43 o                         
  -2  -4  10         25.50         29.65         7.61 o                         
  -1  -4  10          0.22          4.06         4.84 o                         
   0  -4  10         60.38         52.68         8.59 o                         
   1  -4  10        121.34        129.96        13.09 o                         
   2  -4  10         23.84         31.74         7.98 o                         
   3  -4  10        221.10        211.63        13.44 o                         
   4  -4  10          5.25          5.79         4.31 o                         
   5  -4  10          1.14          1.73         4.59 o                         
  -5  -3  10         53.30         49.85         5.83 o                         
  -4  -3  10          0.04          5.68         3.39 o                         
  -3  -3  10          8.95         16.47         3.92 o                         
  -2  -3  10         21.21         24.46         6.51 o                         
  -1  -3  10         63.71         57.54         9.22 o                         
   0  -3  10        150.90        168.57        14.41 o                         
   1  -3  10          3.64          3.85         5.29 o                         
   2  -3  10        127.50        128.67        13.71 o                         
   3  -3  10        113.62        115.63         6.99 o                         
   4  -3  10         21.31         26.03         4.12 o                         
   5  -3  10         13.34         13.71         3.75 o                         
  -5  -2  10         79.89         84.71         7.20 o                         
  -4  -2  10        241.94        276.55        23.25 o                         
  -3  -2  10         44.60         45.23         8.98 o                         
  -2  -2  10          9.59          7.91         4.50 o                         
  -1  -2  10         44.73         40.54         3.61 o                         
   0  -2  10        115.49        107.09        11.95 o                         
   1  -2  10         95.73         87.39         5.02 o                         
   2  -2  10        162.68        164.03         7.01 o                         
   3  -2  10        858.69        841.52        17.51 o                         
   4  -2  10         12.16          9.67         3.75 o                         
   5  -2  10         12.55         18.54         3.97 o                         
   6  -2  10          0.41          1.81         3.22 o                         
  -5  -1  10         54.02         51.71         5.90 o                         
  -4  -1  10        220.90        210.03        14.24 o                         
  -3  -1  10         43.48         36.65         5.00 o                         
  -2  -1  10        130.15        127.46         7.69 o                         
  -1  -1  10         20.09         14.35         2.90 o                         
   0  -1  10         30.49         29.32         3.19 o                         
   1  -1  10        121.75        115.57         5.84 o                         
   2  -1  10          4.98          3.89         2.50 o                         
   3  -1  10          1.23          1.78         3.05 o                         
   4  -1  10        151.25        133.44         7.80 o                         
   5  -1  10          7.31          5.91         2.92 o                         
   6  -1  10         55.95         61.95         6.67 o                         
  -5   0  10         11.47         12.55         3.93 o                         
  -4   0  10        799.62        780.80        19.13 o                         
  -3   0  10         99.44        100.60         9.90 o                         
  -2   0  10          2.04          1.90         2.81 o                         
  -1   0  10         23.44         31.59         3.97 o                         
   0   0  10         17.08         18.56         5.76 o                         
   1   0  10          6.17          7.03         4.01 o                         
   2   0  10        931.51        878.23        25.63 o                         
   3   0  10        302.70        305.03        10.25 o                         
   4   0  10         74.49         70.52         5.78 o                         
   5   0  10         82.83         80.13         6.49 o                         
   6   0  10          2.43          2.99         3.05 o                         
  -5   1  10          3.82          4.43         3.95 o                         
  -4   1  10          2.21          5.28         2.74 o                         
  -3   1  10         95.55        100.85         5.55 o                         
  -2   1  10        130.35        132.91         6.76 o                         
  -1   1  10         57.98         57.05         6.09 o                         
   0   1  10        255.62        259.98        11.83 o                         
   1   1  10          4.24         11.17         5.72 o                         
   2   1  10        141.52        140.78        13.90 o                         
   3   1  10        342.23        326.14        10.40 o                         
   4   1  10          2.44          5.84         3.82 o                         
   5   1  10         68.52         63.48         5.18 o                         
   6   1  10          5.63          5.27         3.35 o                         
   7   1  10         30.41         21.55         5.04 o                         
  -5   2  10          8.75          4.34         4.10 o                         
  -4   2  10          0.03          6.06         3.17 o                         
  -3   2  10         36.77         30.38         3.25 o                         
  -2   2  10        429.56        413.70        12.16 o                         
  -1   2  10          7.03          9.82         3.34 o                         
   0   2  10         87.32         92.23        10.76 o                         
   1   2  10        113.05        123.50        12.31 o                         
   2   2  10          3.60          6.75         2.97 o                         
   3   2  10        106.39        101.96         5.93 o                         
   4   2  10         27.58         29.11         3.84 o                         
   5   2  10          1.53          3.30         2.11 o                         
   6   2  10         43.13         59.37         6.07 o                         
   7   2  10          4.29         17.94         7.72 o                         
  -5   3  10         33.49         34.16         6.43 o                         
  -4   3  10          1.42         -0.68         3.34 o                         
  -3   3  10         12.77         10.12         3.72 o                         
  -2   3  10         44.46         38.09         5.24 o                         
  -1   3  10         11.40          9.38         3.21 o                         
   0   3  10         48.41         43.30         7.70 o                         
   1   3  10         78.73         72.01         7.48 o                         
   2   3  10          0.01          4.57         2.15 o                         
   3   3  10         62.33         59.58         7.14 o                         
   4   3  10         73.99         72.33         4.72 o                         
   5   3  10        120.77         89.76         6.30 o                         
   6   3  10         37.89         26.13         8.76 o                         
   7   3  10          0.68          8.95         7.37 o                         
  -5   4  10          1.22          2.94         4.54 o                         
  -4   4  10          0.22          2.73         3.62 o                         
  -3   4  10          8.81          8.71         3.48 o                         
  -2   4  10        180.59        179.01         8.74 o                         
  -1   4  10          8.13         10.31         4.09 o                         
   0   4  10         22.52         10.36         5.07 o                         
   1   4  10        500.41        489.43        17.91 o                         
   2   4  10         57.40         36.54         8.75 o                         
   3   4  10          4.17          5.33         1.75 o                         
   4   4  10         32.13         25.19         5.35 o                         
   5   4  10        199.76        169.18        11.33 o                         
   6   4  10         80.77         82.83        13.09 o                         
   7   4  10         12.56          5.52         5.42 o                         
  -4   5  10         51.45         63.63         9.25 o                         
  -3   5  10          7.88          3.74         3.30 o                         
  -2   5  10         33.47         40.07         6.14 o                         
  -1   5  10        199.32        188.83        11.06 o                         
   0   5  10          2.31          0.46         3.55 o                         
   1   5  10          3.38          1.38         3.61 o                         
   2   5  10         65.24         59.77         7.50 o                         
   3   5  10         45.25         48.67         9.77 o                         
   4   5  10         44.67         56.66         9.98 o                         
   5   5  10          4.34          5.57         4.11 o                         
   6   5  10          0.81          9.75         3.72 o                         
   7   5  10          2.47          3.64         5.79 o                         
  -4   6  10         16.37         25.91         6.31 o                         
  -3   6  10         12.37         13.74         4.48 o                         
  -2   6  10         46.68         50.08         6.68 o                         
  -1   6  10          9.31         16.01         4.17 o                         
   0   6  10         26.33         35.95         9.73 o                         
   1   6  10        130.23        138.75        16.23 o                         
   2   6  10        114.66        130.39        15.78 o                         
   3   6  10          1.83         14.08         6.88 o                         
   4   6  10        147.37        133.81        14.76 o                         
   5   6  10          5.96         -1.46         4.42 o                         
   6   6  10         11.63          7.00         4.88 o                         
   7   6  10          0.03         12.39         7.94 o                         
  -3   7  10         11.39         10.25         3.40 o                         
  -2   7  10         10.52         14.43         6.36 o                         
  -1   7  10         10.86         16.26        11.66 o                         
   0   7  10         32.63         27.81         4.87 o                         
   1   7  10         16.22         13.74         7.52 o                         
   2   7  10        112.34        120.17        14.83 o                         
   3   7  10         48.32         56.52        10.63 o                         
   4   7  10          5.75          5.08         5.02 o                         
   5   7  10         58.40         54.71        11.15 o                         
   6   7  10        103.89        105.17        10.09 o                         
   7   7  10        124.86        186.71        20.60 o                         
  -3   8  10         34.43         32.13         5.37 o                         
  -2   8  10          4.64          4.02         5.01 o                         
  -1   8  10          9.05         21.21         7.59 o                         
   0   8  10          0.74          7.18         5.75 o                         
   1   8  10         12.07          8.70         6.09 o                         
   2   8  10        172.64        160.62        18.20 o                         
   3   8  10          0.40         -1.28         5.02 o                         
   4   8  10        122.25        128.85        16.46 o                         
   5   8  10         83.78         94.90        14.71 o                         
   6   8  10          7.53         13.18         5.14 o                         
  -2   9  10         26.06         36.03        10.35 o                         
  -1   9  10          5.34         11.31         7.08 o                         
   0   9  10        125.26        115.72        16.77 o                         
   1   9  10         30.71         19.55         8.38 o                         
   2   9  10         97.05        118.06        16.27 o                         
   3   9  10        483.67        440.54        30.19 o                         
   4   9  10          0.45          8.43         7.80 o                         
   5   9  10         41.08         43.11        10.60 o                         
   6   9  10          2.59          9.72         6.90 o                         
  -1  10  10          0.01          4.59         5.68 o                         
   0  10  10         22.90         17.26         8.09 o                         
   1  10  10          7.18         29.47        10.93 o                         
   2  10  10         61.56         71.44        14.23 o                         
   3  10  10         73.66         66.23        13.74 o                         
   4  10  10          3.99         20.84         9.43 o                         
   5  10  10         43.08         55.15        11.68 o                         
   0  11  10         21.18         17.32         7.08 o                         
   1  11  10          4.40          4.34         5.88 o                         
   2  11  10         86.08         81.77        14.80 o                         
   3  11  10        129.76        138.62        19.09 o                         
   4  11  10         61.01         84.78        15.17 o                         
   2  12  10         54.62         69.07        15.20 o                         
  -3  -8  11          0.00         20.77         9.59 o                         
  -2  -8  11          0.23         13.65         7.08 o                         
  -1  -8  11         22.33         14.23         6.27 o                         
   0  -8  11         56.67         49.80        10.66 o                         
   1  -8  11          6.06         13.78         6.65 o                         
  -4  -7  11         13.33         20.77         8.88 o                         
  -3  -7  11         20.88         20.01         7.11 o                         
  -2  -7  11         21.05         20.96         7.39 o                         
  -1  -7  11          1.01         10.24         5.65 o                         
   0  -7  11         38.31         40.62         9.83 o                         
   1  -7  11          0.18         10.41         6.21 o                         
   2  -7  11          1.73          7.08         6.36 o                         
   3  -7  11         27.09         31.43        10.78 o                         
  -4  -6  11          4.83          8.03         6.01 o                         
  -3  -6  11         15.16         20.26         7.12 o                         
  -2  -6  11         39.28         29.81         7.68 o                         
  -1  -6  11          3.98         19.71         7.79 o                         
   0  -6  11        179.37        173.32        17.01 o                         
   1  -6  11          0.76          0.77         4.22 o                         
   2  -6  11         45.45         56.04         7.56 o                         
   3  -6  11         70.51         76.45         8.73 o                         
  -4  -5  11          6.28         10.61         5.17 o                         
  -3  -5  11         18.56         20.21         7.87 o                         
  -2  -5  11         14.46         30.02         8.23 o                         
  -1  -5  11          7.23         -4.52         4.52 o                         
   0  -5  11         19.82         17.75         6.69 o                         
   1  -5  11         12.24         10.49         5.81 o                         
   2  -5  11         45.94         42.15         7.45 o                         
   3  -5  11          0.07          7.53         6.08 o                         
   4  -5  11          5.64          5.32         5.61 o                         
  -5  -4  11         30.00         27.06         7.90 o                         
  -4  -4  11        105.68         96.01        13.17 o                         
  -3  -4  11         75.59         69.19        10.71 o                         
  -2  -4  11        168.52        187.25        16.90 o                         
  -1  -4  11         12.96         10.00         5.59 o                         
   0  -4  11         86.53         82.84        11.47 o                         
   1  -4  11        113.78        106.06        12.72 o                         
   2  -4  11         12.41         16.63         6.00 o                         
   3  -4  11          0.93         13.05         5.31 o                         
   4  -4  11         38.78         46.26         7.30 o                         
   5  -4  11          9.84         10.25         6.46 o                         
  -5  -3  11         39.71         41.19         7.16 o                         
  -4  -3  11         11.37          4.65         5.00 o                         
  -3  -3  11          7.82          0.33         4.52 o                         
  -2  -3  11        146.72        146.31        14.83 o                         
  -1  -3  11         11.15          0.81         4.72 o                         
   0  -3  11         12.45          9.76         5.97 o                         
   1  -3  11         16.99         17.82         6.36 o                         
   2  -3  11         54.76         50.02         8.75 o                         
   3  -3  11         27.23         31.78         5.74 o                         
   4  -3  11          2.20          0.18         3.51 o                         
   5  -3  11         59.52         61.95         6.50 o                         
  -5  -2  11        176.56        170.09        10.17 o                         
  -4  -2  11         13.12         12.25         4.07 o                         
  -3  -2  11         30.78         33.85         8.84 o                         
  -2  -2  11         86.16         93.08         6.62 o                         
  -1  -2  11          0.02         -4.67         4.67 o                         
   0  -2  11         33.24         36.85         8.13 o                         
   1  -2  11         33.47         33.02         7.69 o                         
   2  -2  11       2500.72       2517.99        27.06 o                         
   3  -2  11         19.07         22.90         3.81 o                         
   4  -2  11          8.90          8.82         3.96 o                         
   5  -2  11         29.74         27.79         4.76 o                         
   6  -2  11         16.58         16.94         4.22 o                         
  -5  -1  11         10.66         14.49         4.51 o                         
  -4  -1  11          3.57          7.98         5.44 o                         
  -3  -1  11          0.01          5.89         6.88 o                         
  -2  -1  11          0.12          5.33         2.98 o                         
  -1  -1  11         10.30         11.38         3.03 o                         
   0  -1  11          5.80          5.59         1.61 o                         
   1  -1  11         14.08         13.55         4.03 o                         
   2  -1  11          9.55         12.77         4.96 o                         
   3  -1  11          1.24          2.52         2.63 o                         
   4  -1  11         24.20         24.63         4.59 o                         
   5  -1  11          1.67          5.07         2.92 o                         
   6  -1  11         27.83         31.83         5.05 o                         
  -5   0  11        199.02        216.76        14.90 o                         
  -4   0  11         15.72          9.46         2.99 o                         
  -3   0  11         63.87         64.06         6.43 o                         
  -2   0  11         43.70         49.15         7.13 o                         
  -1   0  11          0.92          5.51         2.79 o                         
   0   0  11         49.93         49.95         6.65 o                         
   1   0  11         65.09         60.19        10.03 o                         
   2   0  11        245.47        245.19        10.67 o                         
   3   0  11        437.59        432.32        12.49 o                         
   4   0  11          7.03          7.03         2.87 o                         
   5   0  11         14.42         12.78         3.54 o                         
   6   0  11        115.97        135.61         9.15 o                         
  -5   1  11         83.02         72.96         9.24 o                         
  -4   1  11         54.75         49.02         4.67 o                         
  -3   1  11          0.19          1.36         1.97 o                         
  -2   1  11          3.96          2.09         2.70 o                         
  -1   1  11         20.70         30.07         5.14 o                         
   0   1  11         54.42         53.45         8.75 o                         
   1   1  11         21.19         18.25         6.09 o                         
   2   1  11         69.73         76.53        11.66 o                         
   3   1  11        245.05        237.69         9.14 o                         
   4   1  11         57.77         67.08         6.06 o                         
   5   1  11          4.74          5.25         2.45 o                         
   6   1  11         27.33         29.75         4.65 o                         
  -5   2  11         69.03         87.37        10.25 o                         
  -4   2  11          0.45         -2.56         3.40 o                         
  -3   2  11         18.25         18.95         3.67 o                         
  -2   2  11         31.81         30.77         3.98 o                         
  -1   2  11        202.73        195.00        11.44 o                         
   0   2  11        242.91        228.50        16.60 o                         
   1   2  11          1.13          7.16         6.05 o                         
   2   2  11         53.06         67.52         5.97 o                         
   3   2  11         51.01         48.40         3.97 o                         
   4   2  11        178.81        141.87         6.73 o                         
   5   2  11         16.12         24.50         3.57 o                         
   6   2  11          4.83          4.00         3.06 o                         
  -5   3  11          0.54         15.74         5.76 o                         
  -4   3  11         53.36         51.22         6.08 o                         
  -3   3  11        126.10        122.71         8.39 o                         
  -2   3  11         90.54         86.56         6.29 o                         
  -1   3  11         14.76         11.18         5.38 o                         
   0   3  11        104.03         92.12         8.29 o                         
   1   3  11        105.81        111.36         9.24 o                         
   2   3  11          1.83          6.96         2.41 o                         
   3   3  11          2.11          4.64         2.77 o                         
   4   3  11         73.31         67.49         4.69 o                         
   5   3  11          5.10          4.78         2.31 o                         
   6   3  11          6.82         20.80         8.11 o                         
   7   3  11          7.67         26.74         9.67 o                         
  -4   4  11          2.19         -0.29         5.30 o                         
  -3   4  11        169.75        164.83         9.80 o                         
  -2   4  11        199.51        182.36        10.92 o                         
  -1   4  11          0.05          0.87         4.08 o                         
   0   4  11          0.07          0.09         3.69 o                         
   1   4  11          0.06         -1.16         3.40 o                         
   2   4  11        224.30        224.98        13.19 o                         
   3   4  11         89.29         82.38         8.79 o                         
   4   4  11         14.23          7.04         4.88 o                         
   5   4  11         12.23         15.30         4.03 o                         
   6   4  11        208.16        191.89        19.27 o                         
   7   4  11          2.52         18.22         8.89 o                         
  -4   5  11          4.25          3.55         9.77 o                         
  -3   5  11          0.81          3.06         3.09 o                         
  -2   5  11         30.00         28.23         5.67 o                         
  -1   5  11         51.23         48.98         6.28 o                         
   0   5  11        199.57        188.47        11.86 o                         
   1   5  11        102.37        102.66         9.47 o                         
   2   5  11         89.43         92.89         8.94 o                         
   3   5  11         16.05         17.84         5.26 o                         
   4   5  11        125.03        128.05        10.75 o                         
   5   5  11         87.84         96.58         9.30 o                         
   6   5  11          5.56          6.95         5.44 o                         
   7   5  11         16.74         18.98         8.75 o                         
  -3   6  11         41.15         44.64         5.82 o                         
  -2   6  11         49.53         53.36         7.46 o                         
  -1   6  11          0.29          5.87         4.29 o                         
   0   6  11         86.34         94.64        14.32 o                         
   1   6  11        287.37        290.71        15.41 o                         
   2   6  11       1327.69       1308.30        47.61 o                         
   3   6  11        159.16        163.03        17.31 o                         
   4   6  11          2.45         13.58         6.65 o                         
   5   6  11         27.65         25.57         7.82 o                         
   6   6  11          5.51         13.43         4.51 o                         
  -3   7  11          1.38          3.80         4.54 o                         
  -2   7  11          5.86          6.71         4.02 o                         
  -1   7  11          4.17          4.08         8.32 o                         
   0   7  11         46.63         40.13         5.75 o                         
   1   7  11          5.27         -1.56         5.92 o                         
   2   7  11        258.54        269.61        23.18 o                         
   3   7  11         49.26         59.35        11.83 o                         
   4   7  11          3.62          2.69         4.97 o                         
   5   7  11         12.44         13.17         6.73 o                         
   6   7  11         32.36         42.77        10.47 o                         
  -2   8  11         21.43         12.12         7.79 o                         
  -1   8  11          7.26          4.56         5.89 o                         
   0   8  11         39.89         45.90        11.13 o                         
   1   8  11        148.02        141.51        17.84 o                         
   2   8  11        112.43         93.74        14.53 o                         
   3   8  11          2.81          4.72         5.58 o                         
   4   8  11         19.51         18.56         6.17 o                         
   5   8  11         12.79         22.24         8.89 o                         
   6   8  11        117.61        140.18        19.06 o                         
  -2   9  11         16.29         16.82         8.88 o                         
  -1   9  11          1.67          3.24         5.58 o                         
   0   9  11         30.74         26.43         9.43 o                         
   1   9  11         25.62         34.70         9.64 o                         
   2   9  11         13.41         34.81        10.37 o                         
   3   9  11        140.89        126.45        17.02 o                         
   4   9  11          0.94          7.36         7.43 o                         
   5   9  11         14.52         -4.01         5.78 o                         
   6   9  11          0.80          8.61         8.12 o                         
  -1  10  11         38.39         35.16        10.83 o                         
   0  10  11         34.13         27.33        10.28 o                         
   1  10  11          2.20          8.37         7.84 o                         
   2  10  11         38.38         41.55        11.69 o                         
   3  10  11         65.53         71.64        13.98 o                         
   4  10  11         75.02        102.98        16.90 o                         
   5  10  11         28.83         36.87        10.35 o                         
   1  11  11         28.70         14.32         8.35 o                         
   2  11  11        294.03        290.87        27.79 o                         
   3  11  11          3.32          5.29         5.95 o                         
   4  11  11          6.26          8.21         8.22 o                         
  -1  -8  12         42.20         48.72        11.22 o                         
   0  -8  12          0.01         -5.02         5.02 o                         
  -3  -7  12         10.12         10.86         5.81 o                         
  -2  -7  12         10.79         13.72         7.30 o                         
  -1  -7  12         41.59         57.53        11.08 o                         
   0  -7  12         84.33         91.70        14.38 o                         
   1  -7  12          3.46          8.15         5.86 o                         
   2  -7  12         37.83         45.09         7.67 o                         
  -3  -6  12         27.90         31.54         8.37 o                         
  -2  -6  12          7.68          2.80         5.58 o                         
  -1  -6  12          6.75          5.60         5.76 o                         
   0  -6  12         94.35         79.56        12.19 o                         
   1  -6  12          0.80          6.41         5.40 o                         
   2  -6  12         25.20         35.94         6.75 o                         
   3  -6  12          2.15          4.40         5.80 o                         
  -4  -5  12         15.76         33.96         9.13 o                         
  -3  -5  12         91.58         97.49        13.84 o                         
  -2  -5  12          5.05         -0.79         4.88 o                         
  -1  -5  12         22.47         22.02         7.62 o                         
   0  -5  12          6.77         11.57         6.50 o                         
   1  -5  12         22.72         13.12         7.21 o                         
   2  -5  12         10.77         18.34         5.24 o                         
   3  -5  12          7.01          1.54         6.00 o                         
   4  -5  12         92.14        117.33        11.60 o                         
  -4  -4  12          2.13         -0.39         5.12 o                         
  -3  -4  12         35.72         32.98         8.46 o                         
  -2  -4  12          5.13          7.45         5.98 o                         
  -1  -4  12         29.10         18.07         6.71 o                         
   0  -4  12         51.30         44.67         9.45 o                         
   1  -4  12          0.04         -3.28         4.60 o                         
   2  -4  12         31.73         28.04         7.66 o                         
   3  -4  12          0.02          5.56         5.87 o                         
   4  -4  12          1.48          4.00         3.94 o                         
  -4  -3  12          0.02         -1.29         4.29 o                         
  -3  -3  12          8.04         10.36         6.23 o                         
  -2  -3  12         24.64         20.73         7.12 o                         
  -1  -3  12         10.42          2.82         4.95 o                         
   0  -3  12         10.16         -0.24         4.59 o                         
   1  -3  12        439.19        480.61        26.42 o                         
   2  -3  12        261.54        262.99        19.71 o                         
   3  -3  12         76.91         91.24         9.46 o                         
   4  -3  12         10.74         13.66         4.93 o                         
   5  -3  12          6.11         11.06         7.29 o                         
  -5  -2  12         48.89         79.68         9.76 o                         
  -4  -2  12         82.41         78.16        11.43 o                         
  -3  -2  12          0.49          2.36         5.21 o                         
  -2  -2  12          4.15          5.90         4.84 o                         
  -1  -2  12        111.55         95.94        12.62 o                         
   0  -2  12         31.24         36.92         8.64 o                         
   1  -2  12        159.89        190.51        16.74 o                         
   2  -2  12        225.99        247.73        20.48 o                         
   3  -2  12          0.49          0.18         3.54 o                         
   4  -2  12          3.84          2.47         3.44 o                         
   5  -2  12          0.29          0.60         3.73 o                         
  -5  -1  12        297.51        274.89        13.23 o                         
  -4  -1  12        160.84        154.50        10.59 o                         
  -3  -1  12          1.73          8.23         3.45 o                         
  -2  -1  12         10.78         11.47         3.49 o                         
  -1  -1  12         28.28         41.84         9.10 o                         
   0  -1  12         65.10         58.33        10.27 o                         
   1  -1  12          0.24          5.28         3.92 o                         
   2  -1  12        330.83        327.16        22.92 o                         
   3  -1  12        166.31        169.20         8.37 o                         
   4  -1  12         16.69         18.86         3.77 o                         
   5  -1  12         34.04         32.72         4.69 o                         
   6  -1  12         31.83         35.21         5.51 o                         
  -5   0  12        470.40        474.48        21.98 o                         
  -4   0  12         67.05         72.05        10.27 o                         
  -3   0  12          9.28         13.82         4.12 o                         
  -2   0  12         13.84         18.13         4.05 o                         
  -1   0  12         55.94         55.91         9.39 o                         
   0   0  12          4.31          4.67         3.73 o                         
   1   0  12         73.94         66.99        10.39 o                         
   2   0  12        321.70        325.30        12.59 o                         
   3   0  12          0.12          3.57         3.49 o                         
   4   0  12          1.40          2.68         2.61 o                         
   5   0  12          0.89          2.90         6.12 o                         
   6   0  12         19.03         35.15         5.42 o                         
  -4   1  12          6.59         10.19         2.90 o                         
  -3   1  12         46.94         44.00         7.53 o                         
  -2   1  12         31.03         33.34         4.21 o                         
  -1   1  12        124.12        117.24         7.67 o                         
   0   1  12        294.63        306.73        20.38 o                         
   1   1  12        139.75        158.35        15.33 o                         
   2   1  12         42.73         48.78        10.16 o                         
   3   1  12          0.00         -0.08         4.03 o                         
   4   1  12        121.62        126.72         8.92 o                         
   5   1  12         17.01         20.81         4.08 o                         
   6   1  12         27.06         44.57         6.16 o                         
  -4   2  12          3.39          7.32         3.47 o                         
  -3   2  12          4.39          1.14         3.29 o                         
  -2   2  12          4.56         14.25         3.46 o                         
  -1   2  12          0.84         -0.01         3.14 o                         
   0   2  12         34.76         42.09         8.70 o                         
   1   2  12         15.49         25.52         7.97 o                         
   2   2  12        840.83        880.92        35.70 o                         
   3   2  12         10.46          7.50         2.69 o                         
   4   2  12          3.44          6.62         2.39 o                         
   5   2  12          9.59         18.05         3.21 o                         
   6   2  12         26.09         26.44         6.02 o                         
  -4   3  12         20.01         21.23         5.63 o                         
  -3   3  12        197.81        189.02        15.78 o                         
  -2   3  12         11.05         15.07         3.55 o                         
  -1   3  12         16.11         16.25         9.01 o                         
   0   3  12          0.52         -0.34         3.31 o                         
   1   3  12         76.56         71.56         7.66 o                         
   2   3  12         41.72         37.89         3.89 o                         
   3   3  12         37.54         37.32         3.81 o                         
   4   3  12        395.27        348.42        13.88 o                         
   5   3  12        104.14        105.30         7.94 o                         
   6   3  12          0.75          3.57         3.91 o                         
  -4   4  12          0.26          3.56         3.91 o                         
  -3   4  12         65.18         73.81         7.05 o                         
  -2   4  12         12.43         11.94         4.46 o                         
  -1   4  12          6.15         10.72         4.92 o                         
   0   4  12          8.14         12.15         4.86 o                         
   1   4  12          0.00         -1.56         3.71 o                         
   2   4  12         60.90         57.39        12.71 o                         
   3   4  12         44.02         38.46         6.51 o                         
   4   4  12         59.81         52.77         7.54 o                         
   5   4  12         41.28         42.90         5.67 o                         
   6   4  12         13.10         19.54         7.72 o                         
  -3   5  12         86.61         78.67        10.26 o                         
  -2   5  12        108.25        102.06        10.11 o                         
  -1   5  12          4.41          0.66         3.27 o                         
   0   5  12         19.80         19.30         4.76 o                         
   1   5  12        166.11        169.05        12.20 o                         
   2   5  12         20.45         22.43         8.97 o                         
   3   5  12         39.96         26.98         6.38 o                         
   4   5  12          0.25          9.72         5.41 o                         
   5   5  12          0.23          0.84         4.00 o                         
   6   5  12         12.03          3.58         7.22 o                         
  -3   6  12         16.14         16.20         4.72 o                         
  -2   6  12          0.32          3.37         4.51 o                         
  -1   6  12         41.88         40.13         8.48 o                         
   0   6  12         17.94         19.49         5.40 o                         
   1   6  12         76.67         77.46         8.60 o                         
   2   6  12          0.22         10.47         5.18 o                         
   3   6  12          3.99          3.30         6.94 o                         
   4   6  12         74.56         71.89        13.62 o                         
   5   6  12          0.10         -3.09         4.49 o                         
   6   6  12          3.93          5.85         3.85 o                         
  -3   7  12          0.71          9.88         4.99 o                         
  -2   7  12          1.33          5.55         4.27 o                         
  -1   7  12         33.20         29.92         5.88 o                         
   0   7  12        122.78        104.03        16.00 o                         
   1   7  12         58.64         49.40        10.68 o                         
   2   7  12        228.07        261.93        23.34 o                         
   3   7  12         22.57          6.38         5.84 o                         
   4   7  12         17.20         23.60         7.94 o                         
   5   7  12         53.14         49.66        10.11 o                         
   6   7  12        101.58        122.63        11.61 o                         
  -2   8  12          0.62          9.39         7.32 o                         
  -1   8  12          5.08          5.58         6.95 o                         
   0   8  12        124.09        127.43        17.17 o                         
   1   8  12          3.71         -3.08         7.04 o                         
   2   8  12          5.05         13.34         8.08 o                         
   3   8  12         28.91         14.95         6.32 o                         
   4   8  12         30.05         30.56         9.84 o                         
   5   8  12         13.91         10.66         5.55 o                         
   6   8  12         63.17         54.38         8.27 o                         
  -1   9  12         47.36         58.51        13.11 o                         
   0   9  12          6.64         11.09         8.09 o                         
   1   9  12          2.24          5.00         5.94 o                         
   2   9  12        234.13        241.59        24.11 o                         
   3   9  12         64.75         70.84        13.42 o                         
   4   9  12         36.79         52.40        12.64 o                         
   5   9  12          3.73          0.63         5.35 o                         
   0  10  12          0.12          3.34         6.74 o                         
   1  10  12         26.74         37.77        12.44 o                         
   2  10  12         30.77         36.39        10.55 o                         
   3  10  12          1.99         14.46         9.51 o                         
   4  10  12          6.64          7.54         7.62 o                         
   2  11  12        213.73        251.05        27.05 o                         
   3  11  12         99.30        122.94        19.44 o                         
  -1  -7  13         10.26          9.10         7.63 o                         
   0  -7  13          1.74         11.04         7.10 o                         
  -2  -6  13          1.99         11.14         6.15 o                         
  -1  -6  13         51.73         46.13        10.89 o                         
   0  -6  13         51.27         41.90         9.83 o                         
   1  -6  13         28.60         41.14         9.88 o                         
   2  -6  13         17.41         21.85         5.76 o                         
  -3  -5  13         15.70         27.75         8.13 o                         
  -2  -5  13          6.46         -0.24         5.58 o                         
  -1  -5  13         12.83         22.10         7.83 o                         
   0  -5  13          2.32          6.18         6.25 o                         
   1  -5  13         20.44         22.31         7.68 o                         
   2  -5  13          0.96          4.44         4.07 o                         
   3  -5  13         17.99         24.26         6.33 o                         
  -4  -4  13         11.78          8.67         6.55 o                         
  -3  -4  13         89.74         72.29        12.16 o                         
  -2  -4  13          8.21         30.62         9.12 o                         
  -1  -4  13         26.47         24.09         8.79 o                         
   0  -4  13         35.09         34.35         9.66 o                         
   1  -4  13         17.38         24.45         7.99 o                         
   2  -4  13         59.26         68.99        11.38 o                         
   3  -4  13        226.21        276.77        30.57 o                         
   4  -4  13          0.24          0.82         3.81 o                         
  -4  -3  13         12.98         22.20         8.23 o                         
  -3  -3  13         29.30         28.52         8.31 o                         
  -2  -3  13         27.88         23.17         7.99 o                         
  -1  -3  13          4.75         20.67         7.37 o                         
   0  -3  13         90.85         98.95        14.03 o                         
   1  -3  13         14.97         21.21         7.02 o                         
   2  -3  13         18.98         17.21         5.26 o                         
   3  -3  13          0.83          1.12         3.72 o                         
   4  -3  13         18.27         19.78         5.35 o                         
  -4  -2  13         22.17         24.85         8.74 o                         
  -3  -2  13          0.03          5.36         4.70 o                         
  -2  -2  13          0.73          4.31         4.81 o                         
  -1  -2  13         21.38         23.88         7.48 o                         
   0  -2  13         14.47         13.65         6.91 o                         
   1  -2  13        375.30        394.62        24.39 o                         
   2  -2  13        196.78        232.25        20.64 o                         
   3  -2  13         16.92         20.09         5.42 o                         
   4  -2  13          0.22         15.15         4.85 o                         
   5  -2  13          9.65         13.85         5.33 o                         
  -4  -1  13         12.75         21.12         7.73 o                         
  -3  -1  13          4.53         10.72         6.64 o                         
  -2  -1  13          5.92          8.88         6.16 o                         
  -1  -1  13          0.29         -0.23         4.45 o                         
   0  -1  13          0.71         10.90         6.00 o                         
   1  -1  13         29.86         29.64        10.15 o                         
   2  -1  13        106.29        118.49        15.27 o                         
   3  -1  13          0.34          8.35         6.32 o                         
   4  -1  13          0.24          5.89         5.78 o                         
   5  -1  13          3.51          2.27         4.16 o                         
  -4   0  13         48.60         41.67         5.09 o                         
  -3   0  13          0.00          4.18         3.77 o                         
  -2   0  13         16.43         34.25         8.10 o                         
  -1   0  13        129.06        116.71         9.58 o                         
   0   0  13         20.72         19.35         5.14 o                         
   1   0  13         49.89         48.34        10.15 o                         
   2   0  13        641.19        624.92        32.29 o                         
   3   0  13          5.18          7.48         2.92 o                         
   4   0  13         13.22         23.24         4.19 o                         
   5   0  13         72.80         84.01         7.14 o                         
  -4   1  13         37.42         34.61         4.44 o                         
  -3   1  13         91.30         88.40         5.94 o                         
  -2   1  13          4.07          5.88         2.70 o                         
  -1   1  13         18.62         23.07         3.60 o                         
   0   1  13          0.01          1.30         4.70 o                         
   1   1  13        418.54        429.85        25.63 o                         
   2   1  13         53.81         48.05        10.27 o                         
   3   1  13         43.22         35.35         4.23 o                         
   4   1  13         16.65         21.17         3.91 o                         
   5   1  13          2.73          4.97         2.54 o                         
   6   1  13         51.01         67.20         8.64 o                         
  -4   2  13          0.40          8.12         3.54 o                         
  -3   2  13          0.01          1.09         3.40 o                         
  -2   2  13          5.24          7.40         3.02 o                         
  -1   2  13        189.84        163.02        11.63 o                         
   0   2  13          2.40          6.34         4.20 o                         
   1   2  13         82.51         88.26        12.48 o                         
   2   2  13        123.99        128.27        10.74 o                         
   3   2  13        113.56        101.83         5.88 o                         
   4   2  13         23.91         20.31         4.37 o                         
   5   2  13          0.37          4.32         3.27 o                         
   6   2  13          1.26          4.53         4.75 o                         
  -4   3  13         66.11         66.30         8.71 o                         
  -3   3  13         15.36         26.29         6.84 o                         
  -2   3  13          8.04         12.08         3.31 o                         
  -1   3  13         20.24         20.78         5.37 o                         
   0   3  13         28.02         25.46         6.15 o                         
   1   3  13         20.81         12.33         4.73 o                         
   2   3  13         15.30         12.60         4.50 o                         
   3   3  13         11.22         17.87         6.40 o                         
   4   3  13          7.04         11.04         3.86 o                         
   5   3  13          9.31         10.94         3.82 o                         
   6   3  13         15.48         27.91         6.73 o                         
  -3   4  13         16.55          7.45         4.61 o                         
  -2   4  13          7.60          6.35         4.17 o                         
  -1   4  13          2.96          9.81         4.09 o                         
   0   4  13         16.39         17.67         4.82 o                         
   1   4  13        143.22        133.82        10.91 o                         
   2   4  13         12.54         16.48         4.74 o                         
   3   4  13         87.46         93.17        11.39 o                         
   4   4  13         41.83         57.74         8.04 o                         
   5   4  13         47.42         43.92         8.58 o                         
   6   4  13          5.49         13.05         7.58 o                         
  -3   5  13         59.83         64.45         7.83 o                         
  -2   5  13          0.73          1.28         3.95 o                         
  -1   5  13         48.75         36.77         6.41 o                         
   0   5  13         16.08         12.43         5.07 o                         
   1   5  13         81.83         75.57         8.53 o                         
   2   5  13         12.08         19.45         5.12 o                         
   3   5  13        187.88        167.03        12.80 o                         
   4   5  13          6.25          4.52         4.33 o                         
   5   5  13          4.75         14.54         5.21 o                         
   6   5  13          0.38          7.21         4.35 o                         
  -3   6  13          0.05          1.35         2.76 o                         
  -2   6  13          3.20          8.62         4.46 o                         
  -1   6  13          2.28          2.73         3.59 o                         
   0   6  13        138.82        135.92        16.01 o                         
   1   6  13        691.33        666.10        24.51 o                         
   2   6  13        318.32        307.17        17.40 o                         
   3   6  13          0.00          0.16         4.08 o                         
   4   6  13         82.56         62.68        12.05 o                         
   5   6  13          5.12          9.11         5.82 o                         
   6   6  13         61.29         57.75         8.05 o                         
  -2   7  13          1.85          6.61         4.15 o                         
  -1   7  13          0.05          1.06         6.11 o                         
   0   7  13         85.12         84.29        14.50 o                         
   1   7  13          3.37         15.56         8.41 o                         
   2   7  13         61.67         80.80        14.66 o                         
   3   7  13         60.41         64.70        12.72 o                         
   4   7  13          0.01          0.20         5.88 o                         
   5   7  13          2.99         12.29         7.45 o                         
  -1   8  13          0.21          8.72         7.32 o                         
   0   8  13         17.66          4.21         5.36 o                         
   1   8  13          9.88         15.15         7.83 o                         
   2   8  13         11.98          7.72         6.58 o                         
   3   8  13         64.32         63.75        13.42 o                         
   4   8  13          2.90         15.29         8.30 o                         
   5   8  13         53.01         60.82        13.02 o                         
   0   9  13          3.92          2.56         7.01 o                         
   1   9  13          4.59         -1.35         6.81 o                         
   2   9  13         41.80         46.03        12.10 o                         
   3   9  13          2.94         -0.72         5.54 o                         
   4   9  13          4.39         10.22         7.30 o                         
   5   9  13          0.31         14.47         8.96 o                         
   1  10  13         29.77         46.86        13.00 o                         
   2  10  13          0.66         18.94         9.37 o                         
   3  10  13         23.35         36.07        10.93 o                         
  -1  -6  14          8.19         25.36         9.18 o                         
   0  -6  14         59.65         73.94        13.33 o                         
   1  -6  14          1.58          1.94         5.19 o                         
  -2  -5  14          2.84         10.57         7.16 o                         
  -1  -5  14          3.72         -2.56         5.51 o                         
   0  -5  14          6.83         13.50         7.46 o                         
   1  -5  14          9.77         20.90         7.84 o                         
   2  -5  14          0.09          9.47         5.64 o                         
  -3  -4  14         64.40         75.33        13.25 o                         
  -2  -4  14          0.26          4.02         5.55 o                         
  -1  -4  14         14.38         21.93         8.06 o                         
   0  -4  14         25.85         26.85         8.93 o                         
   1  -4  14          2.90         14.91         7.12 o                         
   2  -4  14          0.93         -2.82         3.76 o                         
   3  -4  14         11.06         17.09         5.55 o                         
  -3  -3  14          2.33         -2.45         6.07 o                         
  -2  -3  14         84.55         98.73        14.41 o                         
  -1  -3  14          0.02          9.99         6.46 o                         
   0  -3  14        236.03        251.88        21.84 o                         
   1  -3  14        356.41        343.73        24.42 o                         
   2  -3  14         53.27         63.87        14.00 o                         
   3  -3  14          7.00         10.90         5.26 o                         
   4  -3  14          1.06          1.99         4.57 o                         
  -3  -2  14         15.73         24.79         8.54 o                         
  -2  -2  14          4.31          6.58         6.04 o                         
  -1  -2  14         68.55         70.58        12.01 o                         
   0  -2  14          8.02         16.23         7.85 o                         
   1  -2  14         41.45         59.04         8.40 o                         
   2  -2  14          0.83         -6.75         6.75 o                         
   3  -2  14         46.72         39.66         7.13 o                         
   4  -2  14         32.29         50.97        11.67 o                         
  -3  -1  14         44.34         52.03        10.70 o                         
  -2  -1  14          7.08          9.55         6.89 o                         
  -1  -1  14         17.25         15.74         6.40 o                         
   0  -1  14         89.15         89.43         9.27 o                         
   1  -1  14        133.83        139.19        17.21 o                         
   2  -1  14         41.10         36.27         9.48 o                         
   3  -1  14         14.93         18.10         5.61 o                         
   4  -1  14          8.95         11.59         4.46 o                         
   5  -1  14        103.45        123.96        11.56 o                         
  -3   0  14         12.41          8.94         6.57 o                         
  -2   0  14         13.51         13.66         4.78 o                         
  -1   0  14         21.15         17.96         5.53 o                         
   0   0  14          0.11          1.52         4.04 o                         
   1   0  14         64.11         67.83        12.04 o                         
   2   0  14         11.97         16.67         9.10 o                         
   3   0  14          4.08          8.02         6.11 o                         
   4   0  14          8.54         14.75         8.22 o                         
   5   0  14         31.93         44.05        11.59 o                         
  -3   1  14         29.68         28.74         7.36 o                         
  -2   1  14         43.54         36.59         6.07 o                         
  -1   1  14        138.17        142.06        15.28 o                         
   0   1  14         16.16         28.38         8.05 o                         
   1   1  14         39.71         43.90         9.97 o                         
   2   1  14          0.25         -5.74         5.74 o                         
   3   1  14         44.87         49.56         5.09 o                         
   4   1  14         31.66         32.81         5.90 o                         
   5   1  14          5.72          8.33         3.25 o                         
  -3   2  14          0.71          0.09         3.26 o                         
  -2   2  14          2.85          2.43         2.74 o                         
  -1   2  14          9.87         10.71         4.54 o                         
   0   2  14         17.68         16.93         5.14 o                         
   1   2  14        196.17        199.33        17.39 o                         
   2   2  14        123.05        111.30        11.47 o                         
   3   2  14         60.39         59.94         7.58 o                         
   4   2  14          4.22          7.59         3.17 o                         
   5   2  14          5.14          8.87         4.00 o                         
  -3   3  14          2.00          0.10         2.98 o                         
  -2   3  14          9.99         12.75         3.61 o                         
  -1   3  14          1.14          4.45         6.89 o                         
   0   3  14        276.42        257.01        26.89 o                         
   1   3  14         23.30         19.68         5.42 o                         
   2   3  14         48.67         50.01         7.43 o                         
   3   3  14        280.36        258.81        26.08 o                         
   4   3  14         61.42         55.70         5.94 o                         
   5   3  14         14.37         15.99         3.89 o                         
  -3   4  14          4.02          5.51         3.40 o                         
  -2   4  14          7.25         17.64        14.64 o                         
  -1   4  14          4.56          4.78         3.98 o                         
   0   4  14          1.11         -2.41         4.21 o                         
   1   4  14        298.53        281.94        16.26 o                         
   2   4  14         23.42         24.74         5.83 o                         
   3   4  14          1.52         13.07         7.21 o                         
   4   4  14          1.61          3.02         5.01 o                         
   5   4  14          8.31         16.77         4.20 o                         
  -2   5  14         47.97         44.05         7.29 o                         
  -1   5  14          1.71          6.13         3.84 o                         
   0   5  14         57.22         56.04         7.97 o                         
   1   5  14        348.86        337.48        18.07 o                         
   2   5  14         16.21         11.53         5.43 o                         
   3   5  14          2.54          7.79         6.78 o                         
   4   5  14         15.55         10.75         7.10 o                         
   5   5  14          3.94          8.48         3.61 o                         
  -2   6  14          3.13          6.73         4.74 o                         
  -1   6  14          1.58         12.99         8.65 o                         
   0   6  14         23.13         30.12         6.91 o                         
   1   6  14          5.13          3.05         4.36 o                         
   2   6  14          8.69         13.91         5.95 o                         
   3   6  14         22.72         23.51         6.22 o                         
   4   6  14          0.02         -1.10         5.73 o                         
   5   6  14          3.89         12.23         7.62 o                         
  -1   7  14         59.40         56.20         9.67 o                         
   0   7  14         48.45         46.14        11.48 o                         
   1   7  14         55.77         65.59        13.31 o                         
   2   7  14         18.50         16.99         8.22 o                         
   3   7  14        131.77        132.66        17.92 o                         
   4   7  14         12.12          7.80         7.27 o                         
   5   7  14         39.98         36.33        10.51 o                         
  -1   8  14          4.03          6.99         8.45 o                         
   0   8  14          5.60         19.67         9.20 o                         
   1   8  14         30.42         35.55        11.30 o                         
   2   8  14         57.79         83.41        14.23 o                         
   3   8  14         11.85         29.59        10.98 o                         
   4   8  14          0.00         -1.91         5.93 o                         
   1   9  14         39.26         39.03        12.09 o                         
   2   9  14         38.12         31.40        11.46 o                         
   3   9  14         40.47         55.43        14.11 o                         
   4   9  14          0.00         19.89         8.40 o                         
   0  -5  15          9.66          8.55         7.45 o                         
  -2  -4  15          1.26         10.32         6.61 o                         
  -1  -4  15         22.26         22.22         8.44 o                         
   0  -4  15         37.44         32.68        10.06 o                         
   1  -4  15         38.99         66.46        12.92 o                         
   2  -4  15          6.94         24.29        10.84 o                         
  -2  -3  15          0.58          0.22         5.41 o                         
  -1  -3  15          5.17         15.24         8.59 o                         
   0  -3  15          4.50         16.33         7.83 o                         
   1  -3  15         98.36        123.26        12.04 o                         
   2  -3  15          9.88         25.53         9.76 o                         
   3  -3  15         11.04         22.92         6.60 o                         
  -2  -2  15          4.50          7.67         6.43 o                         
  -1  -2  15         83.46         94.79        13.82 o                         
   0  -2  15        121.15        135.10        16.48 o                         
   1  -2  15        284.45        333.55        18.30 o                         
   2  -2  15          0.91         11.20         7.58 o                         
   3  -2  15         22.22         20.89         5.96 o                         
  -3  -1  15          4.49          5.97         6.25 o                         
  -2  -1  15          0.05         -4.97         4.97 o                         
  -1  -1  15         11.01          8.85         4.51 o                         
   0  -1  15         13.26         10.00         4.73 o                         
   1  -1  15        146.26        128.84        16.84 o                         
   2  -1  15         73.46         64.11        12.12 o                         
   3  -1  15          7.72         19.06         5.45 o                         
   4  -1  15         11.25         13.04         4.86 o                         
  -3   0  15         31.80         39.70         7.03 o                         
  -2   0  15         38.88         34.71         6.67 o                         
  -1   0  15          0.49          3.30         5.16 o                         
   0   0  15          0.02          1.25         6.06 o                         
   1   0  15         10.90          8.05         6.31 o                         
   2   0  15          0.01         -6.50         6.50 o                         
   3   0  15          3.67         11.75         5.70 o                         
   4   0  15         46.33         66.71        13.90 o                         
  -3   1  15          1.94          0.17         5.12 o                         
  -2   1  15          2.04         -1.56         4.39 o                         
  -1   1  15         17.62         36.52         9.23 o                         
   0   1  15        194.87        190.67        19.18 o                         
   1   1  15         23.71         28.39         8.85 o                         
   2   1  15         15.57         15.70         8.13 o                         
   3   1  15         11.02         21.51         9.06 o                         
   4   1  15         13.79         17.58         5.93 o                         
   5   1  15          5.88          2.06         8.11 o                         
  -3   2  15          0.00         -1.95         6.57 o                         
  -2   2  15         47.37         43.96         7.15 o                         
  -1   2  15         23.02         16.62         5.24 o                         
   0   2  15          3.32          9.26         9.41 o                         
   1   2  15        307.21        297.71        17.00 o                         
   2   2  15         87.96         91.76        16.08 o                         
   3   2  15         36.19         34.54         6.71 o                         
   4   2  15         59.64         50.02         9.05 o                         
   5   2  15          0.45          9.86         5.18 o                         
  -2   3  15          0.00         -0.27         5.76 o                         
  -1   3  15         41.52         45.38        10.49 o                         
   0   3  15         45.51         34.99         8.51 o                         
   1   3  15         94.08         93.02        19.59 o                         
   2   3  15         15.58         12.29         5.53 o                         
   3   3  15          1.69          6.99         4.82 o                         
   4   3  15         13.18         15.26         4.21 o                         
   5   3  15         15.93         16.38         5.44 o                         
  -2   4  15         12.54         18.43         5.22 o                         
  -1   4  15          3.52         -0.53        10.04 o                         
   0   4  15         51.89         48.85         7.93 o                         
   1   4  15         63.98         79.95         9.37 o                         
   2   4  15          2.79         10.98         5.69 o                         
   3   4  15         19.32         23.56        10.70 o                         
   4   4  15          2.93          2.67         3.49 o                         
   5   4  15          0.17          1.02         3.07 o                         
  -2   5  15          0.47         -3.47         3.47 o                         
  -1   5  15          1.96          4.79         4.19 o                         
   0   5  15        190.68        193.08        19.53 o                         
   1   5  15        109.90        117.88        11.43 o                         
   2   5  15          7.94          2.93         4.52 o                         
   3   5  15         17.14         16.46         5.13 o                         
   4   5  15         12.51         16.35        14.25 o                         
   5   5  15          5.09          8.07         3.61 o                         
  -1   6  15          1.60          7.02         8.55 o                         
   0   6  15        411.94        394.89        20.19 o                         
   1   6  15        192.64        186.55        14.38 o                         
   2   6  15         15.68         16.40         5.92 o                         
   3   6  15         37.93         49.02         8.50 o                         
   4   6  15          4.58         12.33         5.42 o                         
   5   6  15          0.68          7.24         7.01 o                         
   0   7  15         15.35         24.62         9.75 o                         
   1   7  15          4.25          4.87         5.69 o                         
   2   7  15          9.32          7.38         8.09 o                         
   3   7  15         17.50         25.49         9.43 o                         
   4   7  15          2.07          7.51         6.15 o                         
   1   8  15          2.65         -3.23         5.78 o                         
   2   8  15          9.55         15.52         7.52 o                         
   3   8  15          0.72         -0.49         5.87 o                         
  -1  -3  16         67.44         67.50        13.04 o                         
   0  -3  16        285.56        321.64        25.98 o                         
   1  -3  16         19.79         36.86         7.69 o                         
  -1  -2  16          4.79         24.00         9.64 o                         
   0  -2  16         12.53         19.04         6.38 o                         
   1  -2  16          7.59         13.71         8.65 o                         
   2  -2  16         90.99        107.74        17.08 o                         
  -2  -1  16         42.00         39.86         7.19 o                         
  -1  -1  16         43.68         47.41         8.12 o                         
   0  -1  16         26.71         32.70         7.31 o                         
   1  -1  16         18.96         36.63        10.86 o                         
   2  -1  16         77.48         99.96        15.88 o                         
   3  -1  16         12.69         12.18         9.75 o                         
  -2   0  16          0.56         -0.27         3.97 o                         
  -1   0  16         52.14         61.23        12.35 o                         
   0   0  16          0.81         -7.10         7.10 o                         
   1   0  16          1.09          1.01         6.42 o                         
   2   0  16          4.85          5.68         6.09 o                         
   3   0  16          0.38          3.76         8.06 o                         
  -2   1  16        106.05         97.14        10.58 o                         
  -1   1  16         23.20         22.92         8.41 o                         
   0   1  16          4.12         19.75         8.26 o                         
   1   1  16         15.14         13.86         7.15 o                         
   2   1  16          8.58         25.12         9.34 o                         
   3   1  16          8.73         24.48         9.50 o                         
   4   1  16          0.31          3.56         5.99 o                         
  -2   2  16        150.03        163.55        13.17 o                         
  -1   2  16         12.51         14.86         5.18 o                         
   0   2  16          5.07          4.35         4.74 o                         
   1   2  16         92.02         90.23        10.39 o                         
   2   2  16         34.88         28.08         6.64 o                         
   3   2  16         10.05          5.79         7.90 o                         
   4   2  16          0.32          5.52         4.70 o                         
  -2   3  16          1.92         -5.80         6.42 o                         
  -1   3  16          8.02          8.49         5.48 o                         
   0   3  16        114.13        102.66        10.77 o                         
   1   3  16          0.00         10.55         5.05 o                         
   2   3  16          7.44          1.64         8.30 o                         
   3   3  16         68.61         55.66         8.57 o                         
   4   3  16         15.85         26.80         8.87 o                         
  -1   4  16          0.39          1.96         4.49 o                         
   0   4  16         54.27         49.69         7.89 o                         
   1   4  16         44.13         41.55        11.23 o                         
   2   4  16         14.63         19.58         6.32 o                         
   3   4  16          2.89         10.81         5.71 o                         
   4   4  16          4.86          7.19         6.57 o                         
  -1   5  16          1.93         -0.33         5.56 o                         
   0   5  16        536.97        496.98        23.31 o                         
   1   5  16         46.17         42.66         7.86 o                         
   2   5  16          2.66          6.09         4.11 o                         
   3   5  16         15.09         16.26         5.52 o                         
   4   5  16          1.97          4.43        10.64 o                         
   0   6  16          9.21          7.17        12.81 o                         
   1   6  16        141.77        155.00        13.79 o                         
   2   6  16         75.39         68.81         9.91 o                         
   3   6  16          0.29          5.70         8.71 o                         
   4   6  16          6.73          7.76        10.77 o                         
   1   7  16         11.15          4.14         7.18 o                         
   2   7  16        102.51         95.87        16.75 o                         
   3   7  16          7.52         30.73        11.02 o                         
   0  -1  17         26.64         35.06        10.22 o                         
   1  -1  17        172.69        206.65        22.82 o                         
   0   0  17          5.67          3.90         7.04 o                         
   1   0  17         17.56         17.99         7.11 o                         
   2   0  17        134.24        134.09        18.37 o                         
  -1   1  17          8.49         13.93         5.73 o                         
   0   1  17          6.51         10.85         7.64 o                         
   1   1  17         29.96         44.19        11.49 o                         
   2   1  17         13.80         28.62        10.73 o                         
   3   1  17          2.46         19.09         7.18 o                         
   0   2  17          8.98          9.87         6.70 o                         
   1   2  17          9.12         12.89        10.09 o                         
   2   2  17         51.85         49.58         8.64 o                         
   3   2  17          0.48          1.63         5.32 o                         
   0   3  17        120.32        100.89        23.55 o                         
   1   3  17          0.02          5.26         4.53 o                         
   2   3  17         34.13         49.40         8.17 o                         
   3   3  17          5.45          8.30         4.71 o                         
   0   4  17          3.66          5.55         5.19 o                         
   1   4  17         98.85        108.16        11.93 o                         
   2   4  17          0.01         -3.37         4.37 o                         
   3   4  17         19.79         24.09         7.34 o                         
   1   5  17          9.70         10.32         4.85 o                         
   2   5  17          0.00         -2.95         4.28 o                         
   3   5  17          6.84         11.03         6.35 o                         
                                                                                
