# Supplementary material for: Selected solid-state behaviour of three di-tert-butyl-substituted N-salicylideneaniline derivatives: temperature-induced phase transitions and chromic behaviour
Source: Acta Crystallogr C Struct Chem. 2021 Sep 29;77(Pt 10):659–67. doi: 10.1107/S2053229621008780 (PMC8491094; doi:10.1107/S2053229621008780)
Supplement: Supplementary file 3 [file c-77-00659-1B_120Ksup3.hkl]

data_1B_120K                                                                    
_shelx_title ' test_fac in Pna2(1)'                                             
_shelx_refln_list_code          4                                               
_shelx_F_calc_maximum      132.15                                               
_exptl_crystal_F_000       704.00                                               
_reflns_d_resolution_high  0.8001                                               
                                                                                
loop_                                                                           
 _space_group_symop_operation_xyz                                               
 'x, y, z'                                                                      
 '-x, -y, z+1/2'                                                                
 '-x+1/2, y+1/2, z+1/2'                                                         
 'x+1/2, -y+1/2, z'                                                             
                                                                                
_cell_length_a    12.2569                                                       
_cell_length_b     8.9658                                                       
_cell_length_c    16.5739                                                       
_cell_angle_alpha  90.000                                                       
_cell_angle_beta   90.000                                                       
_cell_angle_gamma  90.000                                                       
                                                                                
_shelx_F_squared_multiplier     1.000                                           
                                                                                
loop_                                                                           
 _refln_index_h                                                                 
 _refln_index_k                                                                 
 _refln_index_l                                                                 
 _refln_F_squared_calc                                                          
 _refln_F_squared_meas                                                          
 _refln_F_squared_sigma                                                         
 _refln_observed_status                                                         
   0   0 -20        164.36        180.71        39.49 o                         
   2   0 -20         53.85         48.49        10.50 o                         
   1   1 -20         54.10         59.78         7.19 o                         
   2   1 -20        270.56        282.29        14.70 o                         
   3   1 -20         11.17         15.22         9.07 o                         
   0   2 -20         17.98         23.73        11.35 o                         
   1   2 -20        378.03        394.03        16.44 o                         
   2   2 -20          0.54          7.86         5.36 o                         
   2   0 -19        331.30        356.01        22.79 o                         
   4   0 -19        229.36        274.60        43.68 o                         
   6   0 -19        148.63        169.75        24.27 o                         
   0   1 -19         59.61         62.43         9.72 o                         
   1   1 -19        177.87        178.50        11.73 o                         
   2   1 -19         45.78         43.08         5.61 o                         
   3   1 -19        107.24        115.04        10.65 o                         
   4   1 -19        173.86        190.42        15.74 o                         
   5   1 -19         44.12         61.82        10.36 o                         
   1   2 -19         37.75         30.59         4.84 o                         
   2   2 -19         12.19          7.18         4.40 o                         
   3   2 -19         17.87         18.51         4.57 o                         
   4   2 -19         10.92         26.84         7.04 o                         
   5   2 -19         29.42         53.01         9.47 o                         
   0   3 -19        265.86        265.10        15.12 o                         
   1   3 -19        588.38        608.37        16.53 o                         
   2   3 -19         66.01         73.24         7.84 o                         
   3   3 -19         10.84         14.07         7.60 o                         
   4   3 -19         66.09         76.53         8.98 o                         
   1   4 -19         22.95         20.87         3.93 o                         
   2   4 -19        230.15        236.21        11.57 o                         
   0   0 -18        124.19        118.62        16.58 o                         
   2   0 -18        210.11        194.04        16.89 o                         
   4   0 -18         27.96         37.03        15.18 o                         
   6   0 -18         25.58         18.23        10.17 o                         
   1   1 -18         59.94         61.66         6.87 o                         
   2   1 -18        186.08        181.47        10.14 o                         
   3   1 -18         11.77         11.22         4.46 o                         
   4   1 -18         21.25         15.46         6.60 o                         
   5   1 -18         85.21        101.64        11.76 o                         
   6   1 -18          9.99         20.95         7.71 o                         
   7   1 -18         37.52         52.53         9.10 o                         
   0   2 -18         43.31         64.72        10.57 o                         
   1   2 -18        352.84        365.46        12.91 o                         
   2   2 -18         25.08         19.59         6.20 o                         
   3   2 -18         49.15         63.75         8.77 o                         
   4   2 -18         27.67         17.97         5.20 o                         
   5   2 -18         54.47         81.07        10.49 o                         
   6   2 -18         21.95         33.45         9.61 o                         
   7   2 -18        215.60        240.22        15.56 o                         
   1   3 -18         27.33         25.87         4.43 o                         
   2   3 -18         17.72         27.88         4.63 o                         
   3   3 -18         82.20         75.61         7.32 o                         
   4   3 -18         58.38         63.92         8.45 o                         
   5   3 -18         13.92         17.86         5.67 o                         
   6   3 -18        122.40        122.04        11.22 o                         
   0   4 -18         26.48         28.97         6.17 o                         
   1   4 -18        239.04        250.66        10.75 o                         
   2   4 -18        146.30        154.66         9.27 o                         
   3   4 -18          6.31          9.14         3.85 o                         
   4   4 -18         73.12         84.40         7.68 o                         
   5   4 -18         52.65         73.27         8.10 o                         
   1   5 -18         76.07         86.53         6.83 o                         
   2   5 -18         54.70         64.61         6.53 o                         
   3   5 -18        156.19        188.53        10.39 o                         
   2   0 -17          0.48          5.78         6.31 o                         
   4   0 -17         39.30         40.75         8.19 o                         
   6   0 -17         80.95         87.35        15.66 o                         
   8   0 -17          4.30         24.72        10.81 o                         
   0   1 -17        818.57        839.33        25.79 o                         
   1   1 -17         55.40         55.88         5.18 o                         
   2   1 -17         52.49         51.01         6.59 o                         
   3   1 -17         50.70         47.26         6.20 o                         
   4   1 -17         27.42         29.78         6.37 o                         
   5   1 -17         29.41         32.59         8.06 o                         
   6   1 -17        127.37        143.46        13.50 o                         
   7   1 -17         73.00         97.79        11.98 o                         
   8   1 -17         79.17         89.65        10.18 o                         
   1   2 -17        638.76        634.02        16.36 o                         
   2   2 -17         23.44         27.78         4.21 o                         
   3   2 -17         43.88         47.32         5.51 o                         
   4   2 -17         30.94         28.70         6.55 o                         
   5   2 -17        116.79        127.76        10.65 o                         
   6   2 -17          6.58         12.91         5.85 o                         
   7   2 -17        243.35        249.93        14.34 o                         
   8   2 -17          6.57          0.37         5.11 o                         
   0   3 -17       1205.07       1259.82        30.20 o                         
   1   3 -17        124.65        123.77         7.40 o                         
   2   3 -17        163.99        162.85         9.01 o                         
   3   3 -17         48.37         45.53         5.28 o                         
   4   3 -17          0.38          4.55         4.37 o                         
   5   3 -17         37.41         52.25         6.75 o                         
   6   3 -17        434.92        451.90        18.40 o                         
   7   3 -17        186.86        205.85        14.44 o                         
   1   4 -17        235.48        221.89         9.84 o                         
   2   4 -17        151.27        154.20         8.82 o                         
   3   4 -17          3.92          6.61         4.63 o                         
   4   4 -17        143.25        155.69         9.58 o                         
   5   4 -17         79.21         78.05         7.68 o                         
   6   4 -17         52.46         65.74         6.73 o                         
   0   5 -17        293.14        266.86        17.27 o                         
   1   5 -17         46.82         41.23         4.79 o                         
   2   5 -17         34.10         28.18         4.56 o                         
   3   5 -17        187.48        173.24        10.43 o                         
   4   5 -17         80.81         82.18         7.73 o                         
   5   5 -17         28.36         21.29         4.87 o                         
   1   6 -17         35.76         39.80         4.66 o                         
   2   6 -17         33.32         36.72         5.02 o                         
   3   6 -17         48.18         64.09         6.55 o                         
   0   0 -16        241.74        252.80        17.56 o                         
   2   0 -16        263.44        280.06        18.91 o                         
   4   0 -16         31.82         42.81         7.98 o                         
   6   0 -16        126.71        132.00        41.79 o                         
   8   0 -16         94.79        121.70        12.93 o                         
   1   1 -16        178.98        167.53         8.06 o                         
   2   1 -16         92.08         92.05         6.64 o                         
   3   1 -16        271.77        291.56        11.36 o                         
   4   1 -16         58.26         56.53         6.36 o                         
   5   1 -16         68.77         74.49         8.19 o                         
   6   1 -16         40.20         54.98         7.90 o                         
   7   1 -16         10.55          8.72         5.09 o                         
   8   1 -16        135.36        131.68        10.51 o                         
   9   1 -16         22.93         25.68         6.11 o                         
   0   2 -16        103.67        101.37         9.46 o                         
   1   2 -16       1098.26       1080.80        20.56 o                         
   2   2 -16         76.99         91.30         6.51 o                         
   3   2 -16         25.49         26.03         4.04 o                         
   4   2 -16         23.71         23.04         5.85 o                         
   5   2 -16         46.56         58.15         7.80 o                         
   6   2 -16         22.06         23.44         5.69 o                         
   7   2 -16        259.39        259.36        14.03 o                         
   8   2 -16        131.72        136.03        10.68 o                         
   9   2 -16         91.41        105.63         9.97 o                         
   1   3 -16        388.30        394.04        12.93 o                         
   2   3 -16        153.68        125.90         7.49 o                         
   3   3 -16        118.39        113.79         7.74 o                         
   4   3 -16        235.84        244.51        11.15 o                         
   5   3 -16        128.58        139.26         8.20 o                         
   6   3 -16        124.64        124.84         8.07 o                         
   7   3 -16         25.20         28.56         5.82 o                         
   8   3 -16         18.31         26.34         7.57 o                         
   0   4 -16         90.29         76.25        10.31 o                         
   1   4 -16          4.75         10.94         3.22 o                         
   2   4 -16         82.70         87.35         6.56 o                         
   3   4 -16         83.04         72.96         6.69 o                         
   4   4 -16         77.32        103.95         7.97 o                         
   5   4 -16         32.53         22.50         3.95 o                         
   6   4 -16        100.63        121.88         8.25 o                         
   7   4 -16         44.32         51.85         6.44 o                         
   8   4 -16         82.63        104.82         9.79 o                         
   1   5 -16        133.95        147.80         8.17 o                         
   2   5 -16         25.10         25.79         4.94 o                         
   3   5 -16        120.22        122.55        10.52 o                         
   4   5 -16          4.27         10.52         3.95 o                         
   5   5 -16         20.87         26.78         5.04 o                         
   6   5 -16         71.68         69.73         6.77 o                         
   0   6 -16         30.05         18.35         5.27 o                         
   1   6 -16        138.09        139.42         8.19 o                         
   2   6 -16         90.84         91.27         7.28 o                         
   3   6 -16         69.58         73.41         6.44 o                         
   4   6 -16         72.33         76.63         7.47 o                         
   5   6 -16         76.78         78.65         7.55 o                         
   1   7 -16          1.95         14.83         5.08 o                         
   2   0 -15         42.18         35.81         7.51 o                         
   4   0 -15        903.40        885.11        41.08 o                         
   6   0 -15        349.18        327.14        21.16 o                         
   8   0 -15         26.53         27.59         7.49 o                         
  10   0 -15        186.72        201.27        17.17 o                         
   0   1 -15        190.69        189.54        13.37 o                         
   1   1 -15         66.74         66.84         5.34 o                         
   2   1 -15         82.05         76.16         6.09 o                         
   3   1 -15        143.50        154.06         8.10 o                         
   4   1 -15        268.79        270.51        11.38 o                         
   5   1 -15         29.66         34.23         5.18 o                         
   6   1 -15         37.95         31.82         5.13 o                         
   7   1 -15          9.74         15.18         4.95 o                         
   8   1 -15        200.77        217.67        12.80 o                         
   9   1 -15          0.47          9.38         4.34 o                         
  10   1 -15        173.15        179.60        11.04 o                         
   1   2 -15        188.82        194.93         8.70 o                         
   2   2 -15         24.84         34.55         4.68 o                         
   3   2 -15        838.09        807.18        18.36 o                         
   4   2 -15         69.16         78.65         5.80 o                         
   5   2 -15        130.73        133.38         7.60 o                         
   6   2 -15         30.75         30.48         4.55 o                         
   7   2 -15          8.03         10.76         4.68 o                         
   8   2 -15         19.18         22.06         4.78 o                         
   9   2 -15         82.37         78.04         8.66 o                         
  10   2 -15        273.79        327.26        16.67 o                         
   0   3 -15        178.63        181.14        13.13 o                         
   1   3 -15        377.03        380.37        12.30 o                         
   2   3 -15         40.92         44.76         5.36 o                         
   3   3 -15        160.28        156.57         8.04 o                         
   4   3 -15        136.62        128.77         7.65 o                         
   5   3 -15        203.54        200.90         9.54 o                         
   6   3 -15        169.67        171.95         9.03 o                         
   7   3 -15         11.19         11.53         3.85 o                         
   8   3 -15         46.32         46.22        12.81 o                         
   9   3 -15         23.76         35.55         5.93 o                         
   1   4 -15        162.97        151.30         7.73 o                         
   2   4 -15         81.80         90.32         6.65 o                         
   3   4 -15         22.56         24.01         4.49 o                         
   4   4 -15        470.95        483.48        14.36 o                         
   5   4 -15        163.53        157.37         8.74 o                         
   6   4 -15         21.14         22.63         4.04 o                         
   7   4 -15        126.00        125.73         8.84 o                         
   8   4 -15         66.04         80.60         7.50 o                         
   9   4 -15          2.99          8.43         4.33 o                         
   0   5 -15        244.92        226.18        13.02 o                         
   1   5 -15        157.82        175.84         8.58 o                         
   2   5 -15         49.52         41.24         4.54 o                         
   3   5 -15         15.26         13.89         4.08 o                         
   4   5 -15        295.20        270.48        12.28 o                         
   5   5 -15         88.64         81.09         6.43 o                         
   6   5 -15        184.01        180.35         9.67 o                         
   7   5 -15         86.13         92.43         7.17 o                         
   8   5 -15         42.63         48.03         6.30 o                         
   1   6 -15        118.83        122.09         7.75 o                         
   2   6 -15         73.71         79.79         6.46 o                         
   3   6 -15         34.43         37.66         5.33 o                         
   4   6 -15         61.23         56.59         6.77 o                         
   5   6 -15         47.06         52.11         6.60 o                         
   6   6 -15         89.89        102.89         8.76 o                         
   0   7 -15        111.73        142.38        22.96 o                         
   1   7 -15         33.58         36.53         6.28 o                         
   2   7 -15          9.56         11.78         5.13 o                         
   3   7 -15         93.03        109.00        10.06 o                         
   4   7 -15         16.20         13.07         5.36 o                         
   0   0 -14       1279.01       1265.78        60.18 o                         
   2   0 -14        788.62        819.64        28.41 o                         
   4   0 -14        887.91        971.23        30.43 o                         
   6   0 -14         32.53         25.67         6.25 o                         
   8   0 -14        146.04        152.75        13.15 o                         
  10   0 -14        315.80        332.38        20.95 o                         
   1   1 -14        208.80        202.80         7.85 o                         
   2   1 -14         85.18         89.42         5.25 o                         
   3   1 -14        417.43        429.00        17.48 o                         
   4   1 -14        788.04        815.16        18.35 o                         
   5   1 -14        347.01        345.95        10.29 o                         
   6   1 -14         86.97         81.23         5.84 o                         
   7   1 -14        241.54        249.92        12.08 o                         
   8   1 -14        146.37        165.40        10.31 o                         
   9   1 -14         34.01         32.95         5.30 o                         
  10   1 -14        126.69        141.35         9.45 o                         
  11   1 -14         79.14         92.98         8.30 o                         
   0   2 -14        118.06        128.63        11.15 o                         
   1   2 -14        316.46        314.68        10.60 o                         
   2   2 -14         31.51         42.00         4.86 o                         
   3   2 -14       1632.30       1727.20        34.62 o                         
   4   2 -14         17.76         17.38         3.13 o                         
   5   2 -14        473.24        443.33        13.90 o                         
   6   2 -14        188.94        201.71        11.62 o                         
   7   2 -14        248.49        255.71        11.61 o                         
   8   2 -14          3.02         -3.06         4.30 o                         
   9   2 -14         27.06         34.18         6.23 o                         
  10   2 -14         38.34         42.59         5.88 o                         
   1   3 -14        536.00        509.66        13.66 o                         
   2   3 -14        882.17        874.81        16.49 o                         
   3   3 -14         99.73         88.19         5.71 o                         
   4   3 -14        527.06        490.79        12.65 o                         
   5   3 -14        489.78        477.06        13.86 o                         
   6   3 -14         67.65         73.69         6.05 o                         
   7   3 -14        138.14        131.90         8.70 o                         
   8   3 -14         19.96         26.92         4.90 o                         
   9   3 -14         95.08        103.41         8.38 o                         
  10   3 -14         72.13         74.99         8.35 o                         
   0   4 -14        207.53        200.38        12.88 o                         
   1   4 -14        123.21        123.11         6.80 o                         
   2   4 -14        300.29        327.33        10.52 o                         
   3   4 -14        106.67         92.77         5.63 o                         
   4   4 -14        288.68        292.09        10.96 o                         
   5   4 -14          0.42          7.13         3.06 o                         
   6   4 -14         98.42        105.43         7.03 o                         
   7   4 -14         39.44         38.72         4.75 o                         
   8   4 -14         85.32         94.81         8.08 o                         
   9   4 -14         46.15         46.09        10.11 o                         
   1   5 -14        114.55        116.50         7.31 o                         
   2   5 -14         55.99         51.67         7.68 o                         
   3   5 -14          2.35          2.27         3.08 o                         
   4   5 -14          1.95          5.68         3.35 o                         
   5   5 -14          2.78          3.91         3.16 o                         
   6   5 -14         32.80         35.18         5.49 o                         
   7   5 -14          8.39          8.03         3.70 o                         
   8   5 -14         25.47         26.25         5.55 o                         
   0   6 -14         85.35        102.73        10.09 o                         
   1   6 -14         45.25         45.03         5.36 o                         
   2   6 -14         57.92         53.95         5.81 o                         
   3   6 -14        137.84        135.86         9.37 o                         
   4   6 -14         54.08         58.51         6.71 o                         
   5   6 -14        232.05        217.43        11.93 o                         
   6   6 -14        139.07        125.88         8.72 o                         
   7   6 -14         92.52        101.18         8.63 o                         
   1   7 -14         14.29         20.51         4.74 o                         
   2   7 -14         40.45         39.89         6.59 o                         
   3   7 -14         93.17         85.41         8.70 o                         
   4   7 -14          3.81         10.49         6.24 o                         
   5   7 -14         99.40        110.71        10.23 o                         
   0   8 -14        166.23        213.42        34.50 o                         
   1   8 -14          4.22         18.71         6.27 o                         
   2   8 -14        131.75        154.24        13.73 o                         
   2   0 -13        397.51        420.06        27.28 o                         
   4   0 -13        202.44        199.26        11.86 o                         
   6   0 -13        252.74        236.42        11.80 o                         
   8   0 -13        438.87        453.89        21.40 o                         
  10   0 -13        231.13        248.57        17.27 o                         
   0   1 -13        372.32        358.76        18.55 o                         
   1   1 -13         85.76         59.37        12.26 o                         
   2   1 -13        108.45        126.15         6.46 o                         
   3   1 -13        169.07        170.19         6.75 o                         
   4   1 -13       1380.43       1386.80        22.45 o                         
   5   1 -13         14.25         11.13         2.37 o                         
   6   1 -13        183.68        190.87         8.00 o                         
   7   1 -13         73.94         72.43         5.79 o                         
   8   1 -13        296.25        312.89        12.72 o                         
   9   1 -13         26.56         30.07         5.19 o                         
  10   1 -13        114.28        126.06         8.93 o                         
  11   1 -13         75.40         94.88         8.88 o                         
   1   2 -13        135.62        133.12         5.73 o                         
   2   2 -13        365.61        340.65        10.50 o                         
   3   2 -13        969.03        981.64        16.61 o                         
   4   2 -13        321.52        332.69         9.92 o                         
   5   2 -13        111.65        110.29         5.94 o                         
   6   2 -13         39.06         43.63         4.49 o                         
   7   2 -13         38.16         37.02         4.42 o                         
   8   2 -13        123.16        121.73         7.71 o                         
   9   2 -13         18.83         30.05         4.32 o                         
  10   2 -13          5.75          8.18         4.26 o                         
  11   2 -13          1.80         10.00         6.51 o                         
   0   3 -13         46.40         39.77         6.29 o                         
   1   3 -13         73.82         79.79         5.59 o                         
   2   3 -13        275.00        300.12        10.05 o                         
   3   3 -13        250.72        252.54         8.75 o                         
   4   3 -13        296.07        306.37         8.88 o                         
   5   3 -13         67.82         80.23         5.25 o                         
   6   3 -13         93.76         78.25         5.56 o                         
   7   3 -13         73.45         77.43         6.04 o                         
   8   3 -13         15.79         16.38         4.45 o                         
   9   3 -13         56.06         59.34         6.32 o                         
  10   3 -13         50.48         48.18         6.09 o                         
  11   3 -13        249.82        291.72        22.09 o                         
   1   4 -13         99.83         80.85         5.05 o                         
   2   4 -13         59.37         55.41         3.54 o                         
   3   4 -13       1197.09       1176.73        17.31 o                         
   4   4 -13        114.93        103.48         5.60 o                         
   5   4 -13         40.33         48.84         5.11 o                         
   6   4 -13         84.70         73.87         6.20 o                         
   7   4 -13        111.51        110.22         7.46 o                         
   8   4 -13         21.66         20.50         4.57 o                         
   9   4 -13         11.15         12.05         4.17 o                         
  10   4 -13         49.33         64.57         7.91 o                         
   0   5 -13        130.07        118.70         9.19 o                         
   1   5 -13        129.52        140.71         7.18 o                         
   2   5 -13        213.29        209.29         8.19 o                         
   3   5 -13        136.11        139.57         6.93 o                         
   4   5 -13        278.78        259.61        10.19 o                         
   5   5 -13         89.57         93.11         7.03 o                         
   6   5 -13          6.08          9.84         3.57 o                         
   7   5 -13         70.56         76.22         7.51 o                         
   8   5 -13         49.92         57.90         7.79 o                         
   9   5 -13          0.17          3.88         3.77 o                         
   1   6 -13         15.92         21.86         4.02 o                         
   2   6 -13         21.15         18.59         4.04 o                         
   3   6 -13         46.35         40.42         5.52 o                         
   4   6 -13         80.77         74.93         8.46 o                         
   5   6 -13        114.92        111.22         7.21 o                         
   6   6 -13         33.71         27.54         5.35 o                         
   7   6 -13          0.28          4.32         4.22 o                         
   8   6 -13          8.40         11.14         4.50 o                         
   0   7 -13         77.05        101.64         9.77 o                         
   1   7 -13         66.98         62.30         6.45 o                         
   2   7 -13        112.16        112.92         8.48 o                         
   3   7 -13        144.11        139.70        10.57 o                         
   4   7 -13        248.18        265.31        14.59 o                         
   5   7 -13        183.13        208.56        12.97 o                         
   6   7 -13         20.56         15.66         6.43 o                         
   7   7 -13         58.02         55.64         7.50 o                         
   1   8 -13         10.47          6.30         7.73 o                         
   2   8 -13         22.22         17.78         6.28 o                         
   3   8 -13         31.69         34.90         7.73 o                         
   4   8 -13         20.23         14.26         6.06 o                         
   0   0 -12        592.71        634.72        40.08 o                         
   2   0 -12        280.18        329.48        12.59 o                         
   4   0 -12         57.47         63.92         5.22 o                         
   6   0 -12       2807.77       2985.14        79.38 o                         
   8   0 -12         50.24         56.45         8.45 o                         
  10   0 -12        189.81        167.55        13.90 o                         
  12   0 -12         76.52        103.89        14.20 o                         
   1   1 -12        292.57        305.09        10.09 o                         
   2   1 -12        121.98        131.55         5.37 o                         
   3   1 -12        638.28        620.67         8.94 o                         
   4   1 -12        169.54        178.38         7.78 o                         
   5   1 -12        172.73        174.44         6.45 o                         
   6   1 -12          4.11          6.08         2.16 o                         
   7   1 -12        222.56        228.91         8.37 o                         
   8   1 -12        175.43        173.28         8.36 o                         
   9   1 -12         54.72         50.02         5.84 o                         
  10   1 -12         25.43         30.93         5.37 o                         
  11   1 -12        111.85        106.15         9.70 o                         
  12   1 -12          0.79         10.13         4.86 o                         
   0   2 -12        237.62        193.26        31.63 o                         
   1   2 -12         54.73         58.11         2.71 o                         
   2   2 -12         19.86         15.46         2.03 o                         
   3   2 -12        130.69        136.04         5.53 o                         
   4   2 -12        492.69        491.22        10.42 o                         
   5   2 -12        385.37        376.84         9.38 o                         
   6   2 -12         64.15         60.97         4.63 o                         
   7   2 -12        160.53        169.04         7.23 o                         
   8   2 -12          5.76          7.70         3.74 o                         
   9   2 -12         35.39         38.79         5.08 o                         
  10   2 -12         17.70         31.74         5.64 o                         
  11   2 -12        124.92        130.89        10.79 o                         
  12   2 -12         21.05         29.67         6.49 o                         
   1   3 -12         21.96         23.52         2.43 o                         
   2   3 -12        199.51        196.79         7.08 o                         
   3   3 -12        229.81        234.02         7.43 o                         
   4   3 -12        226.52        229.63         7.51 o                         
   5   3 -12         86.90         94.93         5.16 o                         
   6   3 -12         79.99         70.69         5.18 o                         
   7   3 -12        105.60         97.57         6.08 o                         
   8   3 -12          9.57         11.79         3.87 o                         
   9   3 -12         45.23         37.84         5.12 o                         
  10   3 -12         33.82         25.11         5.11 o                         
  11   3 -12         19.50         27.21         6.21 o                         
   0   4 -12        169.78        176.40        10.22 o                         
   1   4 -12        409.37        411.04        10.02 o                         
   2   4 -12         30.81         30.32         3.06 o                         
   3   4 -12        107.32        125.45         6.07 o                         
   4   4 -12         31.00         28.72         3.44 o                         
   5   4 -12        361.65        358.07        11.25 o                         
   6   4 -12        713.14        689.98        15.94 o                         
   7   4 -12        223.19        219.93        10.38 o                         
   8   4 -12         25.98         29.46         4.48 o                         
   9   4 -12         34.81         22.66         4.63 o                         
  10   4 -12        149.47        142.46        10.42 o                         
  11   4 -12        142.06        130.49        14.64 o                         
   1   5 -12         41.67         51.01         4.37 o                         
   2   5 -12        650.63        685.53        13.06 o                         
   3   5 -12        243.15        246.39         8.67 o                         
   4   5 -12        258.97        256.13         8.88 o                         
   5   5 -12        108.26        109.15         6.61 o                         
   6   5 -12         30.01         25.80         3.97 o                         
   7   5 -12         94.01         81.00         6.81 o                         
   8   5 -12         84.91         87.16         7.26 o                         
   9   5 -12          0.45          6.43         4.59 o                         
  10   5 -12        200.64        184.25        13.23 o                         
   0   6 -12        151.39        148.25        10.41 o                         
   1   6 -12        508.11        506.07        12.46 o                         
   2   6 -12         12.51          7.67         2.95 o                         
   3   6 -12          3.64          6.01         3.10 o                         
   4   6 -12         44.55         42.39         4.00 o                         
   5   6 -12        183.89        163.73         7.34 o                         
   6   6 -12        168.70        150.64         8.70 o                         
   7   6 -12         31.99         46.73         5.63 o                         
   8   6 -12          2.69          3.16         7.31 o                         
   9   6 -12         23.66         19.10         5.93 o                         
   1   7 -12         87.79         83.77         6.05 o                         
   2   7 -12          6.51          9.60         3.06 o                         
   3   7 -12         46.70         48.08         5.43 o                         
   4   7 -12        126.51        121.50         9.03 o                         
   5   7 -12          0.02          3.73         3.41 o                         
   6   7 -12         16.80         23.50         5.14 o                         
   7   7 -12         45.34         45.22         5.86 o                         
   8   7 -12        106.59        106.63         9.10 o                         
   0   8 -12         32.54         27.39         8.65 o                         
   1   8 -12         58.08         55.49         6.39 o                         
   2   8 -12         34.75         29.80         5.92 o                         
   3   8 -12        121.92        136.79         9.67 o                         
   4   8 -12         60.95         81.26         9.71 o                         
   5   8 -12         39.82         48.30         8.10 o                         
   6   8 -12         16.86         25.02         6.98 o                         
   1   9 -12         28.99         38.90         6.69 o                         
   2   9 -12        587.84        623.97        21.02 o                         
   2   0 -11        571.20        649.03        16.67 o                         
   4   0 -11        339.46        333.22         8.96 o                         
   6   0 -11       3285.75       3162.79        52.21 o                         
   8   0 -11          7.59          3.90         5.69 o                         
  10   0 -11        335.58        330.22        18.87 o                         
  12   0 -11         13.94         22.47         7.92 o                         
   0   1 -11        394.99        430.90        21.94 o                         
   1   1 -11        620.13        633.22        11.84 o                         
   2   1 -11         25.34         31.44         2.76 o                         
   3   1 -11        137.61        121.33         4.18 o                         
   4   1 -11        285.55        268.55         7.37 o                         
   5   1 -11        843.20        829.51        14.04 o                         
   6   1 -11       1237.14       1258.52        17.09 o                         
   7   1 -11        765.11        785.29        14.46 o                         
   8   1 -11         23.15         25.31         4.48 o                         
   9   1 -11        143.39        139.20         8.58 o                         
  10   1 -11         49.97         50.69         5.90 o                         
  11   1 -11         52.24         51.90         7.10 o                         
  12   1 -11         10.81         22.35         7.37 o                         
   1   2 -11        177.04        187.62         4.60 o                         
   2   2 -11         93.71         75.79         6.09 o                         
   3   2 -11        325.44        321.38         7.77 o                         
   4   2 -11         42.65         49.44         3.61 o                         
   5   2 -11        236.56        250.06         7.51 o                         
   6   2 -11         61.81         66.64         4.87 o                         
   7   2 -11       1035.84        991.20        16.37 o                         
   8   2 -11        219.01        222.99         8.83 o                         
   9   2 -11        438.63        421.84        14.49 o                         
  10   2 -11         44.45         40.52         6.13 o                         
  11   2 -11          7.39          6.15         4.65 o                         
  12   2 -11         55.99         81.28         8.95 o                         
   0   3 -11        288.04        281.32         8.02 o                         
   1   3 -11         40.70         38.46         2.16 o                         
   2   3 -11         73.80         75.03         4.66 o                         
   3   3 -11         51.82         41.49         3.54 o                         
   4   3 -11        156.89        132.46         5.92 o                         
   5   3 -11       1159.93       1181.78        16.93 o                         
   6   3 -11          5.93          6.58         2.74 o                         
   7   3 -11        399.09        400.25        11.40 o                         
   8   3 -11         83.89         91.15         6.61 o                         
   9   3 -11         37.35         37.71         4.67 o                         
  10   3 -11        157.88        161.59        10.10 o                         
  11   3 -11        125.52        136.72         9.88 o                         
  12   3 -11         69.52         67.03         8.45 o                         
   1   4 -11        363.65        367.96         9.10 o                         
   2   4 -11        292.04        277.69         8.99 o                         
   3   4 -11        220.59        222.65         7.73 o                         
   4   4 -11         66.02         64.23         4.55 o                         
   5   4 -11        151.13        134.92         6.27 o                         
   6   4 -11        258.50        230.16         9.15 o                         
   7   4 -11        168.66        151.85         8.61 o                         
   8   4 -11         31.49         30.83         6.60 o                         
   9   4 -11         96.55         96.25         8.22 o                         
  10   4 -11         62.46         58.15         7.44 o                         
  11   4 -11        146.44        148.94        12.62 o                         
   0   5 -11        989.52       1025.74        26.38 o                         
   1   5 -11        757.10        726.92        11.57 o                         
   2   5 -11        402.48        417.37        10.22 o                         
   3   5 -11        634.39        649.22        13.43 o                         
   4   5 -11        280.21        270.29         9.54 o                         
   5   5 -11        334.83        313.39        10.57 o                         
   6   5 -11         95.75         99.80         6.44 o                         
   7   5 -11         75.15         73.18         6.51 o                         
   8   5 -11         46.94         40.77         5.96 o                         
   9   5 -11         23.41          9.72         4.28 o                         
  10   5 -11         23.05         25.74         6.44 o                         
  11   5 -11         31.45         25.31         6.17 o                         
   1   6 -11        238.85        228.51         8.32 o                         
   2   6 -11         71.53         80.93         4.80 o                         
   3   6 -11         60.04         66.06         4.47 o                         
   4   6 -11         55.23         44.91         3.69 o                         
   5   6 -11         22.33         25.11         3.44 o                         
   6   6 -11          2.61         -0.70         3.13 o                         
   7   6 -11         82.38         87.03         7.40 o                         
   8   6 -11        130.00        119.42         9.69 o                         
   9   6 -11         24.11         31.09         8.41 o                         
  10   6 -11         48.97         45.03         7.42 o                         
   0   7 -11        217.03        214.95        11.20 o                         
   1   7 -11        142.87        146.87         7.62 o                         
   2   7 -11         40.90         39.13         4.24 o                         
   3   7 -11        180.13        166.60        11.28 o                         
   4   7 -11        130.48        130.01         8.15 o                         
   5   7 -11         52.75         55.90         5.65 o                         
   6   7 -11         16.40         19.04         4.39 o                         
   7   7 -11        128.80        138.51         9.72 o                         
   8   7 -11         24.33         29.43         6.00 o                         
   1   8 -11        111.28        126.16         9.22 o                         
   2   8 -11        126.97        124.43         9.21 o                         
   3   8 -11         53.60         68.46         7.19 o                         
   4   8 -11        167.41        147.53        12.82 o                         
   5   8 -11          0.80         -0.45         4.74 o                         
   6   8 -11         24.79         23.56         5.50 o                         
   0   9 -11        896.24        924.09        35.21 o                         
   1   9 -11         54.92         79.65         8.29 o                         
   2   9 -11        219.23        259.42        14.81 o                         
   3   9 -11         53.95         56.05         7.84 o                         
   4   9 -11         91.94         99.06         9.70 o                         
   0   0 -10       2404.10       2386.59        68.86 o                         
   2   0 -10       2820.56       2802.71        66.06 o                         
   4   0 -10        351.51        356.16        10.27 o                         
   6   0 -10        394.67        400.50        11.35 o                         
   8   0 -10        427.55        397.15        18.41 o                         
  10   0 -10        197.06        202.94        13.17 o                         
  12   0 -10         22.88         36.10        10.92 o                         
   1   1 -10         61.62         53.64         6.21 o                         
   2   1 -10        188.52        204.95         4.79 o                         
   3   1 -10        149.00        156.25         5.77 o                         
   4   1 -10        349.04        331.62         7.40 o                         
   5   1 -10        186.96        196.24         6.68 o                         
   6   1 -10        354.99        361.22         8.69 o                         
   7   1 -10        226.62        220.13         8.26 o                         
   8   1 -10        464.26        438.50        13.82 o                         
   9   1 -10        115.73        125.35         7.99 o                         
  10   1 -10         71.08         74.72         7.09 o                         
  11   1 -10         21.89         25.07         5.07 o                         
  12   1 -10          8.86         16.97         5.34 o                         
  13   1 -10         33.40         39.00         6.99 o                         
   0   2 -10        145.19        159.91         7.79 o                         
   1   2 -10        343.05        352.30         6.57 o                         
   2   2 -10         73.34         59.96         4.75 o                         
   3   2 -10        154.05        155.47         6.23 o                         
   4   2 -10        404.68        399.68         9.39 o                         
   5   2 -10        679.27        662.56        14.53 o                         
   6   2 -10          3.03          3.51         1.86 o                         
   7   2 -10        179.46        165.79         7.22 o                         
   8   2 -10         69.12         82.09         5.57 o                         
   9   2 -10        125.71        129.85         7.64 o                         
  10   2 -10         30.30         28.46         4.91 o                         
  11   2 -10         12.89         10.05         4.35 o                         
  12   2 -10         95.18        104.57         8.69 o                         
  13   2 -10         20.09         23.90         5.82 o                         
   1   3 -10         85.42         83.33         3.15 o                         
   2   3 -10          4.45          5.49         2.40 o                         
   3   3 -10        306.57        307.27         8.73 o                         
   4   3 -10          7.11          5.36         2.44 o                         
   5   3 -10        162.75        160.54         6.33 o                         
   6   3 -10         47.16         53.19         5.36 o                         
   7   3 -10         37.88         36.96         4.60 o                         
   8   3 -10        275.37        261.87         9.93 o                         
   9   3 -10        515.68        487.44        13.37 o                         
  10   3 -10        298.90        291.47        13.22 o                         
  11   3 -10        167.65        152.33        10.18 o                         
  12   3 -10         39.42         38.06         5.70 o                         
   0   4 -10        327.20        323.78         7.37 o                         
   1   4 -10       1393.59       1369.12        17.37 o                         
   2   4 -10        595.74        599.51        12.59 o                         
   3   4 -10        102.55         96.18         8.15 o                         
   4   4 -10        186.82        182.21         6.85 o                         
   5   4 -10         61.90         62.79         4.33 o                         
   6   4 -10        139.77        136.33         7.15 o                         
   7   4 -10         14.56         25.28         4.14 o                         
   8   4 -10        220.06        214.17        10.15 o                         
   9   4 -10        233.74        202.89        11.16 o                         
  10   4 -10         38.78         65.50         8.32 o                         
  11   4 -10         39.97         43.15         6.76 o                         
  12   4 -10         11.35         20.87         7.58 o                         
   1   5 -10        163.27        163.35         4.97 o                         
   2   5 -10        105.29        105.08         5.30 o                         
   3   5 -10        672.17        623.54        12.83 o                         
   4   5 -10         45.78         49.68         4.41 o                         
   5   5 -10         56.19         57.07         4.88 o                         
   6   5 -10        182.59        166.94         8.63 o                         
   7   5 -10        158.55        135.30         8.27 o                         
   8   5 -10         19.28         14.78         4.39 o                         
   9   5 -10         16.71         11.27         4.67 o                         
  10   5 -10         26.12         22.39         5.58 o                         
  11   5 -10         31.00         37.46         7.15 o                         
   0   6 -10       1522.08       1461.08        29.95 o                         
   1   6 -10         38.79         39.27         3.44 o                         
   2   6 -10        111.61        101.54         5.01 o                         
   3   6 -10        232.12        216.00         8.60 o                         
   4   6 -10          9.37         10.05         2.60 o                         
   5   6 -10         37.28         48.02         4.61 o                         
   6   6 -10          7.94          6.78         3.30 o                         
   7   6 -10         77.07         81.14         7.36 o                         
   8   6 -10         35.32         28.95         5.73 o                         
   9   6 -10         85.53         97.84        10.32 o                         
  10   6 -10          2.89         10.23         5.17 o                         
   1   7 -10         58.69         63.94         4.93 o                         
   2   7 -10         81.98         76.17         5.55 o                         
   3   7 -10        108.63         94.00         6.05 o                         
   4   7 -10        130.93        136.52         6.97 o                         
   5   7 -10         95.53         81.16         6.03 o                         
   6   7 -10          4.84          4.65         4.23 o                         
   7   7 -10         32.62         18.81         5.47 o                         
   8   7 -10         63.01         69.35         7.38 o                         
   9   7 -10         14.23          2.31         4.67 o                         
   0   8 -10         34.10         34.77         8.14 o                         
   1   8 -10        435.32        486.64        17.00 o                         
   2   8 -10        148.02        155.51        10.06 o                         
   3   8 -10         57.56         51.54         7.84 o                         
   4   8 -10         56.44         63.78         8.52 o                         
   5   8 -10         41.27         29.14         5.09 o                         
   6   8 -10         18.05         15.31         4.43 o                         
   7   8 -10         39.62         45.33         6.48 o                         
   1   9 -10         74.05         78.19         7.85 o                         
   2   9 -10        164.72        155.46        11.63 o                         
   3   9 -10        116.30        122.76        10.54 o                         
   4   9 -10          8.98          1.22         5.90 o                         
   5   9 -10         35.95         55.13         8.89 o                         
   2   0  -9        291.78        310.41         7.13 o                         
   4   0  -9        205.45        197.82         8.05 o                         
   6   0  -9         17.86         13.74         2.77 o                         
   8   0  -9       1631.67       1664.27        38.11 o                         
  10   0  -9        601.11        671.62        23.31 o                         
  12   0  -9         96.26         87.08        14.37 o                         
   0   1  -9       3470.30       3847.36        57.65 o                         
   1   1  -9        142.09        118.08         5.83 o                         
   2   1  -9        502.19        533.30         6.24 o                         
   3   1  -9        347.78        330.65         5.32 o                         
   4   1  -9        345.16        362.10         7.18 o                         
   5   1  -9          3.19          1.82         1.82 o                         
   6   1  -9        165.46        170.46         5.47 o                         
   7   1  -9        550.39        552.00        14.34 o                         
   8   1  -9       1712.42       1711.14        21.35 o                         
   9   1  -9        993.50        983.89        17.08 o                         
  10   1  -9        109.31        112.15         7.96 o                         
  11   1  -9         30.25         25.18         4.80 o                         
  12   1  -9          3.05         -4.13         4.13 o                         
  13   1  -9         44.59         41.09         7.53 o                         
   1   2  -9        605.38        621.87        11.15 o                         
   2   2  -9        548.21        546.23        11.15 o                         
   3   2  -9        164.65        169.89         6.50 o                         
   4   2  -9        206.72        223.70         7.24 o                         
   5   2  -9        107.20         86.59         8.27 o                         
   6   2  -9         65.89         63.58         3.31 o                         
   7   2  -9        494.10        504.63        11.92 o                         
   8   2  -9         65.66         77.94         4.61 o                         
   9   2  -9        135.12        125.85         7.26 o                         
  10   2  -9         12.24         18.07         4.21 o                         
  11   2  -9         39.80         35.33         5.39 o                         
  12   2  -9         72.36         76.66         7.21 o                         
  13   2  -9        130.48        141.19        10.15 o                         
   0   3  -9        794.75        816.60        21.49 o                         
   1   3  -9        364.21        363.33        13.13 o                         
   2   3  -9        678.54        628.32        28.38 o                         
   3   3  -9        732.69        746.38        13.02 o                         
   4   3  -9        242.23        251.79         7.40 o                         
   5   3  -9        186.51        176.34         6.29 o                         
   6   3  -9        108.99        113.49         4.90 o                         
   7   3  -9        573.04        567.63        14.05 o                         
   8   3  -9        676.73        638.36        15.00 o                         
   9   3  -9        323.06        305.70        11.66 o                         
  10   3  -9        218.40        224.67        10.60 o                         
  11   3  -9          8.40          7.77         3.73 o                         
  12   3  -9         28.57         24.00         4.79 o                         
  13   3  -9         89.86        114.23         9.41 o                         
   1   4  -9        389.96        378.32         5.25 o                         
   2   4  -9        398.31        375.50         8.61 o                         
   3   4  -9        273.75        268.07         8.99 o                         
   4   4  -9          2.86          5.62         2.62 o                         
   5   4  -9        185.01        182.56         6.83 o                         
   6   4  -9        189.05        176.72         8.41 o                         
   7   4  -9          5.10          6.18         3.28 o                         
   8   4  -9        160.26        122.27         8.48 o                         
   9   4  -9        298.44        272.87        13.87 o                         
  10   4  -9        211.28        210.28        11.94 o                         
  11   4  -9          5.43         10.21         4.52 o                         
  12   4  -9        132.58        127.67         9.76 o                         
   0   5  -9       1892.40       1931.06        30.05 o                         
   1   5  -9        114.89        111.73         4.73 o                         
   2   5  -9        382.35        385.76         9.33 o                         
   3   5  -9         39.54         41.77         3.53 o                         
   4   5  -9         82.94         81.63         5.19 o                         
   5   5  -9        327.45        315.10        10.05 o                         
   6   5  -9        303.92        291.43        11.05 o                         
   7   5  -9        342.34        310.79        11.86 o                         
   8   5  -9         55.09         51.15         6.98 o                         
   9   5  -9        214.89        182.50        12.25 o                         
  10   5  -9         71.29         67.91        12.62 o                         
  11   5  -9         39.11         41.89         7.82 o                         
   1   6  -9       1143.84       1076.89        22.75 o                         
   2   6  -9         88.70         73.32         6.24 o                         
   3   6  -9         14.30         15.09         2.71 o                         
   4   6  -9          3.27          5.86         2.47 o                         
   5   6  -9         71.47         74.35         5.44 o                         
   6   6  -9        173.16        167.21         8.02 o                         
   7   6  -9        119.85        112.70         7.61 o                         
   8   6  -9         93.18         74.78         8.16 o                         
   9   6  -9        185.08        174.66        12.15 o                         
  10   6  -9         13.35         17.96         5.83 o                         
  11   6  -9         20.65         31.84         6.98 o                         
   0   7  -9        338.84        344.40        15.15 o                         
   1   7  -9        288.94        280.34        10.16 o                         
   2   7  -9        136.18        140.24         6.42 o                         
   3   7  -9         16.75         24.39         3.56 o                         
   4   7  -9         97.20        101.86         6.33 o                         
   5   7  -9         29.95         25.77         4.41 o                         
   6   7  -9         26.33         19.86         6.64 o                         
   7   7  -9         62.09         51.22         6.55 o                         
   8   7  -9          4.11          6.37         4.48 o                         
   9   7  -9         12.50          7.83         6.66 o                         
   1   8  -9         26.14         29.18         5.48 o                         
   2   8  -9        227.04        247.17        12.46 o                         
   3   8  -9         55.15         61.47         6.29 o                         
   4   8  -9          0.17         -0.54         3.60 o                         
   5   8  -9         36.71         30.40         4.92 o                         
   6   8  -9         76.93         69.09         6.58 o                         
   7   8  -9         58.06         58.25         6.45 o                         
   8   8  -9         58.95         63.63         6.76 o                         
   0   9  -9        143.30        171.60        15.63 o                         
   1   9  -9        230.20        226.17        13.52 o                         
   2   9  -9        199.96        222.65        13.46 o                         
   3   9  -9         92.83         90.71         9.00 o                         
   4   9  -9          4.57         15.20         7.52 o                         
   5   9  -9         58.75         61.23         8.79 o                         
   6   9  -9         12.49         17.34         5.05 o                         
   1  10  -9        274.55        297.10        23.89 o                         
   0   0  -8       1059.22       1269.43        44.17 o                         
   2   0  -8       2841.53       2934.20        38.49 o                         
   4   0  -8         42.40         31.99         3.88 o                         
   6   0  -8        257.45        250.19         8.18 o                         
   8   0  -8       2152.02       2198.28        35.70 o                         
  10   0  -8        177.87        161.83        13.37 o                         
  12   0  -8        127.80        114.90        10.89 o                         
  14   0  -8         73.23         91.14        13.56 o                         
   1   1  -8        333.38        366.45         9.84 o                         
   2   1  -8        410.65        438.66         5.48 o                         
   3   1  -8        280.44        265.87         5.60 o                         
   4   1  -8        479.22        504.46         9.13 o                         
   5   1  -8        101.19         89.93        11.48 o                         
   6   1  -8         96.65         86.35         3.38 o                         
   7   1  -8          8.81         10.22         2.60 o                         
   8   1  -8        178.39        185.67         7.20 o                         
   9   1  -8        831.71        833.24        17.24 o                         
  10   1  -8         16.94         20.38         3.69 o                         
  11   1  -8          9.93         15.58         3.96 o                         
  12   1  -8          4.14          8.02         4.24 o                         
  13   1  -8         42.86         42.53         5.79 o                         
  14   1  -8         46.57         45.99         8.02 o                         
   0   2  -8        211.08        217.08         7.54 o                         
   1   2  -8        631.09        663.23        10.54 o                         
   2   2  -8        350.92        385.07         8.87 o                         
   3   2  -8       1200.99       1240.60        19.09 o                         
   4   2  -8         69.02         67.29         4.22 o                         
   5   2  -8        671.03        676.02        11.06 o                         
   6   2  -8          8.06         10.13         1.80 o                         
   7   2  -8       1215.86       1211.38        18.27 o                         
   8   2  -8         78.14         83.33         4.61 o                         
   9   2  -8        425.79        402.70        11.47 o                         
  10   2  -8          4.89          4.37         3.46 o                         
  11   2  -8        248.72        247.85        11.20 o                         
  12   2  -8         59.10         62.36         6.76 o                         
  13   2  -8        237.12        264.37        13.27 o                         
   1   3  -8         12.49          9.77         1.02 o                         
   2   3  -8        141.75        155.38         6.57 o                         
   3   3  -8         66.95         38.87        12.99 o                         
   4   3  -8         65.44         62.02         5.93 o                         
   5   3  -8        103.67        109.68         4.89 o                         
   6   3  -8        560.65        512.74        16.26 o                         
   7   3  -8        384.42        365.32         8.65 o                         
   8   3  -8        334.99        340.82        10.72 o                         
   9   3  -8        380.35        368.81        12.56 o                         
  10   3  -8         63.56         72.04         6.61 o                         
  11   3  -8        208.62        214.59        10.54 o                         
  12   3  -8         76.43         73.81         7.11 o                         
  13   3  -8         39.59         38.04         5.72 o                         
   0   4  -8       1508.93       1596.06        13.97 o                         
   1   4  -8         94.85        105.37         2.88 o                         
   2   4  -8        562.31        544.89        10.67 o                         
   3   4  -8        106.02         95.10         7.39 o                         
   4   4  -8        106.16        100.44         5.39 o                         
   5   4  -8         30.42         33.91         3.78 o                         
   6   4  -8        205.66        213.10         7.38 o                         
   7   4  -8         59.97         64.48         5.63 o                         
   8   4  -8       1158.97       1018.97        25.01 o                         
   9   4  -8         34.66         44.67         5.44 o                         
  10   4  -8        145.36        138.77         8.97 o                         
  11   4  -8        155.99        152.72        10.70 o                         
  12   4  -8         74.06         75.89         7.92 o                         
  13   4  -8        116.65        121.33        10.60 o                         
   1   5  -8       1425.21       1392.24        11.22 o                         
   2   5  -8        172.85        156.42         5.77 o                         
   3   5  -8        300.44        304.50         7.57 o                         
   4   5  -8        284.20        259.78         8.70 o                         
   5   5  -8         31.58         39.35         4.65 o                         
   6   5  -8         50.03         52.23         5.08 o                         
   7   5  -8         78.17         58.94         6.00 o                         
   8   5  -8         10.81          5.99         4.14 o                         
   9   5  -8        155.48        158.17        11.02 o                         
  10   5  -8         28.95         16.88         6.30 o                         
  11   5  -8         36.50         41.57         7.17 o                         
  12   5  -8         62.25         57.32         8.61 o                         
   0   6  -8        475.06        468.51        12.60 o                         
   1   6  -8       2096.25       2037.87        17.37 o                         
   2   6  -8        329.77        317.09         9.27 o                         
   3   6  -8         35.70         38.44         3.41 o                         
   4   6  -8        134.32        129.70         5.81 o                         
   5   6  -8        117.13        116.14         6.35 o                         
   6   6  -8        187.40        178.25         8.68 o                         
   7   6  -8          5.36          5.48         3.73 o                         
   8   6  -8         31.72         33.46         5.37 o                         
   9   6  -8        404.72        396.62        15.98 o                         
  10   6  -8         51.64         37.55         6.76 o                         
  11   6  -8        151.62        133.20        11.42 o                         
   1   7  -8         58.77         62.54         4.83 o                         
   2   7  -8        446.87        429.24        10.49 o                         
   3   7  -8        122.77        119.33         6.13 o                         
   4   7  -8         31.38         24.78         3.49 o                         
   5   7  -8         33.11         25.92         4.13 o                         
   6   7  -8         36.23         28.28         5.06 o                         
   7   7  -8         47.29         39.30         5.87 o                         
   8   7  -8         14.95         19.38         5.12 o                         
   9   7  -8         91.46         80.84         8.08 o                         
  10   7  -8         20.54         36.93         5.93 o                         
   0   8  -8       2160.24       2181.31        48.88 o                         
   1   8  -8        452.92        440.64        15.72 o                         
   2   8  -8        328.04        339.33        13.29 o                         
   3   8  -8         85.74         72.58         6.66 o                         
   4   8  -8          7.77         13.02         4.24 o                         
   5   8  -8         75.20         74.39         7.31 o                         
   6   8  -8        121.16        107.59         8.07 o                         
   7   8  -8          5.12          5.56         3.95 o                         
   8   8  -8         72.81         47.41         6.12 o                         
   1   9  -8        178.64        183.97        12.27 o                         
   2   9  -8         75.58         77.66         8.55 o                         
   3   9  -8         40.73         50.58         6.95 o                         
   4   9  -8          2.23          6.53         4.08 o                         
   5   9  -8          9.74         11.03         4.07 o                         
   6   9  -8          5.07          4.71         6.16 o                         
   0  10  -8        328.27        394.24        28.76 o                         
   1  10  -8        215.17        227.87        15.64 o                         
   2  10  -8          3.66          4.60         5.07 o                         
   3  10  -8        109.28        121.19        10.88 o                         
   2   0  -7        498.93        545.16        11.90 o                         
   4   0  -7        551.32        560.10        12.81 o                         
   6   0  -7         78.68         62.28        11.10 o                         
   8   0  -7        866.77        890.78        21.19 o                         
  10   0  -7        263.83        265.38        14.96 o                         
  12   0  -7        159.18        156.96        12.37 o                         
  14   0  -7        154.60        172.05        22.08 o                         
   0   1  -7        365.85        352.25        10.83 o                         
   1   1  -7        703.75        738.63         8.44 o                         
   2   1  -7        959.47       1040.72         8.72 o                         
   3   1  -7        152.05        162.12         3.90 o                         
   4   1  -7        149.03        128.21         4.83 o                         
   5   1  -7        317.61        327.80         6.06 o                         
   6   1  -7          2.80          2.14         1.79 o                         
   7   1  -7         31.79         42.17         3.47 o                         
   8   1  -7        139.73        154.41         6.20 o                         
   9   1  -7        307.14        322.13        10.89 o                         
  10   1  -7         95.98        107.89         6.94 o                         
  11   1  -7         92.18         84.43         6.37 o                         
  12   1  -7         82.99         87.33         6.73 o                         
  13   1  -7         60.21         44.85         5.81 o                         
  14   1  -7         48.91         59.08         7.52 o                         
   1   2  -7        445.06        426.34        11.11 o                         
   2   2  -7       2707.05       2853.18        20.93 o                         
   3   2  -7        129.70        156.41         6.14 o                         
   4   2  -7         25.44         32.38         3.12 o                         
   5   2  -7        683.81        659.19        12.54 o                         
   6   2  -7        227.45        229.93         6.73 o                         
   7   2  -7        485.61        498.33        10.02 o                         
   8   2  -7         47.22         50.76         4.00 o                         
   9   2  -7        146.63        147.03         7.11 o                         
  10   2  -7          9.17         19.07         3.62 o                         
  11   2  -7        233.43        230.67        10.53 o                         
  12   2  -7         15.04         20.40         4.87 o                         
  13   2  -7        121.55        123.07         9.08 o                         
  14   2  -7         39.26         49.32         7.75 o                         
   0   3  -7        495.34        501.75         7.39 o                         
   1   3  -7        603.87        684.40         6.29 o                         
   2   3  -7       1305.17       1374.20        16.18 o                         
   3   3  -7         16.93         15.08         3.19 o                         
   4   3  -7        337.17        369.41        11.84 o                         
   5   3  -7        480.68        471.07         9.22 o                         
   6   3  -7        919.19        921.63        12.51 o                         
   7   3  -7        339.81        357.01         8.48 o                         
   8   3  -7        304.12        316.06         9.46 o                         
   9   3  -7        161.56        146.36         6.98 o                         
  10   3  -7        155.25        154.69         9.21 o                         
  11   3  -7         39.48         42.15         7.61 o                         
  12   3  -7        346.53        354.33        13.63 o                         
  13   3  -7         97.06         88.11         8.15 o                         
   1   4  -7        960.43        978.93        10.73 o                         
   2   4  -7          6.54          5.86         1.92 o                         
   3   4  -7        169.14        173.17         7.49 o                         
   4   4  -7        258.42        232.29        13.93 o                         
   5   4  -7         19.19          9.00         2.60 o                         
   6   4  -7         17.30         18.48         2.29 o                         
   7   4  -7         54.45         47.86         4.94 o                         
   8   4  -7         88.68         87.97         6.63 o                         
   9   4  -7        213.80        195.40         9.94 o                         
  10   4  -7        189.36        190.69        11.96 o                         
  11   4  -7         55.96         53.73         5.83 o                         
  12   4  -7         97.29        104.85         8.69 o                         
  13   4  -7          1.57         12.59         5.10 o                         
   0   5  -7         17.48         23.48         2.65 o                         
   1   5  -7         70.36         63.86         2.92 o                         
   2   5  -7        269.51        260.21         5.12 o                         
   3   5  -7        213.20        189.34         8.76 o                         
   4   5  -7         28.56         26.19         3.21 o                         
   5   5  -7        114.64        111.95         6.33 o                         
   6   5  -7         46.12         52.96         5.33 o                         
   7   5  -7        205.40        193.98        10.94 o                         
   8   5  -7         13.35         15.31         4.45 o                         
   9   5  -7          7.50         11.84         4.05 o                         
  10   5  -7         12.81         13.99         4.30 o                         
  11   5  -7        296.84        305.54        15.96 o                         
  12   5  -7        127.80        137.11        12.02 o                         
   1   6  -7          5.47          6.97         1.32 o                         
   2   6  -7        965.46        973.89        14.31 o                         
   3   6  -7        827.84        808.90        14.80 o                         
   4   6  -7        244.14        232.65         7.80 o                         
   5   6  -7         26.03         29.80         3.91 o                         
   6   6  -7         21.20         19.93         4.33 o                         
   7   6  -7         44.17         47.47         5.82 o                         
   8   6  -7         18.92         14.92         4.19 o                         
   9   6  -7        366.24        356.76        14.86 o                         
  10   6  -7         82.85         85.16         8.29 o                         
  11   6  -7         51.83         42.62         6.47 o                         
   0   7  -7         15.26         15.92         2.91 o                         
   1   7  -7        257.07        268.91         8.01 o                         
   2   7  -7        349.66        365.78        10.09 o                         
   3   7  -7        104.34        116.49         7.41 o                         
   4   7  -7         18.20         18.80         3.90 o                         
   5   7  -7        249.13        225.74        10.92 o                         
   6   7  -7         27.73         28.26         4.78 o                         
   7   7  -7          6.32         10.55         4.22 o                         
   8   7  -7         90.30         89.78         8.00 o                         
   9   7  -7         87.60         94.77         8.23 o                         
  10   7  -7         44.92         53.34         6.87 o                         
   1   8  -7         53.69         47.37         5.69 o                         
   2   8  -7         47.94         47.94         5.71 o                         
   3   8  -7        100.35        100.27         8.53 o                         
   4   8  -7        365.57        358.27        13.67 o                         
   5   8  -7         20.96         21.69         4.66 o                         
   6   8  -7          7.28          9.21         3.82 o                         
   7   8  -7          5.36         10.71         4.60 o                         
   8   8  -7          7.78          6.03         5.62 o                         
   9   8  -7        160.92        185.71        11.76 o                         
   0   9  -7        324.78        322.91        24.09 o                         
   1   9  -7         10.36         12.02         4.91 o                         
   2   9  -7        248.94        276.46        12.84 o                         
   3   9  -7         11.88         13.34         4.64 o                         
   4   9  -7         61.44         55.10         9.38 o                         
   5   9  -7          5.64          8.17         6.64 o                         
   6   9  -7          8.03          3.06         4.71 o                         
   7   9  -7         18.25         12.49         4.10 o                         
   1  10  -7         45.44         28.19         7.79 o                         
   2  10  -7          5.71         11.13         5.74 o                         
   3  10  -7         33.20         49.83         8.54 o                         
   4  10  -7        101.37        103.44        11.54 o                         
   0   0  -6       6108.98       5907.29        81.54 o                         
   2   0  -6        163.63        193.85         5.23 o                         
   4   0  -6       3168.19       3081.47        29.92 o                         
   6   0  -6       1688.58       1774.28        37.62 o                         
   8   0  -6         60.89         70.40         6.94 o                         
  10   0  -6        792.99        757.99        24.89 o                         
  12   0  -6        197.24        204.78        13.99 o                         
  14   0  -6        172.66        190.06        17.63 o                         
   1   1  -6        595.92        607.47         6.67 o                         
   2   1  -6        377.75        373.49         6.45 o                         
   3   1  -6        618.26        664.81        10.70 o                         
   4   1  -6       1100.50       1154.06        11.50 o                         
   5   1  -6         99.11        110.46         4.09 o                         
   6   1  -6       1077.62       1150.35        15.97 o                         
   7   1  -6         17.54         16.74         2.68 o                         
   8   1  -6        255.97        246.17         8.30 o                         
   9   1  -6        344.49        352.54        10.49 o                         
  10   1  -6        551.32        563.76        14.54 o                         
  11   1  -6         76.04         84.18         6.49 o                         
  12   1  -6        235.37        247.75        10.74 o                         
  13   1  -6         50.65         60.85         6.00 o                         
  14   1  -6         25.02         25.73         5.74 o                         
   0   2  -6       2712.27       2843.74        46.91 o                         
   1   2  -6        964.50        986.45         9.67 o                         
   2   2  -6        513.40        532.26         7.89 o                         
   3   2  -6         13.37         21.05         2.53 o                         
   4   2  -6         98.28         83.47         3.18 o                         
   5   2  -6       4327.27       4468.57        34.55 o                         
   6   2  -6        495.82        512.45         9.86 o                         
   7   2  -6        467.23        479.63         9.73 o                         
   8   2  -6         14.00         15.87         3.28 o                         
   9   2  -6        199.00        198.09         8.50 o                         
  10   2  -6         13.19         12.21         3.93 o                         
  11   2  -6        347.67        348.69        11.56 o                         
  12   2  -6         51.07         45.78         4.83 o                         
  13   2  -6         69.79         68.11         7.85 o                         
  14   2  -6         62.41         60.07         8.11 o                         
   1   3  -6       1171.54       1223.68        15.85 o                         
   2   3  -6       1486.34       1599.04        15.66 o                         
   3   3  -6        535.84        561.51        13.07 o                         
   4   3  -6         17.08         21.07         3.32 o                         
   5   3  -6         23.98         23.48         1.83 o                         
   6   3  -6        346.32        337.53         7.74 o                         
   7   3  -6          9.42         12.99         2.72 o                         
   8   3  -6         49.35         53.45         4.43 o                         
   9   3  -6        156.74        142.31         7.47 o                         
  10   3  -6        152.66        155.19         8.11 o                         
  11   3  -6        100.26         96.70         7.69 o                         
  12   3  -6        514.23        520.13        17.40 o                         
  13   3  -6        129.88        127.39         9.72 o                         
  14   3  -6        124.77        111.58         9.54 o                         
   0   4  -6        600.30        592.49         8.29 o                         
   1   4  -6        497.49        478.20        10.00 o                         
   2   4  -6        297.16        312.38         8.14 o                         
   3   4  -6         81.10         93.93         4.81 o                         
   4   4  -6        312.45        283.41        15.94 o                         
   5   4  -6         14.07          9.83         1.83 o                         
   6   4  -6        712.59        706.69        10.97 o                         
   7   4  -6         11.21         14.43         2.99 o                         
   8   4  -6        355.66        369.35        10.82 o                         
   9   4  -6         31.88         27.82         4.41 o                         
  10   4  -6        278.62        273.60        12.02 o                         
  11   4  -6        136.53        143.31         9.22 o                         
  12   4  -6        175.99        183.28        10.75 o                         
  13   4  -6         24.20         18.71         5.69 o                         
   1   5  -6        449.30        416.83        10.53 o                         
   2   5  -6         29.61         30.66         2.35 o                         
   3   5  -6         14.13         11.51         1.49 o                         
   4   5  -6        153.28        160.87         5.87 o                         
   5   5  -6        187.32        183.21         6.51 o                         
   6   5  -6        377.04        367.59        11.16 o                         
   7   5  -6        318.35        296.78        12.38 o                         
   8   5  -6         55.77         50.52         5.78 o                         
   9   5  -6        428.10        396.52        15.13 o                         
  10   5  -6         30.01         28.03         6.79 o                         
  11   5  -6         34.93         36.03         5.90 o                         
  12   5  -6         39.25         38.70         7.17 o                         
   0   6  -6         94.40        104.35         5.35 o                         
   1   6  -6        852.78        783.96        21.61 o                         
   2   6  -6        454.45        434.37         7.42 o                         
   3   6  -6        115.09        116.11         6.06 o                         
   4   6  -6         85.04         86.58         5.57 o                         
   5   6  -6        405.02        445.11        15.44 o                         
   6   6  -6        133.93        135.84         9.21 o                         
   7   6  -6         50.86         51.49         5.95 o                         
   8   6  -6         52.22         51.85         6.08 o                         
   9   6  -6        312.28        316.67        13.01 o                         
  10   6  -6         32.27         22.78         4.34 o                         
  11   6  -6         87.19         92.05         9.87 o                         
  12   6  -6         19.20         12.54         5.36 o                         
   1   7  -6        705.26        710.16        11.47 o                         
   2   7  -6        538.98        544.86        14.65 o                         
   3   7  -6        477.44        423.57        13.43 o                         
   4   7  -6        284.12        256.00        10.98 o                         
   5   7  -6        759.53        676.38        18.15 o                         
   6   7  -6         34.41         38.78         5.15 o                         
   7   7  -6        269.65        254.84        13.39 o                         
   8   7  -6         12.29          5.54         3.47 o                         
   9   7  -6        115.76         98.89         8.71 o                         
  10   7  -6         49.05         57.89         6.95 o                         
  11   7  -6         73.59        112.40        12.10 o                         
   0   8  -6        286.10        267.28        19.88 o                         
   1   8  -6        302.10        319.09        12.53 o                         
   2   8  -6        287.61        304.09        13.66 o                         
   3   8  -6        134.15        131.50         8.22 o                         
   4   8  -6        365.23        370.84        13.91 o                         
   5   8  -6         12.92         15.21         4.13 o                         
   6   8  -6         65.69         57.15         6.46 o                         
   7   8  -6         27.43         30.90         5.19 o                         
   8   8  -6         60.40         58.34         6.54 o                         
   9   8  -6         37.08         36.00         8.59 o                         
   1   9  -6        266.08        269.75        13.41 o                         
   2   9  -6        131.25        149.63        13.25 o                         
   3   9  -6        179.46        204.98        12.15 o                         
   4   9  -6         57.27         59.89         7.00 o                         
   5   9  -6         52.62         52.88         7.19 o                         
   6   9  -6         44.62         38.91         5.65 o                         
   7   9  -6         23.38         29.19         5.29 o                         
   0  10  -6        205.65        210.26        39.15 o                         
   1  10  -6         41.62         39.53         7.13 o                         
   2  10  -6         78.83         68.78         9.16 o                         
   3  10  -6         41.75         40.41         6.57 o                         
   4  10  -6         73.40         85.25         9.74 o                         
   5  10  -6         63.58         58.07         9.68 o                         
   2   0  -5       3149.45       3087.95        37.14 o                         
   4   0  -5          6.88         10.06         1.89 o                         
   6   0  -5         49.61         54.07         6.16 o                         
   8   0  -5       1131.00       1166.73        25.92 o                         
  10   0  -5        275.74        265.09        14.85 o                         
  12   0  -5         90.32         77.32         8.64 o                         
  14   0  -5         29.63         30.48         8.38 o                         
   0   1  -5        536.96        511.70         9.18 o                         
   1   1  -5       2592.93       2543.05        22.35 o                         
   2   1  -5       1270.48       1274.82        17.41 o                         
   3   1  -5         37.04         30.68         1.78 o                         
   4   1  -5       2486.55       2349.59        49.93 o                         
   5   1  -5        582.90        631.49        10.59 o                         
   6   1  -5       2527.25       2547.49        24.70 o                         
   7   1  -5         25.22         26.27         3.14 o                         
   8   1  -5         61.18         66.02         4.70 o                         
   9   1  -5        526.24        539.20        12.58 o                         
  10   1  -5        194.35        201.23         8.84 o                         
  11   1  -5       1279.36       1273.90        25.61 o                         
  12   1  -5        138.89        157.69         8.66 o                         
  13   1  -5        258.67        249.43        11.01 o                         
  14   1  -5         63.11         49.60         7.31 o                         
   1   2  -5         36.21         38.57         1.88 o                         
   2   2  -5        439.78        478.51         7.74 o                         
   3   2  -5        879.27        886.35        13.27 o                         
   4   2  -5       3335.04       3479.37        32.45 o                         
   5   2  -5       2820.31       2860.97        29.62 o                         
   6   2  -5        482.76        506.47        10.08 o                         
   7   2  -5        211.95        219.71         7.44 o                         
   8   2  -5        208.89        200.60         7.93 o                         
   9   2  -5         26.91         23.07         3.65 o                         
  10   2  -5         74.51         77.67         6.00 o                         
  11   2  -5        206.26        188.44         8.53 o                         
  12   2  -5         56.53         66.48         5.68 o                         
  13   2  -5        189.05        180.63        10.44 o                         
  14   2  -5         88.09         85.20         8.62 o                         
   0   3  -5        528.27        543.45         7.33 o                         
   1   3  -5        480.70        460.48         6.13 o                         
   2   3  -5       1575.29       1549.14        14.95 o                         
   3   3  -5        713.12        743.19        11.16 o                         
   4   3  -5       1680.31       1750.12        26.38 o                         
   5   3  -5       1337.01       1362.82        14.11 o                         
   6   3  -5       1505.40       1492.28        19.70 o                         
   7   3  -5        286.66        262.32         8.17 o                         
   8   3  -5         29.49         38.08         3.81 o                         
   9   3  -5         24.41         21.60         3.84 o                         
  10   3  -5         96.51         84.25         6.00 o                         
  11   3  -5        830.37        818.71        20.60 o                         
  12   3  -5         23.83         25.80         5.18 o                         
  13   3  -5        158.86        147.86        10.03 o                         
  14   3  -5          0.81          3.81         5.09 o                         
   1   4  -5         43.29         38.74         2.01 o                         
   2   4  -5       1153.03       1218.23        11.87 o                         
   3   4  -5         47.65         55.31         2.77 o                         
   4   4  -5        164.93        182.61         6.49 o                         
   5   4  -5        617.95        628.45        10.27 o                         
   6   4  -5         15.13         16.34         2.48 o                         
   7   4  -5        380.64        389.95        10.70 o                         
   8   4  -5         50.76         44.69         4.32 o                         
   9   4  -5         15.37         14.36         3.07 o                         
  10   4  -5         90.50         97.89         7.42 o                         
  11   4  -5        167.37        148.73         9.27 o                         
  12   4  -5          5.23         -2.38         4.45 o                         
  13   4  -5         97.27        107.96         9.95 o                         
   0   5  -5        457.63        501.54        12.52 o                         
   1   5  -5        202.55        184.47         4.57 o                         
   2   5  -5        193.00        202.67         5.17 o                         
   3   5  -5         21.03         25.69         2.32 o                         
   4   5  -5         73.11         75.07         4.14 o                         
   5   5  -5        362.19        350.10         9.37 o                         
   6   5  -5        308.12        289.00         9.61 o                         
   7   5  -5        531.25        482.04        13.07 o                         
   8   5  -5         36.35         38.29         4.64 o                         
   9   5  -5        304.68        275.39        12.67 o                         
  10   5  -5        152.91        180.04        10.69 o                         
  11   5  -5         21.15         15.73         4.65 o                         
  12   5  -5        154.92        162.25        12.63 o                         
  13   5  -5         52.19         58.17         9.35 o                         
   1   6  -5        180.51        177.83         4.45 o                         
   2   6  -5        322.67        338.81         5.88 o                         
   3   6  -5         26.29         18.21         3.25 o                         
   4   6  -5       1148.08       1086.58        26.97 o                         
   5   6  -5        331.24        342.19        13.34 o                         
   6   6  -5        256.33        260.07        10.26 o                         
   7   6  -5          5.86          4.33         3.99 o                         
   8   6  -5         25.06         21.30         4.18 o                         
   9   6  -5         74.73         67.71         6.72 o                         
  10   6  -5          3.50          6.13         3.48 o                         
  11   6  -5          2.18         17.69         5.63 o                         
  12   6  -5         52.56         75.33         9.46 o                         
   0   7  -5         56.23         56.67         4.14 o                         
   1   7  -5         24.26         20.68         2.68 o                         
   2   7  -5         82.09         87.52         6.07 o                         
   3   7  -5        386.04        413.98        13.25 o                         
   4   7  -5        459.65        464.80        14.45 o                         
   5   7  -5        377.27        381.99        13.65 o                         
   6   7  -5        397.91        368.92        13.89 o                         
   7   7  -5        177.42        165.62        10.74 o                         
   8   7  -5         55.04         57.56         7.13 o                         
   9   7  -5         53.35         50.54         6.35 o                         
  10   7  -5         29.83         31.19         5.21 o                         
  11   7  -5        109.66        124.49        11.35 o                         
   1   8  -5         52.16         61.43         5.91 o                         
   2   8  -5       1039.57       1021.11        21.17 o                         
   3   8  -5          8.04         19.03         4.28 o                         
   4   8  -5        193.24        184.50         9.88 o                         
   5   8  -5         57.14         70.22         6.71 o                         
   6   8  -5         49.44         53.79         6.45 o                         
   7   8  -5          6.57         11.65         4.34 o                         
   8   8  -5         28.54         34.98         7.05 o                         
   9   8  -5         46.76         61.16         8.41 o                         
  10   8  -5        230.72        285.09        20.73 o                         
   0   9  -5        165.15        164.16        17.27 o                         
   1   9  -5        101.97         92.57         8.04 o                         
   2   9  -5        319.44        297.15        14.13 o                         
   3   9  -5         83.24         94.58         9.46 o                         
   4   9  -5        195.58        191.63        11.85 o                         
   5   9  -5        153.57        145.38         9.63 o                         
   6   9  -5         14.99         16.50         4.95 o                         
   7   9  -5         10.81         12.05         4.43 o                         
   8   9  -5         20.62         20.18         7.34 o                         
   1  10  -5         68.13         80.31         9.45 o                         
   2  10  -5         61.38         47.52         6.67 o                         
   3  10  -5         20.67         25.28         7.79 o                         
   4  10  -5         25.51         19.64         5.47 o                         
   5  10  -5         71.37         85.34        10.84 o                         
   0   0  -4       8601.48       8019.00        76.85 o                         
   2   0  -4       8632.20       8384.27        51.75 o                         
   4   0  -4       1076.36       1076.08        29.17 o                         
   6   0  -4        221.38        231.12        11.56 o                         
   8   0  -4        638.72        655.01        19.08 o                         
  10   0  -4         44.73         43.84         6.41 o                         
  12   0  -4        226.61        231.32        14.30 o                         
  14   0  -4        298.85        293.15        21.33 o                         
   1   1  -4        343.95        343.25         4.91 o                         
   2   1  -4        697.26        701.30         7.76 o                         
   3   1  -4       5044.05       5050.83        33.26 o                         
   4   1  -4       1031.87       1050.08        12.86 o                         
   5   1  -4        475.87        508.11         9.50 o                         
   6   1  -4        121.37        138.01         6.49 o                         
   7   1  -4        106.94        112.77         6.00 o                         
   8   1  -4         49.38         60.97         4.80 o                         
   9   1  -4        276.33        266.34         8.90 o                         
  10   1  -4        337.85        348.22        10.72 o                         
  11   1  -4         83.16         89.13         6.21 o                         
  12   1  -4        101.89        102.47         7.10 o                         
  13   1  -4         23.55         19.23         4.38 o                         
  14   1  -4          9.78         10.81         5.46 o                         
   0   2  -4       2068.15       2050.93        25.06 o                         
   1   2  -4        348.18        319.91         7.29 o                         
   2   2  -4         96.03        102.06         3.12 o                         
   3   2  -4       1072.58       1050.48        17.34 o                         
   4   2  -4       2956.01       3124.24        16.78 o                         
   5   2  -4        988.57       1009.77        14.39 o                         
   6   2  -4        551.60        555.19        11.81 o                         
   7   2  -4        435.39        407.75        11.01 o                         
   8   2  -4        246.32        232.93         8.46 o                         
   9   2  -4        347.31        348.45        10.83 o                         
  10   2  -4         37.27         43.27         4.81 o                         
  11   2  -4        419.67        412.65        13.02 o                         
  12   2  -4         68.04         71.00         5.80 o                         
  13   2  -4        293.13        315.86        13.61 o                         
  14   2  -4        158.82        162.89        11.33 o                         
   1   3  -4        329.10        322.65         4.17 o                         
   2   3  -4        328.26        327.65         5.92 o                         
   3   3  -4       2896.90       2986.46        24.88 o                         
   4   3  -4       1046.93       1179.22        16.58 o                         
   5   3  -4        991.83       1049.90        12.71 o                         
   6   3  -4        103.45         80.57         4.63 o                         
   7   3  -4         87.51         90.99         5.11 o                         
   8   3  -4         80.59         75.35         5.19 o                         
   9   3  -4        198.73        206.34         8.52 o                         
  10   3  -4        267.37        252.56         9.81 o                         
  11   3  -4         28.90         20.62         5.51 o                         
  12   3  -4        433.92        435.16        15.66 o                         
  13   3  -4         39.82         48.85         7.20 o                         
  14   3  -4         98.91        102.11         8.79 o                         
   0   4  -4        175.33        177.68         5.14 o                         
   1   4  -4        130.56        115.45         3.19 o                         
   2   4  -4        179.08        172.96         4.99 o                         
   3   4  -4        121.34        115.14         4.45 o                         
   4   4  -4        899.21        903.95        13.53 o                         
   5   4  -4         88.75         94.97         4.17 o                         
   6   4  -4        148.81        139.22         5.09 o                         
   7   4  -4        488.26        456.85         8.94 o                         
   8   4  -4        151.99        154.51         7.44 o                         
   9   4  -4         28.50         32.51         5.40 o                         
  10   4  -4         95.20         92.64         6.51 o                         
  11   4  -4        403.39        411.64        13.27 o                         
  12   4  -4         86.45         77.14         7.92 o                         
  13   4  -4        106.77        116.76         9.85 o                         
  14   4  -4         67.92         53.40         7.86 o                         
   1   5  -4         22.53         22.25         1.50 o                         
   2   5  -4        299.21        256.08        15.02 o                         
   3   5  -4         96.31         97.17         4.27 o                         
   4   5  -4        124.36        138.11         6.32 o                         
   5   5  -4        620.76        642.49        12.93 o                         
   6   5  -4         32.44         33.90         3.95 o                         
   7   5  -4        257.08        251.71         9.55 o                         
   8   5  -4        142.00        137.37         8.23 o                         
   9   5  -4        254.06        241.93         9.78 o                         
  10   5  -4        140.94        136.82         9.23 o                         
  11   5  -4          2.01          4.18         4.76 o                         
  12   5  -4        125.41        148.50        11.99 o                         
  13   5  -4        171.19        184.36        13.85 o                         
   0   6  -4         43.95         43.90         2.98 o                         
   1   6  -4         74.45         71.61         2.67 o                         
   2   6  -4         57.87         52.05         2.27 o                         
   3   6  -4         43.42         52.61         4.21 o                         
   4   6  -4       1193.38       1194.66        21.36 o                         
   5   6  -4        141.07        160.91         9.30 o                         
   6   6  -4        359.80        352.46        14.03 o                         
   7   6  -4        382.06        361.49        11.95 o                         
   8   6  -4         92.87         91.26         7.78 o                         
   9   6  -4         67.73         53.59         6.34 o                         
  10   6  -4         40.63         52.52         6.93 o                         
  11   6  -4        107.41         99.34         9.90 o                         
  12   6  -4          4.13          2.62         5.08 o                         
   1   7  -4        263.65        264.42         8.39 o                         
   2   7  -4         84.77         92.82         4.44 o                         
   3   7  -4       1209.74       1156.72        18.20 o                         
   4   7  -4        233.08        239.79         8.99 o                         
   5   7  -4        236.90        247.13        11.05 o                         
   6   7  -4        203.70        209.09        10.39 o                         
   7   7  -4         50.20         50.08         7.05 o                         
   8   7  -4         14.33         14.71         4.40 o                         
   9   7  -4        188.28        198.92        11.63 o                         
  10   7  -4         29.60         37.65         6.53 o                         
  11   7  -4         83.83         88.34         9.84 o                         
   0   8  -4         59.11         67.89         8.30 o                         
   1   8  -4         15.04         13.07         3.68 o                         
   2   8  -4        231.56        219.09        10.91 o                         
   3   8  -4        431.59        401.91        13.78 o                         
   4   8  -4         75.71         88.83         7.09 o                         
   5   8  -4        142.91        149.13         9.30 o                         
   6   8  -4         87.11         90.90         7.73 o                         
   7   8  -4         50.62         45.11         8.12 o                         
   8   8  -4         21.26         28.57         5.65 o                         
   9   8  -4         41.38         50.24         6.86 o                         
  10   8  -4          1.88          5.31         6.46 o                         
   1   9  -4         48.09         50.47         6.32 o                         
   2   9  -4         18.78         17.07         4.78 o                         
   3   9  -4          3.77          1.87         3.54 o                         
   4   9  -4         58.04         71.14         7.52 o                         
   5   9  -4          6.94         11.14         4.41 o                         
   6   9  -4         23.05         17.25         8.34 o                         
   7   9  -4         93.41         94.90         8.24 o                         
   8   9  -4        103.86        109.32         9.30 o                         
   0  10  -4         89.60        101.51        14.97 o                         
   1  10  -4         82.18         59.64         7.34 o                         
   2  10  -4        224.24        232.45        13.60 o                         
   3  10  -4         34.35         34.41         6.09 o                         
   4  10  -4         15.25          6.21         5.73 o                         
   5  10  -4        132.99        127.74        11.93 o                         
   6  10  -4        115.49        117.74        11.73 o                         
   2   0  -3       7380.35       6979.02        45.04 o                         
   4   0  -3       1381.07       1358.31        19.28 o                         
   6   0  -3        532.58        592.97        17.53 o                         
   8   0  -3        320.44        327.19        13.54 o                         
  10   0  -3        691.14        647.32        28.89 o                         
  12   0  -3         35.91         30.57         6.41 o                         
  14   0  -3         70.61         65.73        11.47 o                         
   0   1  -3      12637.73      12082.49        41.02 o                         
   1   1  -3        104.25        115.72         3.09 o                         
   2   1  -3       4019.67       3864.44        18.56 o                         
   3   1  -3       6800.47       6675.54        71.15 o                         
   4   1  -3        552.78        524.21        10.16 o                         
   5   1  -3        366.44        432.22         8.35 o                         
   6   1  -3       1923.54       2067.47        20.06 o                         
   7   1  -3         13.22         16.71         2.98 o                         
   8   1  -3        462.12        464.38        11.44 o                         
   9   1  -3         88.82         93.10         5.88 o                         
  10   1  -3         69.70         69.70         5.12 o                         
  11   1  -3        417.71        439.01        12.85 o                         
  12   1  -3        168.06        160.28         8.36 o                         
  13   1  -3        171.12        176.52        10.21 o                         
  14   1  -3        700.96        718.72        22.97 o                         
  15   1  -3         11.35         15.17         5.36 o                         
   1   2  -3        909.13        870.34         9.51 o                         
   2   2  -3         67.57         75.97         2.85 o                         
   3   2  -3       2441.66       2513.12        14.31 o                         
   4   2  -3       1127.83       1161.68        21.64 o                         
   5   2  -3         89.80         96.14         4.31 o                         
   6   2  -3        267.75        268.40         8.33 o                         
   7   2  -3        401.99        404.53        10.76 o                         
   8   2  -3         47.77         52.45         4.34 o                         
   9   2  -3        322.60        288.22         9.88 o                         
  10   2  -3         53.57         70.05         5.68 o                         
  11   2  -3        165.32        167.92         8.46 o                         
  12   2  -3         48.46         53.10         6.38 o                         
  13   2  -3        156.36        149.41         9.54 o                         
  14   2  -3         30.62         19.54         6.20 o                         
   0   3  -3        745.89        786.07         9.14 o                         
   1   3  -3        432.01        417.30         5.01 o                         
   2   3  -3       1116.36       1114.12        12.50 o                         
   3   3  -3       4090.52       4266.20        37.67 o                         
   4   3  -3       1626.53       1693.94        16.20 o                         
   5   3  -3        444.73        502.13         7.54 o                         
   6   3  -3        163.52        174.03         5.02 o                         
   7   3  -3        122.74        126.97         5.81 o                         
   8   3  -3          7.97          7.26         2.96 o                         
   9   3  -3        367.26        382.99        11.37 o                         
  10   3  -3         12.85         16.40         3.65 o                         
  11   3  -3        197.12        193.50         9.04 o                         
  12   3  -3        213.30        206.01        10.83 o                         
  13   3  -3         70.78         77.90         7.46 o                         
  14   3  -3        197.55        190.72        14.62 o                         
   1   4  -3         11.45         15.96         1.29 o                         
   2   4  -3       3728.42       3876.55        20.07 o                         
   3   4  -3        170.75        170.26         5.87 o                         
   4   4  -3        108.82         99.95         4.02 o                         
   5   4  -3        824.06        850.70        11.95 o                         
   6   4  -3        376.76        379.55         8.11 o                         
   7   4  -3        585.57        601.63        11.78 o                         
   8   4  -3        343.51        333.89        10.34 o                         
   9   4  -3        402.22        403.65        11.92 o                         
  10   4  -3        238.73        234.46         9.73 o                         
  11   4  -3        121.40        103.47         7.02 o                         
  12   4  -3         29.74         22.86         4.78 o                         
  13   4  -3         51.53         51.55         8.86 o                         
  14   4  -3         11.92         13.10         4.95 o                         
   0   5  -3        572.86        540.98        28.66 o                         
   1   5  -3         26.46         34.33         1.75 o                         
   2   5  -3       1112.34       1106.53        11.40 o                         
   3   5  -3        381.50        354.53        14.90 o                         
   4   5  -3        139.11        129.90         6.85 o                         
   5   5  -3         80.91         91.94         4.83 o                         
   6   5  -3        663.27        649.73        12.96 o                         
   7   5  -3        416.55        411.20        12.24 o                         
   8   5  -3        201.44        215.52         9.45 o                         
   9   5  -3        148.21        147.91         8.14 o                         
  10   5  -3        686.06        704.01        16.71 o                         
  11   5  -3          4.21         12.08         4.30 o                         
  12   5  -3        124.48        138.72        10.19 o                         
  13   5  -3          0.95         10.77         4.91 o                         
   1   6  -3        135.15        157.16         4.98 o                         
   2   6  -3         98.69        105.34         4.53 o                         
   3   6  -3        303.62        295.94         8.79 o                         
   4   6  -3        760.66        725.27        18.44 o                         
   5   6  -3       1358.52       1324.40        25.41 o                         
   6   6  -3        232.29        237.96        10.63 o                         
   7   6  -3        547.90        551.87        16.52 o                         
   8   6  -3         18.93         17.17         3.60 o                         
   9   6  -3        151.08        153.23         8.57 o                         
  10   6  -3         20.87         16.26         4.74 o                         
  11   6  -3         54.39         58.49         8.15 o                         
  12   6  -3        147.14        160.70        12.84 o                         
   0   7  -3         41.88         51.16         3.85 o                         
   1   7  -3        254.73        255.18         7.79 o                         
   2   7  -3         41.50         39.97         4.17 o                         
   3   7  -3        538.58        584.25        16.28 o                         
   4   7  -3        356.39        347.21        10.85 o                         
   5   7  -3        605.79        609.96        18.31 o                         
   6   7  -3         76.29         83.59         7.12 o                         
   7   7  -3        483.43        476.30        16.28 o                         
   8   7  -3        148.36        127.91         8.99 o                         
   9   7  -3         34.67         40.62         6.70 o                         
  10   7  -3         19.45         33.11         7.62 o                         
  11   7  -3         24.55         46.96         8.10 o                         
   1   8  -3         57.63         38.00         4.59 o                         
   2   8  -3          9.62         14.70         4.03 o                         
   3   8  -3         14.89         12.41         4.05 o                         
   4   8  -3        264.22        263.39        12.60 o                         
   5   8  -3        163.02        162.00        10.63 o                         
   6   8  -3        481.94        474.52        16.26 o                         
   7   8  -3         23.99         16.68         4.45 o                         
   8   8  -3        136.76        137.24         9.71 o                         
   9   8  -3         50.44         49.96         6.77 o                         
  10   8  -3         46.62         61.42        11.99 o                         
   0   9  -3          3.82         10.62         6.59 o                         
   1   9  -3         47.57         46.99         6.06 o                         
   2   9  -3         45.76         48.28         5.41 o                         
   3   9  -3         52.30         61.17         6.92 o                         
   4   9  -3        309.43        302.63        14.18 o                         
   5   9  -3          1.19          6.01         4.34 o                         
   6   9  -3         25.06         19.86         5.24 o                         
   7   9  -3        142.68        140.46        10.91 o                         
   8   9  -3         21.56         18.77         5.62 o                         
   1  10  -3         30.92         26.39         5.62 o                         
   2  10  -3         45.54         42.21         6.56 o                         
   3  10  -3         75.16         65.96         9.32 o                         
   4  10  -3         10.09          6.50         4.54 o                         
   5  10  -3         17.18         14.64         6.02 o                         
   6  10  -3         38.79         57.34         7.70 o                         
   0  11  -3         23.40         24.45        11.90 o                         
   1  11  -3         20.44         36.29         7.14 o                         
   2   0  -2       8625.95       8316.45        29.04 o                         
   4   0  -2       1830.99       1764.10        29.69 o                         
   6   0  -2        367.39        353.84        11.96 o                         
   8   0  -2       2194.44       2193.96        33.15 o                         
  10   0  -2        155.99        169.73        10.85 o                         
  12   0  -2         52.84         49.63         7.16 o                         
  14   0  -2        174.19        183.66        17.12 o                         
   1   1  -2       5694.29       5350.20        29.05 o                         
   2   1  -2      17462.93      16343.48        72.32 o                         
   3   1  -2       3037.43       2977.43        30.39 o                         
   4   1  -2        224.07        250.83         5.30 o                         
   5   1  -2        459.99        484.81         8.65 o                         
   6   1  -2        923.37       1024.92        13.46 o                         
   7   1  -2        139.76        129.37         5.40 o                         
   8   1  -2        310.38        301.81         7.95 o                         
   9   1  -2          6.32         11.02         3.16 o                         
  10   1  -2         54.99         59.78         4.76 o                         
  11   1  -2         21.20         17.11         3.70 o                         
  12   1  -2        128.13        120.11         7.16 o                         
  13   1  -2         16.88         20.10         4.73 o                         
  14   1  -2        298.16        308.51        16.07 o                         
  15   1  -2         21.29         17.37         5.53 o                         
   0   2  -2       1717.83       1717.51        17.01 o                         
   1   2  -2        177.47        162.29         3.13 o                         
   2   2  -2        537.42        497.53         6.16 o                         
   3   2  -2       5813.43       5769.62        40.13 o                         
   4   2  -2        538.83        585.31         6.77 o                         
   5   2  -2       1017.01       1017.73        20.48 o                         
   6   2  -2         93.25        109.24         5.40 o                         
   7   2  -2          9.20          5.21         2.52 o                         
   8   2  -2         61.95         66.94         4.79 o                         
   9   2  -2         94.73         95.57         5.75 o                         
  10   2  -2          9.87          8.36         3.49 o                         
  11   2  -2         48.74         52.85         5.13 o                         
  12   2  -2         32.63         20.34         5.57 o                         
  13   2  -2        426.08        417.17        14.32 o                         
  14   2  -2          5.25         15.00         9.95 o                         
  15   2  -2        143.34        129.86        10.70 o                         
   1   3  -2       1000.20       1023.18        12.63 o                         
   2   3  -2        820.98        729.60        11.70 o                         
   3   3  -2        289.22        286.81         5.65 o                         
   4   3  -2        904.76        924.64        12.27 o                         
   5   3  -2        300.79        320.85         5.99 o                         
   6   3  -2        379.99        377.81         8.47 o                         
   7   3  -2        638.20        661.19        11.52 o                         
   8   3  -2        171.57        175.52         7.83 o                         
   9   3  -2        381.91        376.46        11.18 o                         
  10   3  -2         32.17         33.50         4.33 o                         
  11   3  -2         81.79         74.32         5.80 o                         
  12   3  -2         26.56         29.31         5.22 o                         
  13   3  -2        194.07        195.16        11.05 o                         
  14   3  -2        177.11        187.90        11.42 o                         
   0   4  -2        605.90        639.63        13.64 o                         
   1   4  -2        989.78        964.28         9.28 o                         
   2   4  -2        524.78        575.41        12.75 o                         
   3   4  -2        804.49        840.60        11.54 o                         
   4   4  -2        689.30        654.68        10.81 o                         
   5   4  -2        160.65        174.95         6.90 o                         
   6   4  -2        357.36        350.04         9.43 o                         
   7   4  -2        290.40        323.84         8.90 o                         
   8   4  -2        967.42        971.40        18.59 o                         
   9   4  -2        564.25        574.40        14.71 o                         
  10   4  -2        123.10        121.37         7.07 o                         
  11   4  -2         35.01         38.33         5.35 o                         
  12   4  -2          1.26          5.40         4.00 o                         
  13   4  -2          4.22          6.99         3.88 o                         
  14   4  -2         36.66         30.26         5.82 o                         
   1   5  -2        275.13        281.83         6.75 o                         
   2   5  -2        424.49        453.64         9.69 o                         
   3   5  -2        242.59        256.82         7.41 o                         
   4   5  -2        194.63        198.32         6.89 o                         
   5   5  -2         22.85         27.56         3.40 o                         
   6   5  -2        354.74        371.45        12.26 o                         
   7   5  -2        391.65        389.81        11.85 o                         
   8   5  -2        212.96        206.40         9.23 o                         
   9   5  -2        351.17        357.44        12.14 o                         
  10   5  -2        275.24        307.03        13.07 o                         
  11   5  -2         26.18         26.99         5.12 o                         
  12   5  -2         14.05         13.43         4.97 o                         
  13   5  -2         33.93         30.27         6.04 o                         
   0   6  -2        537.78        583.82        12.35 o                         
   1   6  -2       1067.96       1060.28        13.83 o                         
   2   6  -2         38.91         36.36         3.95 o                         
   3   6  -2         47.60         46.32         3.60 o                         
   4   6  -2        147.73        155.08         5.14 o                         
   5   6  -2        464.17        431.95        12.34 o                         
   6   6  -2        266.28        260.53        11.00 o                         
   7   6  -2        289.99        312.14        12.48 o                         
   8   6  -2         10.68         11.95         3.37 o                         
   9   6  -2         45.75         49.41         5.77 o                         
  10   6  -2          6.48         11.71         4.88 o                         
  11   6  -2         20.85         33.60         7.81 o                         
  12   6  -2         23.38         30.71         6.72 o                         
   1   7  -2        112.33        120.26         5.94 o                         
   2   7  -2        216.06        218.52         8.51 o                         
   3   7  -2         60.20         57.55         5.05 o                         
   4   7  -2        427.74        406.70        11.84 o                         
   5   7  -2        443.33        424.43        12.43 o                         
   6   7  -2        257.30        251.41         9.56 o                         
   7   7  -2        251.59        263.11        12.14 o                         
   8   7  -2         73.89         71.46         6.98 o                         
   9   7  -2          4.80          6.11         4.33 o                         
  10   7  -2          3.73         10.07         5.53 o                         
  11   7  -2         22.46         39.97         8.34 o                         
   0   8  -2        205.26        175.51        10.31 o                         
   1   8  -2        411.99        402.20        15.75 o                         
   2   8  -2        184.16        174.58         9.73 o                         
   3   8  -2         62.61         56.18         6.04 o                         
   4   8  -2        210.91        208.74         9.64 o                         
   5   8  -2        232.29        237.80        10.72 o                         
   6   8  -2        373.80        362.95        13.71 o                         
   7   8  -2         55.46         66.66         7.23 o                         
   8   8  -2        365.31        393.27        14.54 o                         
   9   8  -2         67.73         73.10         7.85 o                         
  10   8  -2        109.41        110.52        12.21 o                         
   1   9  -2          3.95          3.48         3.23 o                         
   2   9  -2         62.56         58.97         6.67 o                         
   3   9  -2         71.80         63.99         6.85 o                         
   4   9  -2        230.39        224.99        12.29 o                         
   5   9  -2         53.89         63.71         7.46 o                         
   6   9  -2         58.93         73.38         8.08 o                         
   7   9  -2         79.65         86.81         9.17 o                         
   8   9  -2        109.92        104.18         9.71 o                         
   9   9  -2          7.86          5.84         5.05 o                         
   0  10  -2        266.23        227.24        42.61 o                         
   1  10  -2         84.14         84.95         9.48 o                         
   2  10  -2         92.96         92.20         8.76 o                         
   3  10  -2         13.88         10.95         5.20 o                         
   4  10  -2         25.42         30.83         5.57 o                         
   5  10  -2         44.90         53.09         7.40 o                         
   6  10  -2         45.54         49.78         7.45 o                         
   1  11  -2          0.76          0.49         4.67 o                         
   2  11  -2         81.36         83.17         9.04 o                         
   2   0  -1       2893.77       2732.05        31.02 o                         
   4   0  -1       1229.24       1238.19        24.46 o                         
   6   0  -1        935.23        992.37        17.11 o                         
   8   0  -1        620.98        630.76        17.50 o                         
  10   0  -1        445.62        442.97        16.49 o                         
  12   0  -1         93.04        103.82         9.42 o                         
  14   0  -1        139.89        150.72        15.51 o                         
   1   1  -1       5858.45       5509.53        46.76 o                         
   2   1  -1       3779.97       3627.18        34.74 o                         
   3   1  -1        680.75        644.71         7.14 o                         
   4   1  -1        591.27        593.12         7.85 o                         
   5   1  -1       1731.66       1777.18        15.72 o                         
   6   1  -1        796.96        811.79        11.58 o                         
   7   1  -1        516.48        559.39         9.83 o                         
   8   1  -1         83.08         86.91         4.42 o                         
   9   1  -1        244.85        234.78         7.28 o                         
  10   1  -1         69.52         60.79         5.06 o                         
  11   1  -1        492.78        476.45        12.75 o                         
  12   1  -1         20.47         17.31         4.10 o                         
  13   1  -1         36.18         39.75         5.86 o                         
  14   1  -1          2.72          7.86         4.90 o                         
  15   1  -1         16.60         21.93         6.91 o                         
   1   2  -1       2921.65       2824.03        18.88 o                         
   2   2  -1       3991.84       3959.20        32.73 o                         
   3   2  -1       5947.46       5901.06        42.23 o                         
   4   2  -1        174.55        187.65         3.87 o                         
   5   2  -1        203.86        224.54         5.10 o                         
   6   2  -1        418.77        453.00        10.12 o                         
   7   2  -1        278.51        281.59         8.71 o                         
   8   2  -1         37.77         39.06         3.86 o                         
   9   2  -1        766.74        743.98        14.82 o                         
  10   2  -1         22.91         22.86         3.58 o                         
  11   2  -1         81.23         78.73         5.84 o                         
  12   2  -1         24.03         17.91         4.32 o                         
  13   2  -1        372.31        373.70        14.90 o                         
  14   2  -1          0.20          4.57         4.51 o                         
  15   2  -1        110.48        117.93        11.30 o                         
   0   3  -1        891.11        834.51        12.24 o                         
   1   3  -1       2900.81       2896.02        22.55 o                         
   2   3  -1        732.28        720.24         9.10 o                         
   3   3  -1         82.65         83.01         3.09 o                         
   4   3  -1        626.10        636.12         8.36 o                         
   5   3  -1        302.48        333.98         6.82 o                         
   6   3  -1        387.73        396.90         7.92 o                         
   7   3  -1        255.95        254.13         7.48 o                         
   8   3  -1        132.00        133.42         6.75 o                         
   9   3  -1         38.85         48.07         4.83 o                         
  10   3  -1        486.52        487.40        12.95 o                         
  11   3  -1       1096.87       1053.63        22.50 o                         
  12   3  -1         27.33         30.02         5.23 o                         
  13   3  -1         14.18         15.99         5.37 o                         
  14   3  -1        131.24        133.54        10.67 o                         
   1   4  -1        330.18        364.22         5.83 o                         
   2   4  -1        210.65        220.21         5.18 o                         
   3   4  -1       1319.32       1488.63        20.57 o                         
   4   4  -1        222.47        240.64         7.71 o                         
   5   4  -1         87.74         91.56         5.25 o                         
   6   4  -1         76.47         59.96         8.05 o                         
   7   4  -1         46.43         46.23         3.62 o                         
   8   4  -1        271.82        273.07         9.71 o                         
   9   4  -1        961.33        993.05        18.88 o                         
  10   4  -1         58.10         58.05         5.44 o                         
  11   4  -1         14.86         16.50         4.52 o                         
  12   4  -1         21.00         20.57         4.60 o                         
  13   4  -1         87.62        110.79         8.82 o                         
  14   4  -1         99.86        122.49         8.89 o                         
   0   5  -1       1188.36       1196.41        18.89 o                         
   1   5  -1        969.90       1026.10        10.32 o                         
   2   5  -1        147.95        147.96         4.73 o                         
   3   5  -1         27.24         24.25         1.95 o                         
   4   5  -1         48.70         47.74         3.25 o                         
   5   5  -1        951.18        944.39        18.23 o                         
   6   5  -1        379.07        370.20        12.14 o                         
   7   5  -1       1095.77       1064.06        21.15 o                         
   8   5  -1       1034.19       1065.07        19.57 o                         
   9   5  -1        134.70        133.97         8.84 o                         
  10   5  -1        142.66        145.66         9.60 o                         
  11   5  -1         22.47         27.79         5.19 o                         
  12   5  -1         12.45         18.77         4.73 o                         
  13   5  -1          6.79         11.65         6.33 o                         
   1   6  -1         83.05         76.66         3.02 o                         
   2   6  -1        161.04        173.12         5.28 o                         
   3   6  -1        121.81        122.16         6.54 o                         
   4   6  -1         15.68         18.96         2.73 o                         
   5   6  -1         22.94         18.76         4.04 o                         
   6   6  -1        896.80        898.76        19.77 o                         
   7   6  -1        321.18        299.44        12.02 o                         
   8   6  -1        318.20        331.00        16.15 o                         
   9   6  -1         34.40         42.26         7.96 o                         
  10   6  -1         79.04         82.31         8.83 o                         
  11   6  -1         22.35         38.75         6.84 o                         
  12   6  -1         11.54         12.90         6.43 o                         
   0   7  -1         80.72         76.36         6.38 o                         
   1   7  -1        199.19        216.31         7.38 o                         
   2   7  -1         65.21         79.58         4.99 o                         
   3   7  -1         13.51         13.53         3.25 o                         
   4   7  -1         49.50         45.97         4.96 o                         
   5   7  -1        107.36        123.29         7.61 o                         
   6   7  -1         99.59        111.52         7.14 o                         
   7   7  -1         87.35         89.65         6.77 o                         
   8   7  -1         94.77         86.04         7.38 o                         
   9   7  -1        186.19        216.96        12.99 o                         
  10   7  -1        190.35        217.33        15.87 o                         
  11   7  -1         22.92         15.33         6.99 o                         
   1   8  -1        108.73        117.58         6.53 o                         
   2   8  -1        184.87        188.68         8.68 o                         
   3   8  -1         43.92         43.62         4.98 o                         
   4   8  -1         72.72         67.82         6.04 o                         
   5   8  -1         38.85         40.52         5.43 o                         
   6   8  -1         31.10         36.12         5.16 o                         
   7   8  -1        111.79        118.27         8.20 o                         
   8   8  -1        413.99        437.89        15.23 o                         
   9   8  -1        149.69        163.28        10.36 o                         
  10   8  -1        161.14        175.12        12.62 o                         
   0   9  -1        214.22        189.60        14.12 o                         
   1   9  -1        336.46        316.50        12.49 o                         
   2   9  -1         93.71         96.29         7.94 o                         
   3   9  -1         62.66         69.79         7.17 o                         
   4   9  -1         75.40         72.78         7.58 o                         
   5   9  -1         10.92         10.87         4.17 o                         
   6   9  -1         43.27         36.01         5.98 o                         
   7   9  -1         58.77         62.21         7.41 o                         
   8   9  -1        572.89        616.24        22.51 o                         
   9   9  -1         13.76         21.98         6.08 o                         
   1  10  -1        114.42        119.62        11.03 o                         
   2  10  -1        121.12        103.21         9.11 o                         
   3  10  -1         82.95         81.16         8.07 o                         
   4  10  -1          7.33          4.21         5.15 o                         
   5  10  -1         59.02         68.29         7.99 o                         
   6  10  -1        129.67        162.49        11.63 o                         
   0  11  -1         50.17         90.35        14.69 o                         
   1  11  -1         59.88         41.00         8.49 o                         
   2  11  -1          7.59         16.52         6.97 o                         
   2   0   0       6905.56       6551.03        56.47 o                         
   4   0   0       1271.47       1238.94        21.06 o                         
   6   0   0        501.86        546.27        15.01 o                         
   8   0   0        363.00        344.41        12.60 o                         
  10   0   0        264.76        296.03        13.25 o                         
  12   0   0        684.34        668.86        28.18 o                         
  14   0   0         40.92         47.87        10.92 o                         
   1   1   0        171.80        171.21         2.42 o                         
   2   1   0        955.75        923.72         7.68 o                         
   3   1   0       1527.04       1511.95        14.01 o                         
   4   1   0        822.74        759.97         7.49 o                         
   5   1   0         30.35         23.71         2.32 o                         
   6   1   0         17.32         29.25         3.03 o                         
   7   1   0        702.45        766.19        11.07 o                         
   8   1   0        684.96        683.03        11.12 o                         
   9   1   0         10.53          7.51         2.18 o                         
  10   1   0          1.75          2.01         3.06 o                         
  11   1   0         11.44         16.11         3.39 o                         
  12   1   0          4.99          2.85         3.64 o                         
  13   1   0         52.99         39.96         8.76 o                         
  14   1   0        377.05        352.17        16.15 o                         
  15   1   0          2.71         -0.62         5.17 o                         
   0   2   0       3562.81       3468.70        47.89 o                         
   1   2   0      10681.38      10120.67        59.99 o                         
   2   2   0       2125.08       2124.52        14.66 o                         
   3   2   0         37.87         52.30         1.88 o                         
   4   2   0        646.76        679.67         7.12 o                         
   5   2   0       1169.64       1047.72        11.50 o                         
   6   2   0        108.66        120.20         4.72 o                         
   7   2   0       2174.54       2257.16        23.23 o                         
   8   2   0         73.58        101.33         5.75 o                         
   9   2   0          0.02          2.86         2.74 o                         
  10   2   0         37.13         46.36         4.79 o                         
  11   2   0       1038.85       1078.71        22.29 o                         
  12   2   0        103.35        103.89         7.90 o                         
  13   2   0         12.07          8.06         3.94 o                         
  14   2   0         45.98         48.71         7.00 o                         
  15   2   0        559.67        588.27        21.59 o                         
   1   3   0       2830.62       2799.92        24.87 o                         
   2   3   0        114.39        102.57         2.54 o                         
   3   3   0        637.43        609.27         7.12 o                         
   4   3   0       1758.88       1866.26        17.97 o                         
   5   3   0        360.16        346.35         6.10 o                         
   6   3   0         33.51         38.12         2.62 o                         
   7   3   0        380.11        380.73         8.81 o                         
   8   3   0          4.74          6.59         2.94 o                         
   9   3   0         15.95         10.88         3.52 o                         
  10   3   0        457.57        483.26        13.15 o                         
  11   3   0         32.89         38.46         5.37 o                         
  12   3   0          7.67          8.76         4.49 o                         
  13   3   0         14.93         23.36         4.73 o                         
  14   3   0         24.08         17.49         4.75 o                         
   0   4   0      16240.15      16618.02        81.43 o                         
   1   4   0         84.60        104.60         3.20 o                         
   2   4   0        480.18        504.85         6.90 o                         
   3   4   0        252.45        257.60         5.15 o                         
   4   4   0        445.42        414.72         7.77 o                         
   5   4   0        130.48        147.29         5.95 o                         
   6   4   0        147.95        171.08         6.44 o                         
   7   4   0        226.57        222.87         7.23 o                         
   8   4   0          2.53          5.88         2.56 o                         
   9   4   0          5.36          9.71         3.09 o                         
  10   4   0        205.17        220.09        10.25 o                         
  11   4   0        168.62        172.19         9.36 o                         
  12   4   0        198.11        210.27        10.14 o                         
  13   4   0         79.58         75.73         6.83 o                         
  14   4   0          6.45          2.76         4.34 o                         
   1   5   0         87.23        116.25         3.56 o                         
   2   5   0         16.44         26.15         2.51 o                         
   3   5   0        636.69        587.45         9.63 o                         
   4   5   0          2.58          4.33         1.83 o                         
   5   5   0          0.59         -2.45         2.45 o                         
   6   5   0        151.80        148.42         7.16 o                         
   7   5   0       1406.76       1411.87        24.01 o                         
   8   5   0        937.60        944.75        18.13 o                         
   9   5   0        438.78        462.30        13.29 o                         
  10   5   0         17.73         21.14         4.56 o                         
  11   5   0         22.58         29.07         8.13 o                         
  12   5   0         20.77         21.09         6.22 o                         
  13   5   0          0.91          1.34         4.28 o                         
   0   6   0        142.65        135.10         7.11 o                         
   1   6   0        121.62        125.63         5.38 o                         
   2   6   0        745.37        806.39        10.87 o                         
   3   6   0          4.84          8.59         2.52 o                         
   4   6   0         97.95         82.90         3.97 o                         
   5   6   0        931.15        938.62        17.02 o                         
   6   6   0         57.13         52.68         6.43 o                         
   7   6   0       1057.57       1008.55        21.50 o                         
   8   6   0        126.92        133.91         9.16 o                         
   9   6   0        112.30        101.28         9.16 o                         
  10   6   0         41.77         44.55         7.10 o                         
  11   6   0         64.92         70.60         7.96 o                         
  12   6   0          2.61          9.42         5.36 o                         
   1   7   0         16.70         17.44         2.94 o                         
   2   7   0         84.54         75.69         4.50 o                         
   3   7   0        143.64        143.85         6.04 o                         
   4   7   0        245.42        241.67         8.62 o                         
   5   7   0         59.75         60.82         4.82 o                         
   6   7   0         64.96         64.49         5.58 o                         
   7   7   0         93.13         91.46         8.15 o                         
   8   7   0          3.12          1.93         4.33 o                         
   9   7   0        447.34        442.59        22.86 o                         
  10   7   0        158.52        156.85        11.87 o                         
  11   7   0         16.97         27.67         7.55 o                         
   0   8   0         18.18         10.23         4.17 o                         
   1   8   0          2.76          4.20         2.39 o                         
   2   8   0         17.88         15.00         2.86 o                         
   3   8   0        108.11        122.76         6.28 o                         
   4   8   0         72.99         76.67         6.19 o                         
   5   8   0        145.90        147.40         8.57 o                         
   6   8   0        283.48        271.48        11.21 o                         
   7   8   0        110.64        115.47         7.83 o                         
   8   8   0         20.37         23.14         5.16 o                         
   9   8   0         92.68         87.17         9.37 o                         
  10   8   0        204.35        187.18        14.23 o                         
   1   9   0        122.01        116.18         8.04 o                         
   2   9   0         85.04         85.20         8.04 o                         
   3   9   0         24.16         28.76         5.31 o                         
   4   9   0        115.12         97.72         8.39 o                         
   5   9   0          4.07          1.60         3.98 o                         
   6   9   0        339.55        364.77        16.21 o                         
   7   9   0          2.92         13.54         5.26 o                         
   8   9   0        592.23        619.51        22.43 o                         
   9   9   0        329.78        359.52        20.80 o                         
   0  10   0         16.49         48.87        11.06 o                         
   1  10   0          1.37          8.45         4.96 o                         
   2  10   0         19.21         14.11         3.93 o                         
   3  10   0         24.78         38.08         6.18 o                         
   4  10   0         81.57         92.45         9.15 o                         
   5  10   0         51.89         52.71         7.05 o                         
   6  10   0          2.25          6.68         4.55 o                         
   1  11   0          2.84         12.84         5.78 o                         
   2  11   0         78.46         94.18        10.04 o                         
   2   0   1       2890.92       2777.13        30.16 o                         
   4   0   1       1228.74       1174.89        24.37 o                         
   6   0   1        935.88        952.56        17.63 o                         
   8   0   1        620.02        644.22        16.51 o                         
  10   0   1        444.28        471.45        15.94 o                         
  12   0   1         92.80        116.05        12.31 o                         
  14   0   1        140.24        131.14        18.58 o                         
   0   1   1       2173.23       2032.18        26.35 o                         
   1   1   1       5866.68       5586.45        34.23 o                         
   2   1   1       3775.05       3564.24        25.27 o                         
   3   1   1        681.54        645.67         5.11 o                         
   4   1   1        593.13        565.56         8.43 o                         
   5   1   1       1730.26       1756.45        12.97 o                         
   6   1   1        797.56        823.78         9.65 o                         
   7   1   1        514.99        560.94         9.61 o                         
   8   1   1         83.50         87.63         4.19 o                         
   9   1   1        244.06        245.31         7.94 o                         
  10   1   1         69.39         66.95         4.88 o                         
  11   1   1        492.23        464.59        15.71 o                         
  12   1   1         20.67         16.81         4.70 o                         
  13   1   1         35.91         25.65         5.16 o                         
  14   1   1          2.77          5.66         4.71 o                         
  15   1   1         16.65         13.76         4.77 o                         
   1   2   1       2921.72       2807.43        15.85 o                         
   2   2   1       3991.59       3928.99        22.66 o                         
   3   2   1       5943.12       5806.91        41.77 o                         
   4   2   1        174.47        190.51         3.37 o                         
   5   2   1        203.22        214.22         4.02 o                         
   6   2   1        418.64        457.51         6.52 o                         
   7   2   1        278.71        268.41         7.04 o                         
   8   2   1         37.75         38.36         3.63 o                         
   9   2   1        765.92        729.58        14.45 o                         
  10   2   1         22.88         19.51         4.29 o                         
  11   2   1         81.30         82.04         6.74 o                         
  12   2   1         24.04         21.03         3.92 o                         
  13   2   1        372.41        393.29        15.12 o                         
  14   2   1          0.20         10.04         5.00 o                         
  15   2   1        110.38        109.36         9.64 o                         
   0   3   1        890.25        820.04        18.66 o                         
   1   3   1       2902.10       2932.91        23.96 o                         
   2   3   1        731.35        708.44         7.75 o                         
   3   3   1         82.65         85.79         2.68 o                         
   4   3   1        625.09        627.00         8.01 o                         
   5   3   1        301.77        323.44         6.04 o                         
   6   3   1        386.07        384.47         6.67 o                         
   7   3   1        255.71        254.78         5.95 o                         
   8   3   1        131.32        129.61         6.15 o                         
   9   3   1         38.60         38.12         3.99 o                         
  10   3   1        486.72        480.81        15.55 o                         
  11   3   1       1096.31       1064.86        22.29 o                         
  12   3   1         27.28         28.07         4.88 o                         
  13   3   1         14.01         25.02         5.20 o                         
  14   3   1        131.40        137.39         9.85 o                         
   1   4   1        330.25        364.41         5.78 o                         
   2   4   1        210.25        229.36         4.84 o                         
   3   4   1       1318.91       1427.95        13.47 o                         
   4   4   1        222.66        223.79         6.05 o                         
   5   4   1         87.85         90.47         4.52 o                         
   6   4   1         76.49         74.86         4.15 o                         
   7   4   1         46.47         50.29         3.20 o                         
   8   4   1        272.29        274.10         8.02 o                         
   9   4   1        961.44        965.12        16.47 o                         
  10   4   1         57.86         65.66         6.08 o                         
  11   4   1         14.88         18.51         3.90 o                         
  12   4   1         21.08         26.34         4.87 o                         
  13   4   1         87.46         89.51         7.85 o                         
  14   4   1        100.10        107.53         9.76 o                         
   0   5   1       1189.90       1195.93        20.24 o                         
   1   5   1        972.52       1053.92        10.52 o                         
   2   5   1        147.79        161.01         4.47 o                         
   3   5   1         27.10         24.26         2.50 o                         
   4   5   1         49.07         49.34         2.98 o                         
   5   5   1        949.61        924.24        16.28 o                         
   6   5   1        380.10        351.60        10.40 o                         
   7   5   1       1095.16       1079.07        24.13 o                         
   8   5   1       1035.54       1039.57        18.19 o                         
   9   5   1        135.09        135.10         8.71 o                         
  10   5   1        143.13        158.01         9.76 o                         
  11   5   1         22.67         15.50         6.33 o                         
  12   5   1         12.41          5.27         5.15 o                         
  13   5   1          6.78          8.95         5.00 o                         
   1   6   1         83.19         93.47         4.26 o                         
   2   6   1        161.10        187.46         5.27 o                         
   3   6   1        121.23        123.73         5.21 o                         
   4   6   1         15.60         21.51         2.76 o                         
   5   6   1         22.81         15.12         2.86 o                         
   6   6   1        896.50        907.61        16.62 o                         
   7   6   1        321.06        297.56        12.27 o                         
   8   6   1        318.16        350.41        17.43 o                         
   9   6   1         34.54         29.63         5.60 o                         
  10   6   1         79.11         80.14         8.64 o                         
  11   6   1         22.36         34.61         6.92 o                         
  12   6   1         11.53         15.77         5.56 o                         
   0   7   1         80.30         71.37         6.06 o                         
   1   7   1        199.63        206.72         7.43 o                         
   2   7   1         65.50         72.25         4.89 o                         
   3   7   1         13.59         10.62         2.72 o                         
   4   7   1         49.25         48.51         3.99 o                         
   5   7   1        106.93        109.14         5.89 o                         
   6   7   1         99.05         95.93         5.66 o                         
   7   7   1         87.50         91.37         6.43 o                         
   8   7   1         94.44         91.46         7.52 o                         
   9   7   1        186.56        209.76        14.55 o                         
  10   7   1        190.63        200.59        13.39 o                         
  11   7   1         22.88         45.23         7.64 o                         
   1   8   1        108.90        109.51         5.78 o                         
   2   8   1        184.54        195.01         7.44 o                         
   3   8   1         44.00         44.22         4.90 o                         
   4   8   1         72.88         74.78         4.99 o                         
   5   8   1         38.78         49.86         5.70 o                         
   6   8   1         31.12         30.51         4.09 o                         
   7   8   1        111.75        110.85         7.78 o                         
   8   8   1        414.47        411.92        15.77 o                         
   9   8   1        150.00        148.83        10.17 o                         
  10   8   1        161.34        183.37        13.39 o                         
   0   9   1        213.61        202.30        14.66 o                         
   1   9   1        335.41        302.77        11.76 o                         
   2   9   1         93.87         89.76         6.75 o                         
   3   9   1         62.66         59.64         5.64 o                         
   4   9   1         75.38         70.45         6.63 o                         
   5   9   1         11.06          6.98         3.92 o                         
   6   9   1         43.42         51.78         6.13 o                         
   7   9   1         58.44         66.21        10.26 o                         
   8   9   1        573.53        614.73        30.81 o                         
   9   9   1         13.90          9.74         6.58 o                         
   1  10   1        114.49        126.19        11.36 o                         
   2  10   1        121.10        113.92         8.45 o                         
   3  10   1         83.01         90.30         8.39 o                         
   4  10   1          7.34          1.68         3.99 o                         
   5  10   1         58.86         67.97         7.77 o                         
   6  10   1        129.50        157.91        13.63 o                         
   0  11   1         50.10         50.23        11.59 o                         
   1  11   1         60.09         50.39         7.76 o                         
   2  11   1          7.49         14.13         5.54 o                         
   2   0   2       8616.25       8533.97        32.91 o                         
   4   0   2       1825.41       1801.95        33.74 o                         
   6   0   2        365.55        354.79         8.64 o                         
   8   0   2       2195.52       2076.90        64.47 o                         
  10   0   2        156.15        161.07        10.51 o                         
  12   0   2         52.59         55.18         9.31 o                         
  14   0   2        173.96        137.23        14.50 o                         
   1   1   2       5695.40       5535.84        35.17 o                         
   2   1   2      17460.24      16678.44        63.84 o                         
   3   1   2       3038.95       2925.60        19.44 o                         
   4   1   2        223.37        251.62         4.73 o                         
   5   1   2        459.50        456.01         7.80 o                         
   6   1   2        923.54        914.94        24.87 o                         
   7   1   2        139.72        116.09         5.43 o                         
   8   1   2        309.78        298.70         6.41 o                         
   9   1   2          6.24         11.34         2.38 o                         
  10   1   2         54.89         57.45         4.43 o                         
  11   1   2         21.23         18.59         4.36 o                         
  12   1   2        128.01        118.64         8.60 o                         
  13   1   2         17.02         18.86         5.36 o                         
  14   1   2        298.01        294.46        14.64 o                         
  15   1   2         21.20         36.82         7.01 o                         
   0   2   2       1717.14       1733.55        16.68 o                         
   1   2   2        176.65        162.79         2.79 o                         
   2   2   2        537.43        513.13         7.40 o                         
   3   2   2       5811.09       5748.19        45.62 o                         
   4   2   2        538.84        585.44         7.15 o                         
   5   2   2       1016.23       1028.44         8.92 o                         
   6   2   2         93.30        100.71         2.92 o                         
   7   2   2          9.14          8.12         1.39 o                         
   8   2   2         62.08         58.54         3.48 o                         
   9   2   2         94.29         88.67         6.95 o                         
  10   2   2          9.88          6.72         3.81 o                         
  11   2   2         49.27         49.30         5.85 o                         
  12   2   2         32.59         27.78         5.02 o                         
  13   2   2        424.17        407.70        15.28 o                         
  14   2   2          5.23          6.51         4.37 o                         
  15   2   2        142.84        130.95        10.51 o                         
   1   3   2        999.92        995.27         9.49 o                         
   2   3   2        821.01        763.35         6.76 o                         
   3   3   2        290.05        284.64         5.51 o                         
   4   3   2        905.22        910.23         9.50 o                         
   5   3   2        300.65        318.32         6.46 o                         
   6   3   2        379.72        371.34         7.13 o                         
   7   3   2        638.26        647.90         9.14 o                         
   8   3   2        171.10        144.19         8.87 o                         
   9   3   2        382.70        366.95         8.34 o                         
  10   3   2         32.26         30.89         4.41 o                         
  11   3   2         81.83         77.88         6.71 o                         
  12   3   2         26.62         20.58         4.05 o                         
  13   3   2        194.39        188.64        10.03 o                         
  14   3   2        177.30        195.19        11.43 o                         
   0   4   2        605.80        619.01        13.49 o                         
   1   4   2        989.63        997.24         9.06 o                         
   2   4   2        523.21        570.50         7.08 o                         
   3   4   2        804.20        811.04         9.37 o                         
   4   4   2        688.97        657.22         9.74 o                         
   5   4   2        160.67        166.87         7.10 o                         
   6   4   2        355.78        355.56         9.22 o                         
   7   4   2        290.48        325.35        11.27 o                         
   8   4   2        967.01        946.75        14.02 o                         
   9   4   2        564.42        579.87        13.50 o                         
  10   4   2        123.54        114.08         7.37 o                         
  11   4   2         35.06         31.47         4.72 o                         
  12   4   2          1.28          4.59         3.76 o                         
  13   4   2          4.21          8.21         4.57 o                         
  14   4   2         36.67         42.03         7.03 o                         
   1   5   2        275.08        292.32         6.35 o                         
   2   5   2        423.79        449.36         7.79 o                         
   3   5   2        242.36        245.41         6.20 o                         
   4   5   2        194.57        192.86         5.47 o                         
   5   5   2         22.87         24.04         3.53 o                         
   6   5   2        354.85        334.39        10.96 o                         
   7   5   2        391.60        365.76        11.76 o                         
   8   5   2        213.14        227.12         8.46 o                         
   9   5   2        350.99        352.83        12.03 o                         
  10   5   2        275.34        291.70        12.64 o                         
  11   5   2         26.16         19.54         5.33 o                         
  12   5   2         14.06         11.54         5.90 o                         
  13   5   2         33.77         18.20         5.89 o                         
   0   6   2        537.03        573.78        14.57 o                         
   1   6   2       1067.65       1047.44        15.19 o                         
   2   6   2         38.71         43.54         2.86 o                         
   3   6   2         47.97         48.05         3.33 o                         
   4   6   2        147.87        164.15         6.07 o                         
   5   6   2        464.48        421.84         9.73 o                         
   6   6   2        266.30        273.85         8.72 o                         
   7   6   2        289.35        305.11        10.82 o                         
   8   6   2         10.73         17.21         3.96 o                         
   9   6   2         45.50         46.85         6.06 o                         
  10   6   2          6.45         14.84         5.08 o                         
  11   6   2         20.62         32.52         6.67 o                         
  12   6   2         23.31         22.53         6.06 o                         
   1   7   2        112.55        118.12         5.85 o                         
   2   7   2        216.11        215.57         7.79 o                         
   3   7   2         60.43         68.94         4.88 o                         
   4   7   2        428.00        413.39         9.98 o                         
   5   7   2        443.06        428.04        10.47 o                         
   6   7   2        257.27        265.36         9.04 o                         
   7   7   2        251.96        239.91         9.34 o                         
   8   7   2         73.91         75.02         6.93 o                         
   9   7   2          4.90         11.53         5.39 o                         
  10   7   2          3.73         13.08         4.82 o                         
  11   7   2         22.38         36.63         7.84 o                         
   0   8   2        204.94        178.75        11.01 o                         
   1   8   2        412.25        380.37        10.36 o                         
   2   8   2        184.71        155.79         7.21 o                         
   3   8   2         62.32         62.32         5.13 o                         
   4   8   2        210.45        195.72         7.82 o                         
   5   8   2        232.45        233.12         8.30 o                         
   6   8   2        372.44        355.32        11.09 o                         
   7   8   2         55.68         67.05         5.78 o                         
   8   8   2        364.88        388.29        17.63 o                         
   9   8   2         67.88         76.86         8.75 o                         
  10   8   2        109.70        131.48        10.60 o                         
   1   9   2          3.92          5.55         3.06 o                         
   2   9   2         62.49         56.02         5.20 o                         
   3   9   2         71.82         71.82         5.68 o                         
   4   9   2        230.52        226.59         9.57 o                         
   5   9   2         53.93         52.74         5.02 o                         
   6   9   2         58.90         66.25         6.08 o                         
   7   9   2         79.57         74.57         7.83 o                         
   8   9   2        110.14        145.35        11.56 o                         
   9   9   2          7.90         12.85         5.35 o                         
   0  10   2        266.75        230.15        16.92 o                         
   1  10   2         84.30         78.77         7.92 o                         
   2  10   2         93.01         93.21         7.11 o                         
   3  10   2         14.06         22.73         4.06 o                         
   4  10   2         25.49         24.03         5.04 o                         
   5  10   2         44.97         47.24         6.82 o                         
   6  10   2         45.48         45.38         8.34 o                         
   1  11   2          0.74          3.48         4.72 o                         
   2  11   2         81.41        118.23        14.06 o                         
   2   0   3       7385.70       7164.41        45.40 o                         
   4   0   3       1382.64       1338.84        26.91 o                         
   6   0   3        532.78        544.23        10.43 o                         
   8   0   3        320.15        323.20         6.87 o                         
  10   0   3        690.54        641.51        16.73 o                         
  12   0   3         35.70         34.83         7.47 o                         
  14   0   3         70.85         63.10        10.41 o                         
   0   1   3      12649.00      12288.91        45.75 o                         
   1   1   3        104.58        120.78         2.70 o                         
   2   1   3       4021.07       3968.74        30.58 o                         
   3   1   3       6803.31       6689.38        41.55 o                         
   4   1   3        554.40        520.84         6.87 o                         
   5   1   3        364.83        415.12         6.57 o                         
   6   1   3       1922.78       1985.87        22.83 o                         
   7   1   3         13.55         14.40         1.35 o                         
   8   1   3        462.49        433.56         8.42 o                         
   9   1   3         89.25         76.69         5.31 o                         
  10   1   3         70.04         72.29         6.03 o                         
  11   1   3        417.91        417.11        14.79 o                         
  12   1   3        168.92        169.04        10.37 o                         
  13   1   3        171.58        163.33        12.71 o                         
  14   1   3        700.91        719.90        26.22 o                         
  15   1   3         11.46         26.08         5.93 o                         
   1   2   3        908.78        861.83         7.10 o                         
   2   2   3         67.54         72.18         2.27 o                         
   3   2   3       2439.02       2450.65        23.72 o                         
   4   2   3       1127.76       1192.67        11.80 o                         
   5   2   3         89.62         91.09         3.77 o                         
   6   2   3        267.89        264.98         5.55 o                         
   7   2   3        401.79        381.42         9.18 o                         
   8   2   3         47.84         51.47         3.28 o                         
   9   2   3        323.12        299.74         9.65 o                         
  10   2   3         53.50         64.34         5.16 o                         
  11   2   3        164.91        176.29         9.36 o                         
  12   2   3         48.50         52.03         5.90 o                         
  13   2   3        156.47        145.81         9.21 o                         
  14   2   3         30.64         31.98         5.14 o                         
   0   3   3        748.13        760.45        13.37 o                         
   1   3   3        432.89        429.55         5.93 o                         
   2   3   3       1118.45       1156.08        10.99 o                         
   3   3   3       4091.24       4187.18        25.18 o                         
   4   3   3       1628.54       1612.83        18.67 o                         
   5   3   3        443.15        493.46         7.75 o                         
   6   3   3        163.21        172.10         5.09 o                         
   7   3   3        123.32        124.12         4.31 o                         
   8   3   3          8.06          9.82         1.93 o                         
   9   3   3        367.50        365.47         8.00 o                         
  10   3   3         12.89         10.25         3.00 o                         
  11   3   3        197.10        183.32         9.42 o                         
  12   3   3        213.19        209.81        10.44 o                         
  13   3   3         70.82         90.40         7.82 o                         
  14   3   3        197.67        204.39        15.30 o                         
   1   4   3         11.44         13.89         1.90 o                         
   2   4   3       3729.85       3858.42        30.30 o                         
   3   4   3        170.77        174.23         4.52 o                         
   4   4   3        109.01         93.22         4.17 o                         
   5   4   3        824.27        835.99        14.77 o                         
   6   4   3        376.80        382.83         9.56 o                         
   7   4   3        585.79        613.67        12.52 o                         
   8   4   3        343.56        340.87         8.61 o                         
   9   4   3        402.19        395.58        11.15 o                         
  10   4   3        238.14        243.77         9.35 o                         
  11   4   3        121.27        109.68        10.90 o                         
  12   4   3         29.82         33.73         6.61 o                         
  13   4   3         51.45         63.89         8.28 o                         
  14   4   3         11.98          9.16         6.01 o                         
   0   5   3        574.84        601.86        15.17 o                         
   1   5   3         26.34         37.31         2.98 o                         
   2   5   3       1112.20       1084.81        10.81 o                         
   3   5   3        381.32        371.58         7.45 o                         
   4   5   3        139.27        138.73         4.64 o                         
   5   5   3         80.69         81.98         4.69 o                         
   6   5   3        663.06        648.39        14.32 o                         
   7   5   3        417.48        411.68        12.59 o                         
   8   5   3        201.69        213.02         8.19 o                         
   9   5   3        148.97        148.03         7.97 o                         
  10   5   3        686.28        689.17        19.63 o                         
  11   5   3          4.15          3.25         4.62 o                         
  12   5   3        124.69        125.65        11.10 o                         
  13   5   3          0.96         14.88         5.54 o                         
   1   6   3        135.14        155.76         6.19 o                         
   2   6   3         98.72        100.32         3.97 o                         
   3   6   3        302.76        295.29         7.07 o                         
   4   6   3        760.34        783.39        12.07 o                         
   5   6   3       1358.02       1296.81        16.96 o                         
   6   6   3        232.63        232.40         8.45 o                         
   7   6   3        547.29        539.25        14.39 o                         
   8   6   3         19.05         23.70         4.16 o                         
   9   6   3        151.27        151.42        10.59 o                         
  10   6   3         20.78         16.01         4.43 o                         
  11   6   3         54.47         57.05         8.19 o                         
  12   6   3        147.38        159.92        12.64 o                         
   0   7   3         41.86         55.13         6.17 o                         
   1   7   3        254.39        250.63         8.40 o                         
   2   7   3         41.66         35.37         3.80 o                         
   3   7   3        538.89        541.88        11.77 o                         
   4   7   3        356.17        346.41         9.71 o                         
   5   7   3        605.93        594.10        12.34 o                         
   6   7   3         76.47         78.83         5.43 o                         
   7   7   3        483.70        490.16        13.20 o                         
   8   7   3        149.13        153.91         7.84 o                         
   9   7   3         34.49         36.55         5.72 o                         
  10   7   3         19.58         16.34         5.17 o                         
  11   7   3         24.54         39.07         7.03 o                         
   1   8   3         57.53         44.36         4.07 o                         
   2   8   3          9.58         15.56         3.81 o                         
   3   8   3         14.81         16.08         3.50 o                         
   4   8   3        264.33        243.65         8.74 o                         
   5   8   3        163.08        155.96         6.89 o                         
   6   8   3        481.81        487.38        12.93 o                         
   7   8   3         24.10         27.21         5.72 o                         
   8   8   3        137.12        153.61        10.45 o                         
   9   8   3         50.39         56.11         7.93 o                         
  10   8   3         46.55         62.37         9.95 o                         
   0   9   3          3.80          2.65         3.88 o                         
   1   9   3         47.58         38.99         4.45 o                         
   2   9   3         45.56         55.37         4.76 o                         
   3   9   3         52.17         58.25         5.34 o                         
   4   9   3        309.75        302.08        10.98 o                         
   5   9   3          1.18          2.13         3.44 o                         
   6   9   3         25.11         25.40         4.89 o                         
   7   9   3        143.22        145.55         9.23 o                         
   8   9   3         21.59         18.40         5.69 o                         
   1  10   3         30.93         25.37         4.93 o                         
   2  10   3         45.50         51.49         6.27 o                         
   3  10   3         75.23         62.37         6.75 o                         
   4  10   3         10.09         18.35         4.70 o                         
   5  10   3         17.14         20.82         4.95 o                         
   6  10   3         38.86         47.91         7.34 o                         
   0  11   3         23.41         22.30         8.48 o                         
   1  11   3         20.50         30.47         8.57 o                         
   0   0   4       8611.49       8323.06       206.85 o                         
   2   0   4       8643.42       8570.46        40.93 o                         
   4   0   4       1079.10       1077.43        12.62 o                         
   6   0   4        220.99        218.11        11.78 o                         
   8   0   4        637.72        602.38        36.50 o                         
  10   0   4         44.58         47.90         7.33 o                         
  12   0   4        225.20        243.38        17.09 o                         
  14   0   4        299.31        306.87        20.85 o                         
   1   1   4        344.56        340.60         4.79 o                         
   2   1   4        697.81        708.21         6.45 o                         
   3   1   4       5044.08       5043.17        42.80 o                         
   4   1   4       1032.32       1081.08        10.36 o                         
   5   1   4        475.93        505.96         7.09 o                         
   6   1   4        121.33        136.90         4.24 o                         
   7   1   4        106.83        105.78         3.76 o                         
   8   1   4         49.28         53.38         2.76 o                         
   9   1   4        276.93        267.74         6.69 o                         
  10   1   4        337.73        335.95        12.76 o                         
  11   1   4         83.38         71.51         6.65 o                         
  12   1   4        101.85        104.28         8.24 o                         
  13   1   4         23.58         29.04         5.34 o                         
  14   1   4          9.84         14.79         4.87 o                         
   0   2   4       2068.15       2020.03        15.71 o                         
   1   2   4        349.84        319.79         5.24 o                         
   2   2   4         95.99        106.77         3.75 o                         
   3   2   4       1075.59       1079.17        12.58 o                         
   4   2   4       2956.44       3139.44        22.45 o                         
   5   2   4        985.31       1021.97        11.69 o                         
   6   2   4        551.94        539.18         9.24 o                         
   7   2   4        434.89        413.36         8.57 o                         
   8   2   4        246.36        228.45         5.92 o                         
   9   2   4        347.87        340.61         8.03 o                         
  10   2   4         37.25         38.58         3.96 o                         
  11   2   4        420.61        401.04        13.47 o                         
  12   2   4         68.05         69.88         6.12 o                         
  13   2   4        293.69        314.09        13.18 o                         
  14   2   4        158.84        166.23        11.40 o                         
   1   3   4        329.54        322.43         5.57 o                         
   2   3   4        328.05        336.23         5.32 o                         
   3   3   4       2897.41       2960.10        17.88 o                         
   4   3   4       1045.64       1022.13        50.30 o                         
   5   3   4        991.30       1053.28        14.19 o                         
   6   3   4        103.63         96.17         3.99 o                         
   7   3   4         87.60         87.62         3.94 o                         
   8   3   4         80.49         74.93         3.57 o                         
   9   3   4        198.92        206.83         6.66 o                         
  10   3   4        267.46        265.17         9.31 o                         
  11   3   4         28.83         29.47         4.43 o                         
  12   3   4        434.15        414.61        14.47 o                         
  13   3   4         39.80         39.75         6.33 o                         
  14   3   4         99.34        112.87         9.90 o                         
   0   4   4        174.87        168.30         8.69 o                         
   1   4   4        130.89        120.19         3.91 o                         
   2   4   4        180.15        171.81         4.64 o                         
   3   4   4        121.14        118.08         3.82 o                         
   4   4   4        900.58        895.44        10.81 o                         
   5   4   4         88.86         99.60         5.62 o                         
   6   4   4        149.30        138.57         5.65 o                         
   7   4   4        488.37        492.64        11.37 o                         
   8   4   4        151.29        153.62         6.80 o                         
   9   4   4         28.49         34.12         3.91 o                         
  10   4   4         94.50         98.28         6.14 o                         
  11   4   4        403.36        397.29        17.70 o                         
  12   4   4         85.63        100.74        10.82 o                         
  13   4   4        106.68        102.57        10.47 o                         
  14   4   4         68.24         73.68         8.53 o                         
   1   5   4         22.46         21.16         2.51 o                         
   2   5   4        299.16        290.96         7.36 o                         
   3   5   4         96.32         93.72         3.86 o                         
   4   5   4        124.09        128.25         5.04 o                         
   5   5   4        620.73        624.69        12.35 o                         
   6   5   4         32.40         39.47         3.90 o                         
   7   5   4        257.36        244.88         9.34 o                         
   8   5   4        142.29        157.40         8.34 o                         
   9   5   4        254.10        240.03        11.46 o                         
  10   5   4        141.21        136.16         9.25 o                         
  11   5   4          2.02          0.33         3.82 o                         
  12   5   4        125.46        123.71        11.02 o                         
  13   5   4        171.43        207.11        14.45 o                         
   0   6   4         43.88         34.54         4.54 o                         
   1   6   4         74.33         76.90         4.63 o                         
   2   6   4         57.80         52.08         3.81 o                         
   3   6   4         43.58         46.64         2.88 o                         
   4   6   4       1193.76       1191.55        14.50 o                         
   5   6   4        140.98        156.23         6.86 o                         
   6   6   4        360.29        348.38         9.76 o                         
   7   6   4        383.53        361.53        10.73 o                         
   8   6   4         93.05         94.54         6.56 o                         
   9   6   4         67.36         63.97         6.65 o                         
  10   6   4         40.56         37.28         6.47 o                         
  11   6   4        107.72        100.42        11.06 o                         
  12   6   4          4.12          1.46         5.36 o                         
   1   7   4        263.38        247.44         8.52 o                         
   2   7   4         84.83         85.09         5.41 o                         
   3   7   4       1208.35       1150.29        17.08 o                         
   4   7   4        232.77        251.25         8.35 o                         
   5   7   4        236.60        250.26         8.17 o                         
   6   7   4        203.83        192.71         7.78 o                         
   7   7   4         50.21         54.11         5.36 o                         
   8   7   4         14.33         12.26         3.93 o                         
   9   7   4        188.18        178.15        11.06 o                         
  10   7   4         29.56         35.65         6.00 o                         
  11   7   4         83.87        107.78         9.65 o                         
   0   8   4         58.42         60.09         7.03 o                         
   1   8   4         15.05         19.60         3.58 o                         
   2   8   4        230.55        219.06         8.68 o                         
   3   8   4        431.79        384.69        11.38 o                         
   4   8   4         75.80         89.22         5.63 o                         
   5   8   4        142.98        145.27         6.79 o                         
   6   8   4         87.48         93.16         6.64 o                         
   7   8   4         50.55         40.45         5.45 o                         
   8   8   4         21.27         25.40         5.34 o                         
   9   8   4         41.28         57.64         6.92 o                         
  10   8   4          1.80          5.64         4.85 o                         
   1   9   4         48.04         43.11         4.69 o                         
   2   9   4         18.85         15.91         3.37 o                         
   3   9   4          3.76          4.50         3.01 o                         
   4   9   4         57.85         61.06         5.79 o                         
   5   9   4          6.93         11.65         3.57 o                         
   6   9   4         23.00          9.91         3.45 o                         
   7   9   4         93.40        109.10         8.37 o                         
   8   9   4        104.22        102.62         8.93 o                         
   0  10   4         89.52         84.98        10.40 o                         
   1  10   4         82.31         83.76         7.47 o                         
   2  10   4        224.16        211.14        15.24 o                         
   3  10   4         34.25         44.82         5.78 o                         
   4  10   4         15.16         15.01         4.82 o                         
   5  10   4        133.15        137.96        10.05 o                         
   6  10   4        115.32        131.18        11.33 o                         
   2   0   5       3153.32       3088.56        32.72 o                         
   4   0   5          6.82          9.75         1.83 o                         
   6   0   5         49.62         44.03         4.08 o                         
   8   0   5       1130.45       1190.23        41.67 o                         
  10   0   5        275.27        264.28        15.83 o                         
  12   0   5         90.23         97.91        11.68 o                         
  14   0   5         29.54         26.66         8.04 o                         
   0   1   5        538.48        521.63         7.26 o                         
   1   1   5       2590.32       2553.70        16.03 o                         
   2   1   5       1269.08       1237.31        13.72 o                         
   3   1   5         36.76         35.44         1.55 o                         
   4   1   5       2484.64       2482.70        17.30 o                         
   5   1   5        583.24        645.12         8.69 o                         
   6   1   5       2525.79       2522.49        20.97 o                         
   7   1   5         25.17         27.01         2.32 o                         
   8   1   5         61.28         58.14         3.06 o                         
   9   1   5        525.38        515.07         8.81 o                         
  10   1   5        193.80        184.97         9.39 o                         
  11   1   5       1278.52       1261.05        31.29 o                         
  12   1   5        138.81        137.93         8.49 o                         
  13   1   5        258.60        255.07        11.88 o                         
  14   1   5         63.25         57.10         6.58 o                         
   1   2   5         36.30         40.88         1.98 o                         
   2   2   5        439.55        465.67         8.57 o                         
   3   2   5        879.56        878.21        10.54 o                         
   4   2   5       3335.08       3508.76        28.57 o                         
   5   2   5       2821.75       2818.85        19.87 o                         
   6   2   5        482.61        495.96         8.58 o                         
   7   2   5        212.38        219.03         6.49 o                         
   8   2   5        208.85        202.24         5.87 o                         
   9   2   5         26.74         24.87         2.95 o                         
  10   2   5         74.46         77.08         5.19 o                         
  11   2   5        206.13        198.69         9.53 o                         
  12   2   5         56.48         72.86         7.42 o                         
  13   2   5        189.32        163.47        10.72 o                         
  14   2   5         88.08         93.30        10.12 o                         
   0   3   5        529.17        546.90        10.92 o                         
   1   3   5        481.50        465.20         6.63 o                         
   2   3   5       1573.54       1449.08        37.97 o                         
   3   3   5        711.92        735.68         9.34 o                         
   4   3   5       1680.42       1740.85        20.17 o                         
   5   3   5       1336.82       1328.05        17.21 o                         
   6   3   5       1504.69       1479.99        15.38 o                         
   7   3   5        286.48        259.65         7.38 o                         
   8   3   5         29.23         32.62         3.14 o                         
   9   3   5         24.53         28.12         3.00 o                         
  10   3   5         96.31         85.38         5.45 o                         
  11   3   5        829.67        784.27        20.93 o                         
  12   3   5         23.94         24.39         6.73 o                         
  13   3   5        158.77        165.48        12.52 o                         
  14   3   5          0.81          4.25         4.43 o                         
   1   4   5         43.35         40.09         2.62 o                         
   2   4   5       1152.80       1217.84        12.23 o                         
   3   4   5         47.65         59.83         2.68 o                         
   4   4   5        165.22        182.62         5.17 o                         
   5   4   5        617.60        636.99        13.57 o                         
   6   4   5         15.15         13.41         2.13 o                         
   7   4   5        380.88        394.44        10.18 o                         
   8   4   5         50.51         56.56         4.65 o                         
   9   4   5         15.42         15.66         2.74 o                         
  10   4   5         91.02         99.89         7.82 o                         
  11   4   5        167.50        161.19        11.78 o                         
  12   4   5          5.24          7.84         4.71 o                         
  13   4   5         97.19        104.32        10.49 o                         
   0   5   5        457.91        498.65        14.27 o                         
   1   5   5        202.58        192.94         6.06 o                         
   2   5   5        192.90        197.20         5.53 o                         
   3   5   5         20.78         26.93         2.76 o                         
   4   5   5         72.86         68.48         3.34 o                         
   5   5   5        362.50        361.44         8.33 o                         
   6   5   5        307.86        289.40         8.42 o                         
   7   5   5        531.78        496.69        13.50 o                         
   8   5   5         36.51         34.41         4.16 o                         
   9   5   5        303.96        279.53        12.58 o                         
  10   5   5        152.69        179.34        10.48 o                         
  11   5   5         21.17         28.74         5.22 o                         
  12   5   5        154.88        146.98        12.18 o                         
  13   5   5         51.86         52.89         8.14 o                         
   1   6   5        180.65        171.42         6.68 o                         
   2   6   5        322.55        329.63         8.57 o                         
   3   6   5         26.51         22.63         3.29 o                         
   4   6   5       1147.79       1107.90        16.81 o                         
   5   6   5        330.95        326.14         9.57 o                         
   6   6   5        256.29        256.58         8.67 o                         
   7   6   5          5.87          7.85         2.75 o                         
   8   6   5         25.10         35.47         4.66 o                         
   9   6   5         74.65         89.14         7.94 o                         
  10   6   5          3.52          5.25         3.91 o                         
  11   6   5          2.15          7.41         4.13 o                         
  12   6   5         52.46         45.88         7.07 o                         
   0   7   5         56.24         65.91         6.86 o                         
   1   7   5         24.02         22.76         4.15 o                         
   2   7   5         81.74         86.03         5.31 o                         
   3   7   5        385.56        415.51        10.92 o                         
   4   7   5        459.75        478.65        12.04 o                         
   5   7   5        377.51        390.01        11.13 o                         
   6   7   5        398.08        360.58        11.86 o                         
   7   7   5        177.56        166.28         9.00 o                         
   8   7   5         55.04         57.52         5.52 o                         
   9   7   5         53.15         56.34         6.83 o                         
  10   7   5         29.78         27.37         5.67 o                         
  11   7   5        110.08        112.67        10.22 o                         
   1   8   5         52.06         58.10         4.83 o                         
   2   8   5       1039.34       1032.88        18.47 o                         
   3   8   5          8.05         15.34         4.03 o                         
   4   8   5        193.34        205.25         9.18 o                         
   5   8   5         57.08         54.58         5.66 o                         
   6   8   5         49.42         49.01         5.46 o                         
   7   8   5          6.53         12.45         3.97 o                         
   8   8   5         28.71         34.07         5.87 o                         
   9   8   5         46.63         66.94         7.69 o                         
  10   8   5        231.31        279.98        14.75 o                         
   0   9   5        164.87        145.28        12.35 o                         
   1   9   5        101.48        107.41         6.71 o                         
   2   9   5        319.46        317.98        12.31 o                         
   3   9   5         83.32         74.96         6.68 o                         
   4   9   5        196.00        193.64        10.16 o                         
   5   9   5        153.87        159.84         9.51 o                         
   6   9   5         15.15         20.22         4.29 o                         
   7   9   5         10.83         11.10         4.27 o                         
   8   9   5         20.48         16.87         9.92 o                         
   1  10   5         68.11         66.24         7.86 o                         
   2  10   5         61.39         55.92         7.09 o                         
   3  10   5         20.51         20.82         5.68 o                         
   4  10   5         25.69         27.95         5.10 o                         
   5  10   5         71.23         78.84         8.02 o                         
   0   0   6       6108.76       6475.18       128.17 o                         
   2   0   6        162.42        189.71         5.03 o                         
   4   0   6       3163.68       3175.90        35.67 o                         
   6   0   6       1691.72       1614.41        43.90 o                         
   8   0   6         60.52         72.00         7.05 o                         
  10   0   6        794.89        757.98        21.80 o                         
  12   0   6        197.09        204.75        13.04 o                         
  14   0   6        173.20        159.51        12.59 o                         
   1   1   6        595.40        609.71         6.99 o                         
   2   1   6        377.16        385.06         5.02 o                         
   3   1   6        618.29        665.75         6.05 o                         
   4   1   6       1101.06       1177.47        10.23 o                         
   5   1   6         99.25        110.49         3.60 o                         
   6   1   6       1077.36       1086.72        12.20 o                         
   7   1   6         17.55         14.92         2.12 o                         
   8   1   6        256.03        223.26         6.22 o                         
   9   1   6        343.78        348.75         7.97 o                         
  10   1   6        551.22        539.23        15.52 o                         
  11   1   6         76.01         89.44         7.14 o                         
  12   1   6        235.31        254.84        11.21 o                         
  13   1   6         50.44         65.96         6.33 o                         
  14   1   6         24.91         19.75         5.13 o                         
   0   2   6       2712.36       2825.85        20.04 o                         
   1   2   6        963.16        945.88        14.84 o                         
   2   2   6        513.08        531.09         6.94 o                         
   3   2   6         13.61         23.12         2.62 o                         
   4   2   6         98.06         83.38         2.77 o                         
   5   2   6       4328.63       4386.20        31.84 o                         
   6   2   6        495.57        499.43         8.60 o                         
   7   2   6        467.49        471.75         9.55 o                         
   8   2   6         14.02         16.33         3.73 o                         
   9   2   6        198.38        203.97         7.04 o                         
  10   2   6         13.22         14.05         2.97 o                         
  11   2   6        347.63        337.76        12.30 o                         
  12   2   6         51.09         47.75         6.51 o                         
  13   2   6         69.26         75.50         7.34 o                         
  14   2   6         62.41         59.51         8.06 o                         
   1   3   6       1171.79       1234.01         9.82 o                         
   2   3   6       1487.15       1625.97        15.50 o                         
   3   3   6        536.05        575.42        10.41 o                         
   4   3   6         17.14         15.60         2.14 o                         
   5   3   6         23.94         29.40         2.66 o                         
   6   3   6        345.98        313.08         6.38 o                         
   7   3   6          9.39          4.53         1.95 o                         
   8   3   6         49.30         47.53         3.61 o                         
   9   3   6        156.56        152.41         6.22 o                         
  10   3   6        152.86        141.91         7.67 o                         
  11   3   6        100.28         98.28         7.94 o                         
  12   3   6        514.05        505.13        20.26 o                         
  13   3   6        129.60        128.52        11.14 o                         
  14   3   6        124.60        128.71        10.63 o                         
   0   4   6        598.63        581.39        11.82 o                         
   1   4   6        497.02        513.37         9.94 o                         
   2   4   6        296.45        309.81         7.13 o                         
   3   4   6         81.08         86.44         3.58 o                         
   4   4   6        313.33        331.72         7.54 o                         
   5   4   6         14.02          9.72         1.74 o                         
   6   4   6        714.07        601.54        43.93 o                         
   7   4   6         11.21         12.13         2.43 o                         
   8   4   6        354.68        366.92        10.44 o                         
   9   4   6         31.84         28.20         4.11 o                         
  10   4   6        279.61        271.74        12.20 o                         
  11   4   6        136.69        144.96        11.22 o                         
  12   4   6        176.51        206.49        13.54 o                         
  13   4   6         24.18         27.51         7.74 o                         
   1   5   6        449.47        430.35        10.09 o                         
   2   5   6         29.44         25.43         2.74 o                         
   3   5   6         14.23         13.16         2.11 o                         
   4   5   6        153.09        163.05         5.09 o                         
   5   5   6        187.35        180.64         5.24 o                         
   6   5   6        376.79        360.44         9.58 o                         
   7   5   6        318.29        295.82        10.21 o                         
   8   5   6         56.01         59.27         5.30 o                         
   9   5   6        428.05        401.64        14.92 o                         
  10   5   6         30.17         28.56         4.90 o                         
  11   5   6         34.92         33.92         6.57 o                         
  12   5   6         39.21         35.91         7.35 o                         
   0   6   6         94.12        106.28         7.77 o                         
   1   6   6        852.94        835.93        14.03 o                         
   2   6   6        454.15        437.25        10.60 o                         
   3   6   6        115.45        113.92         5.72 o                         
   4   6   6         84.98         92.89         5.20 o                         
   5   6   6        406.17        442.08        10.83 o                         
   6   6   6        133.67        128.70         7.70 o                         
   7   6   6         51.10         47.82         4.95 o                         
   8   6   6         52.23         44.20         6.36 o                         
   9   6   6        311.69        287.86        13.39 o                         
  10   6   6         32.20         28.17         4.86 o                         
  11   6   6         87.76         89.37         7.92 o                         
  12   6   6         19.22         22.80         5.83 o                         
   1   7   6        705.71        703.18        14.33 o                         
   2   7   6        539.16        536.82        11.81 o                         
   3   7   6        477.93        439.17        11.50 o                         
   4   7   6        283.65        245.54        10.37 o                         
   5   7   6        759.78        709.57        17.44 o                         
   6   7   6         34.43         33.19         4.92 o                         
   7   7   6        269.86        263.72        10.55 o                         
   8   7   6         12.27         13.23         3.77 o                         
   9   7   6        115.51        112.76         9.06 o                         
  10   7   6         49.25         55.11         7.08 o                         
  11   7   6         73.59         97.86         8.85 o                         
   0   8   6        286.12        282.78        13.93 o                         
   1   8   6        301.61        312.70        10.35 o                         
   2   8   6        287.60        294.56        10.72 o                         
   3   8   6        133.94        132.75         8.78 o                         
   4   8   6        366.35        356.29        13.07 o                         
   5   8   6         13.03         18.70         4.40 o                         
   6   8   6         66.17         68.03         5.87 o                         
   7   8   6         27.48         37.71         5.06 o                         
   8   8   6         60.05         63.11         7.29 o                         
   9   8   6         37.04         46.35         6.75 o                         
   1   9   6        265.99        287.36        11.81 o                         
   2   9   6        131.62        127.34         8.24 o                         
   3   9   6        179.29        185.53         9.81 o                         
   4   9   6         57.04         60.44         7.08 o                         
   5   9   6         52.68         50.67         5.92 o                         
   6   9   6         44.58         35.41         4.93 o                         
   7   9   6         23.33         35.67         5.75 o                         
   0  10   6        205.70        207.87        16.83 o                         
   1  10   6         41.84         38.79         6.07 o                         
   2  10   6         78.63         70.88         8.29 o                         
   3  10   6         41.73         41.92         5.93 o                         
   4  10   6         73.31         82.77         9.69 o                         
   5  10   6         63.63         51.84         6.61 o                         
   2   0   7        500.02        538.74        10.95 o                         
   4   0   7        550.77        576.44         9.39 o                         
   6   0   7         78.40         73.69         6.70 o                         
   8   0   7        865.92        880.01        35.11 o                         
  10   0   7        263.69        260.00        13.00 o                         
  12   0   7        158.87        136.87        10.85 o                         
  14   0   7        154.33        183.31        20.85 o                         
   0   1   7        365.87        336.93         8.69 o                         
   1   1   7        702.89        739.21         8.99 o                         
   2   1   7        956.64       1021.12         9.33 o                         
   3   1   7        152.47        164.23         4.08 o                         
   4   1   7        149.28        128.42         3.52 o                         
   5   1   7        318.89        336.06         5.78 o                         
   6   1   7          2.77          3.73         1.73 o                         
   7   1   7         31.32         29.98         2.58 o                         
   8   1   7        139.60        140.41         4.84 o                         
   9   1   7        306.07        306.90         7.97 o                         
  10   1   7         96.07         95.88         5.59 o                         
  11   1   7         92.29         91.11         6.80 o                         
  12   1   7         83.61         80.83         6.09 o                         
  13   1   7         60.11         57.36         6.55 o                         
  14   1   7         48.56         50.13         7.71 o                         
   1   2   7        444.71        443.18         5.63 o                         
   2   2   7       2707.42       2780.13        26.76 o                         
   3   2   7        130.00        143.60         5.33 o                         
   4   2   7         25.45         33.55         3.06 o                         
   5   2   7        684.30        669.89         7.47 o                         
   6   2   7        227.52        218.45         5.02 o                         
   7   2   7        484.80        485.90         9.79 o                         
   8   2   7         47.23         47.64         3.65 o                         
   9   2   7        146.96        150.45         5.68 o                         
  10   2   7          9.20          8.74         2.85 o                         
  11   2   7        233.46        218.20        11.09 o                         
  12   2   7         15.08         14.76         4.87 o                         
  13   2   7        121.69        135.71        11.15 o                         
  14   2   7         39.28         35.19         6.59 o                         
   0   3   7        496.74        488.54         8.67 o                         
   1   3   7        604.26        686.14         7.71 o                         
   2   3   7       1304.65       1321.22        36.61 o                         
   3   3   7         17.17         12.87         2.72 o                         
   4   3   7        337.36        334.99        10.93 o                         
   5   3   7        480.50        398.63        21.56 o                         
   6   3   7        919.67        902.51        12.54 o                         
   7   3   7        338.54        332.44         7.58 o                         
   8   3   7        304.18        303.92         8.15 o                         
   9   3   7        161.03        141.14         6.82 o                         
  10   3   7        155.10        165.13         8.30 o                         
  11   3   7         39.52         35.71         6.35 o                         
  12   3   7        346.11        362.74        17.62 o                         
  13   3   7         96.99         99.54         9.88 o                         
   1   4   7        960.58        999.18        12.12 o                         
   2   4   7          6.58          7.33         1.90 o                         
   3   4   7        168.95        165.46         5.76 o                         
   4   4   7        258.58        270.10         7.88 o                         
   5   4   7         19.18         12.56         3.34 o                         
   6   4   7         17.21         16.19         2.39 o                         
   7   4   7         54.35         47.69         3.60 o                         
   8   4   7         88.47         77.11         5.93 o                         
   9   4   7        213.72        194.99         8.52 o                         
  10   4   7        189.25        184.68        10.59 o                         
  11   4   7         56.05         61.26         7.95 o                         
  12   4   7         97.27         94.46         9.76 o                         
  13   4   7          1.54          0.10         5.38 o                         
   0   5   7         17.42         21.58         6.18 o                         
   1   5   7         70.07         62.32         5.18 o                         
   2   5   7        268.78        250.43         7.67 o                         
   3   5   7        212.55        186.76         8.33 o                         
   4   5   7         28.57         25.70         1.98 o                         
   5   5   7        114.62        112.48         5.99 o                         
   6   5   7         46.10         45.23         4.99 o                         
   7   5   7        206.38        200.35         8.64 o                         
   8   5   7         13.42         16.29         3.64 o                         
   9   5   7          7.52         15.92         4.49 o                         
  10   5   7         12.88         19.16         4.72 o                         
  11   5   7        296.63        295.51        14.96 o                         
  12   5   7        128.24        139.96        10.94 o                         
   1   6   7          5.47          6.41         3.43 o                         
   2   6   7        965.41        941.61        19.17 o                         
   3   6   7        828.18        767.22        13.71 o                         
   4   6   7        244.27        225.86         9.60 o                         
   5   6   7         26.07         26.49         4.18 o                         
   6   6   7         21.13         14.78         4.13 o                         
   7   6   7         43.94         43.05         4.83 o                         
   8   6   7         18.99         22.06         4.28 o                         
   9   6   7        366.75        339.71        14.59 o                         
  10   6   7         83.09         76.07         7.11 o                         
  11   6   7         51.80         36.38         5.73 o                         
   0   7   7         15.57         14.32         4.04 o                         
   1   7   7        257.06        259.83         9.86 o                         
   2   7   7        349.71        349.78        10.93 o                         
   3   7   7        104.42         89.17         6.48 o                         
   4   7   7         17.98         26.24         4.61 o                         
   5   7   7        248.54        237.77        10.60 o                         
   6   7   7         27.89         24.84         4.23 o                         
   7   7   7          6.29          9.77         3.50 o                         
   8   7   7         90.42         96.89         7.53 o                         
   9   7   7         87.63         97.21        10.72 o                         
  10   7   7         44.79         72.58         7.90 o                         
   1   8   7         53.59         43.59         5.10 o                         
   2   8   7         47.72         47.93         6.13 o                         
   3   8   7        100.49         92.29         7.13 o                         
   4   8   7        365.72        350.26        14.90 o                         
   5   8   7         21.03         19.49         4.48 o                         
   6   8   7          7.31          5.30         3.58 o                         
   7   8   7          5.33          8.80         5.37 o                         
   8   8   7          7.82          6.88         4.70 o                         
   9   8   7        160.98        194.21        12.34 o                         
   0   9   7        323.76        319.00        19.93 o                         
   1   9   7         10.43          8.49         4.28 o                         
   2   9   7        248.69        260.25        12.98 o                         
   3   9   7         11.73          8.59         4.88 o                         
   4   9   7         61.42         55.10         6.76 o                         
   5   9   7          5.77          5.27         3.95 o                         
   6   9   7          8.07         11.68         3.81 o                         
   7   9   7         18.35         21.99         4.50 o                         
   1  10   7         45.54         48.99         7.19 o                         
   2  10   7          5.74          9.85         4.93 o                         
   3  10   7         33.33         36.16         6.24 o                         
   4  10   7        101.48        122.24        12.10 o                         
   0   0   8       1061.28       1233.05        41.88 o                         
   2   0   8       2845.61       2837.49        28.16 o                         
   4   0   8         42.74         42.57         3.14 o                         
   6   0   8        256.18        228.40         8.92 o                         
   8   0   8       2150.10       2186.52        60.20 o                         
  10   0   8        177.91        168.61        12.59 o                         
  12   0   8        128.36        100.84         9.38 o                         
  14   0   8         73.56         70.16        14.65 o                         
   1   1   8        333.17        370.37         7.13 o                         
   2   1   8        410.94        440.25         6.58 o                         
   3   1   8        280.54        269.71         5.30 o                         
   4   1   8        479.91        489.53         6.93 o                         
   5   1   8        101.09        108.64         3.77 o                         
   6   1   8         96.73         85.41         3.56 o                         
   7   1   8          8.74          8.03         2.06 o                         
   8   1   8        178.58        181.50         6.52 o                         
   9   1   8        831.26        817.02        13.50 o                         
  10   1   8         16.98         20.59         3.11 o                         
  11   1   8          9.97         15.87         3.27 o                         
  12   1   8          4.11          1.37         3.61 o                         
  13   1   8         43.00         53.66         6.36 o                         
  14   1   8         46.36         39.62         7.46 o                         
   0   2   8        211.30        208.78         5.61 o                         
   1   2   8        631.85        658.10         9.93 o                         
   2   2   8        351.13        373.87         6.43 o                         
   3   2   8       1203.09       1191.25        11.26 o                         
   4   2   8         69.12         68.12         3.47 o                         
   5   2   8        669.94        655.73         6.93 o                         
   6   2   8          8.09         10.64         1.49 o                         
   7   2   8       1214.36       1190.91        13.36 o                         
   8   2   8         78.17         89.73         4.34 o                         
   9   2   8        425.32        399.61         8.63 o                         
  10   2   8          4.88          6.29         2.60 o                         
  11   2   8        249.80        232.01        11.60 o                         
  12   2   8         59.07         64.83         8.76 o                         
  13   2   8        237.88        270.59        17.15 o                         
   1   3   8         12.43         11.54         1.67 o                         
   2   3   8        141.68        159.67         5.14 o                         
   3   3   8         67.04         56.65         3.65 o                         
   4   3   8         65.15         71.48         4.35 o                         
   5   3   8        103.73        111.49         4.74 o                         
   6   3   8        561.10        524.32        12.96 o                         
   7   3   8        384.35        355.57        10.52 o                         
   8   3   8        334.86        325.94         8.20 o                         
   9   3   8        380.20        349.44        10.00 o                         
  10   3   8         63.63         74.30         6.74 o                         
  11   3   8        208.87        219.10        13.28 o                         
  12   3   8         76.75         59.00         7.70 o                         
  13   3   8         39.64         36.27         6.81 o                         
   0   4   8       1507.22       1579.08        20.98 o                         
   1   4   8         94.84         90.25         6.58 o                         
   2   4   8        563.22        529.61         9.66 o                         
   3   4   8        106.04        101.38         5.09 o                         
   4   4   8        107.01        113.92         5.49 o                         
   5   4   8         30.50         31.25         3.63 o                         
   6   4   8        205.86        190.92         8.78 o                         
   7   4   8         60.10         65.80         5.77 o                         
   8   4   8       1158.04       1058.55        20.39 o                         
   9   4   8         34.74         40.11         4.40 o                         
  10   4   8        145.52        147.72         8.99 o                         
  11   4   8        155.98        147.31        10.53 o                         
  12   4   8         73.88         76.28         8.36 o                         
  13   4   8        116.71        129.57        16.48 o                         
   1   5   8       1424.77       1395.72        22.04 o                         
   2   5   8        172.98        176.34         8.49 o                         
   3   5   8        300.21        282.66        10.58 o                         
   4   5   8        284.77        272.87         7.88 o                         
   5   5   8         31.62         39.04         4.00 o                         
   6   5   8         50.02         53.45         5.39 o                         
   7   5   8         77.90         60.02         5.60 o                         
   8   5   8         10.84         10.05         3.50 o                         
   9   5   8        155.22        160.47        11.85 o                         
  10   5   8         28.98         23.18         4.81 o                         
  11   5   8         36.36         34.81         6.47 o                         
  12   5   8         62.30         54.54         7.71 o                         
   0   6   8        475.32        436.05        19.74 o                         
   1   6   8       2094.61       1957.86        25.63 o                         
   2   6   8        330.13        311.48        11.75 o                         
   3   6   8         36.14         43.54         5.05 o                         
   4   6   8        134.52        130.19         7.62 o                         
   5   6   8        116.67        109.91         7.25 o                         
   6   6   8        187.28        177.72         9.75 o                         
   7   6   8          5.40          8.40         3.49 o                         
   8   6   8         31.73         32.85         4.56 o                         
   9   6   8        405.12        393.22        15.80 o                         
  10   6   8         51.55         53.88         6.17 o                         
  11   6   8        151.07        142.80        11.03 o                         
   1   7   8         58.68         66.04         6.41 o                         
   2   7   8        447.00        441.79        14.67 o                         
   3   7   8        123.12        126.89         7.87 o                         
   4   7   8         31.34         29.14         4.67 o                         
   5   7   8         33.14         23.98         4.76 o                         
   6   7   8         36.25         32.77         4.90 o                         
   7   7   8         47.17         42.97         5.23 o                         
   8   7   8         15.00         19.96         4.28 o                         
   9   7   8         91.27         90.09         8.42 o                         
  10   7   8         20.52         34.29         5.84 o                         
   0   8   8       2159.16       2098.07        67.17 o                         
   1   8   8        452.73        425.20        15.71 o                         
   2   8   8        327.96        312.06        16.53 o                         
   3   8   8         85.98         83.67         7.35 o                         
   4   8   8          7.92         11.19         4.16 o                         
   5   8   8         75.31         77.45         8.17 o                         
   6   8   8        121.56        108.45         8.21 o                         
   7   8   8          5.13         14.03         4.11 o                         
   8   8   8         73.16         85.20         8.23 o                         
   1   9   8        178.57        185.23        11.30 o                         
   2   9   8         75.64         82.78         8.14 o                         
   3   9   8         40.66         41.59         6.36 o                         
   4   9   8          2.28          1.92         4.59 o                         
   5   9   8          9.75          5.95         4.61 o                         
   6   9   8          5.05          5.09         4.06 o                         
   0  10   8        328.51        348.22        22.31 o                         
   1  10   8        214.49        228.70        17.02 o                         
   2  10   8          3.63          5.75         5.22 o                         
   3  10   8        109.44        108.61         9.19 o                         
   2   0   9        292.04        298.69        13.02 o                         
   4   0   9        205.49        211.20         7.99 o                         
   6   0   9         17.84         12.72         2.88 o                         
   8   0   9       1632.16       1606.50        38.95 o                         
  10   0   9        601.86        596.70        34.59 o                         
  12   0   9         96.34         91.20        28.74 o                         
   0   1   9       3472.29       3672.79        53.58 o                         
   1   1   9        142.27        108.62         5.42 o                         
   2   1   9        502.30        531.68         7.57 o                         
   3   1   9        347.87        324.96         6.26 o                         
   4   1   9        344.07        369.74         7.90 o                         
   5   1   9          3.13          3.68         1.38 o                         
   6   1   9        165.09        160.54         4.66 o                         
   7   1   9        551.07        549.25        11.41 o                         
   8   1   9       1714.70       1699.76        20.73 o                         
   9   1   9        994.70        981.61        15.86 o                         
  10   1   9        109.03        116.04         6.15 o                         
  11   1   9         30.43         38.12         5.70 o                         
  12   1   9          3.09         -1.19         3.94 o                         
  13   1   9         44.60         56.89         8.62 o                         
   1   2   9        605.61        612.85         8.42 o                         
   2   2   9        548.46        476.39        20.47 o                         
   3   2   9        163.88        170.04         4.56 o                         
   4   2   9        206.85        205.49         5.57 o                         
   5   2   9        107.50        100.07         4.91 o                         
   6   2   9         65.85         63.84         3.09 o                         
   7   2   9        494.27        512.91         8.82 o                         
   8   2   9         65.67         78.10         3.91 o                         
   9   2   9        135.15        137.77         6.76 o                         
  10   2   9         12.24         15.77         3.44 o                         
  11   2   9         39.77         48.29         9.23 o                         
  12   2   9         72.40         87.85        10.14 o                         
  13   2   9        130.59        131.61        12.42 o                         
   0   3   9        794.28        852.27        18.74 o                         
   1   3   9        365.55        387.05         6.61 o                         
   2   3   9        678.55        675.65        13.03 o                         
   3   3   9        732.53        703.50        21.04 o                         
   4   3   9        242.97        232.67         7.58 o                         
   5   3   9        186.31        171.51         5.90 o                         
   6   3   9        109.68        117.67         5.32 o                         
   7   3   9        573.67        546.91        12.35 o                         
   8   3   9        677.76        631.22        13.17 o                         
   9   3   9        323.81        306.64        10.70 o                         
  10   3   9        218.55        220.19        10.51 o                         
  11   3   9          8.52         11.34         4.22 o                         
  12   3   9         28.59         29.53         6.18 o                         
  13   3   9         90.17         91.18        10.94 o                         
   1   4   9        389.83        371.36         7.66 o                         
   2   4   9        398.03        356.66         8.09 o                         
   3   4   9        273.72        279.33         8.39 o                         
   4   4   9          2.91          1.41         2.30 o                         
   5   4   9        184.93        164.72         7.02 o                         
   6   4   9        188.94        180.02         7.65 o                         
   7   4   9          5.14          8.30         3.60 o                         
   8   4   9        160.20        137.35         7.42 o                         
   9   4   9        298.69        297.84        10.93 o                         
  10   4   9        210.47        218.12        10.69 o                         
  11   4   9          5.47          7.31         4.20 o                         
  12   4   9        132.68        135.63        10.67 o                         
   0   5   9       1892.74       1909.85        36.94 o                         
   1   5   9        114.04        123.20         6.55 o                         
   2   5   9        382.86        384.02        12.43 o                         
   3   5   9         39.74         36.33         4.34 o                         
   4   5   9         82.80         85.91         4.85 o                         
   5   5   9        327.88        310.04         9.37 o                         
   6   5   9        302.84        269.53        10.84 o                         
   7   5   9        342.66        322.72        14.76 o                         
   8   5   9         55.40         51.48         5.63 o                         
   9   5   9        215.60        189.42        10.84 o                         
  10   5   9         71.17         80.16         7.18 o                         
  11   5   9         38.85         35.99         6.03 o                         
   1   6   9       1144.57       1100.13        19.45 o                         
   2   6   9         88.88         93.88         6.93 o                         
   3   6   9         14.33         15.65         3.92 o                         
   4   6   9          3.30         10.06         3.55 o                         
   5   6   9         71.38         70.91         6.17 o                         
   6   6   9        173.14        143.66         8.51 o                         
   7   6   9        119.76        100.33         7.35 o                         
   8   6   9         93.21         87.12         6.61 o                         
   9   6   9        184.89        186.92        11.21 o                         
  10   6   9         13.39         15.65         4.50 o                         
  11   6   9         20.67         25.40         5.82 o                         
   0   7   9        338.15        304.63        27.57 o                         
   1   7   9        289.48        269.54        12.13 o                         
   2   7   9        136.49        150.75         9.14 o                         
   3   7   9         16.67         15.19         4.23 o                         
   4   7   9         97.30         93.20         7.72 o                         
   5   7   9         29.99         31.56         4.65 o                         
   6   7   9         26.58         32.05         4.95 o                         
   7   7   9         62.20         51.15         6.10 o                         
   8   7   9          4.17          6.89         3.69 o                         
   9   7   9         12.59          9.80         6.46 o                         
   1   8   9         26.19         21.66         4.91 o                         
   2   8   9        226.49        226.06        12.32 o                         
   3   8   9         55.12         54.39         6.19 o                         
   4   8   9          0.18          2.81         3.54 o                         
   5   8   9         36.71         26.82         4.68 o                         
   6   8   9         76.91         76.65         9.55 o                         
   7   8   9         58.26         63.84         7.11 o                         
   8   8   9         58.75         76.51         7.39 o                         
   0   9   9        143.34        139.44        14.09 o                         
   1   9   9        230.45        220.86        12.48 o                         
   2   9   9        200.03        200.72        11.89 o                         
   3   9   9         93.03         94.85         8.65 o                         
   4   9   9          4.56          2.63         4.74 o                         
   5   9   9         58.52         66.26         7.60 o                         
   6   9   9         12.30          7.30         3.98 o                         
   1  10   9        274.74        323.66        15.60 o                         
   0   0  10       2398.89       2348.87        65.49 o                         
   2   0  10       2818.68       2701.87        56.53 o                         
   4   0  10        350.08        362.19        16.24 o                         
   6   0  10        393.85        391.10        12.83 o                         
   8   0  10        427.00        403.09        13.66 o                         
  10   0  10        196.12        181.80        16.94 o                         
  12   0  10         22.91         13.20        17.24 o                         
   1   1  10         61.65         59.22         5.41 o                         
   2   1  10        188.91        192.15         6.61 o                         
   3   1  10        148.60        160.89         4.31 o                         
   4   1  10        349.66        350.45        10.17 o                         
   5   1  10        187.00        183.54         6.87 o                         
   6   1  10        354.91        354.27         8.34 o                         
   7   1  10        226.77        223.00         7.54 o                         
   8   1  10        464.84        451.57        10.01 o                         
   9   1  10        115.60        113.57         6.41 o                         
  10   1  10         71.13         60.61         5.66 o                         
  11   1  10         21.95         17.11         4.54 o                         
  12   1  10          8.86          2.95        10.58 o                         
  13   1  10         33.42         49.26        10.52 o                         
   0   2  10        145.03        151.06         6.23 o                         
   1   2  10        342.13        343.86         6.10 o                         
   2   2  10         73.29         70.73         3.03 o                         
   3   2  10        153.95        145.65         4.67 o                         
   4   2  10        404.46        394.51         8.09 o                         
   5   2  10        678.15        672.29        14.28 o                         
   6   2  10          3.06          7.21         1.88 o                         
   7   2  10        178.12        165.80         6.57 o                         
   8   2  10         69.14         80.65         5.23 o                         
   9   2  10        126.12        125.97         6.51 o                         
  10   2  10         30.31         29.11         4.62 o                         
  11   2  10         12.78         30.01         6.05 o                         
  12   2  10         95.19         97.72         9.00 o                         
  13   2  10         20.04         10.49        11.54 o                         
   1   3  10         85.70         90.59         3.36 o                         
   2   3  10          4.42          8.22         1.99 o                         
   3   3  10        305.94        279.42         8.53 o                         
   4   3  10          7.12          4.40         1.97 o                         
   5   3  10        162.53        154.30         5.86 o                         
   6   3  10         47.11         52.87         3.90 o                         
   7   3  10         37.81         36.03         4.01 o                         
   8   3  10        275.41        269.20         9.69 o                         
   9   3  10        515.11        473.34        13.58 o                         
  10   3  10        298.87        300.26        12.33 o                         
  11   3  10        167.73        153.99        10.64 o                         
  12   3  10         39.45         49.57         6.90 o                         
   0   4  10        325.93        329.03         9.65 o                         
   1   4  10       1394.17       1417.73        12.53 o                         
   2   4  10        596.44        571.56         9.96 o                         
   3   4  10        102.50        114.90         6.06 o                         
   4   4  10        186.12        205.41         7.66 o                         
   5   4  10         61.87         57.93         4.60 o                         
   6   4  10        139.31        145.93         7.09 o                         
   7   4  10         14.55         18.65         3.65 o                         
   8   4  10        219.52        216.31         9.98 o                         
   9   4  10        233.82        216.26         9.58 o                         
  10   4  10         38.72         62.73         6.33 o                         
  11   4  10         39.93         48.99         6.82 o                         
  12   4  10         11.60         28.72         6.06 o                         
   1   5  10        163.14        164.46         7.46 o                         
   2   5  10        104.90        114.89         9.48 o                         
   3   5  10        672.77        638.60        16.68 o                         
   4   5  10         45.97         51.94         5.24 o                         
   5   5  10         56.06         62.26         5.77 o                         
   6   5  10        182.52        168.93         8.99 o                         
   7   5  10        158.70        134.48         8.16 o                         
   8   5  10         19.42         24.94         4.54 o                         
   9   5  10         16.86          4.35         4.22 o                         
  10   5  10         26.23         21.02         4.68 o                         
  11   5  10         31.01         29.12         5.39 o                         
   0   6  10       1522.33       1480.38        50.88 o                         
   1   6  10         38.65         48.21         4.74 o                         
   2   6  10        111.51        113.94         7.79 o                         
   3   6  10        231.33        216.98        10.60 o                         
   4   6  10          9.32          8.39         3.77 o                         
   5   6  10         37.12         39.02         5.17 o                         
   6   6  10          8.00          3.58         3.44 o                         
   7   6  10         76.52         73.77         6.71 o                         
   8   6  10         35.31         33.90         4.79 o                         
   9   6  10         85.69         74.43         7.79 o                         
  10   6  10          2.90          8.80         6.51 o                         
   1   7  10         58.76         53.83         7.77 o                         
   2   7  10         81.94         81.17         6.46 o                         
   3   7  10        109.02         99.34         8.02 o                         
   4   7  10        130.94        136.72         8.60 o                         
   5   7  10         95.47         79.36         6.70 o                         
   6   7  10          4.85         -1.37         3.35 o                         
   7   7  10         32.56         28.30         4.81 o                         
   8   7  10         62.87         55.21         6.41 o                         
   9   7  10         14.15         13.81         5.33 o                         
   0   8  10         34.60         24.57        15.04 o                         
   1   8  10        435.28        440.23        16.48 o                         
   2   8  10        148.79        155.95        10.26 o                         
   3   8  10         57.65         52.62         7.52 o                         
   4   8  10         56.27         54.76         9.58 o                         
   5   8  10         41.18         39.20         5.38 o                         
   6   8  10         17.99         15.54         4.46 o                         
   7   8  10         39.64         40.17         5.94 o                         
   1   9  10         74.07         77.62         9.10 o                         
   2   9  10        164.35        147.90        11.60 o                         
   3   9  10        116.22        110.20         9.09 o                         
   4   9  10          8.92          7.65         5.76 o                         
   5   9  10         35.96         35.36         9.67 o                         
   2   0  11        570.78        615.65        56.12 o                         
   4   0  11        339.32        328.38        11.95 o                         
   6   0  11       3285.20       3127.67        58.61 o                         
   8   0  11          7.57          2.21         3.22 o                         
  10   0  11        335.75        291.46        19.30 o                         
  12   0  11         14.01         13.17        18.02 o                         
   0   1  11        393.36        422.74        20.78 o                         
   1   1  11        621.53        638.94        15.82 o                         
   2   1  11         25.08         25.27         2.74 o                         
   3   1  11        137.00        124.27         4.50 o                         
   4   1  11        285.40        267.94         7.00 o                         
   5   1  11        842.75        801.08        16.25 o                         
   6   1  11       1236.36       1210.23        20.62 o                         
   7   1  11        764.29        752.66        17.00 o                         
   8   1  11         23.03         23.99         3.46 o                         
   9   1  11        143.49        142.39         7.46 o                         
  10   1  11         49.54         43.49         4.62 o                         
  11   1  11         52.27         64.10        11.14 o                         
  12   1  11         10.64         12.13         6.17 o                         
   1   2  11        176.78        179.21         5.78 o                         
   2   2  11         93.71         90.80         3.33 o                         
   3   2  11        325.84        276.65        15.77 o                         
   4   2  11         42.66         52.13         4.31 o                         
   5   2  11        236.36        234.84         8.45 o                         
   6   2  11         61.83         67.79         4.57 o                         
   7   2  11       1035.67        989.32        15.79 o                         
   8   2  11        218.89        209.24         7.62 o                         
   9   2  11        439.74        417.94        11.89 o                         
  10   2  11         44.41         42.57         7.26 o                         
  11   2  11          7.32          8.36         4.76 o                         
  12   2  11         56.03         62.95        11.15 o                         
   0   3  11        289.44        284.49         9.55 o                         
   1   3  11         40.77         42.29         2.77 o                         
   2   3  11         73.23         71.50         4.47 o                         
   3   3  11         51.96         46.86         4.12 o                         
   4   3  11        156.32        142.12         7.17 o                         
   5   3  11       1161.47       1140.29        15.88 o                         
   6   3  11          5.84          1.27         2.86 o                         
   7   3  11        398.40        369.49        11.35 o                         
   8   3  11         83.55         94.15         6.13 o                         
   9   3  11         37.44         42.91         4.39 o                         
  10   3  11        157.45        172.51         9.65 o                         
  11   3  11        125.43        138.34        10.22 o                         
  12   3  11         69.60         79.61         9.29 o                         
   1   4  11        363.56        348.87        13.23 o                         
   2   4  11        291.30        287.96        10.45 o                         
   3   4  11        220.36        225.85         8.40 o                         
   4   4  11         66.41         63.76         4.86 o                         
   5   4  11        150.98        132.37         6.68 o                         
   6   4  11        258.50        236.17         9.22 o                         
   7   4  11        168.76        150.57         7.56 o                         
   8   4  11         31.57         20.43         4.30 o                         
   9   4  11         96.50         94.87         7.24 o                         
  10   4  11         62.62         62.14         6.47 o                         
  11   4  11        146.45        138.65        15.13 o                         
   0   5  11        990.44       1043.02        21.14 o                         
   1   5  11        758.59        712.04        15.15 o                         
   2   5  11        402.70        418.29        13.53 o                         
   3   5  11        633.34        614.89        16.72 o                         
   4   5  11        279.93        268.51        11.76 o                         
   5   5  11        333.63        308.19        11.76 o                         
   6   5  11         95.79         84.56         6.71 o                         
   7   5  11         75.13         77.60         6.56 o                         
   8   5  11         47.09         43.53         5.27 o                         
   9   5  11         23.21         16.73         5.07 o                         
  10   5  11         23.22          9.52         4.29 o                         
  11   5  11         31.41         20.77         5.43 o                         
   1   6  11        238.82        229.51        10.92 o                         
   2   6  11         71.60         75.37         5.95 o                         
   3   6  11         60.27         61.56         5.95 o                         
   4   6  11         55.11         51.98         5.92 o                         
   5   6  11         22.27         15.95         3.96 o                         
   6   6  11          2.63          3.69         3.84 o                         
   7   6  11         82.51         74.80         6.52 o                         
   8   6  11        129.71        125.13         9.84 o                         
   9   6  11         24.32         28.45         5.10 o                         
  10   6  11         48.84         43.04         6.21 o                         
   0   7  11        218.05        196.13        15.35 o                         
   1   7  11        143.05        128.80         9.05 o                         
   2   7  11         40.66         32.31         5.23 o                         
   3   7  11        179.83        186.47        12.17 o                         
   4   7  11        130.10        132.73         9.34 o                         
   5   7  11         53.05         61.34         6.37 o                         
   6   7  11         16.61         22.21         4.52 o                         
   7   7  11        129.32        131.23         9.03 o                         
   8   7  11         24.26         21.88         4.97 o                         
   1   8  11        111.25        122.88         9.14 o                         
   2   8  11        126.79        148.02        10.07 o                         
   3   8  11         53.56         55.20         6.57 o                         
   4   8  11        167.79        163.25        12.35 o                         
   5   8  11          0.81         16.67         6.75 o                         
   6   8  11         24.83         29.75         6.09 o                         
   0   9  11        897.59        914.64        35.71 o                         
   1   9  11         55.07         66.39        12.49 o                         
   2   9  11        219.51        225.16        12.83 o                         
   3   9  11         53.74         46.73         8.54 o                         
   4   9  11         91.82         95.54         9.05 o                         
   0   0  12        592.51        581.43        36.60 o                         
   2   0  12        280.16        300.10        19.12 o                         
   4   0  12         57.20         62.22         8.50 o                         
   6   0  12       2811.46       2838.01        45.87 o                         
   8   0  12         49.92         43.47         9.21 o                         
  10   0  12        190.22        181.93        14.95 o                         
  12   0  12         76.58         84.29        15.60 o                         
   1   1  12        292.22        294.38        11.46 o                         
   2   1  12        122.23        125.46         8.06 o                         
   3   1  12        637.45        615.50        10.99 o                         
   4   1  12        169.16        156.66         8.61 o                         
   5   1  12        172.76        175.92         8.78 o                         
   6   1  12          4.14          5.66         3.15 o                         
   7   1  12        222.91        232.54         8.99 o                         
   8   1  12        175.84        176.60         7.65 o                         
   9   1  12         54.80         54.05         4.61 o                         
  10   1  12         25.29         32.08         5.46 o                         
  11   1  12        111.72        100.84         9.60 o                         
  12   1  12          0.77          1.47         4.96 o                         
   0   2  12        237.51        222.75        11.68 o                         
   1   2  12         55.29         60.39         3.46 o                         
   2   2  12         19.84         18.76         2.62 o                         
   3   2  12        129.90        121.86         8.53 o                         
   4   2  12        492.86        494.85        11.90 o                         
   5   2  12        386.07        338.09        11.20 o                         
   6   2  12         64.16         60.09         4.99 o                         
   7   2  12        160.25        152.65         6.60 o                         
   8   2  12          5.74         11.88         4.21 o                         
   9   2  12         35.74         34.06         6.19 o                         
  10   2  12         17.68         16.07         4.20 o                         
  11   2  12        125.79        124.65        10.59 o                         
  12   2  12         21.02         28.94         6.47 o                         
   1   3  12         21.89         23.54         2.33 o                         
   2   3  12        199.42        193.22         7.13 o                         
   3   3  12        229.37        225.25         8.03 o                         
   4   3  12        226.23        216.72         8.75 o                         
   5   3  12         87.06         88.90         5.69 o                         
   6   3  12         80.16         71.17         5.31 o                         
   7   3  12        105.83        101.57         6.44 o                         
   8   3  12          9.65          7.43         3.05 o                         
   9   3  12         45.35         42.53         4.33 o                         
  10   3  12         34.02         32.73         4.69 o                         
  11   3  12         19.53         32.33         5.86 o                         
   0   4  12        169.56        165.27         7.36 o                         
   1   4  12        409.24        408.39         8.95 o                         
   2   4  12         30.69         38.49         3.80 o                         
   3   4  12        107.19        113.10         6.23 o                         
   4   4  12         31.48         35.42         5.03 o                         
   5   4  12        361.76        347.02        10.79 o                         
   6   4  12        714.00        656.73        17.09 o                         
   7   4  12        223.40        207.86        10.13 o                         
   8   4  12         25.76         31.25         6.15 o                         
   9   4  12         34.81         36.34         4.59 o                         
  10   4  12        149.87        140.98         9.49 o                         
  11   4  12        142.00        116.77         9.88 o                         
   1   5  12         41.54         39.11         5.04 o                         
   2   5  12        650.53        684.16        15.67 o                         
   3   5  12        243.49        255.86        11.29 o                         
   4   5  12        258.63        256.18        11.60 o                         
   5   5  12        108.19         95.52         7.16 o                         
   6   5  12         30.05         29.87         4.62 o                         
   7   5  12         93.97         85.59         7.36 o                         
   8   5  12         84.93         84.91         7.35 o                         
   9   5  12          0.45          2.05         3.86 o                         
  10   5  12        200.45        205.35        11.52 o                         
   0   6  12        151.78        174.87        13.82 o                         
   1   6  12        509.47        488.11        15.82 o                         
   2   6  12         12.43         20.55         4.40 o                         
   3   6  12          3.65          4.02         3.51 o                         
   4   6  12         44.63         40.92         5.71 o                         
   5   6  12        184.09        177.44        10.41 o                         
   6   6  12        168.75        166.83         9.70 o                         
   7   6  12         31.85         44.89         6.22 o                         
   8   6  12          2.71          9.57         4.25 o                         
   9   6  12         23.46         13.15         4.89 o                         
   1   7  12         87.84         86.31         9.33 o                         
   2   7  12          6.51         12.77         4.16 o                         
   3   7  12         46.84         56.06         6.68 o                         
   4   7  12        126.39        131.93        10.60 o                         
   5   7  12          0.02         14.53         5.25 o                         
   6   7  12         16.72         21.55         5.48 o                         
   7   7  12         45.41         39.83         6.18 o                         
   8   7  12        106.32        100.82         9.15 o                         
   0   8  12         32.49         20.12        11.71 o                         
   1   8  12         58.05         62.67         7.07 o                         
   2   8  12         34.75         28.64         5.45 o                         
   3   8  12        121.75        140.26        10.14 o                         
   4   8  12         61.29         77.38         8.92 o                         
   5   8  12         39.61         41.09         7.03 o                         
   6   8  12         16.55         31.69         7.12 o                         
   1   9  12         28.94         29.96         6.18 o                         
   2   9  12        587.95        610.29        21.08 o                         
   2   0  13        397.76        388.29        22.57 o                         
   4   0  13        202.79        202.63        14.40 o                         
   6   0  13        253.09        213.44        13.16 o                         
   8   0  13        439.68        410.81        18.20 o                         
  10   0  13        231.83        227.05        16.72 o                         
   0   1  13        372.75        327.66        20.23 o                         
   1   1  13         86.14         92.67         7.30 o                         
   2   1  13        108.69        114.48         7.89 o                         
   3   1  13        168.40        145.88         8.58 o                         
   4   1  13       1379.06       1332.06        24.61 o                         
   5   1  13         14.38         13.42         4.10 o                         
   6   1  13        184.29        184.80        10.24 o                         
   7   1  13         73.98         79.94         6.49 o                         
   8   1  13        296.86        299.92        13.13 o                         
   9   1  13         26.86         28.90         5.40 o                         
  10   1  13        114.38        108.04         9.36 o                         
  11   1  13         75.19         80.77         9.04 o                         
   1   2  13        135.40        111.88         5.86 o                         
   2   2  13        365.71        322.37         7.75 o                         
   3   2  13        967.94        974.39        15.97 o                         
   4   2  13        321.55        323.61         9.88 o                         
   5   2  13        111.32        107.85         6.68 o                         
   6   2  13         39.05         34.77         5.24 o                         
   7   2  13         38.27         40.14         4.72 o                         
   8   2  13        123.11        117.84         7.47 o                         
   9   2  13         18.76         20.52         5.36 o                         
  10   2  13          5.76          3.97         4.34 o                         
  11   2  13          1.82         10.79         5.52 o                         
   0   3  13         46.46         44.42         4.38 o                         
   1   3  13         73.92         74.40         4.09 o                         
   2   3  13        275.63        310.92         8.90 o                         
   3   3  13        250.08        258.65         8.75 o                         
   4   3  13        296.52        291.93        10.33 o                         
   5   3  13         67.94         85.82         6.15 o                         
   6   3  13         93.53         85.55         5.79 o                         
   7   3  13         73.17         77.02         5.83 o                         
   8   3  13         16.04         16.00         3.48 o                         
   9   3  13         55.87         52.65         5.06 o                         
  10   3  13         50.72         47.80         9.65 o                         
  11   3  13        249.38        254.44        17.80 o                         
   1   4  13         99.86         97.17         4.85 o                         
   2   4  13         59.33         59.45         4.84 o                         
   3   4  13       1197.34       1159.70        22.86 o                         
   4   4  13        114.79        111.34         7.86 o                         
   5   4  13         40.35         38.29         5.43 o                         
   6   4  13         84.85         82.45         6.76 o                         
   7   4  13        111.31        109.15         7.55 o                         
   8   4  13         21.75         18.79         4.76 o                         
   9   4  13         11.13         12.39         3.89 o                         
  10   4  13         49.46         52.45         7.05 o                         
   0   5  13        129.72        106.89        11.31 o                         
   1   5  13        128.94        138.89         8.42 o                         
   2   5  13        213.16        222.15        10.42 o                         
   3   5  13        136.56        150.67         9.06 o                         
   4   5  13        278.35        268.61        12.13 o                         
   5   5  13         89.88         94.48         7.76 o                         
   6   5  13          5.97         13.56         4.03 o                         
   7   5  13         71.01         72.31         6.74 o                         
   8   5  13         50.04         54.73         7.29 o                         
   9   5  13          0.18          6.26         7.40 o                         
   1   6  13         16.02         23.08         4.77 o                         
   2   6  13         21.23         25.75         4.75 o                         
   3   6  13         46.15         49.45         5.81 o                         
   4   6  13         80.78         77.48         7.99 o                         
   5   6  13        114.99        118.45         8.95 o                         
   6   6  13         33.80         37.54         6.23 o                         
   7   6  13          0.29          4.91         4.33 o                         
   8   6  13          8.38         11.61         4.55 o                         
   0   7  13         76.76         77.94        10.35 o                         
   1   7  13         66.73         64.44         6.99 o                         
   2   7  13        112.12        119.34         8.96 o                         
   3   7  13        143.92        149.20         9.95 o                         
   4   7  13        248.95        241.77        16.47 o                         
   5   7  13        182.75        197.23        15.31 o                         
   6   7  13         20.47         15.10         5.85 o                         
   7   7  13         58.00         66.75         8.90 o                         
   1   8  13         10.45          9.44         5.79 o                         
   2   8  13         22.27         26.87         9.69 o                         
   3   8  13         31.72         38.48         8.54 o                         
   4   8  13         20.15         36.24         8.70 o                         
   0   0  14       1276.19       1173.11        56.05 o                         
   2   0  14        789.39        817.66        33.50 o                         
   4   0  14        888.77        880.97        29.38 o                         
   6   0  14         32.64         26.53         6.19 o                         
   8   0  14        145.81        144.82        11.48 o                         
  10   0  14        315.53        317.48        32.10 o                         
   1   1  14        208.91        207.09        10.67 o                         
   2   1  14         85.19         92.75         6.98 o                         
   3   1  14        417.93        420.43        14.41 o                         
   4   1  14        787.37        781.70        23.09 o                         
   5   1  14        346.89        346.94        12.68 o                         
   6   1  14         86.95         71.56         6.34 o                         
   7   1  14        241.96        240.20        11.47 o                         
   8   1  14        146.09        147.10        10.40 o                         
   9   1  14         34.16         31.73         4.78 o                         
  10   1  14        126.84        137.65        11.05 o                         
  11   1  14         79.39         79.94         9.23 o                         
   0   2  14        118.04        121.18         9.24 o                         
   1   2  14        315.87        277.11         9.22 o                         
   2   2  14         31.46         28.89         4.62 o                         
   3   2  14       1633.90       1648.98        29.44 o                         
   4   2  14         17.74         22.00         4.27 o                         
   5   2  14        475.45        456.21        15.66 o                         
   6   2  14        188.89        182.55        10.48 o                         
   7   2  14        248.71        239.45        11.53 o                         
   8   2  14          3.03          8.03         3.47 o                         
   9   2  14         26.90         17.94         3.74 o                         
  10   2  14         38.36         47.56         6.96 o                         
   1   3  14        536.10        506.86        13.59 o                         
   2   3  14        881.35        874.05        18.17 o                         
   3   3  14        100.01         80.41         6.20 o                         
   4   3  14        526.55        514.19        16.20 o                         
   5   3  14        489.71        503.47        16.34 o                         
   6   3  14         67.75         68.05         7.00 o                         
   7   3  14        138.35        123.20         8.09 o                         
   8   3  14         19.94         17.54         4.53 o                         
   9   3  14         95.13         88.85         7.44 o                         
  10   3  14         72.23         75.02        12.09 o                         
   0   4  14        206.17        213.88        20.72 o                         
   1   4  14        123.37        116.42        11.43 o                         
   2   4  14        301.31        324.50        17.98 o                         
   3   4  14        106.79         97.07         8.74 o                         
   4   4  14        289.03        272.69        14.03 o                         
   5   4  14          0.42          4.70         4.46 o                         
   6   4  14         98.41        117.84        10.00 o                         
   7   4  14         39.48         37.35         5.71 o                         
   8   4  14         85.55         93.74         8.30 o                         
   9   4  14         46.07         44.98         6.27 o                         
   1   5  14        114.43        111.95        11.71 o                         
   2   5  14         56.15         65.76         9.55 o                         
   3   5  14          2.36         11.15         5.95 o                         
   4   5  14          1.92          9.02         7.26 o                         
   5   5  14          2.79          3.18         4.96 o                         
   6   5  14         32.80         49.43         7.30 o                         
   7   5  14          8.48         12.73         4.71 o                         
   8   5  14         25.34         25.22         7.22 o                         
   0   6  14         85.39         93.78        15.68 o                         
   1   6  14         45.29         50.71         8.55 o                         
   2   6  14         57.91         67.87         9.65 o                         
   3   6  14        137.97        131.12        12.70 o                         
   4   6  14         53.91         84.89        11.03 o                         
   5   6  14        231.56        232.84        16.49 o                         
   6   6  14        138.87        140.14        13.32 o                         
   7   6  14         92.66        100.35         9.53 o                         
   1   7  14         14.23         21.97         7.71 o                         
   2   7  14         40.45         52.55         8.99 o                         
   3   7  14         93.29         92.13        12.71 o                         
   4   7  14          3.84          1.13         6.03 o                         
   5   7  14         99.24        113.58        12.63 o                         
   0   8  14        165.37        155.67        20.02 o                         
   1   8  14          4.26         12.22         7.47 o                         
   2   8  14        132.49        150.38        14.01 o                         
   2   0  15         42.03         54.80        10.79 o                         
   4   0  15        903.20        891.30        30.54 o                         
   6   0  15        349.22        312.23        17.39 o                         
   8   0  15         26.62         28.32         8.04 o                         
  10   0  15        187.05        180.90        21.30 o                         
   0   1  15        189.89        155.64        11.92 o                         
   1   1  15         66.42         56.47         6.21 o                         
   2   1  15         81.83         65.83         6.76 o                         
   3   1  15        143.65        140.24         9.05 o                         
   4   1  15        268.77        249.62        11.85 o                         
   5   1  15         29.35         26.73         4.79 o                         
   6   1  15         38.26         34.50         5.33 o                         
   7   1  15          9.80         14.93         4.60 o                         
   8   1  15        201.13        216.26        12.21 o                         
   9   1  15          0.49          8.43         4.77 o                         
  10   1  15        172.64        179.25        12.68 o                         
   1   2  15        188.71        188.61        11.07 o                         
   2   2  15         24.82         37.50         5.09 o                         
   3   2  15        838.06        778.06        18.59 o                         
   4   2  15         69.17         75.61         6.54 o                         
   5   2  15        130.71        130.18         8.36 o                         
   6   2  15         30.76         29.16         5.00 o                         
   7   2  15          8.01         -0.27         4.94 o                         
   8   2  15         19.15         12.74         4.28 o                         
   9   2  15         82.75         68.20         6.75 o                         
  10   2  15        273.64        278.70        19.41 o                         
   0   3  15        179.03        191.53        16.02 o                         
   1   3  15        375.90        385.21        14.04 o                         
   2   3  15         41.18         45.61         5.09 o                         
   3   3  15        160.63        139.06         7.98 o                         
   4   3  15        135.97        144.53         9.32 o                         
   5   3  15        203.14        211.38        13.14 o                         
   6   3  15        168.73        168.50        12.17 o                         
   7   3  15         11.23         30.23         6.66 o                         
   8   3  15         46.06         43.90         6.60 o                         
   9   3  15         23.90         28.13         5.72 o                         
   1   4  15        162.93        143.13        13.09 o                         
   2   4  15         82.12         88.91        11.00 o                         
   3   4  15         22.61         43.05         8.92 o                         
   4   4  15        471.10        446.25        20.58 o                         
   5   4  15        163.64        159.84        11.43 o                         
   6   4  15         21.14         20.88         6.06 o                         
   7   4  15        125.88        127.08        10.90 o                         
   8   4  15         66.24         76.41         8.64 o                         
   9   4  15          2.99         -2.50         5.08 o                         
   0   5  15        244.97        269.39        24.97 o                         
   1   5  15        158.19        188.63        15.09 o                         
   2   5  15         49.53         53.12         8.95 o                         
   3   5  15         15.12          9.11         6.42 o                         
   4   5  15        295.75        284.95        25.89 o                         
   5   5  15         88.47         74.03        15.30 o                         
   6   5  15        184.74        190.95        12.93 o                         
   7   5  15         86.15        101.88        10.00 o                         
   8   5  15         42.67         51.08         8.61 o                         
   1   6  15        118.82        128.09        12.63 o                         
   2   6  15         73.61         88.54        11.03 o                         
   3   6  15         34.34         58.70         9.70 o                         
   4   6  15         61.24         73.85        10.59 o                         
   5   6  15         46.95         62.26        10.03 o                         
   6   6  15         89.99        119.03        13.32 o                         
   0   7  15        111.72        114.74        17.35 o                         
   1   7  15         33.79         32.40         8.67 o                         
   2   7  15          9.63         18.09         7.32 o                         
   3   7  15         92.86        100.27        12.15 o                         
   4   7  15         16.01         32.80         8.41 o                         
   0   0  16        241.46        237.42        28.52 o                         
   2   0  16        262.70        272.41        21.48 o                         
   4   0  16         31.86         24.01        10.32 o                         
   6   0  16        126.09        152.24        12.57 o                         
   8   0  16         95.23        119.23        13.64 o                         
   1   1  16        178.93        154.55         9.37 o                         
   2   1  16         92.37         94.81         7.88 o                         
   3   1  16        271.95        264.48        12.50 o                         
   4   1  16         58.25         57.50         6.45 o                         
   5   1  16         68.98         61.79         7.01 o                         
   6   1  16         40.21         44.20         5.84 o                         
   7   1  16         10.53         13.08         4.24 o                         
   8   1  16        134.97        134.12         9.18 o                         
   9   1  16         22.93         13.21         4.30 o                         
   0   2  16        103.56         91.13        13.88 o                         
   1   2  16       1095.05       1026.28        24.26 o                         
   2   2  16         77.02         84.95         6.92 o                         
   3   2  16         25.31         20.47         4.13 o                         
   4   2  16         23.74         23.65         4.42 o                         
   5   2  16         46.71         41.81         5.33 o                         
   6   2  16         22.10         15.45         4.23 o                         
   7   2  16        259.25        251.62        12.34 o                         
   8   2  16        131.69        127.43         9.23 o                         
   9   2  16         91.16         96.64         8.78 o                         
   1   3  16        388.13        396.44        17.02 o                         
   2   3  16        153.84        127.13        10.20 o                         
   3   3  16        118.49        112.77        10.07 o                         
   4   3  16        236.04        224.25        13.48 o                         
   5   3  16        128.82        141.66        11.25 o                         
   6   3  16        124.60        119.32        10.43 o                         
   7   3  16         25.15         24.32         5.89 o                         
   8   3  16         18.44         15.62         5.99 o                         
   0   4  16         89.84         95.82        16.25 o                         
   1   4  16          4.73          8.09         6.31 o                         
   2   4  16         82.36         69.09        10.04 o                         
   3   4  16         82.96         81.53        10.64 o                         
   4   4  16         77.49         93.72        11.03 o                         
   5   4  16         32.61         34.50         8.89 o                         
   6   4  16         99.97        103.70        10.17 o                         
   7   4  16         44.28         46.66         7.26 o                         
   8   4  16         82.17         82.48         8.86 o                         
   1   5  16        133.90        154.86        13.95 o                         
   2   5  16         25.26         24.89         7.27 o                         
   3   5  16        120.49        132.81        13.20 o                         
   4   5  16          4.32         11.39         6.72 o                         
   5   5  16         20.75         24.02         8.67 o                         
   6   5  16         71.75         96.23        11.77 o                         
   0   6  16         30.10         40.31        12.21 o                         
   1   6  16        138.48        167.00        15.04 o                         
   2   6  16         90.90         99.26        11.92 o                         
   3   6  16         69.36         86.93        11.67 o                         
   4   6  16         72.29         86.86        11.65 o                         
   5   6  16         77.01         96.63        21.06 o                         
   1   7  16          1.93          3.57         6.04 o                         
   2   0  17          0.48          6.66         5.81 o                         
   4   0  17         39.61         45.63         7.72 o                         
   6   0  17         81.00         86.42        10.06 o                         
   8   0  17          4.21          4.81         6.68 o                         
   0   1  17        819.57        771.73        31.04 o                         
   1   1  17         55.64         52.62         6.20 o                         
   2   1  17         52.38         38.39         6.05 o                         
   3   1  17         50.38         46.64         6.04 o                         
   4   1  17         27.25         25.68         5.00 o                         
   5   1  17         29.48         26.99         4.84 o                         
   6   1  17        127.62        132.34         9.31 o                         
   7   1  17         73.53         72.54         7.62 o                         
   8   1  17         79.32         69.70         7.43 o                         
   1   2  17        639.44        627.60        19.71 o                         
   2   2  17         23.42         27.11         5.89 o                         
   3   2  17         44.14         38.63         5.24 o                         
   4   2  17         30.95         43.58         5.64 o                         
   5   2  17        116.90        119.85         8.66 o                         
   6   2  17          6.60          4.10         4.31 o                         
   7   2  17        242.95        232.39        13.99 o                         
   8   2  17          6.54          3.58         4.62 o                         
   0   3  17       1205.81       1266.62        52.63 o                         
   1   3  17        124.89        122.11        13.06 o                         
   2   3  17        164.24        140.21        13.30 o                         
   3   3  17         48.45         47.19         8.94 o                         
   4   3  17          0.39          1.95         6.80 o                         
   5   3  17         37.72         30.28        11.67 o                         
   6   3  17        435.11        441.11        21.44 o                         
   7   3  17        187.06        189.43        12.40 o                         
   1   4  17        235.49        245.59        17.53 o                         
   2   4  17        151.18        173.84        15.03 o                         
   3   4  17          3.95         11.82         6.64 o                         
   4   4  17        143.66        156.26        14.81 o                         
   5   4  17         79.18         76.20        10.80 o                         
   6   4  17         52.28         62.34         9.78 o                         
   0   5  17        293.52        296.01        27.51 o                         
   1   5  17         47.06         52.53         9.19 o                         
   2   5  17         33.86         27.08         7.81 o                         
   3   5  17        187.07        200.97        16.20 o                         
   4   5  17         80.73        104.68        12.33 o                         
   5   5  17         28.71         38.49         8.06 o                         
   1   6  17         35.70         42.73         9.21 o                         
   2   6  17         33.23         51.35        10.02 o                         
   3   6  17         48.01         79.92        14.10 o                         
   0   0  18        125.01        130.68        22.91 o                         
   2   0  18        209.70        183.95        18.74 o                         
   4   0  18         28.25         34.27         7.06 o                         
   6   0  18         25.85         17.45         6.70 o                         
   1   1  18         59.88         58.35         6.94 o                         
   2   1  18        186.56        171.56        12.04 o                         
   3   1  18         11.72          9.69         4.76 o                         
   4   1  18         21.32         28.38         5.45 o                         
   5   1  18         85.25         93.65         7.90 o                         
   6   1  18          9.99          2.96         3.95 o                         
   7   1  18         37.29         33.80         5.39 o                         
   0   2  18         43.27         60.71        13.81 o                         
   1   2  18        353.89        359.64        15.61 o                         
   2   2  18         25.12         20.86         8.99 o                         
   3   2  18         49.70         58.79         8.58 o                         
   4   2  18         27.70         33.93         7.24 o                         
   5   2  18         54.34         61.84         6.84 o                         
   6   2  18         21.94         24.13         6.70 o                         
   7   2  18        214.61        211.82        13.63 o                         
   1   3  18         27.29         23.67         7.28 o                         
   2   3  18         17.63         13.19         6.71 o                         
   3   3  18         82.43         87.11        11.46 o                         
   4   3  18         58.43         70.24        10.34 o                         
   5   3  18         13.96         16.52         6.84 o                         
   6   3  18        122.60        117.00        12.88 o                         
   0   4  18         26.32         12.29        12.32 o                         
   1   4  18        239.22        254.83        18.41 o                         
   2   4  18        145.45        147.47        20.49 o                         
   3   4  18          6.32          7.11         7.30 o                         
   4   4  18         73.44         99.91        11.99 o                         
   5   4  18         52.69         47.56        11.98 o                         
   1   5  18         76.05         81.41        13.13 o                         
   2   5  18         54.68         50.17         9.76 o                         
   3   5  18        156.10        190.17        16.13 o                         
   2   0  19        330.94        318.76        25.34 o                         
   4   0  19        229.92        228.09        16.15 o                         
   6   0  19        148.57        145.62        13.83 o                         
   0   1  19         59.58         67.84        10.91 o                         
   1   1  19        177.84        193.08        12.19 o                         
   2   1  19         45.58         46.21         7.26 o                         
   3   1  19        107.22        100.54         8.62 o                         
   4   1  19        173.27        200.68        11.74 o                         
   5   1  19         44.13         50.46         6.06 o                         
   1   2  19         37.87         28.07         7.93 o                         
   2   2  19         12.17         10.45         8.21 o                         
   3   2  19         18.01         -5.08         5.63 o                         
   4   2  19         10.93         22.84         8.80 o                         
   5   2  19         29.36         31.33         6.36 o                         
   0   3  19        265.63        258.79        26.42 o                         
   1   3  19        588.35        634.91        28.32 o                         
   2   3  19         65.68         74.54        11.02 o                         
   3   3  19         10.77         16.12         7.11 o                         
   4   3  19         66.23         88.08        12.28 o                         
   1   4  19         22.94         12.62         7.42 o                         
   2   4  19        229.85        250.80        18.77 o                         
   0   0  20        164.60        171.12        27.82 o                         
   2   0  20         54.10         55.52        10.73 o                         
   1   1  20         54.06         59.29         7.83 o                         
   2   1  20        270.83        290.45        15.24 o                         
   3   1  20         11.10          7.12         6.87 o                         
   0   2  20         17.95         12.59        10.37 o                         
   1   2  20        378.04        387.47        28.12 o                         
   2   2  20          0.54          9.52         9.97 o                         
                                                                                
