# Supplementary material for: Selected solid-state behaviour of three di-tert-butyl-substituted N-salicylideneaniline derivatives: temperature-induced phase transitions and chromic behaviour
Source: Acta Crystallogr C Struct Chem. 2021 Sep 29;77(Pt 10):659–67. doi: 10.1107/S2053229621008780 (PMC8491094; doi:10.1107/S2053229621008780)
Supplement: Supplementary file 4 [file c-77-00659-2_300Ksup4.hkl]

data_2_300K                                                                     
_shelx_title ' test_faca in P2(1)/c'                                            
_shelx_refln_list_code          4                                               
_shelx_F_calc_maximum      207.72                                               
_exptl_crystal_F_000       736.00                                               
_reflns_d_resolution_high  0.9500                                               
                                                                                
loop_                                                                           
 _space_group_symop_operation_xyz                                               
 'x, y, z'                                                                      
 '-x, y+1/2, -z+1/2'                                                            
 '-x, -y, -z'                                                                   
 'x, -y-1/2, z-1/2'                                                             
                                                                                
_cell_length_a    17.9412                                                       
_cell_length_b    10.5067                                                       
_cell_length_c    10.3890                                                       
_cell_angle_alpha  90.000                                                       
_cell_angle_beta   92.719                                                       
_cell_angle_gamma  90.000                                                       
                                                                                
_shelx_F_squared_multiplier     1.000                                           
                                                                                
loop_                                                                           
 _refln_index_h                                                                 
 _refln_index_k                                                                 
 _refln_index_l                                                                 
 _refln_F_squared_calc                                                          
 _refln_F_squared_meas                                                          
 _refln_F_squared_sigma                                                         
 _refln_observed_status                                                         
   3   0   0       3322.61       3288.94        80.32 o                         
   4   0   0       2652.88       2430.89        79.22 o                         
   5   0   0        334.61        281.84        30.98 o                         
   6   0   0        250.19        251.83        32.30 o                         
   7   0   0         69.56         78.75        21.61 o                         
   8   0   0        131.69        143.76        30.87 o                         
   9   0   0          0.03          4.15         9.10 o                         
  10   0   0         65.14         64.21        25.87 o                         
  11   0   0        186.44        251.92        46.19 o                         
  12   0   0        276.22        300.67        52.69 o                         
  13   0   0        124.37         86.31        31.79 o                         
  14   0   0        694.68        645.51        82.49 o                         
  15   0   0        151.08        129.61        39.82 o                         
  16   0   0         12.71         27.80        21.65 o                         
  17   0   0       1023.50       1184.38       122.67 o                         
  18   0   0        213.18        254.01        57.87 o                         
   2   1   0        767.35        733.44        23.24 o                         
   3   1   0        780.25        773.40        27.40 o                         
   4   1   0       1536.60       1450.33        56.83 o                         
   5   1   0         71.05         78.45        11.67 o                         
   6   1   0          7.92          7.28         4.94 o                         
   7   1   0         10.88          0.79         9.97 o                         
   8   1   0        282.66        278.44        22.48 o                         
   9   1   0         10.16          3.47         7.46 o                         
  10   1   0         13.92          7.16         6.61 o                         
  11   1   0        117.07        116.28        21.37 o                         
  12   1   0          8.07          5.68         8.92 o                         
  13   1   0        256.42        309.02        38.92 o                         
  14   1   0        113.16        104.73        25.60 o                         
  15   1   0          0.33          5.29        11.76 o                         
  16   1   0         58.72         64.14        20.64 o                         
  17   1   0        561.16        602.45        62.63 o                         
  18   1   0          2.42         18.93        16.30 o                         
   0   2   0       1940.83       1949.17        58.84 o                         
   1   2   0        172.91        208.66        14.22 o                         
   2   2   0        776.40        773.12        28.55 o                         
   3   2   0       1140.98       1166.89        38.03 o                         
   4   2   0       1667.34       1510.13        88.96 o                         
   5   2   0       1018.10        988.05        33.99 o                         
   6   2   0        571.45        515.73        32.24 o                         
   7   2   0       2256.63       2487.26        75.71 o                         
   8   2   0        528.55        495.84        36.43 o                         
   9   2   0         21.59         11.72         8.79 o                         
  10   2   0         72.29         83.31        17.57 o                         
  11   2   0          3.63          8.75         6.09 o                         
  12   2   0        221.81        229.87        31.56 o                         
  13   2   0         82.43         61.24        17.44 o                         
  14   2   0          3.63          6.08        43.94 o                         
  15   2   0          4.48         -2.02        11.64 o                         
  16   2   0        105.69         68.17        21.69 o                         
  17   2   0          0.14         46.43        22.39 o                         
  18   2   0        132.63        177.00        47.07 o                         
   1   3   0       2980.54       2948.44        58.14 o                         
   2   3   0       2893.53       2992.75        77.40 o                         
   3   3   0         57.76         58.90         8.26 o                         
   4   3   0         38.67         30.11         4.77 o                         
   5   3   0       1926.17       1909.70        61.68 o                         
   6   3   0       1418.35       1393.10        55.49 o                         
   7   3   0          0.04         -0.37         2.95 o                         
   8   3   0         41.18         48.50         7.25 o                         
   9   3   0        736.78        657.03        28.82 o                         
  10   3   0        258.25        241.56        28.99 o                         
  11   3   0         12.34          8.27         9.01 o                         
  12   3   0        128.59        132.76        24.28 o                         
  13   3   0        426.78        367.74        34.90 o                         
  14   3   0        340.76        354.61        35.25 o                         
  15   3   0         47.61         20.48        16.19 o                         
  16   3   0         66.13         52.78        18.70 o                         
  17   3   0         16.34         10.77         8.72 o                         
  18   3   0          6.91         27.05        20.28 o                         
   0   4   0         12.73          7.97         4.95 o                         
   1   4   0       1414.71       1386.41        40.48 o                         
   2   4   0         23.11         17.90         7.25 o                         
   3   4   0       1560.48       1667.21        57.70 o                         
   4   4   0         18.38         16.08         5.47 o                         
   5   4   0         54.19         59.71         7.07 o                         
   6   4   0        652.30        697.43        42.49 o                         
   7   4   0        166.27        164.30        22.26 o                         
   8   4   0        107.03        105.22        17.83 o                         
   9   4   0          3.83         -3.83         7.34 o                         
  10   4   0          2.21          4.50         8.46 o                         
  11   4   0        139.36        129.08        23.54 o                         
  12   4   0         71.70         71.64        14.44 o                         
  13   4   0        126.00        102.34        19.41 o                         
  14   4   0         49.42         52.83        53.24 o                         
  15   4   0          1.14         -2.19        10.84 o                         
  16   4   0          5.51          0.38        22.07 o                         
  17   4   0         21.80         30.39        20.55 o                         
   1   5   0        431.45        474.25        33.15 o                         
   2   5   0        339.05        307.69        21.99 o                         
   3   5   0       1590.12       1654.73        63.57 o                         
   4   5   0          9.68          9.72         5.98 o                         
   5   5   0        474.71        507.18        37.04 o                         
   6   5   0        692.55        538.41        58.57 o                         
   7   5   0        696.41        715.04        47.21 o                         
   8   5   0         17.30         22.82        10.58 o                         
   9   5   0         49.92         38.36        12.23 o                         
  10   5   0         93.26         77.48        18.34 o                         
  11   5   0         43.62         19.28        16.31 o                         
  12   5   0         21.45         10.69         8.51 o                         
  13   5   0          1.52          3.95        24.05 o                         
  14   5   0        174.09        135.74        27.39 o                         
  15   5   0          6.39         12.28        11.95 o                         
  16   5   0        357.95        342.85        38.40 o                         
   0   6   0        905.20       1187.42        80.27 o                         
   1   6   0        633.50        634.01        41.70 o                         
   2   6   0         21.54         12.52         6.76 o                         
   3   6   0          0.92         -1.53         5.69 o                         
   4   6   0          0.06         14.10         8.02 o                         
   5   6   0         86.85         70.93        15.05 o                         
   6   6   0          9.21          1.42         3.75 o                         
   7   6   0          2.09          7.60         8.22 o                         
   8   6   0        116.60        160.80        24.99 o                         
   9   6   0         41.28         58.70        15.29 o                         
  10   6   0        239.71        223.84        56.85 o                         
  11   6   0        222.47        197.97        30.66 o                         
  12   6   0         38.46         37.45        14.85 o                         
  13   6   0         86.39         72.15        19.31 o                         
  14   6   0        191.72        115.45        30.42 o                         
  15   6   0          0.06         -2.70        10.87 o                         
   1   7   0          1.87         17.58        10.18 o                         
   2   7   0         96.86        112.45        19.88 o                         
   3   7   0         14.14         32.75        12.40 o                         
   4   7   0          2.01         -2.27         7.02 o                         
   5   7   0         50.72         37.76        12.85 o                         
   6   7   0         18.55         20.48        11.71 o                         
   7   7   0          0.12          2.47         3.95 o                         
   8   7   0        107.83         97.64        20.71 o                         
   9   7   0        153.03        161.31        27.22 o                         
  10   7   0        316.61        277.66        36.05 o                         
  11   7   0         12.76          2.05        10.79 o                         
  12   7   0         86.03         62.58        19.83 o                         
  13   7   0         19.04          7.06        13.76 o                         
  14   7   0          0.99          3.47        21.06 o                         
   0   8   0         44.29         27.03        17.83 o                         
   1   8   0         15.46         18.64        11.72 o                         
   2   8   0          6.53          4.15        13.56 o                         
   3   8   0         39.60         59.71        15.84 o                         
   4   8   0         28.46         30.82        18.23 o                         
   5   8   0        385.19        364.81        31.29 o                         
   6   8   0          1.71         16.45         9.63 o                         
   7   8   0       1776.35       1805.65        89.53 o                         
   8   8   0        392.11        441.46        45.63 o                         
   9   8   0        118.36        137.40        26.29 o                         
  10   8   0        135.96        153.21        28.04 o                         
  11   8   0          0.04         14.89        11.25 o                         
  12   8   0        165.20        150.54        55.92 o                         
  13   8   0         13.61         -2.49        13.34 o                         
   1   9   0         25.52         38.79        20.69 o                         
   2   9   0         91.84         75.74        19.26 o                         
   3   9   0         11.73         32.73        20.40 o                         
   4   9   0          1.61        -12.21        12.21 o                         
   5   9   0        217.19        272.34        35.39 o                         
   6   9   0          1.04          1.52         6.27 o                         
   7   9   0        120.41        131.18        20.85 o                         
   8   9   0        113.57        142.62        28.09 o                         
   9   9   0         18.46         30.17        12.25 o                         
  10   9   0         11.78         -0.36         7.29 o                         
   0  10   0          0.56        -11.95        14.69 o                         
   1  10   0          0.02         -6.75         8.79 o                         
   2  10   0         25.78         14.74         8.46 o                         
   3  10   0          1.97         23.31        14.48 o                         
   4  10   0        115.07        102.56        22.88 o                         
   5  10   0         17.04          7.38        16.22 o                         
   6  10   0          2.34         -2.11         7.87 o                         
   7  10   0          5.16          5.54         6.64 o                         
   8  10   0          0.03          2.54         8.44 o                         
   1  11   0         46.61         64.13        20.42 o                         
 -18   1   1         16.62         23.37        11.81 o                         
 -17   1   1         50.25         78.29        28.71 o                         
 -16   1   1        122.98        105.86        27.07 o                         
 -15   1   1         68.46         45.91        18.97 o                         
 -14   1   1        122.82        112.89        26.10 o                         
 -13   1   1         56.63         64.75        29.46 o                         
 -12   1   1        151.29        148.21        26.05 o                         
 -11   1   1          3.26          5.75         6.18 o                         
 -10   1   1        154.04        135.27        22.33 o                         
  -9   1   1        530.84        551.30        39.81 o                         
  -8   1   1          6.33          6.96         4.22 o                         
  -7   1   1       3015.69       2913.78       143.23 o                         
  -6   1   1       2513.00       2410.56        40.29 o                         
  -5   1   1       1612.26       1484.73        37.31 o                         
  -4   1   1          1.26          4.40         5.67 o                         
  -3   1   1      19177.43      19144.69       107.25 o                         
  -2   1   1        335.76        369.36        12.82 o                         
  -1   1   1        701.23        604.16        30.86 o                         
   0   1   1         14.32         12.62         4.03 o                         
   1   1   1       3179.25       2993.87        47.52 o                         
   2   1   1       1053.29        986.78        28.96 o                         
   3   1   1       4254.56       4132.93        55.52 o                         
   4   1   1       3000.86       2950.20        66.52 o                         
   5   1   1         99.96         99.83         9.73 o                         
   6   1   1        922.02        885.39        28.29 o                         
   7   1   1        393.04        369.72        20.36 o                         
   8   1   1        508.84        512.01        39.26 o                         
   9   1   1       1077.93       1090.89        60.07 o                         
  10   1   1        656.87        729.82        51.97 o                         
  11   1   1         22.14         27.16        14.07 o                         
  12   1   1        181.25        190.70        28.82 o                         
  13   1   1        392.35        418.29        45.31 o                         
  14   1   1       1333.56       1358.12        83.97 o                         
  15   1   1         54.53         63.71        20.16 o                         
  16   1   1        257.92        314.16        44.78 o                         
  17   1   1         42.40         56.14        19.03 o                         
  18   1   1         39.63         26.59        25.02 o                         
 -18   2   1         11.29          6.44        23.97 o                         
 -17   2   1         66.18         46.49        25.30 o                         
 -16   2   1        258.68        261.74        39.32 o                         
 -15   2   1        207.80        250.50        38.13 o                         
 -14   2   1         29.43         31.09        12.86 o                         
 -13   2   1         19.48         10.11         8.95 o                         
 -12   2   1         47.50         35.90         8.10 o                         
 -11   2   1        824.74        816.52        45.02 o                         
 -10   2   1        633.40        647.58        45.87 o                         
  -9   2   1        372.70        359.58        32.26 o                         
  -8   2   1       1096.34       1160.59        54.30 o                         
  -7   2   1        125.27        124.77        16.78 o                         
  -6   2   1        244.54        240.74        16.37 o                         
  -5   2   1         93.26         93.16         8.43 o                         
  -4   2   1         72.94         87.07         7.56 o                         
  -3   2   1        932.70        902.86        21.17 o                         
  -2   2   1       4410.09       4385.16        72.50 o                         
  -1   2   1       4107.30       3832.04        57.25 o                         
   0   2   1        467.03        446.92        13.19 o                         
   1   2   1      22454.81      22492.81       303.52 o                         
   2   2   1        120.87         95.89         8.17 o                         
   3   2   1        437.82        352.33        21.57 o                         
   4   2   1       3236.24       2963.73        68.09 o                         
   5   2   1        112.73         92.07        14.06 o                         
   6   2   1        548.07        593.29        35.68 o                         
   7   2   1       1916.62       2206.56        86.25 o                         
   8   2   1          0.58          8.55         5.39 o                         
   9   2   1        391.10        391.86        21.47 o                         
  10   2   1        586.78        532.60        52.12 o                         
  11   2   1        117.77        126.93        20.65 o                         
  12   2   1         14.98         12.98         8.04 o                         
  13   2   1         16.39         43.01        16.02 o                         
  14   2   1        195.18        214.76        36.55 o                         
  15   2   1         85.50        117.53        27.79 o                         
  16   2   1          0.15          0.15        12.56 o                         
  17   2   1          0.04          1.50        15.83 o                         
  18   2   1          1.37         11.41        19.44 o                         
 -18   3   1          0.43         17.48        18.14 o                         
 -17   3   1         17.20         29.49        16.53 o                         
 -16   3   1         12.63         27.13        12.03 o                         
 -15   3   1          7.57         -0.08         8.56 o                         
 -14   3   1         21.58         35.39        14.50 o                         
 -13   3   1         73.61         75.33        19.35 o                         
 -12   3   1        149.68        148.69        25.09 o                         
 -11   3   1          8.92         10.22         6.49 o                         
 -10   3   1       3331.11       3535.21        77.27 o                         
  -9   3   1       1074.92       1181.52        42.42 o                         
  -8   3   1         70.89         68.41        10.00 o                         
  -7   3   1        101.84        107.98        11.70 o                         
  -6   3   1        196.96        207.95        21.44 o                         
  -5   3   1        563.91        585.14        26.73 o                         
  -4   3   1       1152.19       1133.81        27.88 o                         
  -3   3   1        319.28        279.08        15.86 o                         
  -2   3   1        757.74        717.91        24.09 o                         
  -1   3   1        102.85         90.76         8.67 o                         
   0   3   1        367.43        428.78        15.55 o                         
   1   3   1        971.12       1085.58        39.54 o                         
   2   3   1       1716.72       1756.36        40.87 o                         
   3   3   1          8.71         10.64         5.18 o                         
   4   3   1          0.63          0.73         3.79 o                         
   5   3   1        300.41        298.06        25.21 o                         
   6   3   1         79.13         94.44        15.77 o                         
   7   3   1       3249.91       3375.60        93.24 o                         
   8   3   1       2631.67       3029.06        93.62 o                         
   9   3   1          1.57          7.19         7.97 o                         
  10   3   1        292.54        250.20        30.55 o                         
  11   3   1         64.30         60.69        13.51 o                         
  12   3   1          4.91          1.31         6.13 o                         
  13   3   1        114.57         97.94        23.54 o                         
  14   3   1         55.97         50.09        17.67 o                         
  15   3   1          0.35         -5.78        16.32 o                         
  16   3   1          4.60         19.69        13.07 o                         
  17   3   1         68.77         63.54        23.04 o                         
 -17   4   1         14.69         60.87        19.30 o                         
 -16   4   1          2.87         11.85        11.42 o                         
 -15   4   1         37.41         45.26        16.49 o                         
 -14   4   1          2.37          6.51         6.83 o                         
 -13   4   1          0.03         -2.08         9.35 o                         
 -12   4   1        222.88        215.84        20.82 o                         
 -11   4   1          0.17         -1.37         6.42 o                         
 -10   4   1        147.80        174.90        25.14 o                         
  -9   4   1          0.19         -1.22         7.03 o                         
  -8   4   1        180.74        230.40        26.46 o                         
  -7   4   1        460.31        435.28        34.31 o                         
  -6   4   1         32.37         52.69        15.75 o                         
  -5   4   1        257.04        257.94        17.15 o                         
  -4   4   1        117.41        123.98        13.23 o                         
  -3   4   1        132.18        151.00        14.56 o                         
  -2   4   1        127.23        141.65        10.59 o                         
  -1   4   1        772.09        732.64        27.50 o                         
   0   4   1       7383.33       7555.98        96.91 o                         
   1   4   1        876.17        805.44        26.78 o                         
   2   4   1       1494.72       1522.64        43.15 o                         
   3   4   1        822.31        770.52        40.16 o                         
   4   4   1         17.17         27.03         8.81 o                         
   5   4   1        675.52        657.96        39.47 o                         
   6   4   1       1887.39       1878.35        69.88 o                         
   7   4   1       4252.62       4611.01       114.84 o                         
   8   4   1       1591.51       1557.74        70.62 o                         
   9   4   1          2.14          3.70         8.35 o                         
  10   4   1        142.52        165.63        25.43 o                         
  11   4   1        186.18        173.52        27.38 o                         
  12   4   1        118.67         83.77        31.59 o                         
  13   4   1          9.97         25.70        11.33 o                         
  14   4   1        188.51        194.25        33.87 o                         
  15   4   1        170.54        151.80        31.36 o                         
  16   4   1          1.53         19.79        16.86 o                         
  17   4   1         43.35         37.35        17.94 o                         
 -16   5   1          6.99         -2.56        13.85 o                         
 -15   5   1        105.66        128.85        27.26 o                         
 -14   5   1          2.35         25.01        16.41 o                         
 -13   5   1         34.82         47.41        16.03 o                         
 -12   5   1         26.42         31.27         9.19 o                         
 -11   5   1         36.42         43.02        12.48 o                         
 -10   5   1         94.00         98.95        19.78 o                         
  -9   5   1        178.96        169.55        25.66 o                         
  -8   5   1        160.00        177.50        23.70 o                         
  -7   5   1         12.51         22.15         9.57 o                         
  -6   5   1         60.20         69.95        10.35 o                         
  -5   5   1         86.03         62.90        13.16 o                         
  -4   5   1        446.83        472.91        34.15 o                         
  -3   5   1        395.39        408.50        24.43 o                         
  -2   5   1       1127.69       1192.27        66.77 o                         
  -1   5   1          7.41         23.36         8.43 o                         
   0   5   1       2658.17       2849.52       100.63 o                         
   1   5   1        332.11        306.11        25.96 o                         
   2   5   1        907.99       1120.52        42.59 o                         
   3   5   1         12.25          7.81         5.60 o                         
   4   5   1        325.84        368.01        31.55 o                         
   5   5   1         89.68        116.48        21.59 o                         
   6   5   1         94.72        105.07        18.55 o                         
   7   5   1         30.02          7.80        12.67 o                         
   8   5   1         16.90         10.88         6.79 o                         
   9   5   1        321.19        319.47        35.24 o                         
  10   5   1         15.64         25.82        11.57 o                         
  11   5   1         51.64         52.86        16.58 o                         
  12   5   1          0.32          9.86        12.01 o                         
  13   5   1          9.27         17.88        13.31 o                         
  14   5   1          5.19         16.45        12.75 o                         
  15   5   1         64.31         64.88        18.33 o                         
  16   5   1          0.07         -4.83        16.55 o                         
 -15   6   1          0.01        -10.13        11.38 o                         
 -14   6   1         31.72         41.56        15.57 o                         
 -13   6   1          0.05          2.11         9.62 o                         
 -12   6   1        344.25        303.57        37.97 o                         
 -11   6   1          0.02          1.44        13.31 o                         
 -10   6   1         79.07         61.03        15.82 o                         
  -9   6   1         92.96         89.29        18.64 o                         
  -8   6   1       1387.76       1255.07        67.19 o                         
  -7   6   1        246.73        228.77        19.21 o                         
  -6   6   1         61.04         59.43         9.72 o                         
  -5   6   1         24.66         28.66         9.36 o                         
  -4   6   1        198.26        245.63        21.26 o                         
  -3   6   1        890.07        862.15        39.10 o                         
  -2   6   1        321.51        369.69        41.23 o                         
  -1   6   1        262.24        249.12        26.30 o                         
   0   6   1        290.95        272.15        27.48 o                         
   1   6   1         40.64         54.65        12.64 o                         
   2   6   1         30.57         49.71        10.30 o                         
   3   6   1        307.61        309.45        25.55 o                         
   4   6   1         92.48         98.19        18.16 o                         
   5   6   1          5.58         17.27         9.49 o                         
   6   6   1        205.03        171.01        24.18 o                         
   7   6   1        199.96        203.74        27.66 o                         
   8   6   1         10.66          8.48        13.87 o                         
   9   6   1          8.41          7.32         9.25 o                         
  10   6   1        117.64         72.02        19.92 o                         
  11   6   1        127.09        100.97        22.30 o                         
  12   6   1        143.30        156.09        29.68 o                         
  13   6   1         42.43         50.77        16.77 o                         
  14   6   1         12.26         28.92        16.99 o                         
  15   6   1         15.22         14.52        13.03 o                         
 -14   7   1        131.21        167.20        31.39 o                         
 -13   7   1          0.06          0.50         8.17 o                         
 -12   7   1         76.46         36.92        15.41 o                         
 -11   7   1         49.34         45.82        17.31 o                         
 -10   7   1         15.33         24.10        12.44 o                         
  -9   7   1        223.60        228.79        31.82 o                         
  -8   7   1        254.45        239.05        31.51 o                         
  -7   7   1        311.19        290.69        33.84 o                         
  -6   7   1        135.34        179.94        34.47 o                         
  -5   7   1        430.17        424.27        31.00 o                         
  -4   7   1         27.14         25.35         8.34 o                         
  -3   7   1         24.99         24.56         7.90 o                         
  -2   7   1        119.18        101.69        18.82 o                         
  -1   7   1        103.41        118.22        19.84 o                         
   0   7   1         86.47         92.46        17.66 o                         
   1   7   1        435.51        522.09        40.35 o                         
   2   7   1        248.35        271.27        31.83 o                         
   3   7   1         65.24         44.10         9.02 o                         
   4   7   1         19.13         13.07         6.68 o                         
   5   7   1       1217.74       1296.46        68.63 o                         
   6   7   1        249.40        278.64        32.52 o                         
   7   7   1         18.27         25.71        20.12 o                         
   8   7   1        132.36        150.70        25.10 o                         
   9   7   1        772.85        777.77        59.11 o                         
  10   7   1         14.34          8.39         9.74 o                         
  11   7   1        213.30        218.74        34.31 o                         
  12   7   1          3.01          4.73        10.35 o                         
  13   7   1          9.42         13.82         8.95 o                         
  14   7   1         36.50         25.58        14.12 o                         
 -12   8   1          3.29         14.33        26.40 o                         
 -11   8   1        242.58        229.21        35.51 o                         
 -10   8   1         17.74          6.60         9.79 o                         
  -9   8   1         50.51         64.09        18.65 o                         
  -8   8   1        349.39        327.02        38.41 o                         
  -7   8   1         13.59          5.14        19.90 o                         
  -6   8   1         34.25         53.76        12.75 o                         
  -5   8   1        230.27        203.30        24.21 o                         
  -4   8   1          0.17         -3.54         7.92 o                         
  -3   8   1          1.60          2.19         6.42 o                         
  -2   8   1         63.02         77.40        18.00 o                         
  -1   8   1          9.49          0.26        13.88 o                         
   0   8   1         16.38         23.42        10.58 o                         
   1   8   1         35.06         43.54        12.62 o                         
   2   8   1          1.66         10.55        11.00 o                         
   3   8   1         69.81         64.31        15.19 o                         
   4   8   1        201.45        198.56        24.08 o                         
   5   8   1        207.66        216.26        25.09 o                         
   6   8   1        599.00        555.56        48.93 o                         
   7   8   1        311.83        302.72        37.60 o                         
   8   8   1         30.63         35.90        23.19 o                         
   9   8   1         27.50          7.39        21.11 o                         
  10   8   1          2.73         -9.59         9.59 o                         
  11   8   1         54.57         42.51        17.35 o                         
  12   8   1          1.46          6.77         9.67 o                         
 -10   9   1        213.17        212.36        34.13 o                         
  -9   9   1        204.67        185.46        30.99 o                         
  -8   9   1          7.19         24.66        11.70 o                         
  -7   9   1         41.41         35.22        12.48 o                         
  -6   9   1         20.68         16.15         7.59 o                         
  -5   9   1          0.40        -10.63        10.63 o                         
  -4   9   1         44.57         54.13        20.54 o                         
  -3   9   1          2.98          2.63        25.08 o                         
  -2   9   1        184.87        235.97        32.58 o                         
  -1   9   1         48.01         40.95        14.71 o                         
   0   9   1         13.59         19.63        15.99 o                         
   1   9   1         64.25         69.30        18.78 o                         
   2   9   1        229.84        235.37        31.71 o                         
   3   9   1         15.60         -7.68        10.97 o                         
   4   9   1        397.81        361.29        40.39 o                         
   5   9   1         37.04         40.19        12.48 o                         
   6   9   1          0.52         20.17        10.23 o                         
   7   9   1        117.42        144.84        22.98 o                         
   8   9   1         62.98         52.83        17.66 o                         
   9   9   1          1.91          9.13        12.14 o                         
  10   9   1         17.76         -2.77        11.22 o                         
  -7  10   1          2.20         18.50        12.96 o                         
  -6  10   1         62.25         58.92        17.37 o                         
  -5  10   1         30.09         42.08        13.69 o                         
  -4  10   1         66.88         54.63        17.02 o                         
  -3  10   1         28.60         35.25        15.07 o                         
  -2  10   1          1.05         16.76        13.38 o                         
  -1  10   1         10.67         24.66        18.15 o                         
   0  10   1          3.22         -2.00        14.94 o                         
   1  10   1         38.59         58.75        18.66 o                         
   2  10   1         29.41         28.09        12.91 o                         
   3  10   1          9.45         30.60        14.68 o                         
   4  10   1         23.22         18.54        11.73 o                         
   5  10   1         62.45         90.46        22.77 o                         
   6  10   1         12.62         21.81        12.35 o                         
   7  10   1         57.58         49.74        14.60 o                         
  -1  11   1         79.24         84.31        21.81 o                         
   0  11   1         39.41         35.72         9.76 o                         
 -18   0   2         14.71         54.22        28.45 o                         
 -17   0   2         23.68         28.83        24.17 o                         
 -16   0   2          3.81         -3.43        11.01 o                         
 -15   0   2        241.97        243.34        52.45 o                         
 -14   0   2          1.51         -4.23        10.93 o                         
 -13   0   2        109.13         82.99        27.75 o                         
 -12   0   2        305.36        320.15        53.05 o                         
 -11   0   2         60.58         28.93        16.32 o                         
 -10   0   2        262.26        263.61        28.44 o                         
  -9   0   2        618.02        665.19        56.44 o                         
  -8   0   2        326.75        310.23        21.41 o                         
  -7   0   2       1701.86       1610.23       129.17 o                         
  -6   0   2        155.29        141.76        19.08 o                         
  -5   0   2       5425.46       5378.98       177.57 o                         
  -4   0   2       4072.88       4154.59       105.70 o                         
  -3   0   2       2514.80       2461.34        47.25 o                         
  -2   0   2      43146.15      42540.03       411.19 o                         
  -1   0   2        338.63        327.61        18.77 o                         
   0   0   2      13720.01      12977.56       136.38 o                         
   1   0   2       1874.82       1640.31        51.66 o                         
   2   0   2        461.65        459.22        31.16 o                         
   3   0   2       2276.45       2163.55        76.05 o                         
   4   0   2        469.77        425.54        37.67 o                         
   5   0   2        859.48        835.89        34.60 o                         
   6   0   2        140.42        152.05        15.55 o                         
   7   0   2       4889.67       4948.59        86.85 o                         
   8   0   2        268.19        276.99        21.32 o                         
   9   0   2        465.60        436.88        56.82 o                         
  10   0   2        146.35        161.35        35.90 o                         
  11   0   2       1312.36       1312.29       105.32 o                         
  12   0   2         74.19         68.98        24.08 o                         
  13   0   2        180.72        176.87        42.87 o                         
  14   0   2       1025.92       1119.94       109.95 o                         
  15   0   2          3.60         -8.94        14.91 o                         
  16   0   2        173.63        180.05        46.89 o                         
  17   0   2         37.84         11.59        20.43 o                         
  18   0   2         13.99         44.36        35.97 o                         
 -18   1   2         11.40         49.33        20.74 o                         
 -17   1   2         38.40         40.66        18.70 o                         
 -16   1   2          0.99         -6.93         9.64 o                         
 -15   1   2         33.01         32.01        17.20 o                         
 -14   1   2         40.93         34.96        14.90 o                         
 -13   1   2        142.38        163.71        32.02 o                         
 -12   1   2          1.35          7.72        12.81 o                         
 -11   1   2         24.52         18.11         5.84 o                         
 -10   1   2         99.50        118.10        13.97 o                         
  -9   1   2        672.15        762.39        45.78 o                         
  -8   1   2        104.47         98.50        15.87 o                         
  -7   1   2        576.07        578.89        34.50 o                         
  -6   1   2       1200.61       1084.65        28.85 o                         
  -5   1   2       2310.85       2370.05        38.44 o                         
  -4   1   2         39.52         60.51         7.86 o                         
  -3   1   2      20320.45      21617.30       157.78 o                         
  -2   1   2      26461.03      27337.10       162.10 o                         
  -1   1   2          2.42          2.80         3.76 o                         
   0   1   2       1073.83       1054.96        35.28 o                         
   1   1   2         34.27         37.25         3.55 o                         
   2   1   2       1098.32       1115.92        21.15 o                         
   3   1   2        136.36        142.71         9.92 o                         
   4   1   2        162.60        149.92         9.91 o                         
   5   1   2        155.45        166.90        14.10 o                         
   6   1   2       1107.04       1218.48        53.59 o                         
   7   1   2        407.46        502.56        36.36 o                         
   8   1   2       2020.40       2266.39        83.07 o                         
   9   1   2         13.62         13.09         9.06 o                         
  10   1   2          9.37          0.27        13.19 o                         
  11   1   2          4.67          9.20         5.48 o                         
  12   1   2        829.98        786.40        59.03 o                         
  13   1   2        242.97        256.58        37.38 o                         
  14   1   2        142.25        206.46        34.12 o                         
  15   1   2       1977.49       2009.80       107.35 o                         
  16   1   2        123.70        155.96        32.87 o                         
  17   1   2         42.90         18.88        16.19 o                         
  18   1   2          5.06          8.48        13.82 o                         
 -18   2   2         13.50         16.47        14.91 o                         
 -17   2   2        131.80         90.95        25.16 o                         
 -16   2   2        119.33        123.76        35.16 o                         
 -15   2   2        110.74         86.86        19.37 o                         
 -14   2   2        122.24        112.54        24.17 o                         
 -13   2   2        232.44        230.94        31.68 o                         
 -12   2   2        155.14        145.11        26.75 o                         
 -11   2   2         24.18         22.29         6.43 o                         
 -10   2   2        125.61        135.21        14.97 o                         
  -9   2   2         28.05         27.44         8.39 o                         
  -8   2   2        724.59        727.84        27.73 o                         
  -7   2   2        242.56        257.21        16.38 o                         
  -6   2   2        582.24        633.05        23.32 o                         
  -5   2   2         77.00         77.16         7.88 o                         
  -4   2   2         98.68        101.63         7.34 o                         
  -3   2   2       1093.17       1093.56        59.02 o                         
  -2   2   2       5059.26       4867.44       126.28 o                         
  -1   2   2      12294.71      11757.64       190.32 o                         
   0   2   2       7616.58       6915.49        45.54 o                         
   1   2   2       1308.23       1282.89        26.06 o                         
   2   2   2        506.33        511.44        14.14 o                         
   3   2   2       2986.68       3002.40        44.67 o                         
   4   2   2       3222.72       3138.80        42.96 o                         
   5   2   2          0.08          1.13         5.66 o                         
   6   2   2        422.79        433.18        24.53 o                         
   7   2   2       4588.08       4927.85        85.73 o                         
   8   2   2         36.56         28.82         7.06 o                         
   9   2   2          2.88         -1.96         8.07 o                         
  10   2   2         60.52         61.44        11.11 o                         
  11   2   2        349.12        385.88        49.44 o                         
  12   2   2         58.70         46.33        29.10 o                         
  13   2   2        120.26        106.73        22.21 o                         
  14   2   2         68.26         83.33        22.81 o                         
  15   2   2         22.72         14.61        14.58 o                         
  16   2   2        144.87        143.34        30.23 o                         
  17   2   2         31.36         76.87        25.84 o                         
  18   2   2         20.35         16.02        13.75 o                         
 -17   3   2         22.66         24.77         9.40 o                         
 -16   3   2         60.75         62.19        15.67 o                         
 -15   3   2          0.11         -2.88         7.03 o                         
 -14   3   2        199.47        225.80        27.45 o                         
 -13   3   2         63.50         63.09        13.56 o                         
 -12   3   2          0.11         17.69         7.64 o                         
 -11   3   2         64.07         83.65        13.68 o                         
 -10   3   2        172.19        155.98        17.90 o                         
  -9   3   2        103.14        106.77        14.15 o                         
  -8   3   2         49.99         47.18         9.24 o                         
  -7   3   2          4.09          4.50         4.49 o                         
  -6   3   2        381.93        369.20        22.26 o                         
  -5   3   2        294.93        290.16        15.45 o                         
  -4   3   2        153.24        144.85        10.31 o                         
  -3   3   2        258.29        231.10        12.81 o                         
  -2   3   2        728.99        660.61        16.25 o                         
  -1   3   2        132.75        112.21         7.77 o                         
   0   3   2        533.61        548.71        17.06 o                         
   1   3   2          4.48         -0.08         2.40 o                         
   2   3   2        177.29        172.09        13.43 o                         
   3   3   2         10.17          7.77         2.89 o                         
   4   3   2         55.86         76.11        12.87 o                         
   5   3   2       3145.14       3319.68        85.39 o                         
   6   3   2        258.86        267.52        26.05 o                         
   7   3   2         82.06         64.49        14.06 o                         
   8   3   2         32.45         18.43         5.91 o                         
   9   3   2        503.79        496.03        42.82 o                         
  10   3   2         31.26         40.48        15.51 o                         
  11   3   2          4.86         -5.69         7.18 o                         
  12   3   2        235.54        190.44        29.80 o                         
  13   3   2        101.10        137.69        28.51 o                         
  14   3   2         23.60         14.91        26.46 o                         
  15   3   2         33.85         53.87        18.11 o                         
  16   3   2        288.72        266.46        41.33 o                         
  17   3   2         76.39         94.09        30.21 o                         
 -17   4   2          4.53         20.05        12.56 o                         
 -16   4   2         12.87         26.68        17.80 o                         
 -15   4   2         21.51         20.12         9.58 o                         
 -14   4   2         79.52         73.81        14.84 o                         
 -13   4   2         91.68         67.83        13.51 o                         
 -12   4   2          5.39          4.27        10.49 o                         
 -11   4   2         40.43         57.90        12.10 o                         
 -10   4   2        270.71        253.74        29.98 o                         
  -9   4   2        225.90        213.80        25.58 o                         
  -8   4   2         39.46         37.79        11.51 o                         
  -7   4   2          0.10         20.31         9.25 o                         
  -6   4   2        229.28        262.46        18.79 o                         
  -5   4   2        534.56        520.06        21.92 o                         
  -4   4   2         39.92         37.84         5.94 o                         
  -3   4   2        149.67        177.70        12.85 o                         
  -2   4   2       1369.17       1475.34        34.95 o                         
  -1   4   2       5748.11       6311.86       140.24 o                         
   0   4   2         96.55         96.24         7.98 o                         
   1   4   2        882.51        845.26        26.78 o                         
   2   4   2          4.89          9.43         4.67 o                         
   3   4   2          7.43          9.44         4.76 o                         
   4   4   2        855.77        794.88        86.54 o                         
   5   4   2          2.44          9.57         4.49 o                         
   6   4   2        757.41        831.12        47.69 o                         
   7   4   2          0.24         12.64        12.56 o                         
   8   4   2        166.36        206.86        26.42 o                         
   9   4   2         56.74         78.65        17.99 o                         
  10   4   2         10.71         22.00         9.14 o                         
  11   4   2          8.21         12.28        10.56 o                         
  12   4   2          0.47          5.46        22.95 o                         
  13   4   2          0.22         22.75        27.72 o                         
  14   4   2         73.04         59.69        19.75 o                         
  15   4   2          4.10          6.51         9.90 o                         
  16   4   2          2.22         17.13        13.09 o                         
  17   4   2          2.28          1.74        11.07 o                         
 -16   5   2         12.76         -3.74        10.73 o                         
 -15   5   2         63.40        112.81        24.87 o                         
 -14   5   2          5.48         11.59         9.29 o                         
 -13   5   2         70.43         91.03        20.43 o                         
 -12   5   2         24.27         13.23        12.66 o                         
 -11   5   2        113.16        128.90        22.90 o                         
 -10   5   2         33.01         35.20        15.72 o                         
  -9   5   2        635.01        674.72        47.75 o                         
  -8   5   2          0.18          1.29         5.53 o                         
  -7   5   2        363.85        344.25        31.48 o                         
  -6   5   2        156.51        157.45        20.15 o                         
  -5   5   2        550.46        598.78        37.93 o                         
  -4   5   2        258.85        282.51        21.68 o                         
  -3   5   2       1670.48       1683.26        43.93 o                         
  -2   5   2       1617.13       1757.59        45.03 o                         
  -1   5   2         16.47          3.17         5.00 o                         
   0   5   2        308.27        343.93        17.27 o                         
   1   5   2         25.65         17.35         4.70 o                         
   2   5   2        448.34        461.32        28.12 o                         
   3   5   2         17.64         10.04         5.70 o                         
   4   5   2        815.68        775.68        47.74 o                         
   5   5   2        546.58        493.30        37.27 o                         
   6   5   2        161.55        204.15        25.49 o                         
   7   5   2          0.06          3.26         5.43 o                         
   8   5   2          6.02         13.75         9.48 o                         
   9   5   2        312.84        305.33        34.16 o                         
  10   5   2         32.63         48.78        18.25 o                         
  11   5   2         51.46         58.05        16.71 o                         
  12   5   2          8.84          7.71         6.59 o                         
  13   5   2         81.17        118.37        31.08 o                         
  14   5   2        347.44        258.10        39.07 o                         
  15   5   2         20.51         21.95        16.73 o                         
  16   5   2         14.68         15.44        15.16 o                         
 -15   6   2         10.98         18.35        14.80 o                         
 -14   6   2          5.71          1.60         8.88 o                         
 -13   6   2          3.70          0.74         8.85 o                         
 -12   6   2         50.95         59.91        17.10 o                         
 -11   6   2          0.69          9.08         7.64 o                         
 -10   6   2         45.43         78.83        18.96 o                         
  -9   6   2        297.16        272.00        31.57 o                         
  -8   6   2        717.17        719.72        49.66 o                         
  -7   6   2        571.75        575.19        44.73 o                         
  -6   6   2        121.73        153.88        21.69 o                         
  -5   6   2        104.51        124.41        18.73 o                         
  -4   6   2         49.44         50.45         9.53 o                         
  -3   6   2        176.19        178.10        21.10 o                         
  -2   6   2          4.71         22.75         9.24 o                         
  -1   6   2        171.80        160.51        20.36 o                         
   0   6   2         77.23         80.87        13.79 o                         
   1   6   2         15.31         24.00         7.87 o                         
   2   6   2         57.28         51.42        10.95 o                         
   3   6   2         32.41         33.33         9.69 o                         
   4   6   2         62.91         37.52        28.75 o                         
   5   6   2        110.20         92.17        17.85 o                         
   6   6   2        182.81        155.03        22.76 o                         
   7   6   2          7.65          4.08        11.01 o                         
   8   6   2         13.98         26.87        13.59 o                         
   9   6   2        462.03        384.51        41.02 o                         
  10   6   2          0.34          5.52         7.61 o                         
  11   6   2        398.26        400.68        44.87 o                         
  12   6   2         86.91         79.99        22.41 o                         
  13   6   2         31.53         32.26        12.96 o                         
  14   6   2        128.16        156.23        26.22 o                         
  15   6   2         17.05         28.89        19.43 o                         
 -14   7   2         16.74         44.00        24.10 o                         
 -13   7   2         73.01         62.33        19.76 o                         
 -12   7   2         13.94         21.12        14.21 o                         
 -11   7   2          5.95         24.13        14.03 o                         
 -10   7   2        605.81        578.45        50.45 o                         
  -9   7   2        204.29        207.97        30.07 o                         
  -8   7   2        156.52        180.50        26.72 o                         
  -7   7   2          3.83         25.03        10.94 o                         
  -6   7   2          2.38          3.58         7.41 o                         
  -5   7   2         50.09         75.89        12.55 o                         
  -4   7   2         44.09         38.39        11.42 o                         
  -3   7   2         48.92         34.90        11.97 o                         
  -2   7   2        215.41        258.65        33.62 o                         
  -1   7   2         55.68         54.50        12.64 o                         
   0   7   2          0.14         13.99        20.62 o                         
   1   7   2        447.66        482.43        38.57 o                         
   2   7   2        330.33        372.66        35.16 o                         
   3   7   2          0.04          2.97         8.57 o                         
   4   7   2        363.78        341.11        29.99 o                         
   5   7   2        410.75        354.21        36.58 o                         
   6   7   2         30.89         27.66        11.25 o                         
   7   7   2        295.13        285.30        34.43 o                         
   8   7   2        585.92        559.16        57.65 o                         
   9   7   2         41.97         30.35        14.22 o                         
  10   7   2        149.13        173.11        30.54 o                         
  11   7   2          0.01         -5.37         6.95 o                         
  12   7   2         22.31         -4.98         9.09 o                         
  13   7   2         26.88         29.28        24.70 o                         
  14   7   2          5.45         13.05        14.56 o                         
 -12   8   2         76.45        104.74        25.25 o                         
 -11   8   2         17.42         39.26        16.23 o                         
 -10   8   2         11.26         25.85        10.68 o                         
  -9   8   2         67.45         94.43        22.64 o                         
  -8   8   2        146.89        187.72        29.51 o                         
  -7   8   2        403.35        451.75        34.05 o                         
  -6   8   2         80.10         85.97        14.97 o                         
  -5   8   2         77.70         86.26        17.42 o                         
  -4   8   2         69.17         74.58        19.19 o                         
  -3   8   2          3.24         -2.27         7.28 o                         
  -2   8   2        118.60        142.99        24.34 o                         
  -1   8   2          1.37          6.92         6.55 o                         
   0   8   2        203.23        265.03        30.37 o                         
   1   8   2         80.18         85.52        17.95 o                         
   2   8   2        851.23        856.54        55.30 o                         
   3   8   2          2.01          8.07         6.13 o                         
   4   8   2         77.92         50.97        16.96 o                         
   5   8   2        161.96        178.54        22.93 o                         
   6   8   2         20.49         24.96        11.23 o                         
   7   8   2         91.30         96.74        22.83 o                         
   8   8   2          3.90         -6.12         9.40 o                         
   9   8   2         17.18          2.35         9.15 o                         
  10   8   2         12.74         -3.92         8.62 o                         
  11   8   2         12.44         40.01        17.78 o                         
  12   8   2         78.98         79.70        22.49 o                         
 -10   9   2          2.64         23.28        16.05 o                         
  -9   9   2         10.43         26.08         8.68 o                         
  -8   9   2          4.59         12.32         9.28 o                         
  -7   9   2         12.16         15.71         8.09 o                         
  -6   9   2          0.29          6.69        16.63 o                         
  -5   9   2          1.67          3.45        20.19 o                         
  -4   9   2         25.29         22.78        10.35 o                         
  -3   9   2         54.78         38.90        19.29 o                         
  -2   9   2         19.92          5.48        10.60 o                         
  -1   9   2         55.90         65.57        15.94 o                         
   0   9   2        125.41        141.31        23.72 o                         
   1   9   2          5.37         27.40        12.77 o                         
   2   9   2         12.64         15.91         8.90 o                         
   3   9   2        178.39        180.46        29.36 o                         
   4   9   2         79.38         95.57        22.87 o                         
   5   9   2        507.66        529.89        41.40 o                         
   6   9   2        235.11        260.69        29.58 o                         
   7   9   2          7.19         16.06        11.00 o                         
   8   9   2         27.67         14.34        10.76 o                         
   9   9   2         35.30         39.06        14.91 o                         
  10   9   2          1.46         -0.87         9.57 o                         
  -7  10   2          2.98          5.79        10.82 o                         
  -6  10   2         32.13         27.78        12.41 o                         
  -5  10   2         37.21         36.08        15.03 o                         
  -4  10   2        168.70        163.37        28.70 o                         
  -3  10   2          1.59          1.55         7.29 o                         
  -2  10   2         59.70         73.46        17.46 o                         
  -1  10   2        145.66        153.10        26.28 o                         
   0  10   2         30.86         25.17        12.67 o                         
   1  10   2         44.49         40.61        18.04 o                         
   2  10   2         20.66         10.79        10.17 o                         
   3  10   2          0.08          3.33        12.61 o                         
   4  10   2         48.03         35.92        17.69 o                         
   5  10   2          2.33         18.41        14.03 o                         
   6  10   2          4.07         14.36        22.46 o                         
   7  10   2         60.91         68.42        17.53 o                         
 -18   1   3         12.67         17.32        10.16 o                         
 -17   1   3         62.93         53.07        21.17 o                         
 -16   1   3          0.42         23.51        13.75 o                         
 -15   1   3         12.01          9.42        12.92 o                         
 -14   1   3          0.26          6.15        11.67 o                         
 -13   1   3        106.78         93.87        13.33 o                         
 -12   1   3          9.34          5.44         6.25 o                         
 -11   1   3         57.95         53.12        10.47 o                         
 -10   1   3        328.28        330.94        22.99 o                         
  -9   1   3        139.90        143.42        19.51 o                         
  -8   1   3        165.53        175.13        19.97 o                         
  -7   1   3         60.08         40.17         9.17 o                         
  -6   1   3        273.88        269.07        15.17 o                         
  -5   1   3       1317.88       1262.87        27.56 o                         
  -4   1   3        363.42        341.77        11.80 o                         
  -3   1   3      16099.45      16075.07       171.89 o                         
  -2   1   3       5016.62       5061.29       169.95 o                         
  -1   1   3       1517.27       1403.19        45.95 o                         
   0   1   3         28.99         34.06         3.84 o                         
   1   1   3       1347.45       1342.16        23.44 o                         
   2   1   3        300.57        307.94        13.15 o                         
   3   1   3        634.15        635.72        18.45 o                         
   4   1   3       2290.49       2329.39        46.60 o                         
   5   1   3          3.25         11.95         4.26 o                         
   6   1   3         74.28         91.71        12.38 o                         
   7   1   3        288.30        379.41        33.10 o                         
   8   1   3        102.42         91.30        17.50 o                         
   9   1   3        406.89        452.99        42.77 o                         
  10   1   3         34.77         46.77        14.00 o                         
  11   1   3        247.78        241.38        21.94 o                         
  12   1   3         25.79         16.58         8.86 o                         
  13   1   3        303.10        285.68        24.23 o                         
  14   1   3        786.24        823.76        67.29 o                         
  15   1   3         15.16         29.29        18.52 o                         
  16   1   3        114.37        140.80        32.01 o                         
  17   1   3         88.35         64.26        22.90 o                         
 -18   2   3          3.01          8.28        11.79 o                         
 -17   2   3         41.27         68.10        21.61 o                         
 -16   2   3         14.64         20.17        13.88 o                         
 -15   2   3          0.05         15.93         9.04 o                         
 -14   2   3          7.95         10.72         6.48 o                         
 -13   2   3         17.83         11.48         7.60 o                         
 -12   2   3         94.21         90.41        15.93 o                         
 -11   2   3        146.65        156.43        18.88 o                         
 -10   2   3          2.25         -5.33         6.89 o                         
  -9   2   3        509.73        575.41        32.67 o                         
  -8   2   3        810.61        866.50        37.96 o                         
  -7   2   3         23.57         26.52         5.67 o                         
  -6   2   3        304.22        318.23        16.65 o                         
  -5   2   3          3.51          5.57         3.20 o                         
  -4   2   3        156.30        169.08        10.26 o                         
  -3   2   3          2.02          2.77         4.44 o                         
  -2   2   3        667.55        704.32        52.44 o                         
  -1   2   3        541.26        498.59        43.66 o                         
   0   2   3       2022.51       1950.81        33.36 o                         
   1   2   3          7.17         12.51         2.54 o                         
   2   2   3        127.50        134.84         9.07 o                         
   3   2   3       1022.66       1028.82        26.85 o                         
   4   2   3        834.99        796.92        25.12 o                         
   5   2   3       5077.07       5598.27        79.84 o                         
   6   2   3       2317.14       2640.64        82.53 o                         
   7   2   3          5.19          9.75         6.02 o                         
   8   2   3       1414.76       1572.99        71.36 o                         
   9   2   3          6.85          5.53         8.94 o                         
  10   2   3        287.87        289.34        34.46 o                         
  11   2   3        190.96        202.00        30.00 o                         
  12   2   3        639.15        553.29        51.57 o                         
  13   2   3        109.81        132.02        25.87 o                         
  14   2   3        192.64        204.62        34.46 o                         
  15   2   3          4.62         14.94        25.18 o                         
  16   2   3         34.67         31.82        12.33 o                         
  17   2   3          4.54         28.56        16.86 o                         
 -17   3   3          0.15         -3.92         7.85 o                         
 -16   3   3         19.04         31.91        11.77 o                         
 -15   3   3         73.69        103.21        18.54 o                         
 -14   3   3          0.50         11.44         8.04 o                         
 -13   3   3        287.64        293.51        27.76 o                         
 -12   3   3        146.43        148.96        19.45 o                         
 -11   3   3         64.13         77.33        16.56 o                         
 -10   3   3        181.87        204.13        20.78 o                         
  -9   3   3         46.50         45.32        10.49 o                         
  -8   3   3        342.17        369.19        25.31 o                         
  -7   3   3         25.96         23.09         5.53 o                         
  -6   3   3        578.23        575.72        24.79 o                         
  -5   3   3        275.86        270.73        15.01 o                         
  -4   3   3         99.99        100.51         7.75 o                         
  -3   3   3        694.57        627.48       100.60 o                         
  -2   3   3         17.04         46.21        17.74 o                         
  -1   3   3       2316.28       2432.04       106.18 o                         
   0   3   3       1757.75       1608.27        87.92 o                         
   1   3   3        388.38        370.39        15.55 o                         
   2   3   3        340.29        389.14        15.91 o                         
   3   3   3        139.15        131.98        10.02 o                         
   4   3   3       3244.37       3382.36        84.53 o                         
   5   3   3        410.64        456.34        33.36 o                         
   6   3   3         19.30         21.68         9.98 o                         
   7   3   3          3.62          1.04         6.03 o                         
   8   3   3         23.89         16.12         5.66 o                         
   9   3   3         32.14         48.59        13.11 o                         
  10   3   3          1.63          7.86         8.19 o                         
  11   3   3        109.22        100.53        22.06 o                         
  12   3   3         26.23         17.68        10.11 o                         
  13   3   3         37.62         20.18        18.96 o                         
  14   3   3          8.93         -1.19        30.12 o                         
  15   3   3          7.81         15.32        16.44 o                         
  16   3   3         99.67         89.82        26.18 o                         
  17   3   3         49.73         58.83        30.55 o                         
 -17   4   3         38.55         43.94        15.84 o                         
 -16   4   3         82.76         71.31        16.57 o                         
 -15   4   3         63.61         43.53        12.59 o                         
 -14   4   3         22.44         25.15        13.95 o                         
 -13   4   3         40.53         32.25        10.21 o                         
 -12   4   3        437.31        470.03        34.46 o                         
 -11   4   3         21.57         31.97        12.30 o                         
 -10   4   3         80.51         69.83        16.26 o                         
  -9   4   3        343.63        325.89        32.12 o                         
  -8   4   3        235.27        232.17        25.67 o                         
  -7   4   3        127.90        124.88        14.96 o                         
  -6   4   3         67.16         50.53        11.08 o                         
  -5   4   3       1715.92       1809.64        43.44 o                         
  -4   4   3        383.34        417.03        18.67 o                         
  -3   4   3        351.54        306.80        20.20 o                         
  -2   4   3        248.14        259.63        23.89 o                         
  -1   4   3        269.10        263.92        19.58 o                         
   0   4   3       1755.81       1629.76        47.07 o                         
   1   4   3        348.36        340.95        16.39 o                         
   2   4   3       1302.98       1228.79        36.37 o                         
   3   4   3        218.99        195.95        12.76 o                         
   4   4   3        289.30        267.00        16.99 o                         
   5   4   3       1452.35       1602.25        64.97 o                         
   6   4   3        206.24        224.72        20.20 o                         
   7   4   3        309.23        312.76        25.70 o                         
   8   4   3        314.77        265.50        31.00 o                         
   9   4   3        255.00        250.33        36.40 o                         
  10   4   3        104.07        102.99        21.93 o                         
  11   4   3        193.78        229.15        57.34 o                         
  12   4   3        191.36        186.09        32.04 o                         
  13   4   3          1.45         -8.36        14.18 o                         
  14   4   3        167.98        190.42        46.80 o                         
  15   4   3          1.53         19.46        17.22 o                         
  16   4   3         33.63         25.77        16.86 o                         
 -16   5   3          2.20          4.57        10.78 o                         
 -15   5   3          0.06         -8.60        10.17 o                         
 -14   5   3          2.50         13.54        10.88 o                         
 -13   5   3         42.40         34.04        12.36 o                         
 -12   5   3         49.40         34.72        16.14 o                         
 -11   5   3         58.52         64.22        16.47 o                         
 -10   5   3         41.64         35.48        10.91 o                         
  -9   5   3         90.66         63.71        24.45 o                         
  -8   5   3        566.70        528.09        38.86 o                         
  -7   5   3          0.15         -0.81        13.81 o                         
  -6   5   3        236.00        256.35        19.16 o                         
  -5   5   3         29.20         39.68         7.31 o                         
  -4   5   3          0.00          4.67         3.28 o                         
  -3   5   3        459.70        558.19        22.54 o                         
  -2   5   3        145.48        154.93        12.26 o                         
  -1   5   3          0.87          0.45         2.54 o                         
   1   5   3         71.63         70.03         8.20 o                         
   2   5   3        144.94        132.12        12.35 o                         
   3   5   3          1.31          6.04         6.13 o                         
   4   5   3        108.80        134.98        12.86 o                         
   5   5   3        141.41        165.10        23.37 o                         
   6   5   3        156.09        195.96        25.10 o                         
   7   5   3        430.01        464.18        40.07 o                         
   8   5   3        350.25        338.24        36.05 o                         
   9   5   3        202.33        214.44        23.92 o                         
  10   5   3         68.08         51.70        16.03 o                         
  11   5   3        179.76        198.45        31.01 o                         
  12   5   3        122.06        101.53        25.07 o                         
  13   5   3         97.16         85.65        23.27 o                         
  14   5   3         13.76         26.44        14.71 o                         
  15   5   3          3.87         10.89        12.64 o                         
 -15   6   3          0.01         -6.58        11.17 o                         
 -14   6   3          0.07        -12.67        12.67 o                         
 -13   6   3         51.37         37.82        25.41 o                         
 -12   6   3          8.69         11.46        24.69 o                         
 -11   6   3        238.24        210.57        29.77 o                         
 -10   6   3          6.29         17.84        10.78 o                         
  -9   6   3          2.03         10.70        10.35 o                         
  -8   6   3        304.72        305.30        31.36 o                         
  -7   6   3          0.01         -0.22         9.01 o                         
  -6   6   3         42.21         45.32        12.35 o                         
  -5   6   3         15.96         18.81         4.65 o                         
  -4   6   3          2.23          0.43         5.85 o                         
  -3   6   3         22.14         18.90         5.61 o                         
  -2   6   3        247.41        240.20        23.96 o                         
  -1   6   3        461.30        439.51        22.63 o                         
   0   6   3          1.12         -2.18         4.20 o                         
   1   6   3          3.75          4.29         3.62 o                         
   2   6   3          1.62          1.16         7.36 o                         
   3   6   3        308.42        229.35        33.71 o                         
   4   6   3         30.54         29.63        10.66 o                         
   5   6   3         63.57         58.12         8.50 o                         
   6   6   3       1228.67       1188.75        64.15 o                         
   7   6   3       1071.36       1075.74        63.82 o                         
   8   6   3         53.83         69.11        16.44 o                         
   9   6   3          7.90         10.85         8.50 o                         
  10   6   3          9.39         16.51        32.59 o                         
  11   6   3        205.02        182.38        24.30 o                         
  12   6   3          3.59          3.51        12.66 o                         
  13   6   3        232.54        187.52        34.20 o                         
  14   6   3         17.73         18.24        14.43 o                         
 -13   7   3          7.87         49.75        21.22 o                         
 -12   7   3          4.37          8.09        14.27 o                         
 -11   7   3        395.95        435.09        43.20 o                         
 -10   7   3        857.28        844.92        58.71 o                         
  -9   7   3         36.22         42.46        14.85 o                         
  -8   7   3         67.44         78.39        17.44 o                         
  -7   7   3        178.26        184.46        24.68 o                         
  -6   7   3         97.81        106.18        14.86 o                         
  -5   7   3         16.00         15.71         6.57 o                         
  -4   7   3         53.57         45.91        11.47 o                         
  -3   7   3        260.79        267.22        27.22 o                         
  -2   7   3         71.55         76.74        14.87 o                         
  -1   7   3          0.21          7.08         6.59 o                         
   0   7   3          1.03          8.24         8.59 o                         
   1   7   3          1.89          7.74        12.46 o                         
   2   7   3          0.04         13.92         7.20 o                         
   3   7   3         96.21        108.63        16.01 o                         
   4   7   3          5.09          1.83         8.32 o                         
   5   7   3        366.67        319.40        24.70 o                         
   6   7   3        395.41        370.36        38.12 o                         
   7   7   3        637.37        630.42        51.10 o                         
   8   7   3        112.37        126.96        38.28 o                         
   9   7   3        315.11        310.28        37.82 o                         
  10   7   3         38.26         39.76        17.31 o                         
  11   7   3        132.14        159.22        30.23 o                         
  12   7   3          8.93          7.11         7.83 o                         
  13   7   3         10.48          4.63        11.50 o                         
 -12   8   3         81.19         72.88        19.82 o                         
 -11   8   3          0.76         31.13        13.58 o                         
 -10   8   3         51.53         82.80        21.03 o                         
  -9   8   3          1.14         -1.72        10.37 o                         
  -8   8   3         62.46         53.12        12.10 o                         
  -7   8   3          9.51         -6.27         6.27 o                         
  -6   8   3        100.67         64.73        28.60 o                         
  -5   8   3         20.79         30.93        31.22 o                         
  -4   8   3         52.21         58.15        13.11 o                         
  -3   8   3         31.94         51.85        14.45 o                         
  -2   8   3         28.60         18.81        10.59 o                         
  -1   8   3        141.34        152.57        26.44 o                         
   0   8   3          1.03          3.18         6.63 o                         
   1   8   3        156.65        182.38        38.89 o                         
   2   8   3         45.03         46.22        14.18 o                         
   3   8   3        267.32        245.69        30.43 o                         
   4   8   3        400.53        386.06        33.44 o                         
   5   8   3        369.61        404.64        34.29 o                         
   6   8   3         51.56         40.21        12.68 o                         
   7   8   3         34.54         29.81        13.06 o                         
   8   8   3         44.20         15.57        17.43 o                         
   9   8   3          0.06          3.25         8.68 o                         
  10   8   3         29.85         31.93        12.69 o                         
  11   8   3          0.01          6.31        36.54 o                         
  -9   9   3         41.64         59.54        29.96 o                         
  -8   9   3          0.70        -14.40        19.99 o                         
  -7   9   3        125.57        174.52        45.88 o                         
  -6   9   3         19.01         30.75        14.54 o                         
  -5   9   3         22.81         15.88        10.61 o                         
  -4   9   3         14.83         11.87         7.99 o                         
  -3   9   3          0.08         15.81        11.04 o                         
  -2   9   3         23.14         41.09        11.43 o                         
  -1   9   3         29.41         29.39        10.83 o                         
   0   9   3          3.26         19.67        16.24 o                         
   1   9   3          9.29         14.13        10.44 o                         
   2   9   3        336.03        314.33        35.32 o                         
   3   9   3          7.85         13.22         9.68 o                         
   4   9   3        344.80        341.65        38.49 o                         
   5   9   3        247.01        300.82        32.24 o                         
   6   9   3         72.41         88.32        18.02 o                         
   7   9   3         27.60         17.59        10.86 o                         
   8   9   3         12.57         13.47        12.24 o                         
   9   9   3          9.38         23.17        12.83 o                         
  -6  10   3          7.58         -1.56        10.30 o                         
  -5  10   3          0.02         -8.77        18.14 o                         
  -4  10   3          9.71          2.28        13.26 o                         
  -3  10   3          1.05          0.09        13.11 o                         
  -2  10   3         68.67        101.39        37.93 o                         
  -1  10   3        162.02        162.57        46.14 o                         
   0  10   3          8.46          9.45        26.27 o                         
   1  10   3         12.55         15.14        14.14 o                         
   2  10   3          2.57          6.48         8.59 o                         
   3  10   3         17.49         14.10         8.18 o                         
   4  10   3          2.16         14.43        19.70 o                         
   5  10   3         31.42         31.52        13.76 o                         
 -17   0   4          0.23          6.50        12.73 o                         
 -16   0   4        182.13        194.55        51.51 o                         
 -15   0   4         42.88         25.07        22.29 o                         
 -14   0   4         12.98          9.49        14.34 o                         
 -13   0   4          0.13         -4.35         8.54 o                         
 -12   0   4          5.41         18.18        13.99 o                         
 -11   0   4         36.40         37.56        11.26 o                         
 -10   0   4        437.96        435.39        33.27 o                         
  -9   0   4        742.29        767.27        42.79 o                         
  -8   0   4       1754.20       1769.72        90.98 o                         
  -7   0   4       2627.28       2543.79       125.09 o                         
  -6   0   4       4210.25       4670.89        82.87 o                         
  -5   0   4       7667.42       8406.85       214.96 o                         
  -4   0   4        237.82        185.85        13.07 o                         
  -3   0   4       1780.53       1738.72        61.46 o                         
  -2   0   4        180.92        164.49        13.56 o                         
  -1   0   4          1.92          4.41         3.76 o                         
   0   0   4         11.94          7.93         5.42 o                         
   1   0   4         15.67         12.41         6.19 o                         
   2   0   4          0.20          0.40         4.36 o                         
   3   0   4        939.19        920.39        44.03 o                         
   4   0   4         68.09         76.31        14.01 o                         
   5   0   4        793.09        868.98        45.08 o                         
   6   0   4       3420.74       3557.93       106.78 o                         
   7   0   4       3213.94       3417.68        94.81 o                         
   8   0   4         34.58         27.39        10.25 o                         
   9   0   4         17.95         50.95        13.73 o                         
  10   0   4        865.61        839.11        50.52 o                         
  11   0   4       1319.91       1270.70        62.05 o                         
  12   0   4       1902.42       1972.57       138.88 o                         
  13   0   4        713.54        753.01        88.40 o                         
  14   0   4        294.57        352.15        63.24 o                         
  15   0   4         33.57         62.08        29.55 o                         
  16   0   4        113.14        107.35        40.86 o                         
  17   0   4         21.66         81.96        35.68 o                         
 -17   1   4          0.24         26.22        13.82 o                         
 -16   1   4          1.33          4.87         9.16 o                         
 -15   1   4          1.92         -7.71        15.64 o                         
 -14   1   4         39.98         67.35        19.24 o                         
 -13   1   4          0.02          0.89         8.01 o                         
 -12   1   4         17.35         26.21         8.79 o                         
 -11   1   4         46.93         47.99        10.37 o                         
 -10   1   4          5.60          7.08         6.13 o                         
  -9   1   4        153.48        156.07        16.71 o                         
  -8   1   4         23.76         28.61         7.15 o                         
  -7   1   4         11.09          5.84         5.58 o                         
  -6   1   4        710.21        727.09        23.57 o                         
  -5   1   4       1298.81       1476.98        33.99 o                         
  -4   1   4       2865.96       2927.11        47.85 o                         
  -3   1   4        478.39        462.13        19.23 o                         
  -2   1   4         37.67         37.00         5.17 o                         
  -1   1   4        981.15        950.14        40.95 o                         
   0   1   4        384.95        440.23        18.49 o                         
   1   1   4        194.56        182.35        19.28 o                         
   2   1   4        155.80        134.70        12.10 o                         
   3   1   4        254.91        278.18        16.60 o                         
   4   1   4        660.19        724.86        33.07 o                         
   5   1   4        326.54        374.76        24.68 o                         
   6   1   4        520.20        580.84        32.00 o                         
   7   1   4        392.01        417.29        28.82 o                         
   8   1   4        192.63        220.08        31.35 o                         
   9   1   4         11.76          4.33         7.83 o                         
  10   1   4         46.71         44.67        10.11 o                         
  11   1   4         29.15         20.58         8.02 o                         
  12   1   4        328.87        341.72        28.12 o                         
  13   1   4        462.29        471.18        33.26 o                         
  14   1   4        123.76         85.84        21.45 o                         
  15   1   4          1.54          1.07        11.27 o                         
  16   1   4         80.25        106.77        25.99 o                         
  17   1   4          1.43          1.55        14.05 o                         
 -17   2   4          1.32        -11.99        11.99 o                         
 -16   2   4          4.98         -1.35         5.94 o                         
 -15   2   4         32.43         41.47        12.83 o                         
 -14   2   4         39.80         60.35        12.00 o                         
 -13   2   4        196.74        238.51        26.11 o                         
 -12   2   4        172.87        190.28        22.16 o                         
 -11   2   4          3.28         -0.37         7.46 o                         
 -10   2   4         14.39          2.56         9.47 o                         
  -9   2   4         14.36          7.79         5.69 o                         
  -8   2   4        640.39        620.84        33.72 o                         
  -7   2   4        186.67        208.87        14.69 o                         
  -6   2   4       1082.86       1141.65        32.27 o                         
  -5   2   4        744.86        803.31        29.63 o                         
  -4   2   4         12.40          7.79         4.05 o                         
  -3   2   4        921.19       1018.23        68.93 o                         
  -2   2   4          6.09          1.52         6.24 o                         
  -1   2   4         97.25        103.21        20.70 o                         
   0   2   4        185.16        170.52        14.16 o                         
   1   2   4         48.51         45.18         5.73 o                         
   2   2   4         14.51         18.44         4.37 o                         
   3   2   4         61.35         43.85         6.05 o                         
   4   2   4       1070.02       1073.88        32.38 o                         
   5   2   4       1352.26       1567.07        47.06 o                         
   6   2   4        107.73        106.06        13.05 o                         
   7   2   4        187.48        181.91        23.78 o                         
   8   2   4          0.05          2.37         6.87 o                         
   9   2   4          5.77          8.37         7.11 o                         
  10   2   4        230.08        212.60        30.26 o                         
  11   2   4        888.12        932.84        64.72 o                         
  12   2   4        221.61        204.35        31.70 o                         
  13   2   4       1250.72       1250.84        81.05 o                         
  14   2   4        131.78        125.12        28.25 o                         
  15   2   4          6.41          0.40         9.92 o                         
  16   2   4          0.95         26.97        18.89 o                         
 -17   3   4         13.84         10.61        10.60 o                         
 -16   3   4         60.06         54.81        14.73 o                         
 -15   3   4          5.62          9.13         8.08 o                         
 -14   3   4         82.49         88.91        16.53 o                         
 -13   3   4          1.87         11.57         6.97 o                         
 -12   3   4          8.54         12.73         6.11 o                         
 -11   3   4          0.87         -3.20         7.58 o                         
 -10   3   4          4.76          2.38         5.10 o                         
  -9   3   4          9.55         -4.50         5.71 o                         
  -8   3   4         59.91         57.85         8.40 o                         
  -7   3   4        421.70        419.41        22.37 o                         
  -6   3   4        219.87        217.46        14.46 o                         
  -5   3   4        109.92        125.09        14.38 o                         
  -4   3   4       3338.07       2919.41       401.23 o                         
  -3   3   4       5215.88       5238.08       170.09 o                         
  -2   3   4       4274.07       4344.86       151.27 o                         
  -1   3   4         99.79         89.10        23.22 o                         
   0   3   4         38.63         46.42         8.41 o                         
   1   3   4         14.95          8.45         3.18 o                         
   2   3   4         59.10         60.50         6.75 o                         
   3   3   4         17.22         40.16         8.06 o                         
   4   3   4        376.66        367.19        29.08 o                         
   5   3   4       1583.62       1705.15        66.05 o                         
   6   3   4          0.05         -2.31         5.20 o                         
   7   3   4         54.01         43.83         8.46 o                         
   8   3   4        131.67        143.91        15.53 o                         
   9   3   4        179.17        150.99        16.18 o                         
  10   3   4          1.11          7.09        11.84 o                         
  11   3   4        281.58        264.33        37.75 o                         
  12   3   4         99.33        117.37        24.69 o                         
  13   3   4        239.54        231.60        35.28 o                         
  14   3   4        547.46        482.00        52.58 o                         
  15   3   4         44.37         45.92        19.34 o                         
  16   3   4        160.01        144.90        31.86 o                         
 -16   4   4          6.79          9.19         7.90 o                         
 -15   4   4         33.85         29.27        11.73 o                         
 -14   4   4          8.86         23.54        10.51 o                         
 -13   4   4         36.02         54.94        14.59 o                         
 -12   4   4         33.02         43.72        16.06 o                         
 -11   4   4         90.66         73.04        17.63 o                         
 -10   4   4         40.78         53.62        15.17 o                         
  -9   4   4         75.83         86.80        16.65 o                         
  -8   4   4          3.51          1.49         3.36 o                         
  -7   4   4        126.20        116.20        11.60 o                         
  -6   4   4         84.61         78.41         8.55 o                         
  -5   4   4         16.05         19.59         4.71 o                         
  -4   4   4         14.03          8.05         3.30 o                         
  -3   4   4       1160.31       1385.34        95.63 o                         
  -2   4   4         41.53         32.36        17.20 o                         
  -1   4   4          0.83         14.14        13.28 o                         
   0   4   4        170.45        169.39        37.52 o                         
   1   4   4        218.17        196.82        11.29 o                         
   2   4   4          2.32          8.86         3.61 o                         
   3   4   4        221.53        251.55        15.31 o                         
   4   4   4        389.24        459.79        33.67 o                         
   5   4   4         53.07         56.33        12.24 o                         
   6   4   4        188.97        220.56        26.46 o                         
   7   4   4         54.49         73.62        16.54 o                         
   8   4   4        226.43        233.61        30.01 o                         
   9   4   4          3.07          8.28         7.51 o                         
  10   4   4          0.04         -2.68        11.44 o                         
  11   4   4         33.58         67.82        19.96 o                         
  12   4   4         38.04         35.92        16.41 o                         
  13   4   4          1.45         14.72        30.84 o                         
  14   4   4          2.21         11.18        12.54 o                         
  15   4   4         16.75         29.24        17.33 o                         
 -15   5   4          9.90          6.34         9.52 o                         
 -14   5   4          0.60         -4.17         7.42 o                         
 -13   5   4          7.17          3.12        20.01 o                         
 -12   5   4         91.65         90.30        19.66 o                         
 -11   5   4        350.57        352.27        36.41 o                         
 -10   5   4        309.27        314.54        32.83 o                         
  -9   5   4        217.43        180.84        24.00 o                         
  -8   5   4         11.58         37.30         7.97 o                         
  -7   5   4         95.88         76.46         9.77 o                         
  -6   5   4          4.19          7.22         4.01 o                         
  -5   5   4        187.95        169.75        16.24 o                         
  -4   5   4         97.68         59.10        18.91 o                         
  -3   5   4         26.84         68.05        25.14 o                         
  -2   5   4        529.55        566.56        64.66 o                         
  -1   5   4         29.42         36.28         8.63 o                         
   0   5   4        954.24        841.23        71.47 o                         
   1   5   4        227.07        238.94        14.85 o                         
   2   5   4        373.92        403.94        20.76 o                         
   3   5   4        256.93        249.09        15.92 o                         
   4   5   4       1470.39       1419.26        45.16 o                         
   5   5   4        459.57        491.61        38.38 o                         
   6   5   4        338.52        295.90        31.62 o                         
   7   5   4        194.33        185.04        26.80 o                         
   8   5   4         43.54         43.92        14.83 o                         
   9   5   4        527.03        537.39        48.15 o                         
  10   5   4          0.21          0.33         6.53 o                         
  11   5   4         77.90         70.85        19.96 o                         
  12   5   4         60.48         76.46        20.77 o                         
  13   5   4          1.81         18.08        13.19 o                         
  14   5   4          5.56         12.17        16.47 o                         
  15   5   4          8.53         -4.46         9.87 o                         
 -14   6   4          0.34         21.37        12.42 o                         
 -13   6   4          2.91         23.67        13.49 o                         
 -12   6   4         35.93         38.93        13.41 o                         
 -11   6   4          0.04         -1.08         7.60 o                         
 -10   6   4         75.08         63.81        15.92 o                         
  -9   6   4          0.32          0.25         5.28 o                         
  -8   6   4        282.33        321.05        30.08 o                         
  -7   6   4        105.51        119.20        18.23 o                         
  -6   6   4        219.21        184.52        14.98 o                         
  -5   6   4         32.84         36.08         7.75 o                         
  -4   6   4          5.38          3.33         2.55 o                         
  -3   6   4        107.46         94.18        11.75 o                         
  -2   6   4          1.48          1.78         2.59 o                         
  -1   6   4        260.55        251.10        18.60 o                         
   0   6   4        140.99        142.27        11.53 o                         
   1   6   4        164.48        133.90        10.59 o                         
   2   6   4         48.35         74.81        12.45 o                         
   3   6   4         18.70         30.08         9.16 o                         
   4   6   4        191.12        223.36        18.51 o                         
   5   6   4        679.21        628.84        84.57 o                         
   6   6   4        559.61        603.69        36.98 o                         
   7   6   4        245.53        242.24        25.08 o                         
   8   6   4         68.07         69.33        17.12 o                         
   9   6   4         49.02         55.44        16.83 o                         
  10   6   4         13.62         42.16        13.93 o                         
  11   6   4         63.54         73.80        20.59 o                         
  12   6   4         67.18         32.37        14.20 o                         
  13   6   4          3.67          3.50        19.95 o                         
 -13   7   4         27.33         47.47        27.66 o                         
 -12   7   4         69.93        126.92        40.78 o                         
 -11   7   4         17.18         13.01         9.87 o                         
 -10   7   4        127.42        130.56        22.97 o                         
  -9   7   4         11.84         27.28        11.34 o                         
  -8   7   4        113.88         92.02        16.99 o                         
  -7   7   4         31.67         26.06         9.74 o                         
  -6   7   4         77.22         74.62        13.48 o                         
  -5   7   4        102.27         89.65        14.50 o                         
  -4   7   4        224.95        221.31        25.91 o                         
  -3   7   4         58.21         56.12        11.31 o                         
  -2   7   4          0.09         -3.21         3.75 o                         
  -1   7   4         21.08         12.41         5.28 o                         
   0   7   4          0.01         -3.15         4.00 o                         
   1   7   4         21.58         27.73         6.62 o                         
   2   7   4        188.04        188.91        34.09 o                         
   3   7   4          2.69         10.29         6.71 o                         
   4   7   4        184.87        168.92        15.87 o                         
   5   7   4         22.79         19.67         7.64 o                         
   6   7   4        236.90        242.59        31.19 o                         
   7   7   4          6.90         19.43        12.75 o                         
   8   7   4          4.20          3.35         5.30 o                         
   9   7   4         35.10         39.53        12.08 o                         
  10   7   4         37.36         38.33        16.05 o                         
  11   7   4         49.73         34.24        16.32 o                         
  12   7   4          0.53         -4.33         8.87 o                         
 -11   8   4          6.92         60.47        31.00 o                         
 -10   8   4          5.06         15.25        18.23 o                         
  -9   8   4          1.23          1.32        11.69 o                         
  -8   8   4          9.54         -3.39        11.40 o                         
  -7   8   4          0.08        -22.17        23.65 o                         
  -6   8   4          1.85          4.97        14.49 o                         
  -5   8   4          0.02        -13.54        17.86 o                         
  -4   8   4         75.48        139.48        39.53 o                         
  -3   8   4         23.40         17.28        10.98 o                         
  -2   8   4         84.03         72.74        14.22 o                         
  -1   8   4        110.76        124.02        18.50 o                         
   0   8   4        896.97       1019.66        53.74 o                         
   1   8   4         10.94         11.29         9.64 o                         
   2   8   4        876.50        900.73        53.89 o                         
   3   8   4        133.15        114.34        28.91 o                         
   4   8   4         61.04         94.56        22.49 o                         
   5   8   4         40.19         40.58        11.40 o                         
   6   8   4          8.15         23.78        10.52 o                         
   7   8   4         51.36         41.51        17.29 o                         
   8   8   4          0.10         11.04         9.80 o                         
   9   8   4         46.06         73.36        22.51 o                         
  10   8   4          9.26         18.10        10.24 o                         
  -8   9   4          7.95         27.60        21.67 o                         
  -7   9   4          6.29          9.78        13.12 o                         
  -6   9   4          1.17        -26.02        26.02 o                         
  -5   9   4          6.87        -12.14        12.14 o                         
  -4   9   4          4.90         -3.51        16.14 o                         
  -3   9   4         51.37         56.69        26.51 o                         
  -2   9   4        125.68        103.95        37.82 o                         
  -1   9   4          0.00          7.73        12.39 o                         
   0   9   4        178.34        221.91        50.38 o                         
   1   9   4        131.29        112.12        29.35 o                         
   2   9   4         22.94         11.45        10.36 o                         
   3   9   4         62.77         63.47        18.21 o                         
   4   9   4         20.85         20.20        11.51 o                         
   5   9   4          3.19         12.49         7.70 o                         
   6   9   4         10.18         18.53        12.18 o                         
   7   9   4         11.06          7.25         7.47 o                         
   8   9   4          3.82         15.57         8.68 o                         
  -4  10   4         17.04         30.98        26.19 o                         
  -3  10   4         53.30         49.92        21.39 o                         
  -2  10   4          4.18         10.87        12.88 o                         
  -1  10   4         82.64        108.02        39.28 o                         
   0  10   4          9.14          4.90        13.49 o                         
   1  10   4         58.55        100.30        39.89 o                         
   2  10   4          0.54         24.57        23.12 o                         
   3  10   4          0.73         20.94        16.23 o                         
 -17   1   5          6.05         12.90        14.19 o                         
 -16   1   5         19.14          4.28         5.93 o                         
 -15   1   5          1.90         12.46         9.61 o                         
 -14   1   5          1.05          7.18         4.95 o                         
 -13   1   5         29.77         26.27        10.26 o                         
 -12   1   5         40.90         36.36         7.11 o                         
 -11   1   5        108.69        112.80        13.69 o                         
 -10   1   5        118.55        110.45        13.76 o                         
  -9   1   5        197.73        198.73        15.45 o                         
  -8   1   5        110.12        104.75        12.35 o                         
  -7   1   5        567.71        584.35        35.02 o                         
  -6   1   5         37.16         46.87         7.52 o                         
  -5   1   5        609.34        648.39        21.63 o                         
  -4   1   5        229.59        230.39        14.30 o                         
  -3   1   5       1237.43       1214.23        31.55 o                         
  -2   1   5        465.96        441.28        18.81 o                         
  -1   1   5        407.43        406.03        18.53 o                         
   0   1   5        783.56        774.65        26.00 o                         
   1   1   5       1512.53       1616.08        51.89 o                         
   2   1   5         82.80         81.64        10.84 o                         
   3   1   5       1385.32       1541.79        58.09 o                         
   4   1   5       1906.36       1958.18        75.83 o                         
   5   1   5        211.40        193.13        23.25 o                         
   6   1   5        459.07        503.40        39.57 o                         
   7   1   5         48.95         36.01        17.07 o                         
   8   1   5        658.28        653.24        52.06 o                         
   9   1   5        313.83        332.78        36.58 o                         
  10   1   5         61.84         59.20        16.76 o                         
  11   1   5        496.04        530.28        50.87 o                         
  12   1   5          0.62         34.88        13.27 o                         
  13   1   5          0.12         -0.32         7.76 o                         
  14   1   5         30.23         16.24        11.22 o                         
  15   1   5          5.79          2.58         9.78 o                         
  16   1   5         71.79        118.35        34.41 o                         
 -16   2   5         21.37         18.80        10.34 o                         
 -15   2   5         20.33         40.24        12.61 o                         
 -14   2   5         32.38         32.86        13.41 o                         
 -13   2   5          0.82         14.18         8.71 o                         
 -12   2   5          3.71         12.60        11.47 o                         
 -11   2   5          0.50         10.14         8.64 o                         
 -10   2   5        298.80        290.45        26.04 o                         
  -9   2   5         11.08         14.32         7.66 o                         
  -8   2   5        293.40        277.96        23.45 o                         
  -7   2   5        156.62        144.10        14.97 o                         
  -6   2   5        804.58        807.72        26.14 o                         
  -5   2   5        805.81        796.32        53.98 o                         
  -4   2   5        109.72        102.91        17.55 o                         
  -3   2   5        658.86        635.80        37.16 o                         
  -2   2   5        247.73        201.46        14.25 o                         
  -1   2   5        257.35        191.77        12.90 o                         
   0   2   5         19.66         18.42         3.82 o                         
   1   2   5        111.76        117.02         9.91 o                         
   2   2   5          5.64          6.66         6.46 o                         
   3   2   5        147.82        154.50        14.46 o                         
   4   2   5        270.01        300.88        27.34 o                         
   5   2   5        149.97        167.35        21.70 o                         
   6   2   5         48.57         63.15        14.82 o                         
   7   2   5        399.45        422.88        37.98 o                         
   8   2   5          0.31          8.61         9.40 o                         
   9   2   5        418.28        445.38        41.97 o                         
  10   2   5          0.38          6.26         8.96 o                         
  11   2   5        815.02        806.99        61.55 o                         
  12   2   5        443.57        425.12        50.22 o                         
  13   2   5         29.08         58.49        19.73 o                         
  14   2   5          3.65         35.73        14.73 o                         
  15   2   5         17.13          7.99         9.79 o                         
  16   2   5         20.49         11.96        19.19 o                         
 -16   3   5         13.58          7.23        11.08 o                         
 -15   3   5        168.40        148.89        23.14 o                         
 -14   3   5          3.55          1.74         6.49 o                         
 -13   3   5        143.48        143.19        21.37 o                         
 -12   3   5          1.67          8.14         6.28 o                         
 -11   3   5         55.35         62.98        12.70 o                         
 -10   3   5         25.78         26.84         8.35 o                         
  -9   3   5         15.56         15.18         6.32 o                         
  -8   3   5         22.43         17.62         5.14 o                         
  -7   3   5        125.24        133.42        12.20 o                         
  -6   3   5         42.24         30.35         5.63 o                         
  -5   3   5         21.35         36.94         7.86 o                         
  -4   3   5          8.13          5.22         9.54 o                         
  -3   3   5       1092.86       1145.88        84.04 o                         
  -2   3   5         19.91          7.90        14.14 o                         
  -1   3   5         25.13         35.99        10.89 o                         
   0   3   5        376.48        311.58        32.96 o                         
   1   3   5        238.53        224.58        16.76 o                         
   2   3   5        906.12        939.64        31.90 o                         
   3   3   5        230.87        239.58        17.70 o                         
   4   3   5        444.13        423.73        32.47 o                         
   5   3   5        265.83        277.58        28.65 o                         
   6   3   5         18.81         17.23        11.55 o                         
   7   3   5         23.19         46.49        14.75 o                         
   8   3   5        194.23        205.77        28.20 o                         
   9   3   5         44.87         52.08        24.68 o                         
  10   3   5          2.99         12.57        10.46 o                         
  11   3   5         27.74         11.18        10.95 o                         
  12   3   5          3.73          1.75        12.59 o                         
  13   3   5         12.86         20.33        15.15 o                         
  14   3   5         63.77         40.30        15.89 o                         
  15   3   5          1.26        -10.26        11.85 o                         
 -15   4   5          4.09         -5.27         8.98 o                         
 -14   4   5          3.46         13.32         7.09 o                         
 -13   4   5         10.09         11.99         7.36 o                         
 -12   4   5          3.25         -4.55         7.26 o                         
 -11   4   5          2.71          1.57         5.70 o                         
 -10   4   5         48.01         21.51        10.55 o                         
  -9   4   5         52.41         71.02        14.85 o                         
  -8   4   5         26.89         18.15         5.81 o                         
  -7   4   5         63.70         53.09         7.38 o                         
  -6   4   5         47.91         29.61        13.25 o                         
  -5   4   5        768.99        813.18        77.73 o                         
  -4   4   5          4.77         -1.85        11.29 o                         
  -3   4   5        408.09        345.10        50.10 o                         
  -2   4   5         36.56         64.77        25.82 o                         
  -1   4   5        129.36        106.59        27.48 o                         
   0   4   5        190.58        171.28        23.40 o                         
   1   4   5          0.80          3.59         3.72 o                         
   2   4   5       1390.22       1370.55        55.23 o                         
   3   4   5        234.47        215.00        14.59 o                         
   4   4   5        337.20        312.10        42.35 o                         
   5   4   5         71.41         94.99        16.66 o                         
   6   4   5        387.15        403.28        36.08 o                         
   7   4   5        261.54        250.40        29.83 o                         
   8   4   5          0.55         13.59        16.96 o                         
   9   4   5        160.94        137.94        24.86 o                         
  10   4   5        223.08        222.98        32.46 o                         
  11   4   5         56.27         34.34        17.18 o                         
  12   4   5         66.89         58.00        19.47 o                         
  13   4   5        123.32        146.90        30.47 o                         
  14   4   5        290.82        339.70        47.72 o                         
 -14   5   5         12.24          6.65         9.95 o                         
 -13   5   5         14.39         20.73        12.76 o                         
 -12   5   5         28.84         18.07         9.58 o                         
 -11   5   5         35.11         51.96        15.06 o                         
 -10   5   5        184.69        208.79        26.81 o                         
  -9   5   5          7.61         18.08         9.47 o                         
  -8   5   5        100.68         94.20        41.30 o                         
  -7   5   5         45.37         25.98         8.40 o                         
  -6   5   5          5.12          9.82         5.57 o                         
  -5   5   5         14.19         18.04        16.57 o                         
  -4   5   5        231.42        261.23        47.22 o                         
  -3   5   5        372.40        385.38        56.25 o                         
  -2   5   5         33.27         22.50        13.77 o                         
  -1   5   5          0.07         -4.55        12.68 o                         
   0   5   5         19.69         46.64        23.79 o                         
   1   5   5         41.20         31.83         4.37 o                         
   2   5   5          1.77          6.65         3.65 o                         
   3   5   5         61.51         81.14        13.24 o                         
   4   5   5        267.17        270.75        26.59 o                         
   5   5   5          4.45          5.87         8.88 o                         
   6   5   5        418.69        383.80        36.67 o                         
   7   5   5         46.55         61.81        13.90 o                         
   8   5   5        126.24        116.61        25.64 o                         
   9   5   5         14.57         38.37        13.42 o                         
  10   5   5         16.99         30.85        14.48 o                         
  11   5   5         13.50         19.66        14.78 o                         
  12   5   5         45.24         38.95        16.31 o                         
  13   5   5          0.05         11.58        17.07 o                         
  14   5   5         15.06         24.73        21.41 o                         
 -13   6   5        261.66        307.68        61.15 o                         
 -12   6   5         57.89         90.60        33.06 o                         
 -11   6   5          3.48         15.52        13.08 o                         
 -10   6   5        244.63        237.48        27.62 o                         
  -9   6   5          2.71         14.08         8.49 o                         
  -8   6   5        171.67        184.46        20.99 o                         
  -7   6   5         61.28         49.27         9.86 o                         
  -6   6   5        223.05        220.88        45.26 o                         
  -5   6   5         53.32         42.93        23.92 o                         
  -4   6   5          0.04         10.23        11.14 o                         
  -3   6   5          1.59         22.47        17.56 o                         
  -2   6   5        179.26        282.48        50.73 o                         
  -1   6   5         94.61         96.21        29.15 o                         
   0   6   5          0.25         -6.36        10.94 o                         
   1   6   5          0.05          1.28         2.96 o                         
   2   6   5         84.28         72.94         8.27 o                         
   3   6   5        126.44        132.50        13.74 o                         
   4   6   5       1072.99       1062.52        61.12 o                         
   5   6   5        972.22        895.44        54.57 o                         
   6   6   5        215.28        249.08        40.46 o                         
   7   6   5         19.80         27.85        14.00 o                         
   8   6   5         82.90         72.82        20.03 o                         
   9   6   5         68.71         46.97        33.03 o                         
  10   6   5         10.20         23.61        13.80 o                         
  11   6   5        187.41        180.14        32.78 o                         
  12   6   5          3.70         12.24        10.76 o                         
 -12   7   5         67.74         78.90        33.88 o                         
 -11   7   5        104.06        112.57        36.83 o                         
 -10   7   5         85.02         69.25        29.79 o                         
  -9   7   5         17.31          7.94        13.27 o                         
  -8   7   5         16.51         15.15        10.63 o                         
  -7   7   5         21.26         19.19        14.63 o                         
  -6   7   5         31.42         47.35        16.90 o                         
  -5   7   5          1.37          1.84        15.72 o                         
  -4   7   5         57.33         93.69        31.83 o                         
  -3   7   5         59.90         67.63        28.15 o                         
  -2   7   5         22.08          6.09        13.20 o                         
  -1   7   5         43.23         29.89        23.89 o                         
   0   7   5         75.36         60.08        16.14 o                         
   1   7   5         49.47         40.29         9.03 o                         
   2   7   5         49.69         48.62        10.72 o                         
   3   7   5        103.24         92.88        18.37 o                         
   4   7   5        379.35        403.56        25.47 o                         
   5   7   5          2.40         12.06         7.56 o                         
   6   7   5          3.41          1.95        11.83 o                         
   7   7   5        131.90        122.53        23.17 o                         
   8   7   5        152.47        134.99        24.93 o                         
   9   7   5         86.06         81.45        21.59 o                         
  10   7   5         48.96         40.67        18.77 o                         
  11   7   5         61.49         58.76        26.13 o                         
 -10   8   5         46.06        102.69        42.19 o                         
  -9   8   5          0.95        -13.87        13.87 o                         
  -8   8   5          3.32        -12.71        13.29 o                         
  -7   8   5          0.16        -23.51        23.51 o                         
  -6   8   5         21.23         29.93        20.21 o                         
  -5   8   5         28.62          8.14         9.61 o                         
  -4   8   5         20.39         32.50        21.84 o                         
  -3   8   5         80.86         61.17        28.90 o                         
  -2   8   5          0.45         -8.75        15.10 o                         
  -1   8   5        256.85        332.82        63.04 o                         
   0   8   5         11.14         84.20        27.20 o                         
   1   8   5        361.88        376.21        64.59 o                         
   2   8   5         11.63         26.88        22.54 o                         
   3   8   5         82.93         79.59        12.85 o                         
   4   8   5          4.16         13.85        16.04 o                         
   5   8   5        131.87        114.15        34.29 o                         
   6   8   5          1.98         26.95        23.19 o                         
   7   8   5         11.24         15.27         9.59 o                         
   8   8   5        102.36         96.39        23.11 o                         
   9   8   5          2.50         -4.49        11.58 o                         
  -7   9   5         73.27         92.84        37.89 o                         
  -6   9   5          0.01        -25.83        29.92 o                         
  -5   9   5         42.24         59.16        26.42 o                         
  -4   9   5         61.25         83.55        30.11 o                         
  -3   9   5        128.55        170.64        45.99 o                         
  -2   9   5          4.31          8.20        11.78 o                         
  -1   9   5          3.46         21.57        21.43 o                         
   0   9   5         48.96         92.69        40.36 o                         
   1   9   5          0.08         26.35        25.41 o                         
   2   9   5         56.22         82.90        34.79 o                         
   3   9   5         76.52        104.47        36.88 o                         
   4   9   5          3.29        -22.06        24.96 o                         
   5   9   5         74.33         88.94        24.83 o                         
   6   9   5          1.25         12.25        17.10 o                         
 -16   0   6         33.24         12.41        10.04 o                         
 -15   0   6          1.54         27.59        12.56 o                         
 -14   0   6         21.44         10.82        12.54 o                         
 -13   0   6         28.02         37.43        10.15 o                         
 -12   0   6          0.05         21.06        10.19 o                         
 -11   0   6         33.04         29.16        10.91 o                         
 -10   0   6        127.56        112.09        16.65 o                         
  -9   0   6         11.99         14.49         9.82 o                         
  -8   0   6        231.82        237.81        23.13 o                         
  -7   0   6        494.35        505.36        32.63 o                         
  -6   0   6        440.93        489.73        31.65 o                         
  -5   0   6        904.58        933.86        42.63 o                         
  -4   0   6         50.55         45.68         9.32 o                         
  -3   0   6         30.19         21.85         7.92 o                         
  -2   0   6        342.35        333.45        36.32 o                         
  -1   0   6         35.04         33.16        10.22 o                         
   0   0   6        165.72        205.50        29.50 o                         
   1   0   6          8.04         31.53        15.46 o                         
   2   0   6         83.08         21.76        38.54 o                         
   3   0   6       1369.36        895.48       638.27 o                         
   4   0   6        116.49         91.12        71.69 o                         
   5   0   6        226.45        218.61        80.75 o                         
   6   0   6         93.61         94.26        19.12 o                         
   7   0   6         34.56         22.69        11.01 o                         
   8   0   6         15.71         30.35        13.86 o                         
   9   0   6        224.33        221.03        38.10 o                         
  10   0   6         86.57         83.67        18.63 o                         
  11   0   6         81.59        104.04        24.34 o                         
  12   0   6         85.27         77.32        20.72 o                         
  13   0   6        178.62        168.16        45.06 o                         
  14   0   6        371.75        369.42        67.70 o                         
  15   0   6          0.60         23.25        26.77 o                         
 -16   1   6          6.00         13.91         7.90 o                         
 -15   1   6          4.09          3.86         7.63 o                         
 -14   1   6          2.80         13.38         8.51 o                         
 -13   1   6          7.23          6.19         5.87 o                         
 -12   1   6          0.50         -5.10         5.10 o                         
 -11   1   6          0.00          3.63         4.44 o                         
 -10   1   6        104.77        100.40        13.15 o                         
  -9   1   6         37.94         48.86         7.61 o                         
  -8   1   6       1027.65       1058.32        45.49 o                         
  -7   1   6         86.85         77.92        10.63 o                         
  -6   1   6       1278.43       1344.80        39.17 o                         
  -5   1   6          0.85         -1.34         4.95 o                         
  -4   1   6        194.67        190.97        12.42 o                         
  -3   1   6        577.55        580.53        22.86 o                         
  -2   1   6         44.60         47.62         6.68 o                         
  -1   1   6         81.98         94.85        10.31 o                         
   0   1   6         28.37         17.51         4.68 o                         
   1   1   6        242.51        260.80        44.10 o                         
   2   1   6        490.34        494.54        34.59 o                         
   3   1   6        491.81        502.10        36.03 o                         
   4   1   6        532.69        494.93        37.07 o                         
   5   1   6        370.75        383.88        28.80 o                         
   6   1   6         57.40         79.96        14.60 o                         
   7   1   6         62.01         88.60        15.55 o                         
   8   1   6          1.22          0.06         9.93 o                         
   9   1   6        106.13         95.49        14.60 o                         
  10   1   6        564.12        615.68        41.58 o                         
  11   1   6         14.58          9.64         7.99 o                         
  12   1   6         56.86         55.52        13.71 o                         
  13   1   6          2.23         17.12         9.00 o                         
  14   1   6          0.82        -10.87        13.46 o                         
  15   1   6         31.87         53.31        21.18 o                         
 -15   2   6         32.18         54.46        15.96 o                         
 -14   2   6         16.48         15.61         8.30 o                         
 -13   2   6         32.04         51.28        10.27 o                         
 -12   2   6         26.30         18.37         8.63 o                         
 -11   2   6         60.12         74.07        14.73 o                         
 -10   2   6          0.27         -2.46         8.11 o                         
  -9   2   6        283.51        317.82        36.22 o                         
  -8   2   6        448.42        489.37        43.18 o                         
  -7   2   6        266.91        305.63        19.00 o                         
  -6   2   6       1290.03       1325.83        34.89 o                         
  -5   2   6        179.29        193.57        22.26 o                         
  -4   2   6        111.83        103.88         8.57 o                         
  -3   2   6          1.05         -0.23         3.32 o                         
  -2   2   6        160.21        154.46        10.87 o                         
  -1   2   6        169.86        156.57        11.27 o                         
   0   2   6          4.75         10.63         4.48 o                         
   1   2   6        945.52       1002.22        35.54 o                         
   2   2   6         42.22         50.92         8.31 o                         
   3   2   6         61.29         29.59        10.26 o                         
   4   2   6          5.85         10.32         6.81 o                         
   5   2   6         50.09         55.70        14.17 o                         
   6   2   6        233.22        256.26        35.85 o                         
   7   2   6         25.88         45.19        13.36 o                         
   8   2   6         44.32         25.56        12.67 o                         
   9   2   6        119.54         85.21        18.92 o                         
  10   2   6        308.81        328.42        39.93 o                         
  11   2   6       1902.08       1933.07       108.39 o                         
  12   2   6        208.76        175.56        24.00 o                         
  13   2   6          0.78         20.50         8.47 o                         
  14   2   6         31.70         37.68        20.42 o                         
 -15   3   6         15.15         19.60         9.01 o                         
 -14   3   6          1.11         -3.60         7.44 o                         
 -13   3   6         11.66         20.61        10.44 o                         
 -12   3   6          3.10          1.16         6.63 o                         
 -11   3   6        168.59        173.79        22.50 o                         
 -10   3   6         91.67        106.30        16.76 o                         
  -9   3   6         18.19         21.95         8.95 o                         
  -8   3   6          2.27          5.25         4.11 o                         
  -7   3   6          0.69          6.16         5.49 o                         
  -6   3   6         15.18         21.55         9.50 o                         
  -5   3   6        482.39        385.84        53.00 o                         
  -4   3   6          0.77          7.90        10.49 o                         
  -3   3   6         54.46         45.81        15.17 o                         
  -2   3   6         44.12         55.65        13.22 o                         
  -1   3   6         18.93         21.56         9.99 o                         
   0   3   6        253.94        205.77        33.58 o                         
   1   3   6         52.93         56.89         6.38 o                         
   2   3   6          6.13         10.68         4.15 o                         
   3   3   6          0.11          1.13         6.55 o                         
   4   3   6        621.36        566.49        41.32 o                         
   5   3   6        314.49        361.22        32.53 o                         
   6   3   6         75.20         59.51        14.37 o                         
   7   3   6          0.53         -0.37         6.59 o                         
   8   3   6        265.45        256.38        32.40 o                         
   9   3   6        418.13        402.83        41.97 o                         
  10   3   6        198.17        190.94        35.52 o                         
  11   3   6        216.42        254.59        45.67 o                         
  12   3   6          6.33         24.24        15.70 o                         
  13   3   6         30.22         16.52        13.94 o                         
  14   3   6          0.02          1.01        15.72 o                         
 -14   4   6         25.47         27.49        20.24 o                         
 -13   4   6         16.49         16.22        10.93 o                         
 -12   4   6         82.67         64.89        17.56 o                         
 -11   4   6        130.82        127.21        27.84 o                         
 -10   4   6          2.25          2.71         9.33 o                         
  -9   4   6        166.01        156.49        20.95 o                         
  -8   4   6         23.75         28.42         8.39 o                         
  -7   4   6        122.28        102.53        13.48 o                         
  -6   4   6        207.95         85.34        58.49 o                         
  -5   4   6          1.87        -12.29        13.61 o                         
  -4   4   6         21.64         23.81        13.04 o                         
  -3   4   6        466.36        514.12        63.82 o                         
  -2   4   6         84.89         93.71        20.13 o                         
  -1   4   6        418.70        415.65        39.73 o                         
   0   4   6          3.29         12.67        10.23 o                         
   1   4   6        679.55        615.80        68.45 o                         
   2   4   6          2.05          7.55         3.48 o                         
   3   4   6          1.19         -0.91         5.51 o                         
   4   4   6        225.82        206.78        23.53 o                         
   5   4   6        272.79        279.72        29.14 o                         
   6   4   6        223.77        219.12        30.65 o                         
   7   4   6         44.75         61.31        15.89 o                         
   8   4   6          0.01         13.97         9.98 o                         
   9   4   6          9.97         21.68        19.87 o                         
  10   4   6         71.45         66.51        20.07 o                         
  11   4   6         55.10         27.85        11.76 o                         
  12   4   6        181.96        168.49        32.60 o                         
  13   4   6         17.92         26.99        14.73 o                         
 -13   5   6         27.99         38.19        23.85 o                         
 -12   5   6          5.26          1.56        12.90 o                         
 -11   5   6         67.13         32.14        20.30 o                         
 -10   5   6          2.59         14.34         8.95 o                         
  -9   5   6         58.88         49.89        22.55 o                         
  -8   5   6         53.35         46.91        20.76 o                         
  -7   5   6          0.05        -17.22        22.86 o                         
  -6   5   6          0.04          2.06        14.17 o                         
  -5   5   6        115.84        109.06        32.30 o                         
  -4   5   6         67.00         95.28        29.95 o                         
  -3   5   6        350.43        446.93        63.16 o                         
  -2   5   6        269.19        339.40        54.72 o                         
  -1   5   6        131.86        162.89        25.00 o                         
   0   5   6          0.69          1.56        10.23 o                         
   1   5   6         70.31         52.28        13.28 o                         
   2   5   6        236.32        179.51        32.38 o                         
   3   5   6        351.13        312.63        24.73 o                         
   4   5   6          2.12          9.59         6.88 o                         
   5   5   6         14.99         -0.00        11.68 o                         
   6   5   6         50.22         36.81        12.38 o                         
   7   5   6         13.15         19.68        12.71 o                         
   8   5   6        111.61        126.33        24.32 o                         
   9   5   6        204.82        193.15        30.10 o                         
  10   5   6          5.12         -7.20        18.15 o                         
  11   5   6         59.62         82.71        22.00 o                         
  12   5   6        121.85        116.10        40.38 o                         
 -12   6   6          3.98          3.36        10.19 o                         
 -11   6   6          0.02         -0.83        15.92 o                         
 -10   6   6         31.06         55.84        28.08 o                         
  -9   6   6         23.44         12.44         9.22 o                         
  -8   6   6          1.92         -9.10        20.30 o                         
  -7   6   6         10.03          1.17        10.58 o                         
  -6   6   6         10.65          2.71         9.62 o                         
  -5   6   6          0.55          5.02        11.93 o                         
  -4   6   6         11.19         17.08        16.74 o                         
  -3   6   6          0.86          6.58        18.41 o                         
  -2   6   6         13.54          8.10        18.97 o                         
  -1   6   6        219.57        263.75        51.88 o                         
   0   6   6         12.99          3.80        19.73 o                         
   1   6   6        115.19        112.46        22.11 o                         
   2   6   6          0.18         -3.45         8.94 o                         
   3   6   6        540.89        641.86        44.51 o                         
   4   6   6        741.65        716.28       131.25 o                         
   5   6   6        115.91        114.88        26.12 o                         
   6   6   6         83.66         79.60        16.65 o                         
   7   6   6          1.86          7.87         9.17 o                         
   8   6   6        137.63        111.05        27.89 o                         
   9   6   6         45.72         69.27        27.62 o                         
  10   6   6         14.21         17.71        10.91 o                         
  11   6   6          2.83         -8.14        16.11 o                         
 -10   7   6          7.46         -8.30        14.60 o                         
  -9   7   6         39.64         70.47        28.50 o                         
  -8   7   6         12.73         11.78         9.54 o                         
  -7   7   6         19.19         -1.57        20.42 o                         
  -6   7   6         50.96         46.88        18.87 o                         
  -5   7   6          2.22          9.10         9.92 o                         
  -4   7   6         45.96         27.87        22.59 o                         
  -3   7   6         38.37         63.74        27.80 o                         
  -2   7   6          1.69         -7.79        12.27 o                         
  -1   7   6         55.85        106.76        35.23 o                         
   0   7   6          4.24        -28.37        28.37 o                         
   1   7   6         21.58         14.85        11.24 o                         
   2   7   6        260.60        278.95        35.51 o                         
   3   7   6          0.60         10.58         6.21 o                         
   4   7   6        102.11         93.76        18.33 o                         
   5   7   6          2.99        -12.78        23.04 o                         
   6   7   6         23.70          7.40        15.13 o                         
   7   7   6         30.82         46.96        31.75 o                         
   8   7   6        135.72        156.11        46.10 o                         
   9   7   6          2.25         -0.71        14.95 o                         
  -8   8   6          0.95         10.45         9.80 o                         
  -7   8   6          9.02         15.45        12.18 o                         
  -6   8   6          2.80        -17.99        17.99 o                         
  -5   8   6         22.27         28.76        21.72 o                         
  -4   8   6         48.72         98.22        37.19 o                         
  -3   8   6          9.96          7.00        18.20 o                         
  -2   8   6          2.06         12.74        14.71 o                         
  -1   8   6          0.01         -1.81        14.08 o                         
   0   8   6         61.28        105.63        38.01 o                         
   1   8   6          0.91         18.56        12.27 o                         
   2   8   6         52.18         46.91        21.36 o                         
   3   8   6         15.77         42.98        28.94 o                         
   4   8   6          1.26         19.24        13.25 o                         
   5   8   6          0.37         -0.46        15.62 o                         
   6   8   6          7.52         45.25        23.90 o                         
   7   8   6         47.70        108.99        42.26 o                         
  -4   9   6         11.85         25.88        21.58 o                         
  -3   9   6         53.92         82.27        34.56 o                         
  -2   9   6        213.38        257.64        60.68 o                         
  -1   9   6         89.80        101.42        39.14 o                         
   0   9   6         60.26         64.82        29.83 o                         
   2   9   6          6.70        -14.58        14.58 o                         
   3   9   6          0.01         -0.42        16.90 o                         
 -14   1   7          0.60          1.33         6.58 o                         
 -13   1   7          0.95          0.45         7.41 o                         
 -12   1   7         18.47         30.93         6.87 o                         
 -11   1   7        231.62        252.28        20.72 o                         
 -10   1   7        113.77        126.76        13.60 o                         
  -9   1   7        320.98        310.57        20.18 o                         
  -8   1   7          6.09         14.33         5.96 o                         
  -7   1   7         10.59         15.18         5.88 o                         
  -6   1   7        135.85        147.92        13.00 o                         
  -5   1   7         23.95         25.87         7.20 o                         
  -4   1   7         30.78         26.61         6.42 o                         
  -3   1   7         12.48         19.87         6.06 o                         
  -2   1   7          8.19         13.16         7.22 o                         
  -1   1   7         32.64         18.27         9.20 o                         
   0   1   7          4.36          9.72        17.31 o                         
   1   1   7        440.53        482.26        31.64 o                         
   2   1   7          0.32          6.93         7.20 o                         
   3   1   7        273.19        266.52        24.46 o                         
   4   1   7        159.87        168.06        20.05 o                         
   5   1   7        402.21        425.94        32.49 o                         
   6   1   7         91.34         92.11        14.08 o                         
   7   1   7         97.74        136.17        17.30 o                         
   8   1   7        460.93        429.41        31.35 o                         
   9   1   7        453.54        466.70        33.40 o                         
  10   1   7          6.12         21.79         8.18 o                         
  11   1   7        127.19        145.40        22.20 o                         
  12   1   7          1.70         11.10         9.99 o                         
  13   1   7         11.97          2.17         9.46 o                         
 -14   2   7          0.00         13.95         7.72 o                         
 -13   2   7          0.00         10.97        10.07 o                         
 -12   2   7         13.78         14.77         8.01 o                         
 -11   2   7        190.71        204.94        20.82 o                         
 -10   2   7          0.63         13.54         8.05 o                         
  -9   2   7        212.31        202.74        26.22 o                         
  -8   2   7        336.96        342.57        23.41 o                         
  -7   2   7         23.87         24.04         7.85 o                         
  -6   2   7        193.79        185.48        13.86 o                         
  -5   2   7        184.62        164.40        11.97 o                         
  -4   2   7          7.22          5.33         2.75 o                         
  -3   2   7         28.85         15.85         5.25 o                         
  -2   2   7         22.10         22.06         4.23 o                         
  -1   2   7         72.71         62.52         7.65 o                         
   0   2   7        163.22        174.84        17.93 o                         
   1   2   7        152.45        161.41        14.64 o                         
   2   2   7          9.68         16.45         8.38 o                         
   3   2   7         17.25         13.37        10.47 o                         
   4   2   7          0.04          5.25         9.60 o                         
   5   2   7          8.49         13.50         8.50 o                         
   6   2   7        456.23        515.41        43.56 o                         
   7   2   7        192.50        181.95        26.84 o                         
   8   2   7        786.45        728.20        55.28 o                         
   9   2   7         15.35         61.96        19.58 o                         
  10   2   7         19.52         49.52        17.89 o                         
  11   2   7        108.19         89.37        20.49 o                         
  12   2   7          2.05         11.17         8.76 o                         
  13   2   7         58.34         69.27        22.10 o                         
 -14   3   7          0.10          0.74         9.89 o                         
 -13   3   7          0.97         -1.50         6.47 o                         
 -12   3   7          2.07          6.66         6.56 o                         
 -11   3   7          0.43         -0.99         8.57 o                         
 -10   3   7          6.20         14.24         8.41 o                         
  -9   3   7          0.17          8.49         9.82 o                         
  -8   3   7         88.12        131.25        19.14 o                         
  -7   3   7          0.43          4.52         5.62 o                         
  -6   3   7        240.72        248.41        26.13 o                         
  -5   3   7          5.85          8.51         3.05 o                         
  -4   3   7         11.55         11.97         5.77 o                         
  -3   3   7         30.37         15.71        11.61 o                         
  -2   3   7         12.53          2.66        16.17 o                         
  -1   3   7          3.21          3.58         1.94 o                         
   0   3   7         10.01         13.90         6.13 o                         
   1   3   7         18.73         18.16         4.63 o                         
   2   3   7         99.74         79.33        18.13 o                         
   3   3   7          0.26          3.75        12.55 o                         
   4   3   7        192.45        197.62        24.57 o                         
   5   3   7         63.31         62.31        25.80 o                         
   6   3   7         40.63         25.30        13.93 o                         
   7   3   7         52.92         73.33        18.19 o                         
   8   3   7        197.49        215.94        31.26 o                         
   9   3   7         34.18         41.54        15.72 o                         
  10   3   7         65.03        106.32        26.09 o                         
  11   3   7        168.13        112.31        25.51 o                         
  12   3   7         60.06         49.15        19.28 o                         
 -13   4   7         27.41         48.23        23.30 o                         
 -12   4   7         17.05         14.53        18.26 o                         
 -11   4   7          1.69          4.71        12.94 o                         
 -10   4   7          0.19         17.14        17.07 o                         
  -9   4   7          2.27         25.30        14.75 o                         
  -8   4   7          6.80        -12.69        17.71 o                         
  -7   4   7          7.49         -2.94        11.25 o                         
  -6   4   7        201.95        183.15        40.04 o                         
  -5   4   7        408.95        401.92        43.67 o                         
  -4   4   7         25.42         14.03         8.22 o                         
  -3   4   7          0.12          4.62        11.17 o                         
  -2   4   7          0.14          7.88         9.23 o                         
  -1   4   7         34.12         27.44        11.09 o                         
   0   4   7         67.03         62.43        16.70 o                         
   1   4   7          6.04          3.60         8.87 o                         
   2   4   7        579.38        498.05        81.06 o                         
   3   4   7        288.37        285.90        25.72 o                         
   4   4   7        149.99        113.76        24.69 o                         
   5   4   7         18.79         12.87        11.83 o                         
   6   4   7         62.55         73.08        17.90 o                         
   7   4   7          4.24         15.50        11.54 o                         
   8   4   7          4.26          7.49        10.64 o                         
   9   4   7        126.59        184.41        29.14 o                         
  10   4   7         66.72         97.30        26.28 o                         
  11   4   7        100.14         91.11        25.74 o                         
  12   4   7         63.10         30.87        15.50 o                         
 -12   5   7          1.54         28.52        23.75 o                         
 -11   5   7          0.09         10.89        13.05 o                         
 -10   5   7         34.28         30.58        16.83 o                         
  -9   5   7          4.41         -0.65         7.25 o                         
  -8   5   7          1.43         16.17        13.30 o                         
  -7   5   7          0.01        -13.56        22.23 o                         
  -6   5   7         30.82         35.14        21.27 o                         
  -5   5   7         16.14         26.77        19.37 o                         
  -4   5   7         21.03         28.46        21.26 o                         
  -3   5   7         39.27         70.42        17.45 o                         
  -2   5   7          6.78         14.47        11.08 o                         
  -1   5   7         97.79        107.41        21.93 o                         
   0   5   7         33.10         -0.75        17.10 o                         
   1   5   7         24.47         38.29        14.21 o                         
   2   5   7        682.04        703.76        46.59 o                         
   3   5   7        408.34        506.96        52.12 o                         
   4   5   7         11.83          9.64         4.44 o                         
   5   5   7         14.30         16.00         7.37 o                         
   6   5   7         40.42         43.35        13.78 o                         
   7   5   7         61.96         70.59        16.23 o                         
   8   5   7          7.84         14.17        11.17 o                         
   9   5   7          3.91         -6.35         6.63 o                         
  10   5   7          0.13         -2.99        10.79 o                         
  11   5   7          2.82         17.23        13.73 o                         
 -10   6   7         40.18         92.44        32.51 o                         
  -9   6   7         43.28         48.77        23.78 o                         
  -8   6   7         13.48         29.96        19.30 o                         
  -7   6   7         11.33          5.17        14.02 o                         
  -6   6   7          6.38         18.74        11.78 o                         
  -5   6   7         18.02          8.68        10.97 o                         
  -4   6   7         13.84         16.25        13.16 o                         
  -3   6   7          4.89         16.48         9.70 o                         
  -2   6   7         77.80        102.23        22.52 o                         
  -1   6   7        117.75        121.26        33.91 o                         
   0   6   7          0.15        -14.97        14.97 o                         
   1   6   7        392.08        379.66        43.10 o                         
   2   6   7         37.57         74.57        19.27 o                         
   3   6   7        103.72         80.68        15.92 o                         
   4   6   7         31.67         42.04        17.55 o                         
   5   6   7         21.15         65.23        31.57 o                         
   6   6   7        212.76        243.68        57.76 o                         
   7   6   7         74.96         61.44        32.17 o                         
   8   6   7          0.89        -14.29        16.87 o                         
   9   6   7          0.03          3.85        21.72 o                         
  -8   7   7         10.23        -21.37        21.37 o                         
  -7   7   7          7.14         -7.39        16.47 o                         
  -6   7   7          5.09          0.57        16.14 o                         
  -5   7   7         23.48          9.10        11.45 o                         
  -4   7   7         73.84         58.44        22.83 o                         
  -3   7   7         52.09         69.08        32.20 o                         
  -2   7   7        123.91         92.32        32.59 o                         
  -1   7   7         20.38         22.32        13.85 o                         
   0   7   7         66.31         85.25        21.12 o                         
   1   7   7        123.83        140.18        31.56 o                         
   2   7   7        123.37        156.89        59.79 o                         
   3   7   7          3.49          4.30        28.39 o                         
   4   7   7         34.12         25.09        13.88 o                         
   5   7   7        233.98        277.35        43.13 o                         
   6   7   7          2.30          8.80        23.24 o                         
   7   7   7          6.65         30.16        25.24 o                         
  -5   8   7          5.70         29.52        26.19 o                         
  -4   8   7          2.82         22.21        19.39 o                         
  -3   8   7         93.14        126.07        41.31 o                         
  -2   8   7          2.05         -0.46        12.25 o                         
  -1   8   7         60.84         40.38        24.63 o                         
   0   8   7          0.62         -0.09        15.63 o                         
   1   8   7          0.54         -6.43        18.68 o                         
   2   8   7          4.39         15.24        26.94 o                         
   3   8   7         31.06         32.92        21.82 o                         
   4   8   7          0.94         22.15        18.66 o                         
 -13   0   8          3.06         -1.63         7.47 o                         
 -12   0   8         32.84         58.91        16.24 o                         
 -11   0   8         43.16         22.10        10.11 o                         
 -10   0   8         83.25         72.55        13.85 o                         
  -9   0   8          4.45         10.65        13.86 o                         
  -8   0   8         17.60         36.34        12.35 o                         
  -7   0   8         19.68          9.01         7.18 o                         
  -6   0   8        278.03        255.12        25.96 o                         
  -5   0   8          1.59         -2.39         7.83 o                         
  -4   0   8        316.42        335.93        34.30 o                         
  -3   0   8         30.68         38.56        32.92 o                         
  -2   0   8        803.66        818.10        53.51 o                         
  -1   0   8          2.09         -5.17         6.77 o                         
   0   0   8        358.15        322.36        34.86 o                         
   1   0   8        167.78        169.49        26.56 o                         
   2   0   8        139.17        143.16        32.50 o                         
   3   0   8        562.25        603.11        50.07 o                         
   4   0   8          0.09         -2.82        15.08 o                         
   5   0   8        271.06        247.23        33.58 o                         
   6   0   8         17.77          3.33         9.56 o                         
   7   0   8        146.42        130.72        25.12 o                         
   8   0   8          0.77          3.19         8.53 o                         
   9   0   8        430.81        518.94        50.89 o                         
  10   0   8         70.34         79.17        32.98 o                         
  11   0   8         83.36         80.01        23.11 o                         
  12   0   8          3.97         11.66        16.15 o                         
 -13   1   8          2.90         12.51         8.82 o                         
 -12   1   8          6.61          8.57         8.00 o                         
 -11   1   8         11.75          6.93         4.90 o                         
 -10   1   8        185.62        193.25        17.36 o                         
  -9   1   8         58.82         48.42         8.36 o                         
  -8   1   8        225.00        239.49        18.05 o                         
  -7   1   8          7.62         15.50         7.74 o                         
  -6   1   8          0.08         -0.84         4.96 o                         
  -5   1   8        156.98        157.92        14.78 o                         
  -4   1   8          2.26          4.18         4.66 o                         
  -3   1   8         28.83         31.45         8.47 o                         
  -2   1   8         30.57         33.33         7.65 o                         
  -1   1   8         10.78         -4.67         5.68 o                         
   0   1   8        143.85        135.54        16.27 o                         
   1   1   8         56.51         60.66        13.02 o                         
   2   1   8         40.85         36.42        10.41 o                         
   3   1   8         19.14         13.37         5.66 o                         
   4   1   8          0.08          8.74        10.86 o                         
   5   1   8         51.99         62.36        11.68 o                         
   6   1   8         61.97         51.76        11.42 o                         
   7   1   8         10.48          9.78         7.95 o                         
   8   1   8         66.26         70.08        13.52 o                         
   9   1   8          0.12          0.33         7.36 o                         
  10   1   8          3.39         13.79         6.45 o                         
  11   1   8         37.33         26.86         9.65 o                         
  12   1   8          1.59         -0.84         9.66 o                         
 -13   2   8         32.78         56.56        15.09 o                         
 -12   2   8          0.03          9.96         7.68 o                         
 -11   2   8         17.31         28.46        11.93 o                         
 -10   2   8        153.47        148.60        20.72 o                         
  -9   2   8          3.44          6.65         7.89 o                         
  -8   2   8        158.24        161.91        34.31 o                         
  -7   2   8         10.01         18.10         6.60 o                         
  -6   2   8         14.31         17.74        13.76 o                         
  -5   2   8          1.92         -3.75         3.75 o                         
  -4   2   8          6.82          3.03         8.41 o                         
  -3   2   8         13.23         18.04         5.98 o                         
  -2   2   8         37.41         38.35         8.14 o                         
  -1   2   8        150.20        139.61        17.19 o                         
   0   2   8         19.69         23.16         8.67 o                         
   1   2   8        212.19        252.91        27.65 o                         
   2   2   8        121.63        115.28        17.15 o                         
   3   2   8         28.03         16.54        11.45 o                         
   4   2   8          9.73         24.08         9.10 o                         
   5   2   8         68.85         89.50        16.20 o                         
   6   2   8        206.35        234.76        45.07 o                         
   7   2   8        138.94        140.24        25.39 o                         
   8   2   8        215.72        286.30        36.68 o                         
   9   2   8        102.96         95.80        18.77 o                         
  10   2   8         31.45         20.88        12.63 o                         
  11   2   8          3.78         14.90        11.30 o                         
 -12   3   8          4.28         22.43        15.10 o                         
 -11   3   8        133.67        127.38        26.91 o                         
 -10   3   8         34.26         53.23        33.89 o                         
  -9   3   8        141.99        123.69        26.26 o                         
  -8   3   8        135.71        157.44        27.84 o                         
  -7   3   8         32.55         19.25        16.64 o                         
  -6   3   8          0.88        -10.62        10.77 o                         
  -5   3   8         14.74         23.70        12.38 o                         
  -4   3   8         24.44         31.47        12.95 o                         
  -3   3   8          5.56         -4.16        17.16 o                         
  -2   3   8         37.63         44.55        13.20 o                         
  -1   3   8         67.51         41.99         8.17 o                         
   0   3   8         46.86         37.98        10.17 o                         
   1   3   8         67.76         83.34        27.98 o                         
   2   3   8         24.41         21.98         8.95 o                         
   3   3   8        357.73        350.97        32.89 o                         
   4   3   8        453.97        464.87        39.58 o                         
   5   3   8          0.95          6.71         8.16 o                         
   6   3   8         17.75         20.24        17.04 o                         
   7   3   8         26.50         27.51        13.35 o                         
   8   3   8        541.77        548.57       112.90 o                         
   9   3   8        610.36        549.75        51.95 o                         
  10   3   8          0.04         18.51        13.09 o                         
  11   3   8         39.39         51.09        17.69 o                         
 -11   4   8         20.26         34.99        23.27 o                         
 -10   4   8         28.71         32.62        18.78 o                         
  -9   4   8         19.60         21.42         9.48 o                         
  -8   4   8          5.92          0.60        21.69 o                         
  -7   4   8          0.40         -0.43        14.64 o                         
  -6   4   8          8.68         -0.17         9.53 o                         
  -5   4   8         91.87        116.93        24.64 o                         
  -4   4   8          4.92          7.59         7.79 o                         
  -3   4   8         22.50         22.87         8.84 o                         
  -2   4   8         29.92         27.12        13.84 o                         
  -1   4   8        151.59        129.10        25.51 o                         
   0   4   8          4.26         19.46         9.68 o                         
   1   4   8         20.94         49.31        24.58 o                         
   2   4   8         38.77         55.44        23.74 o                         
   3   4   8         35.57         35.50        20.06 o                         
   4   4   8         21.75         38.66        20.16 o                         
   5   4   8          2.74          8.00        10.20 o                         
   6   4   8         14.78         35.84        16.35 o                         
   7   4   8          0.38         18.86        10.62 o                         
   8   4   8          3.55         10.31        13.03 o                         
   9   4   8          0.38         -8.36        11.13 o                         
  10   4   8         96.02         94.67        22.93 o                         
 -10   5   8          0.17         10.14        11.46 o                         
  -9   5   8          0.63          6.38        15.00 o                         
  -8   5   8          2.92          6.73        13.26 o                         
  -7   5   8         10.53         29.96        18.19 o                         
  -6   5   8          4.15          8.86        11.94 o                         
  -5   5   8         15.98          9.12         9.70 o                         
  -4   5   8        128.46        109.57        24.73 o                         
  -3   5   8        203.80        203.66        33.13 o                         
  -2   5   8        103.42        103.99        25.35 o                         
  -1   5   8          7.83         15.61        24.93 o                         
   0   5   8          1.00         -0.11        19.54 o                         
   1   5   8        482.87        532.29        51.93 o                         
   2   5   8         57.39        101.07        33.97 o                         
   3   5   8         14.58         19.72        13.80 o                         
   4   5   8         23.89          7.13        13.53 o                         
   5   5   8          0.12        -10.77        15.48 o                         
   6   5   8         52.99         48.91        29.49 o                         
   7   5   8         48.44         43.04        25.60 o                         
   8   5   8         33.33         53.29        31.23 o                         
  -8   6   8          2.46         20.06        16.72 o                         
  -7   6   8          0.23          4.94        16.86 o                         
  -6   6   8         30.89         30.90        20.82 o                         
  -5   6   8         55.50         41.15        15.85 o                         
  -4   6   8          0.72         -1.39        14.29 o                         
  -3   6   8          3.63         -6.61         8.21 o                         
  -2   6   8          2.28          9.64        11.17 o                         
  -1   6   8          0.00         -6.08         8.19 o                         
   0   6   8         59.99         55.64        16.68 o                         
   1   6   8          0.86         11.09         8.67 o                         
   2   6   8         71.02         71.54        27.81 o                         
   3   6   8         39.19         55.97        32.09 o                         
   4   6   8         41.18         61.52        22.09 o                         
   5   6   8          1.78         23.94        17.52 o                         
   6   6   8         50.78         75.64        47.93 o                         
   7   6   8         17.70         35.49        28.73 o                         
  -5   7   8          0.12        -24.27        24.82 o                         
  -4   7   8          1.68         -6.70         9.10 o                         
  -3   7   8          1.18          2.20        12.88 o                         
  -2   7   8         25.52         32.58        15.84 o                         
  -1   7   8          8.87         18.78        13.36 o                         
   0   7   8          8.35         18.66        11.83 o                         
   1   7   8          0.00         -8.14         9.96 o                         
   2   7   8         10.06         27.11        15.13 o                         
   3   7   8          5.01         -2.44        17.76 o                         
   4   7   8          0.39          9.62        12.45 o                         
 -11   1   9         84.01         77.97        20.63 o                         
 -10   1   9          6.82         25.95         8.53 o                         
  -9   1   9         27.40         47.59        10.97 o                         
  -8   1   9          6.44         -3.14        10.29 o                         
  -7   1   9         52.11         68.92        14.06 o                         
  -6   1   9          3.45         -5.37         5.37 o                         
  -5   1   9         42.27         51.26        10.23 o                         
  -4   1   9         29.39         24.87         6.81 o                         
  -3   1   9         18.65         10.56         5.81 o                         
  -2   1   9        118.58        150.84        17.83 o                         
  -1   1   9         26.40         12.04        10.16 o                         
   0   1   9         49.74         43.69        10.04 o                         
   1   1   9         39.10         31.70        17.85 o                         
   2   1   9         73.72         97.10        16.42 o                         
   3   1   9         15.42         29.67        15.05 o                         
   4   1   9         56.75         64.17        13.27 o                         
   5   1   9          1.06          0.93         7.40 o                         
   6   1   9         13.28         14.81         7.86 o                         
   7   1   9          1.73          8.69         7.33 o                         
   8   1   9         97.61         94.36        16.78 o                         
   9   1   9         68.41         75.10        15.83 o                         
 -10   2   9         38.48         43.83        15.16 o                         
  -9   2   9          4.15         17.35        10.46 o                         
  -8   2   9         53.18         53.26        14.16 o                         
  -7   2   9          3.79          3.28         7.24 o                         
  -6   2   9         24.81         38.33        12.83 o                         
  -5   2   9         32.86         27.09        11.73 o                         
  -4   2   9          6.02         -7.85        10.97 o                         
  -3   2   9          1.02          4.62         9.47 o                         
  -2   2   9          3.11         12.57        15.25 o                         
  -1   2   9         18.10         15.66         8.35 o                         
   0   2   9         23.46         13.80         9.98 o                         
   1   2   9         81.16         71.63        15.07 o                         
   2   2   9        192.13        201.72        20.87 o                         
   3   2   9          2.97         -2.93         7.24 o                         
   4   2   9        136.66        158.72        22.50 o                         
   5   2   9         23.27         48.37        17.03 o                         
   6   2   9        408.64        443.77        37.97 o                         
   7   2   9          0.01         14.98        11.90 o                         
   8   2   9         92.08        101.79        19.60 o                         
   9   2   9         11.80          5.95         9.94 o                         
 -10   3   9          3.90          3.77         7.56 o                         
  -9   3   9          2.10          2.42         8.87 o                         
  -8   3   9         47.15         40.83        22.51 o                         
  -7   3   9          0.08          1.69        11.30 o                         
  -6   3   9         16.46         27.67        13.67 o                         
  -5   3   9          1.27         -5.57        10.55 o                         
  -4   3   9         14.46         11.80         8.12 o                         
  -3   3   9         69.94         34.35        13.39 o                         
  -2   3   9          1.41         14.19         7.97 o                         
  -1   3   9         86.62         77.52        26.67 o                         
   0   3   9          2.25         -7.25        12.04 o                         
   1   3   9         28.64         37.54        20.54 o                         
   2   3   9         51.76         66.58        19.95 o                         
   3   3   9          5.12          4.42        18.92 o                         
   4   3   9         75.66         37.52        22.42 o                         
   5   3   9          0.01         -1.28        12.98 o                         
   6   3   9         77.13         63.06        26.73 o                         
   7   3   9         35.26         48.75        30.39 o                         
   8   3   9         92.87         81.95        21.70 o                         
  -9   4   9          1.29          3.20         7.98 o                         
  -8   4   9         14.08         14.14         9.61 o                         
  -7   4   9          0.27         -3.67         9.47 o                         
  -6   4   9         13.19          1.64         7.39 o                         
  -5   4   9          2.39          1.66        18.17 o                         
  -4   4   9         14.79         -5.41        12.09 o                         
  -3   4   9          7.57        -12.82        12.82 o                         
  -2   4   9         13.75          8.36        10.85 o                         
  -1   4   9          0.01        -13.29        13.29 o                         
   0   4   9         96.45        137.06        39.05 o                         
   1   4   9         39.51         43.62        27.88 o                         
   2   4   9          0.27          7.15         9.35 o                         
   3   4   9         53.42         59.36        20.99 o                         
   4   4   9          1.09          0.90        20.81 o                         
   5   4   9        155.45        158.95        46.59 o                         
   6   4   9         20.56          1.57        14.96 o                         
   7   4   9         16.38         -5.71        16.81 o                         
  -7   5   9          8.19         -3.00         8.53 o                         
  -6   5   9          0.55          8.98         8.34 o                         
  -5   5   9          0.69          4.82        27.96 o                         
  -4   5   9         15.18          5.61        11.73 o                         
  -3   5   9          4.61         -2.18        25.52 o                         
  -2   5   9         67.26         57.19        22.58 o                         
  -1   5   9         22.47         31.33        17.85 o                         
   0   5   9        180.99        174.27        32.88 o                         
   1   5   9         80.47         69.14        28.97 o                         
   2   5   9         23.20         44.79        25.67 o                         
   3   5   9          0.22         -1.89        20.35 o                         
   4   5   9          0.01          2.98        17.50 o                         
   5   5   9         10.37         22.55        26.02 o                         
  -3   6   9         40.43         57.51        18.61 o                         
  -2   6   9          1.08         18.58        17.91 o                         
  -1   6   9        196.12        182.09        33.74 o                         
   0   6   9          7.81         11.69        10.33 o                         
   1   6   9         68.73         94.69        25.38 o                         
   2   6   9          6.51         17.91        22.99 o                         
  -8   0  10         15.06         33.95        19.31 o                         
  -7   0  10          3.49         17.54        32.23 o                         
  -6   0  10         19.58         47.84        28.03 o                         
  -5   0  10         31.01         16.66         7.15 o                         
  -4   0  10        163.84        137.11        24.92 o                         
  -3   0  10         19.21         20.68         9.84 o                         
  -2   0  10        327.27        404.59        43.02 o                         
  -1   0  10          5.09          5.25        32.93 o                         
   0   0  10         38.27         55.32        33.38 o                         
   1   0  10          3.95          9.90         9.80 o                         
   2   0  10          6.56         15.44        15.88 o                         
   3   0  10         75.58         81.39        22.14 o                         
   4   0  10         37.48         47.15        17.00 o                         
   5   0  10          5.86          3.72        40.77 o                         
   6   0  10          3.65          8.42        11.17 o                         
  -8   1  10          4.00          9.32         8.81 o                         
  -7   1  10          0.00         -6.34         8.19 o                         
  -6   1  10          5.59          6.54         9.42 o                         
  -5   1  10          0.20          3.80        10.91 o                         
  -4   1  10          1.19         -3.83        11.27 o                         
  -3   1  10         32.98         33.27        14.10 o                         
  -2   1  10          1.01          0.91        10.88 o                         
  -1   1  10          2.35         12.74        11.84 o                         
   0   1  10          5.59         20.65         8.59 o                         
   1   1  10          0.71         11.99         8.67 o                         
   2   1  10          8.90         19.73        13.34 o                         
   3   1  10         33.84         36.25        10.44 o                         
   4   1  10         34.48         32.83        10.63 o                         
   5   1  10         42.94         32.86        10.50 o                         
   6   1  10         21.12         10.36         8.99 o                         
  -7   2  10         10.45         13.43        10.42 o                         
  -6   2  10          1.69          2.42         9.13 o                         
  -5   2  10          2.55         22.55        11.28 o                         
  -4   2  10          0.51         11.18        14.38 o                         
  -3   2  10          6.83         -6.25         9.10 o                         
  -2   2  10         15.41         -1.60        10.83 o                         
  -1   2  10          0.52         11.40        10.92 o                         
   0   2  10          2.17         -4.15         7.79 o                         
   1   2  10         83.15         86.65        20.86 o                         
   2   2  10         32.03         31.41        13.68 o                         
   3   2  10         18.16         16.23         9.64 o                         
   4   2  10         60.18         58.44        22.83 o                         
   5   2  10         94.35         65.31        21.50 o                         
   6   2  10        225.88        299.50        44.95 o                         
  -6   3  10          3.10         -0.53        14.37 o                         
  -5   3  10         16.43         11.41         7.93 o                         
  -4   3  10          7.77          9.15         8.16 o                         
  -3   3  10          3.15         -5.96        30.04 o                         
  -2   3  10          0.08         21.92        17.08 o                         
  -1   3  10         87.80         78.89        26.26 o                         
   0   3  10         22.58          6.54        12.61 o                         
   1   3  10         78.25        105.89        35.41 o                         
   2   3  10         45.61         14.24        14.61 o                         
   3   3  10         64.87        105.66        25.92 o                         
   4   3  10          7.15         13.91        21.97 o                         
  -4   4  10         22.63         19.34         8.44 o                         
  -3   4  10         58.54         53.40        20.11 o                         
  -2   4  10          0.09         16.47        15.14 o                         
  -1   4  10        134.13        129.47        37.73 o                         
   0   4  10         21.57        -11.42        16.60 o                         
   1   4  10          6.44         23.56        15.89 o                         
   2   4  10         24.29         -5.44        16.91 o                         
                                                                                
