# Supplementary material for: Selected solid-state behaviour of three di-tert-butyl-substituted N-salicylideneaniline derivatives: temperature-induced phase transitions and chromic behaviour
Source: Acta Crystallogr C Struct Chem. 2021 Sep 29;77(Pt 10):659–67. doi: 10.1107/S2053229621008780 (PMC8491094; doi:10.1107/S2053229621008780)
Supplement: Supplementary file 5 [file c-77-00659-2_250Ksup5.hkl]

data_2_250K                                                                     
_shelx_title ' test_fac in P2(1)/c'                                             
_shelx_refln_list_code          4                                               
_shelx_F_calc_maximum      208.09                                               
_exptl_crystal_F_000       736.00                                               
_reflns_d_resolution_high  0.9100                                               
                                                                                
loop_                                                                           
 _space_group_symop_operation_xyz                                               
 'x, y, z'                                                                      
 '-x, y+1/2, -z+1/2'                                                            
 '-x, -y, -z'                                                                   
 'x, -y-1/2, z-1/2'                                                             
                                                                                
_cell_length_a    17.8739                                                       
_cell_length_b    10.4846                                                       
_cell_length_c    10.3312                                                       
_cell_angle_alpha  90.000                                                       
_cell_angle_beta   92.296                                                       
_cell_angle_gamma  90.000                                                       
                                                                                
_shelx_F_squared_multiplier     1.000                                           
                                                                                
loop_                                                                           
 _refln_index_h                                                                 
 _refln_index_k                                                                 
 _refln_index_l                                                                 
 _refln_F_squared_calc                                                          
 _refln_F_squared_meas                                                          
 _refln_F_squared_sigma                                                         
 _refln_observed_status                                                         
   3   0   0       3027.32       3034.39        69.67 o                         
   4   0   0       2745.04       2518.78        73.67 o                         
   5   0   0        314.01        269.87        28.35 o                         
   6   0   0        348.79        338.15        34.81 o                         
   7   0   0        101.68         80.52        20.06 o                         
   8   0   0        106.31        125.51        26.56 o                         
   9   0   0          0.44        -14.00        14.00 o                         
  10   0   0         77.72         80.16        24.96 o                         
  11   0   0        244.46        272.10        43.93 o                         
  12   0   0        344.61        340.50        53.93 o                         
  13   0   0        147.64        101.65        33.42 o                         
  14   0   0        905.88        979.87        93.98 o                         
  15   0   0        230.50        190.23        44.66 o                         
  16   0   0         15.59         44.28        27.75 o                         
  17   0   0       1275.27       1392.74       128.73 o                         
  18   0   0        285.15        314.62        67.90 o                         
  19   0   0        343.86        353.57        74.60 o                         
   2   1   0        777.46        746.16        31.04 o                         
   3   1   0        793.72        776.36        37.23 o                         
   4   1   0       1577.32       1494.32        59.97 o                         
   5   1   0         80.04         93.13        20.07 o                         
   6   1   0         14.31         29.96        16.47 o                         
   7   1   0          7.85          7.01         5.76 o                         
   8   1   0        255.81        278.35        20.89 o                         
   9   1   0         10.07          6.51         3.60 o                         
  10   1   0         24.84         24.58         6.44 o                         
  11   1   0        136.13        129.07        16.54 o                         
  12   1   0         11.75          2.65        11.51 o                         
  13   1   0        320.48        314.94        36.79 o                         
  14   1   0        159.25        170.39        31.06 o                         
  15   1   0          8.87         19.42        17.07 o                         
  16   1   0         91.56        102.85        17.49 o                         
  17   1   0        774.89        743.04        45.10 o                         
  18   1   0          2.88         33.38        21.79 o                         
  19   1   0        107.17        117.30        30.72 o                         
   0   2   0       1803.13       1843.30        53.92 o                         
   1   2   0        156.15        170.04        11.92 o                         
   2   2   0        744.82        763.27        37.94 o                         
   3   2   0       1216.44       1275.74        53.92 o                         
   4   2   0       1772.58       1695.36        31.78 o                         
   5   2   0       1088.89       1114.41        60.27 o                         
   6   2   0        617.01        498.07        65.28 o                         
   7   2   0       2493.31       2732.45        47.29 o                         
   8   2   0        586.70        516.38        25.72 o                         
   9   2   0         27.56         22.83         5.78 o                         
  10   2   0         45.09         54.91         7.97 o                         
  11   2   0          1.67         12.34         6.75 o                         
  12   2   0        243.48        228.12        12.66 o                         
  13   2   0         66.54         54.61         6.69 o                         
  14   2   0         15.93         18.87         4.64 o                         
  15   2   0          0.03          0.36         7.36 o                         
  16   2   0        153.52        173.79        19.74 o                         
  17   2   0          1.42         -9.36        17.22 o                         
  18   2   0        192.15        173.04        31.85 o                         
  19   2   0         83.99         96.31        24.97 o                         
   1   3   0       2829.58       2821.57        58.67 o                         
   2   3   0       3125.25       3128.45        71.53 o                         
   3   3   0         61.35         38.59        10.43 o                         
   4   3   0         56.63         47.27         6.46 o                         
   5   3   0       2074.40       2212.68        90.33 o                         
   6   3   0       1502.04       1620.16        82.96 o                         
   7   3   0          0.47          3.56         3.52 o                         
   8   3   0         24.63         39.01         7.75 o                         
   9   3   0        851.41        868.09        72.36 o                         
  10   3   0        290.31        195.38        40.86 o                         
  11   3   0         14.39         14.88         8.15 o                         
  12   3   0        163.55        146.94        14.19 o                         
  13   3   0        552.53        488.19        49.88 o                         
  14   3   0        495.26        434.96        27.24 o                         
  15   3   0         56.22          9.78        16.88 o                         
  16   3   0         92.87         80.25        29.63 o                         
  17   3   0         18.21         21.39        16.55 o                         
  18   3   0         11.37         17.06        20.18 o                         
   0   4   0         31.43         23.27         9.77 o                         
   1   4   0       1470.02       1419.35        48.74 o                         
   2   4   0         22.04         25.08         9.69 o                         
   3   4   0       1749.39       1766.06        79.65 o                         
   4   4   0         15.73          5.84         7.47 o                         
   5   4   0         64.67         64.95         9.10 o                         
   6   4   0        786.59        826.87        62.16 o                         
   7   4   0        246.95        217.61        36.63 o                         
   8   4   0         81.16         88.18        26.25 o                         
   9   4   0          5.30         42.68        21.37 o                         
  10   4   0          2.79          1.09         8.93 o                         
  11   4   0        133.15        130.95        22.51 o                         
  12   4   0         78.30         80.03        12.52 o                         
  13   4   0        157.41        135.60        25.14 o                         
  14   4   0         86.20         86.88        18.06 o                         
  15   4   0          3.33         -4.63        16.93 o                         
  16   4   0          9.10         -3.94        21.53 o                         
  17   4   0         22.80         32.45        27.78 o                         
  18   4   0          7.08         -0.35        17.10 o                         
   1   5   0        461.17        490.51        31.93 o                         
   2   5   0        451.88        443.59        33.95 o                         
   3   5   0       1648.94       1785.73        62.21 o                         
   4   5   0         11.97         10.24        13.46 o                         
   5   5   0        581.32        596.23        26.62 o                         
   6   5   0        884.11        783.38        63.78 o                         
   7   5   0        799.24        861.02        70.63 o                         
   8   5   0         44.80         56.19        21.08 o                         
   9   5   0         69.70         89.03        26.46 o                         
  10   5   0        122.24        143.82        36.48 o                         
  11   5   0         27.48         58.97        27.99 o                         
  12   5   0         43.98         77.68        29.41 o                         
  13   5   0          3.75         49.15        30.24 o                         
  14   5   0        215.52        352.93        60.69 o                         
  15   5   0          8.02        -13.83        13.83 o                         
  16   5   0        522.37        543.89        80.84 o                         
  17   5   0        130.67        189.73        51.68 o                         
   0   6   0       1074.93       1288.61        80.14 o                         
   1   6   0        666.76        740.01        43.19 o                         
   2   6   0         42.96         28.56         9.01 o                         
   3   6   0          0.04          2.31         7.36 o                         
   4   6   0          3.10          9.42        13.05 o                         
   5   6   0         97.67        106.15        28.98 o                         
   6   6   0         12.84          7.42         9.40 o                         
   7   6   0          3.37          2.85         4.43 o                         
   8   6   0        161.69        184.95        36.13 o                         
   9   6   0         55.38         94.26        25.20 o                         
  10   6   0        292.31        305.64        50.98 o                         
  11   6   0        250.96        271.45        48.62 o                         
  12   6   0         65.84         56.18        31.38 o                         
  13   6   0        117.00         88.72        32.16 o                         
  14   6   0        258.81        292.98        58.54 o                         
  15   6   0          4.07         12.96        20.68 o                         
  16   6   0         10.80         -5.44        24.11 o                         
   1   7   0          0.03         -6.55         9.39 o                         
   2   7   0        146.65        148.43        21.52 o                         
   3   7   0         25.85         11.30         9.69 o                         
   4   7   0          5.15          5.69        11.75 o                         
   5   7   0         89.81         82.23        27.60 o                         
   6   7   0         15.56         18.29        12.62 o                         
   7   7   0          0.04          3.60         5.02 o                         
   8   7   0        106.43        111.57        29.91 o                         
   9   7   0        212.22        186.21        38.52 o                         
  10   7   0        444.00        341.56        54.18 o                         
  11   7   0         14.21         -3.58        14.78 o                         
  12   7   0        140.59        135.43        39.54 o                         
  13   7   0         10.61          3.86        13.97 o                         
  14   7   0          3.25         -8.20        21.85 o                         
  15   7   0         55.60         71.29        32.24 o                         
   0   8   0         31.91         64.07        20.92 o                         
   1   8   0         21.20         17.47        10.03 o                         
   2   8   0          6.33         -2.09        10.58 o                         
   3   8   0         65.25         85.89        19.35 o                         
   4   8   0         32.88         -2.64        19.73 o                         
   5   8   0        447.00        427.01        57.32 o                         
   6   8   0          3.45          0.94        12.71 o                         
   7   8   0       2314.86       2611.19       145.56 o                         
   8   8   0        610.04        694.33        79.09 o                         
   9   8   0        169.57        180.08        40.94 o                         
  10   8   0        165.43        167.81        41.54 o                         
  11   8   0          1.77         -6.21        18.75 o                         
  12   8   0        247.61        248.81        51.43 o                         
  13   8   0          7.72          6.23        15.30 o                         
  14   8   0         37.63         28.87        14.57 o                         
   1   9   0         17.11         13.51         9.18 o                         
   2   9   0        117.11        109.69        33.17 o                         
   3   9   0         12.25         24.26        11.59 o                         
   4   9   0          6.97         -8.52        19.84 o                         
   5   9   0        256.38        270.01        48.29 o                         
   6   9   0          0.36        -19.93        22.79 o                         
   7   9   0        148.66        174.10        42.38 o                         
   8   9   0        166.55        221.96        47.53 o                         
   9   9   0         39.97         65.91        29.06 o                         
  10   9   0         11.24         17.10        19.22 o                         
  11   9   0         11.21          2.40        11.75 o                         
  12   9   0          7.45         28.35        22.92 o                         
   0  10   0          1.86        -12.09        15.05 o                         
   1  10   0          0.40          7.94        15.64 o                         
   2  10   0         28.96         43.90        16.24 o                         
   3  10   0          2.80         -3.49        11.50 o                         
   4  10   0        186.76        151.78        37.20 o                         
   5  10   0         12.58         -2.43        17.74 o                         
   6  10   0          2.65         10.86        13.15 o                         
   7  10   0          3.53          2.25        12.55 o                         
   8  10   0          1.96         78.80        33.83 o                         
   9  10   0          0.22          4.50        10.72 o                         
   1  11   0         65.44         94.06        30.62 o                         
   2  11   0        121.49        118.37        25.64 o                         
   3  11   0          1.50          5.37        15.63 o                         
   4  11   0         20.05         12.23        16.12 o                         
   5  11   0         16.86         17.99        20.27 o                         
 -19   1   1          6.26          0.72        15.77 o                         
 -18   1   1         12.18         23.22        13.80 o                         
 -17   1   1         88.21        130.96        30.92 o                         
 -16   1   1        182.42        185.67        35.05 o                         
 -15   1   1         79.23         58.06        19.26 o                         
 -14   1   1        130.10        131.34        27.53 o                         
 -13   1   1        103.00        126.33        30.79 o                         
 -12   1   1        219.94        224.28        30.23 o                         
 -11   1   1          4.99         33.66        16.37 o                         
 -10   1   1        201.87        118.49        28.83 o                         
  -9   1   1        652.67        678.76        50.13 o                         
  -8   1   1          5.73         10.37        15.69 o                         
  -7   1   1       3248.88       3430.38       121.85 o                         
  -6   1   1       2849.45       2837.68       102.18 o                         
  -5   1   1       1653.67       1517.55        68.52 o                         
  -4   1   1          4.52         -3.50         8.61 o                         
  -3   1   1      19550.08      19542.64       196.33 o                         
  -2   1   1        361.60        371.90         9.34 o                         
  -1   1   1        656.66        616.92        14.42 o                         
   0   1   1         17.67         16.68         3.43 o                         
   1   1   1       3095.49       2945.00        34.58 o                         
   2   1   1       1016.56       1024.66        23.63 o                         
   3   1   1       4283.86       4109.44        43.82 o                         
   4   1   1       3148.33       3124.72        32.44 o                         
   5   1   1        118.11        100.52         7.92 o                         
   6   1   1       1050.46        994.29        29.68 o                         
   7   1   1        340.55        348.93        17.84 o                         
   8   1   1        641.89        626.96        25.38 o                         
   9   1   1       1155.99       1170.51        41.41 o                         
  10   1   1        726.28        782.89        29.00 o                         
  11   1   1         36.60         42.32        10.05 o                         
  12   1   1        258.48        227.80        15.67 o                         
  13   1   1        495.35        507.89        23.96 o                         
  14   1   1       1611.59       1609.96        60.00 o                         
  15   1   1         67.86         97.67        16.46 o                         
  16   1   1        387.16        388.72        33.01 o                         
  17   1   1         64.76         70.88        16.21 o                         
  18   1   1         46.51         53.19        15.07 o                         
  19   1   1         55.47         63.61        16.38 o                         
 -19   2   1          9.65         -4.06        11.49 o                         
 -18   2   1          9.64         14.95        14.38 o                         
 -17   2   1        102.95        136.25        31.62 o                         
 -16   2   1        426.06        389.94        46.46 o                         
 -15   2   1        298.80        296.33        39.87 o                         
 -14   2   1         49.35         31.17        15.83 o                         
 -13   2   1         33.71         17.81         8.87 o                         
 -12   2   1         51.43         42.53         9.86 o                         
 -11   2   1       1040.71       1024.72        84.65 o                         
 -10   2   1        753.16        850.15        73.75 o                         
  -9   2   1        385.83        454.83        51.41 o                         
  -8   2   1       1380.12       1485.73        86.77 o                         
  -7   2   1        124.33        121.26        24.63 o                         
  -6   2   1        244.95        241.54        31.70 o                         
  -5   2   1        106.97        111.00        12.21 o                         
  -4   2   1         77.03         87.97        10.57 o                         
  -3   2   1        872.42        853.07        22.39 o                         
  -2   2   1       4490.63       4392.44        49.84 o                         
  -1   2   1       4215.82       4191.40        57.98 o                         
   0   2   1        447.78        467.52        18.88 o                         
   1   2   1      22466.85      21644.33       131.09 o                         
   2   2   1        120.23         91.20         7.51 o                         
   3   2   1        443.98        384.35        14.94 o                         
   4   2   1       3244.77       3131.47        43.90 o                         
   5   2   1        146.70        136.27         8.29 o                         
   6   2   1        556.36        590.01        25.37 o                         
   7   2   1       2034.48       2373.81        53.60 o                         
   8   2   1          0.09         11.88        11.44 o                         
   9   2   1        370.41        376.74        24.79 o                         
  10   2   1        669.42        681.65        34.88 o                         
  11   2   1        127.25        171.13        23.20 o                         
  12   2   1          9.94         14.30         6.44 o                         
  13   2   1         15.12         16.95         6.56 o                         
  14   2   1        233.42        225.37        17.66 o                         
  15   2   1        148.06        181.19        28.14 o                         
  16   2   1          2.73         16.65         7.21 o                         
  17   2   1          2.59          2.74        13.47 o                         
  18   2   1          0.02          2.70        31.00 o                         
  19   2   1         65.56         71.48        23.38 o                         
 -18   3   1          0.11          6.81        48.97 o                         
 -17   3   1         33.47         19.16        16.22 o                         
 -16   3   1          8.23        -10.10        14.45 o                         
 -15   3   1          8.30          5.86        16.66 o                         
 -14   3   1         47.78         46.25         8.83 o                         
 -13   3   1        135.88        120.15        25.14 o                         
 -12   3   1        205.21        162.32        58.93 o                         
 -11   3   1          6.53          8.51        14.55 o                         
 -10   3   1       3873.03       4239.21       166.62 o                         
  -9   3   1       1382.46       1409.15        51.79 o                         
  -8   3   1         57.73         76.42        12.18 o                         
  -7   3   1        123.80        143.08        15.03 o                         
  -6   3   1        279.81        301.67        20.76 o                         
  -5   3   1        727.48        763.08        55.93 o                         
  -4   3   1       1194.53       1024.98        46.24 o                         
  -3   3   1        344.76        308.38        18.78 o                         
  -2   3   1        881.33        831.35        48.92 o                         
  -1   3   1        115.31        104.23         9.48 o                         
   0   3   1        472.11        485.37        19.15 o                         
   1   3   1       1044.30       1129.32        29.59 o                         
   2   3   1       1731.73       1718.74        37.55 o                         
   3   3   1          5.13         19.43        10.65 o                         
   4   3   1          6.44          6.58         9.64 o                         
   5   3   1        301.37        318.92        17.85 o                         
   6   3   1         83.10         93.19        10.06 o                         
   7   3   1       3345.37       3633.51       126.83 o                         
   8   3   1       2821.96       3467.15       131.34 o                         
   9   3   1          0.53         -0.74         5.52 o                         
  10   3   1        349.53        300.79        27.57 o                         
  11   3   1         57.18         54.78        10.12 o                         
  12   3   1         17.92         17.06        11.27 o                         
  13   3   1        149.70        154.17        17.66 o                         
  14   3   1         71.01         70.13        11.65 o                         
  15   3   1          0.89         -4.86        21.29 o                         
  16   3   1         11.06         45.78        30.47 o                         
  17   3   1        113.88        131.73        27.96 o                         
  18   3   1          0.33        -11.20        20.91 o                         
 -18   4   1          0.22         -8.84        21.33 o                         
 -17   4   1         14.29         11.36        15.24 o                         
 -16   4   1          5.55        -13.94        15.63 o                         
 -15   4   1         59.18         82.44        33.53 o                         
 -14   4   1          0.07          6.73         9.90 o                         
 -13   4   1          0.05         17.81        19.71 o                         
 -12   4   1        280.78        295.17        26.64 o                         
 -11   4   1          2.98         -2.65        16.91 o                         
 -10   4   1        196.77        229.75        21.90 o                         
  -9   4   1          0.04          2.59        23.29 o                         
  -8   4   1        196.66        255.41        41.65 o                         
  -7   4   1        508.07        568.03        56.63 o                         
  -6   4   1         37.65         44.58        18.55 o                         
  -5   4   1        259.86        256.28        18.75 o                         
  -4   4   1        177.48        162.98        15.16 o                         
  -3   4   1        110.63        145.02        25.28 o                         
  -2   4   1        126.09        136.55        15.31 o                         
  -1   4   1        894.72        897.06        44.34 o                         
   0   4   1       8066.99       8016.34       112.64 o                         
   1   4   1        998.48        888.97        38.00 o                         
   2   4   1       1674.57       1645.24        52.36 o                         
   3   4   1        888.02        789.15        37.65 o                         
   4   4   1         15.84         17.53         8.02 o                         
   5   4   1        713.03        639.93        51.21 o                         
   6   4   1       2267.73       2306.55        50.04 o                         
   7   4   1       4597.70       5039.57       204.17 o                         
   8   4   1       1881.43       2105.25       106.84 o                         
   9   4   1          2.17         39.46        21.27 o                         
  10   4   1        183.27        158.35        32.86 o                         
  11   4   1        256.76        199.19        38.37 o                         
  12   4   1        151.43        100.30        39.14 o                         
  13   4   1         19.51         10.94        15.54 o                         
  14   4   1        335.32        281.95        52.03 o                         
  15   4   1        250.57        204.08        49.62 o                         
  16   4   1          1.57        -21.21        21.21 o                         
  17   4   1         49.31          3.18        23.87 o                         
  18   4   1          7.75        -27.23        27.23 o                         
 -17   5   1        149.41        127.69        41.68 o                         
 -16   5   1         15.17         31.59        27.12 o                         
 -15   5   1        172.41        272.93        53.12 o                         
 -14   5   1          0.42         25.23        23.80 o                         
 -13   5   1         44.75         89.86        33.88 o                         
 -12   5   1         28.82         51.41        29.35 o                         
 -11   5   1         50.31         61.93        34.17 o                         
 -10   5   1        120.84        165.97        39.26 o                         
  -9   5   1        206.42        226.88        43.10 o                         
  -8   5   1        182.93        247.17        39.17 o                         
  -7   5   1         18.00         33.92        18.53 o                         
  -6   5   1         65.60         69.31         8.25 o                         
  -5   5   1         86.72         55.13        14.42 o                         
  -4   5   1        487.56        573.57        54.70 o                         
  -3   5   1        392.86        462.83        47.65 o                         
  -2   5   1       1168.95       1216.68        50.76 o                         
  -1   5   1          3.78         13.09         7.46 o                         
   0   5   1       2869.26       3128.62        80.10 o                         
   1   5   1        342.13        341.55        26.84 o                         
   2   5   1        889.49       1076.40        47.49 o                         
   3   5   1         12.44          9.39         5.99 o                         
   4   5   1        326.17        450.35        44.83 o                         
   5   5   1         62.91         34.84        11.43 o                         
   6   5   1         91.80        100.22        23.24 o                         
   7   5   1         25.08         13.88         4.96 o                         
   8   5   1         29.25         26.29        18.32 o                         
   9   5   1        403.96        393.29        52.18 o                         
  10   5   1         17.52         41.77        23.81 o                         
  11   5   1         66.74         40.34        23.37 o                         
  12   5   1          0.74         31.87        24.75 o                         
  13   5   1         17.17         55.60        30.66 o                         
  14   5   1          1.27         14.37        24.83 o                         
  15   5   1        122.79        129.10        41.11 o                         
  16   5   1          0.09         30.93        24.74 o                         
  17   5   1          8.78         21.33        24.08 o                         
 -16   6   1         30.06         35.17        28.90 o                         
 -15   6   1          5.85         27.77        26.61 o                         
 -14   6   1         52.75         64.30        31.84 o                         
 -13   6   1          0.24         12.05        21.70 o                         
 -12   6   1        479.63        545.67        72.27 o                         
 -11   6   1          1.94          3.27        13.84 o                         
 -10   6   1         87.76         76.49        25.89 o                         
  -9   6   1        132.04        139.18        33.78 o                         
  -8   6   1       1876.82       1793.89       113.35 o                         
  -7   6   1        402.80        277.87        43.57 o                         
  -6   6   1         85.31         66.95        10.27 o                         
  -5   6   1         31.95         22.02        15.95 o                         
  -4   6   1        266.22        278.03        42.30 o                         
  -3   6   1       1017.52       1077.56        77.40 o                         
  -2   6   1        358.98        421.65        32.99 o                         
  -1   6   1        356.97        307.21        27.74 o                         
   0   6   1        359.79        384.15        31.25 o                         
   1   6   1         61.16         59.09        13.93 o                         
   2   6   1         51.71         60.47        15.92 o                         
   3   6   1        387.77        448.28        34.34 o                         
   4   6   1        123.92        141.86        27.03 o                         
   5   6   1          0.71         39.35        20.11 o                         
   6   6   1        209.66        140.51        38.50 o                         
   7   6   1        269.96        284.46        20.39 o                         
   8   6   1         18.53         16.56         5.60 o                         
   9   6   1         12.55          0.76         5.54 o                         
  10   6   1        104.70        101.12        31.31 o                         
  11   6   1        184.59        141.25        35.78 o                         
  12   6   1        204.50        238.11        47.84 o                         
  13   6   1         51.54         26.66        24.37 o                         
  14   6   1          6.91          4.85        16.43 o                         
  15   6   1         19.35         10.51        23.64 o                         
  16   6   1         21.44        109.39        39.16 o                         
 -15   7   1          0.02         29.52        28.03 o                         
 -14   7   1        200.42        143.09        42.29 o                         
 -13   7   1          1.80        -26.14        26.14 o                         
 -12   7   1        121.96         97.44        33.21 o                         
 -11   7   1         59.04         70.06        28.12 o                         
 -10   7   1          8.74         -4.24        18.88 o                         
  -9   7   1        259.67        237.20        44.82 o                         
  -8   7   1        327.91        294.61        49.06 o                         
  -7   7   1        393.30        321.51        34.26 o                         
  -6   7   1        187.92        246.74        44.02 o                         
  -5   7   1        516.50        548.83        61.82 o                         
  -4   7   1         40.05         39.27        19.47 o                         
  -3   7   1         36.78          9.59        10.07 o                         
  -2   7   1        148.92        149.59        21.22 o                         
  -1   7   1        164.54        171.15        22.74 o                         
   0   7   1        115.48         94.33        18.61 o                         
   1   7   1        546.95        608.75        42.77 o                         
   2   7   1        248.56        267.80        27.94 o                         
   3   7   1         97.40         65.28        15.80 o                         
   4   7   1         46.22         36.19        15.04 o                         
   5   7   1       1475.30       1539.88        99.05 o                         
   6   7   1        307.85        268.34        39.07 o                         
   7   7   1         19.51         27.26        18.18 o                         
   8   7   1        181.36        211.25        40.40 o                         
   9   7   1       1009.19       1067.12        92.02 o                         
  10   7   1         32.84         10.57        12.58 o                         
  11   7   1        272.87        299.67        50.94 o                         
  12   7   1          0.66        -27.08        27.08 o                         
  13   7   1         18.93          3.08        19.26 o                         
  14   7   1         39.05         17.99        20.07 o                         
  15   7   1          0.68         -3.25        15.64 o                         
 -14   8   1          0.14        -14.40        18.06 o                         
 -13   8   1        185.53        161.38        44.15 o                         
 -12   8   1         11.32         -6.59        18.60 o                         
 -11   8   1        321.92        311.96        55.95 o                         
 -10   8   1         11.42         13.56        16.04 o                         
  -9   8   1         59.36         92.83        33.96 o                         
  -8   8   1        380.37        452.35        66.14 o                         
  -7   8   1         23.70         49.88        26.72 o                         
  -6   8   1         33.08         29.47        18.95 o                         
  -5   8   1        300.71        294.59        48.04 o                         
  -4   8   1          0.12        -20.12        20.12 o                         
  -3   8   1          0.37         -3.43        11.70 o                         
  -2   8   1         59.77         51.52        12.08 o                         
  -1   8   1          5.49          8.45         6.96 o                         
   0   8   1         29.84         25.85        12.45 o                         
   1   8   1         44.19         41.01        12.02 o                         
   2   8   1          1.18          4.27         7.83 o                         
   3   8   1         68.18         41.94        17.08 o                         
   4   8   1        233.23        233.46        40.21 o                         
   5   8   1        222.97        219.39        41.21 o                         
   6   8   1        782.76        832.26        79.49 o                         
   7   8   1        474.21        435.60        59.94 o                         
   8   8   1         54.89         63.16        27.47 o                         
   9   8   1         47.22         87.77        31.69 o                         
  10   8   1          6.87         16.61        13.57 o                         
  11   8   1         66.66         28.00        21.71 o                         
  12   8   1          6.84        -17.11        22.90 o                         
  13   8   1         17.74        -17.31        22.29 o                         
 -12   9   1          1.94          1.24        12.89 o                         
 -11   9   1         25.31         38.31        24.35 o                         
 -10   9   1        318.24        379.20        63.56 o                         
  -9   9   1        330.98        340.19        60.18 o                         
  -8   9   1         22.99         33.17        20.06 o                         
  -7   9   1         44.97         45.39        21.97 o                         
  -6   9   1         17.91         10.16        13.01 o                         
  -5   9   1          2.12         -8.93        17.37 o                         
  -4   9   1         42.72         28.86        14.83 o                         
  -3   9   1          3.23         -2.65        16.68 o                         
  -2   9   1        241.45        253.93        32.25 o                         
  -1   9   1         99.82         89.18        18.57 o                         
   0   9   1         25.12         13.31        11.09 o                         
   1   9   1        104.08         98.44        20.27 o                         
   2   9   1        325.46        313.49        35.94 o                         
   3   9   1         37.15         43.61        16.74 o                         
   4   9   1        537.15        512.77        63.30 o                         
   5   9   1         85.33         66.09        20.53 o                         
   6   9   1          8.30          1.24        14.37 o                         
   7   9   1        164.86        192.83        42.85 o                         
   8   9   1         50.20         73.50        27.18 o                         
   9   9   1          1.27          8.33        13.32 o                         
  10   9   1         20.16         45.87        21.14 o                         
  11   9   1          1.37          6.50        18.46 o                         
  12   9   1         11.26         24.69        24.96 o                         
  -9  10   1         45.85         59.12        30.12 o                         
  -8  10   1         45.75         55.42        29.54 o                         
  -7  10   1          1.53         -7.19        15.39 o                         
  -6  10   1         82.70         37.80        18.26 o                         
  -5  10   1         35.99        -20.98        20.98 o                         
  -4  10   1         82.89         62.54        22.49 o                         
  -3  10   1         37.06         45.23        23.80 o                         
  -2  10   1          0.16          7.06         8.95 o                         
  -1  10   1         18.79         23.05        17.95 o                         
   0  10   1          3.66          4.27         8.54 o                         
   1  10   1         47.70         66.39        18.92 o                         
   2  10   1         38.00         28.83        13.12 o                         
   3  10   1          8.96         13.67        28.20 o                         
   4  10   1         29.70         57.30        25.46 o                         
   5  10   1        120.01         72.06        25.51 o                         
   6  10   1         28.04         30.07        18.02 o                         
   7  10   1         83.36         73.87        26.37 o                         
   8  10   1        363.34        397.28        64.63 o                         
   9  10   1         18.62          9.18        15.72 o                         
  -5  11   1         20.50         52.41        25.54 o                         
  -4  11   1          2.74         -2.85        14.57 o                         
  -3  11   1         23.46          4.27        14.10 o                         
  -2  11   1         14.84         23.56        12.94 o                         
  -1  11   1        116.09         80.16        29.68 o                         
   0  11   1         58.93         55.17        18.63 o                         
   1  11   1          1.50          6.91         9.09 o                         
   2  11   1         53.54         68.00        21.16 o                         
   3  11   1         77.25         42.36        17.30 o                         
   4  11   1          2.55          3.19        10.76 o                         
   5  11   1         44.99         42.64        21.46 o                         
 -19   0   2        628.75        700.18       100.09 o                         
 -18   0   2          7.38         83.62        38.06 o                         
 -17   0   2         22.88         58.79        31.16 o                         
 -16   0   2         19.95         18.62        21.63 o                         
 -15   0   2        443.53        439.41        70.46 o                         
 -14   0   2          2.97         47.54        31.86 o                         
 -13   0   2        160.98        209.30        45.88 o                         
 -12   0   2        426.33        422.59        59.61 o                         
 -11   0   2         85.81         67.75        24.39 o                         
 -10   0   2        334.23        329.54        47.50 o                         
  -9   0   2        706.66        758.03        65.80 o                         
  -8   0   2        384.62        375.45        43.13 o                         
  -7   0   2       2038.35       2125.20        94.36 o                         
  -6   0   2        166.49        177.98        26.13 o                         
  -5   0   2       5681.57       5525.71       208.96 o                         
  -4   0   2       4063.55       4150.84        61.22 o                         
  -3   0   2       2470.98       2370.82        47.99 o                         
  -2   0   2      43300.67      41559.66       801.99 o                         
  -1   0   2        338.05        323.39        11.14 o                         
   0   0   2      13715.21      13331.56       108.84 o                         
   1   0   2       1816.16       1724.39        57.20 o                         
   2   0   2        419.94        422.50        29.88 o                         
   3   0   2       2248.50       2142.68        69.41 o                         
   4   0   2        447.04        408.28        22.33 o                         
   5   0   2        865.10        819.37        32.34 o                         
   6   0   2        135.85        150.82        15.60 o                         
   7   0   2       5260.86       5505.95        98.72 o                         
   8   0   2        280.30        251.01        17.36 o                         
   9   0   2        546.23        527.83        26.24 o                         
  10   0   2        220.73        206.09        16.93 o                         
  11   0   2       1444.69       1473.80        46.89 o                         
  12   0   2         45.18         30.69        10.33 o                         
  13   0   2        308.30        279.87        30.80 o                         
  14   0   2       1480.62       1575.97        73.55 o                         
  15   0   2          9.41          7.20        11.46 o                         
  16   0   2        209.70        166.94        35.15 o                         
  17   0   2         33.97         43.72        14.21 o                         
  18   0   2         35.85         30.54        17.23 o                         
  19   0   2        169.68        183.49        31.24 o                         
 -19   1   2         53.64         88.38        27.72 o                         
 -18   1   2         25.21         32.49        20.90 o                         
 -17   1   2         51.56         57.98        20.73 o                         
 -16   1   2          1.23          9.02        19.66 o                         
 -15   1   2         30.31         18.77        20.08 o                         
 -14   1   2         53.79         73.18        24.40 o                         
 -13   1   2        160.48        196.47        30.89 o                         
 -12   1   2          0.44         -6.01        11.48 o                         
 -11   1   2         24.29          4.58        10.13 o                         
 -10   1   2        125.10        127.63        22.76 o                         
  -9   1   2        738.99        924.90        51.53 o                         
  -8   1   2        115.68         69.08        15.54 o                         
  -7   1   2        626.49        604.52        36.74 o                         
  -6   1   2       1445.93       1101.67        84.97 o                         
  -5   1   2       2479.40       2381.96        72.87 o                         
  -4   1   2         43.01         59.75         8.25 o                         
  -3   1   2      21207.03      20869.21       103.02 o                         
  -2   1   2      27381.38      26975.01        95.50 o                         
  -1   1   2          1.00         -3.15         3.15 o                         
   0   1   2       1085.22       1068.31        19.96 o                         
   1   1   2         35.32         36.58         3.70 o                         
   2   1   2       1122.77       1112.46        13.80 o                         
   3   1   2        166.90        157.98         6.52 o                         
   4   1   2        160.43        148.16         8.64 o                         
   5   1   2        184.66        181.66        10.23 o                         
   6   1   2       1179.81       1282.08        30.73 o                         
   7   1   2        409.90        467.09        23.54 o                         
   8   1   2       2084.33       2282.29        53.89 o                         
   9   1   2         18.22         15.85         5.31 o                         
  10   1   2         13.00         16.18         8.39 o                         
  11   1   2          2.46          2.32         5.64 o                         
  12   1   2        987.67        973.02        31.70 o                         
  13   1   2        273.69        267.50        17.40 o                         
  14   1   2        148.06        167.44        14.36 o                         
  15   1   2       2361.76       2434.91        66.91 o                         
  16   1   2        167.98        169.57        18.84 o                         
  17   1   2         56.67         43.88        10.59 o                         
  18   1   2          1.25         -3.55        13.15 o                         
  19   1   2          0.11        -11.40        11.40 o                         
 -19   2   2          7.39         26.41        16.33 o                         
 -18   2   2         26.92         50.23        24.33 o                         
 -17   2   2        190.94        133.55        29.82 o                         
 -16   2   2        215.19        215.94        34.66 o                         
 -15   2   2        172.63        147.60        29.28 o                         
 -14   2   2        160.66        164.53        29.80 o                         
 -13   2   2        269.31        314.74        45.50 o                         
 -12   2   2        213.21        217.82        29.56 o                         
 -11   2   2         18.32          5.60        16.66 o                         
 -10   2   2        112.37         49.10        51.04 o                         
  -9   2   2         54.62         28.26        17.60 o                         
  -8   2   2        879.57        900.28        68.92 o                         
  -7   2   2        296.36        344.31        40.86 o                         
  -6   2   2        624.82        663.63        34.24 o                         
  -5   2   2         67.34         71.41         7.53 o                         
  -4   2   2        140.35        149.78        10.94 o                         
  -3   2   2       1166.87       1176.23        21.70 o                         
  -2   2   2       5449.28       5311.57        68.86 o                         
  -1   2   2      12828.95      12650.77        84.09 o                         
   0   2   2       7989.80       7674.36        52.57 o                         
   1   2   2       1399.84       1364.55        22.69 o                         
   2   2   2        495.69        498.02        14.76 o                         
   3   2   2       3324.07       3326.62        39.71 o                         
   4   2   2       3232.43       3341.51        78.45 o                         
   5   2   2          2.47          7.04         3.44 o                         
   6   2   2        530.09        573.62        22.78 o                         
   7   2   2       5003.79       5402.59        71.99 o                         
   8   2   2         42.90         36.57         9.09 o                         
   9   2   2          3.18          2.39        10.95 o                         
  10   2   2        109.80        105.46        15.36 o                         
  11   2   2        433.42        432.46        32.32 o                         
  12   2   2         79.65         76.60        11.31 o                         
  13   2   2        138.57        147.39        20.86 o                         
  14   2   2         72.66         54.34        14.48 o                         
  15   2   2         14.73         12.68         9.31 o                         
  16   2   2        128.15        124.36        16.22 o                         
  17   2   2         24.10         24.53        14.34 o                         
  18   2   2         26.80         20.10        19.67 o                         
 -18   3   2        107.81        178.85        37.50 o                         
 -17   3   2         81.51         66.18        20.91 o                         
 -16   3   2        111.60        143.38        30.32 o                         
 -15   3   2          3.90         15.98        17.19 o                         
 -14   3   2        294.84        332.15        58.97 o                         
 -13   3   2         87.63         80.19        28.47 o                         
 -12   3   2          0.02         -5.21        13.46 o                         
 -11   3   2         83.45         54.15        25.90 o                         
 -10   3   2        192.85        142.89        31.25 o                         
  -9   3   2        142.60        108.73        23.35 o                         
  -8   3   2         60.80         48.91        10.47 o                         
  -7   3   2         16.99         10.19         4.95 o                         
  -6   3   2        425.58        404.35        16.42 o                         
  -5   3   2        329.39        350.52        24.70 o                         
  -4   3   2        160.80        148.83        10.76 o                         
  -3   3   2        290.67        254.41        12.50 o                         
  -2   3   2        800.03        771.14        21.72 o                         
  -1   3   2        167.31        150.82         9.33 o                         
   0   3   2        564.25        615.88        18.50 o                         
   1   3   2          7.08         -0.09         3.81 o                         
   2   3   2        195.12        192.94        12.58 o                         
   3   3   2          4.39         -0.22         4.57 o                         
   4   3   2         65.33         63.13         9.53 o                         
   5   3   2       3448.09       3880.64       115.83 o                         
   6   3   2        222.75        251.11        19.39 o                         
   7   3   2         77.58         47.85         8.98 o                         
   8   3   2         61.93         38.12         8.46 o                         
   9   3   2        599.60        594.72        32.78 o                         
  10   3   2         22.26         20.09        14.83 o                         
  11   3   2         15.37         10.96         8.29 o                         
  12   3   2        340.54        307.45        26.94 o                         
  13   3   2        139.82        131.01        19.05 o                         
  14   3   2         22.70         25.91         8.86 o                         
  15   3   2         52.63         64.47        14.90 o                         
  16   3   2        329.41        358.05        63.92 o                         
  17   3   2        127.82        116.78        40.45 o                         
  18   3   2         36.54         21.65        17.77 o                         
 -18   4   2        148.59        140.57        41.73 o                         
 -17   4   2          5.67         34.64        18.35 o                         
 -16   4   2         18.02         -5.38        21.12 o                         
 -15   4   2         38.71         53.53        15.56 o                         
 -14   4   2         83.55         83.70        17.98 o                         
 -13   4   2        118.21        117.52        19.26 o                         
 -12   4   2          4.30         12.51        11.53 o                         
 -11   4   2         42.90         54.32        14.32 o                         
 -10   4   2        337.00        320.76        28.67 o                         
  -9   4   2        331.12        307.89        27.35 o                         
  -8   4   2         53.44         42.23        13.05 o                         
  -7   4   2          0.51         19.31        12.86 o                         
  -6   4   2        206.57        253.94        37.24 o                         
  -5   4   2        536.45        500.63        23.27 o                         
  -4   4   2         49.68         38.52         7.65 o                         
  -3   4   2        163.90        188.43        16.88 o                         
  -2   4   2       1473.35       1559.69        48.24 o                         
  -1   4   2       6055.18       6559.19       102.83 o                         
   0   4   2         78.47         72.85         9.80 o                         
   1   4   2       1019.86        962.63        39.00 o                         
   2   4   2          9.62          7.83         5.07 o                         
   3   4   2          7.53         13.90         7.09 o                         
   4   4   2        890.32        994.40        57.57 o                         
   5   4   2          4.35         18.45         6.76 o                         
   6   4   2        987.42       1134.39        41.22 o                         
   7   4   2          0.06          9.39         7.22 o                         
   8   4   2        191.23        224.24        39.89 o                         
   9   4   2         95.84         81.41        22.31 o                         
  10   4   2         17.11          6.48        17.33 o                         
  11   4   2          7.46        -17.66        19.03 o                         
  12   4   2          2.69         -9.42        14.26 o                         
  13   4   2          0.74        -13.43        13.74 o                         
  14   4   2        113.19         75.60        28.44 o                         
  15   4   2         14.69          0.53        16.58 o                         
  16   4   2          4.11         14.49        18.84 o                         
  17   4   2          5.03         21.58        15.52 o                         
 -17   5   2          9.33         39.85        29.44 o                         
 -16   5   2         12.35         55.53        32.51 o                         
 -15   5   2        116.28        169.58        46.31 o                         
 -14   5   2          8.64         38.17        24.13 o                         
 -13   5   2        125.71        138.22        32.53 o                         
 -12   5   2         46.48         71.59        30.10 o                         
 -11   5   2        189.84        229.92        47.98 o                         
 -10   5   2         67.13         67.42        27.94 o                         
  -9   5   2        863.01        851.45        79.84 o                         
  -8   5   2          2.46         26.35        20.79 o                         
  -7   5   2        531.41        419.86        51.99 o                         
  -6   5   2        187.01        166.43        13.75 o                         
  -5   5   2        728.16        722.99        31.55 o                         
  -4   5   2        296.39        329.32        23.09 o                         
  -3   5   2       2004.73       1947.21        58.14 o                         
  -2   5   2       1786.06       1944.68        97.47 o                         
  -1   5   2         28.40         13.51        12.18 o                         
   0   5   2        263.03        331.83        25.67 o                         
   1   5   2         54.69         33.62         9.12 o                         
   2   5   2        501.65        491.46        32.14 o                         
   3   5   2         14.66         18.79         8.45 o                         
   4   5   2        916.77       1044.33        65.05 o                         
   5   5   2        728.87        701.83        55.41 o                         
   6   5   2        231.03        264.48        21.35 o                         
   7   5   2          0.34         -1.97         5.30 o                         
   8   5   2          0.14         18.34        11.91 o                         
   9   5   2        385.39        371.81        26.33 o                         
  10   5   2         38.48         40.10        23.53 o                         
  11   5   2         88.65         75.81        32.09 o                         
  12   5   2         27.39         54.98        26.72 o                         
  13   5   2        133.43        167.94        42.55 o                         
  14   5   2        402.34        393.52        63.25 o                         
  15   5   2         15.38         34.20        22.00 o                         
  16   5   2         31.42         33.62        27.03 o                         
  17   5   2         48.93         60.11        29.33 o                         
 -16   6   2         18.49        -13.17        23.95 o                         
 -15   6   2         11.12         29.78        21.52 o                         
 -14   6   2         12.88         17.28        17.21 o                         
 -13   6   2          1.07         13.36        18.53 o                         
 -12   6   2         70.00         64.16        26.32 o                         
 -11   6   2          1.02         16.76        26.76 o                         
 -10   6   2         72.54         57.10        27.02 o                         
  -9   6   2        451.34        398.66        57.38 o                         
  -8   6   2        867.94        961.37        83.98 o                         
  -7   6   2        670.40        439.97       144.18 o                         
  -6   6   2        140.20        158.94        28.46 o                         
  -5   6   2        121.75        141.05        20.53 o                         
  -4   6   2         55.86         44.60        10.16 o                         
  -3   6   2        186.21        224.23        37.17 o                         
  -2   6   2          4.82         14.20         8.32 o                         
  -1   6   2        208.35        198.67        22.44 o                         
   0   6   2         96.23         98.20        16.13 o                         
   1   6   2         23.05         25.03         8.08 o                         
   2   6   2         46.78         42.89        10.88 o                         
   3   6   2         46.91         48.20        13.33 o                         
   4   6   2         74.23         53.06        16.31 o                         
   5   6   2        140.70        141.68        29.16 o                         
   6   6   2        191.49        241.24        39.27 o                         
   7   6   2          9.44        -20.41        20.41 o                         
   8   6   2          4.46         10.70         7.15 o                         
   9   6   2        546.58        505.82        60.84 o                         
  10   6   2          0.10          1.14        13.07 o                         
  11   6   2        415.26        480.26        63.21 o                         
  12   6   2        109.68         68.06        27.37 o                         
  13   6   2         39.15         35.09        26.59 o                         
  14   6   2        156.20        176.28        45.93 o                         
  15   6   2         47.69         73.95        32.66 o                         
  16   6   2          1.08         30.63        20.28 o                         
 -15   7   2        224.08        340.44        66.59 o                         
 -14   7   2         29.04         44.05        20.75 o                         
 -13   7   2         53.55         32.98        27.43 o                         
 -12   7   2         18.64         -2.29        18.62 o                         
 -11   7   2         15.98          3.55        21.40 o                         
 -10   7   2        819.61        804.97        85.02 o                         
  -9   7   2        290.87        277.43        49.48 o                         
  -8   7   2        184.27        232.99        43.03 o                         
  -7   7   2          5.32          7.61        19.10 o                         
  -6   7   2          1.85         12.83         8.64 o                         
  -5   7   2         87.18         95.53        15.28 o                         
  -4   7   2         45.12         35.78        10.08 o                         
  -3   7   2         87.48         48.22        20.24 o                         
  -2   7   2        240.70        243.73        26.39 o                         
  -1   7   2         65.93         54.27        13.51 o                         
   0   7   2          1.51         12.23         8.44 o                         
   1   7   2        614.32        609.77        42.85 o                         
   2   7   2        376.86        415.27        35.09 o                         
   3   7   2          0.08         -9.41         9.41 o                         
   4   7   2        461.26        437.98        37.27 o                         
   5   7   2        598.53        494.99        54.62 o                         
   6   7   2         53.99         86.02        24.48 o                         
   7   7   2        317.72        330.26        49.84 o                         
   8   7   2        645.78        682.53        69.68 o                         
   9   7   2         64.47         20.81        12.11 o                         
  10   7   2        188.24        126.32        32.27 o                         
  11   7   2          1.08        -16.28        16.28 o                         
  12   7   2         26.39         19.82        16.71 o                         
  13   7   2         35.04         14.39        14.52 o                         
  14   7   2          5.15         24.07        18.35 o                         
  15   7   2         70.26         85.39        33.00 o                         
 -13   8   2          1.94        -20.44        21.55 o                         
 -12   8   2        113.34        109.58        36.07 o                         
 -11   8   2         44.09         41.96        22.54 o                         
 -10   8   2         19.23         26.66        22.51 o                         
  -9   8   2         74.13        120.50        37.78 o                         
  -8   8   2        249.56        294.28        54.75 o                         
  -7   8   2        549.22        618.11        73.74 o                         
  -6   8   2         88.96         77.87        18.29 o                         
  -5   8   2        111.41         97.93        15.73 o                         
  -4   8   2        118.34        126.92        19.96 o                         
  -3   8   2          3.39         10.82        12.22 o                         
  -2   8   2        172.72        182.48        25.94 o                         
  -1   8   2          2.58         -1.68         8.14 o                         
   0   8   2        294.20        334.46        34.60 o                         
   1   8   2        106.37        148.52        22.70 o                         
   2   8   2       1014.71       1095.37        62.32 o                         
   3   8   2         10.82         11.86        13.98 o                         
   4   8   2        111.10         95.21        26.40 o                         
   5   8   2        168.24        141.78        30.70 o                         
   6   8   2         38.85         52.06        23.07 o                         
   7   8   2        136.35        136.42        33.13 o                         
   8   8   2          2.39          9.65        11.71 o                         
   9   8   2         24.95         51.68        24.25 o                         
  10   8   2         13.41         38.90        21.81 o                         
  11   8   2         38.53         39.77        24.17 o                         
  12   8   2        122.42         85.95        30.36 o                         
  13   8   2          6.94         -8.07        14.57 o                         
 -11   9   2         38.65         76.29        30.02 o                         
 -10   9   2         10.95         47.90        32.60 o                         
  -9   9   2          8.59         24.81        18.95 o                         
  -8   9   2          4.82         25.26        18.19 o                         
  -7   9   2         13.91         19.96        19.01 o                         
  -6   9   2          1.18          6.72        13.29 o                         
  -5   9   2          4.65         -8.07         8.07 o                         
  -4   9   2         29.92         24.69         9.89 o                         
  -3   9   2         70.11         48.81        15.25 o                         
  -2   9   2         26.23         38.35        12.62 o                         
  -1   9   2         55.32         40.62        32.17 o                         
   0   9   2        127.07        115.05        22.31 o                         
   1   9   2          8.68         -1.73        15.86 o                         
   2   9   2         17.32          9.94        28.48 o                         
   3   9   2        183.51        201.12        29.28 o                         
   4   9   2         78.29        115.02        32.55 o                         
   5   9   2        670.94        655.54        72.82 o                         
   6   9   2        301.16        340.58        55.33 o                         
   7   9   2         10.26         -1.22        15.88 o                         
   8   9   2         42.04         19.62        13.76 o                         
   9   9   2         61.05         77.14        27.20 o                         
  10   9   2          0.39         31.35        17.54 o                         
  11   9   2         17.88         39.40        25.23 o                         
  -9  10   2         96.44         86.74        34.17 o                         
  -8  10   2         65.30         81.47        29.16 o                         
  -7  10   2         16.37         22.90        14.05 o                         
  -6  10   2         49.63         39.31        25.30 o                         
  -5  10   2         54.44         34.59        25.48 o                         
  -4  10   2        276.60        261.17        52.72 o                         
  -3  10   2          4.45         21.05        17.55 o                         
  -2  10   2         99.47        123.28        37.39 o                         
  -1  10   2        282.43        227.32        32.22 o                         
   0  10   2         43.46         35.33        13.58 o                         
   1  10   2         58.03         57.30        18.01 o                         
   2  10   2         13.52         -5.15        11.18 o                         
   3  10   2          0.32          4.11        18.81 o                         
   4  10   2         75.87         45.22        19.62 o                         
   5  10   2          1.10         -3.67        14.31 o                         
   6  10   2         11.09          8.35        10.59 o                         
   7  10   2         94.16        103.23        30.79 o                         
   8  10   2         81.92         75.68        29.22 o                         
  -4  11   2          4.80          4.09        16.90 o                         
  -3  11   2          0.01          5.87         9.97 o                         
  -2  11   2         10.41         15.07        16.39 o                         
  -1  11   2         19.23         11.61        27.93 o                         
   0  11   2         50.04         57.05        18.71 o                         
   1  11   2         43.06         40.70        15.03 o                         
   2  11   2         33.00         48.55        17.78 o                         
   3  11   2          8.71          4.62        20.91 o                         
   4  11   2          0.02         -3.36        10.63 o                         
 -19   1   3         32.33        100.67        29.17 o                         
 -18   1   3         44.65         53.27        21.69 o                         
 -17   1   3        108.42         70.58        24.74 o                         
 -16   1   3          2.95         31.94        15.69 o                         
 -15   1   3         17.15         27.42        23.80 o                         
 -14   1   3          0.31         17.79        16.29 o                         
 -13   1   3        183.39        172.84        28.35 o                         
 -12   1   3         19.18         32.29        16.83 o                         
 -11   1   3         89.72         89.69        20.99 o                         
 -10   1   3        424.85        441.84        38.78 o                         
  -9   1   3        184.68        186.54        24.83 o                         
  -8   1   3        178.46        190.57        23.74 o                         
  -7   1   3         82.93         65.59        14.13 o                         
  -6   1   3        385.71        378.63        27.18 o                         
  -5   1   3       1429.14       1417.40        34.56 o                         
  -4   1   3        427.67        363.21        12.83 o                         
  -3   1   3      17298.77      16999.08        78.59 o                         
  -2   1   3       5680.85       5423.68        38.57 o                         
  -1   1   3       1591.64       1498.33        22.29 o                         
   0   1   3         38.70         37.96         4.25 o                         
   1   1   3       1488.53       1440.32        25.97 o                         
   2   1   3        305.36        315.46        12.25 o                         
   3   1   3        724.02        710.93        17.27 o                         
   4   1   3       2522.24       2695.91        41.56 o                         
   5   1   3          1.72         10.97         5.16 o                         
   6   1   3         62.92         68.09         8.96 o                         
   7   1   3        232.70        295.14        17.63 o                         
   8   1   3        121.37        106.84        10.91 o                         
   9   1   3        453.66        521.34        29.05 o                         
  10   1   3         27.50         22.70         7.85 o                         
  11   1   3        357.13        347.35        25.62 o                         
  12   1   3         43.71         38.19        13.71 o                         
  13   1   3        401.26        378.15        25.63 o                         
  14   1   3        877.94        860.18        39.98 o                         
  15   1   3          8.75          7.75        13.14 o                         
  16   1   3        170.09        169.38        19.75 o                         
  17   1   3        119.00        108.16        16.31 o                         
  18   1   3          3.08          6.08         8.28 o                         
 -18   2   3          7.85         -2.86        14.26 o                         
 -17   2   3         61.50        108.18        29.46 o                         
 -16   2   3         19.48         37.71        20.16 o                         
 -15   2   3          0.06         13.97        17.56 o                         
 -14   2   3          1.19         10.60        13.49 o                         
 -13   2   3         10.96         24.68        12.39 o                         
 -12   2   3        106.89        117.53        24.35 o                         
 -11   2   3        187.18        196.25        28.23 o                         
 -10   2   3          0.92         24.49        14.18 o                         
  -9   2   3        642.41        601.71       111.35 o                         
  -8   2   3        910.00        851.14        28.71 o                         
  -7   2   3         22.73         19.32         4.82 o                         
  -6   2   3        330.61        298.87        14.82 o                         
  -5   2   3          6.75          5.42         3.16 o                         
  -4   2   3        140.07        149.60        10.62 o                         
  -3   2   3          0.45          4.34         3.67 o                         
  -2   2   3        724.85        776.66        20.28 o                         
  -1   2   3        542.47        603.70        15.81 o                         
   0   2   3       2218.76       2111.43        30.21 o                         
   1   2   3         11.41         15.12         2.46 o                         
   2   2   3        153.81        164.75         7.17 o                         
   3   2   3       1103.25       1113.63        21.02 o                         
   4   2   3        887.19        840.96        25.84 o                         
   5   2   3       5501.89       6008.93        56.54 o                         
   6   2   3       2563.90       2870.06        46.13 o                         
   7   2   3          1.24         -0.81         3.42 o                         
   8   2   3       1506.63       1727.79        50.38 o                         
   9   2   3         10.81         21.50         8.16 o                         
  10   2   3        299.18        298.86        23.72 o                         
  11   2   3        233.33        228.52        20.92 o                         
  12   2   3        662.21        589.45        34.18 o                         
  13   2   3        141.40        143.38        18.67 o                         
  14   2   3        238.60        245.38        24.27 o                         
  15   2   3          0.36          3.84         5.18 o                         
  16   2   3         65.90         46.23        11.93 o                         
  17   2   3         11.80         14.56         8.80 o                         
  18   2   3          7.66         25.35        11.78 o                         
 -18   3   3         19.67         19.73        17.53 o                         
 -17   3   3          1.56         10.00        15.85 o                         
 -16   3   3         35.45         51.90        21.75 o                         
 -15   3   3        119.18        127.54        29.91 o                         
 -14   3   3          0.04          7.84         9.74 o                         
 -13   3   3        375.00        395.79        32.55 o                         
 -12   3   3        170.81        157.78        20.40 o                         
 -11   3   3         95.79         62.68        12.23 o                         
 -10   3   3        212.64        204.02        13.63 o                         
  -9   3   3         42.78         37.48         6.32 o                         
  -8   3   3        461.06        464.60        22.67 o                         
  -7   3   3         26.28         24.56        10.09 o                         
  -6   3   3        829.84        856.36        30.13 o                         
  -5   3   3        315.05        305.89        18.08 o                         
  -4   3   3        165.12        146.46        15.49 o                         
  -3   3   3        903.78       1009.20        30.70 o                         
  -2   3   3         39.30         40.62         5.89 o                         
  -1   3   3       2631.61       2739.91        47.45 o                         
   0   3   3       1871.46       1907.03        32.11 o                         
   1   3   3        467.71        461.12        15.97 o                         
   2   3   3        373.23        446.97        16.37 o                         
   3   3   3        200.62        189.80         9.87 o                         
   4   3   3       3563.70       3781.89        47.29 o                         
   5   3   3        527.25        593.25        26.22 o                         
   6   3   3         26.11         24.41         7.89 o                         
   7   3   3          7.60          0.58         8.28 o                         
   8   3   3         38.12         23.14         5.50 o                         
   9   3   3         23.94         43.32        10.85 o                         
  10   3   3          0.01          0.06         3.49 o                         
  11   3   3         98.13         90.10        13.55 o                         
  12   3   3         63.08         52.33        15.73 o                         
  13   3   3         28.62         21.07         7.29 o                         
  14   3   3          9.62          9.72         6.68 o                         
  15   3   3          8.15         14.17         5.86 o                         
  16   3   3        119.01         85.52        23.89 o                         
  17   3   3         72.08         66.99        20.38 o                         
  18   3   3          5.37         -5.31        10.83 o                         
 -17   4   3         81.71        114.99        45.10 o                         
 -16   4   3        159.89        162.26        22.84 o                         
 -15   4   3        135.30        162.39        26.37 o                         
 -14   4   3         34.34         41.43        13.80 o                         
 -13   4   3         55.29         69.25        22.49 o                         
 -12   4   3        657.30        753.12        50.22 o                         
 -11   4   3         42.62         47.42        13.58 o                         
 -10   4   3        111.32        111.50        19.08 o                         
  -9   4   3        447.01        444.56        35.52 o                         
  -8   4   3        369.25        363.48        60.84 o                         
  -7   4   3        185.43        191.37        34.80 o                         
  -6   4   3         85.18         92.11        21.90 o                         
  -5   4   3       1983.18       2066.91        56.40 o                         
  -4   4   3        488.93        502.41        28.61 o                         
  -3   4   3        459.90        453.31        28.29 o                         
  -2   4   3        232.71        265.77        22.14 o                         
  -1   4   3        391.68        414.89        27.97 o                         
   0   4   3       1838.28       1867.44        37.33 o                         
   1   4   3        319.56        378.24        16.85 o                         
   2   4   3       1417.26       1461.59        34.12 o                         
   3   4   3        265.82        238.58        17.27 o                         
   4   4   3        320.40        327.58        18.76 o                         
   5   4   3       1407.25       1635.64        75.26 o                         
   6   4   3        209.27        182.20        27.90 o                         
   7   4   3        380.72        377.88        41.82 o                         
   8   4   3        312.86        343.80        42.11 o                         
   9   4   3        343.01        345.53        45.21 o                         
  10   4   3        125.24        137.16        28.66 o                         
  11   4   3        229.02        217.09        39.27 o                         
  12   4   3        217.48        271.29        45.89 o                         
  13   4   3          1.86         -5.72        13.69 o                         
  14   4   3        264.97        271.34        51.52 o                         
  15   4   3          2.29         19.19        22.07 o                         
  16   4   3         37.50         52.37        16.68 o                         
  17   4   3         15.23         40.28        19.32 o                         
 -17   5   3         96.47        219.50        57.91 o                         
 -16   5   3          7.78         43.27        31.18 o                         
 -15   5   3          0.28         57.32        29.67 o                         
 -14   5   3          6.67         16.62        10.18 o                         
 -13   5   3         61.45         61.95        15.44 o                         
 -12   5   3         57.64         45.84        13.88 o                         
 -11   5   3        102.73         84.24        33.28 o                         
 -10   5   3         76.43         46.52        22.27 o                         
  -9   5   3        142.20        138.22        32.36 o                         
  -8   5   3        741.02        724.98        71.80 o                         
  -7   5   3          0.86         -3.26        14.43 o                         
  -6   5   3        267.71        282.79        21.39 o                         
  -5   5   3         37.91         37.77        13.39 o                         
  -4   5   3          0.66         14.18         9.17 o                         
  -3   5   3        540.24        633.98        36.12 o                         
  -2   5   3        187.70        196.73        20.32 o                         
  -1   5   3          0.03          2.55         4.67 o                         
   1   5   3         65.67         63.29         9.49 o                         
   2   5   3        156.93        118.28        16.12 o                         
   3   5   3          2.90         -5.56         6.30 o                         
   4   5   3        101.82        126.31        22.82 o                         
   5   5   3        131.59        137.07        11.73 o                         
   6   5   3        198.56        231.82        32.20 o                         
   7   5   3        484.60        506.42        48.98 o                         
   8   5   3        352.22        339.13        43.11 o                         
   9   5   3        241.71        236.88        38.44 o                         
  10   5   3         79.81        117.56        31.18 o                         
  11   5   3        235.09        266.03        45.23 o                         
  12   5   3        169.68        164.51        37.95 o                         
  13   5   3        120.06        170.87        41.58 o                         
  14   5   3         14.28         28.02        20.18 o                         
  15   5   3          3.95         45.32        28.40 o                         
  16   5   3          0.64         49.30        24.64 o                         
 -16   6   3          0.12         13.70        17.40 o                         
 -15   6   3          0.11         33.92        22.84 o                         
 -14   6   3          0.29         31.53        22.64 o                         
 -13   6   3         77.75         52.44        27.85 o                         
 -12   6   3         14.95          3.60        20.16 o                         
 -11   6   3        324.38        265.25        52.02 o                         
 -10   6   3         12.62         60.39        29.83 o                         
  -9   6   3          1.32        -20.90        20.90 o                         
  -8   6   3        480.42        439.68        56.81 o                         
  -7   6   3          1.02          9.61        23.48 o                         
  -6   6   3         58.57         67.94        12.73 o                         
  -5   6   3         27.64         53.51        12.78 o                         
  -4   6   3          0.06         16.53         9.05 o                         
  -3   6   3         26.07         24.07         9.65 o                         
  -2   6   3        313.32        307.87        27.89 o                         
  -1   6   3        650.99        655.70        32.39 o                         
   0   6   3          0.84          4.61         6.61 o                         
   1   6   3          2.33         12.29         6.82 o                         
   2   6   3          5.29          0.37         5.19 o                         
   3   6   3        400.26        362.37        30.03 o                         
   4   6   3         32.43         34.91        11.99 o                         
   5   6   3         41.09         59.05        17.44 o                         
   6   6   3       1559.23       1619.36        92.18 o                         
   7   6   3       1334.08       1482.73        90.60 o                         
   8   6   3         75.36         40.31        14.45 o                         
   9   6   3          4.31         -6.57        17.54 o                         
  10   6   3         32.34         33.20        18.39 o                         
  11   6   3        287.42        279.82        48.43 o                         
  12   6   3          2.40          5.57        17.23 o                         
  13   6   3        346.32        258.62        49.97 o                         
  14   6   3         31.29         20.45        21.85 o                         
  15   6   3        115.20        164.30        42.68 o                         
 -14   7   3        290.30        345.42        64.39 o                         
 -13   7   3          8.87         36.52        23.24 o                         
 -12   7   3         10.64         -4.99        23.71 o                         
 -11   7   3        650.77        700.58        85.51 o                         
 -10   7   3       1209.13       1368.94       113.43 o                         
  -9   7   3         20.24         23.36        16.02 o                         
  -8   7   3        106.32        106.90        31.16 o                         
  -7   7   3        199.17        180.89        56.74 o                         
  -6   7   3        158.49        131.94        25.43 o                         
  -5   7   3         12.40         32.35        11.54 o                         
  -4   7   3         65.45         85.49        16.04 o                         
  -3   7   3        318.72        356.19        31.53 o                         
  -2   7   3        136.16        123.59        18.84 o                         
  -1   7   3          0.25          3.86         5.66 o                         
   0   7   3          0.03          1.53         7.08 o                         
   1   7   3          0.24         -0.53         7.48 o                         
   2   7   3          0.09         -5.71         5.72 o                         
   3   7   3        115.89        105.49        18.99 o                         
   4   7   3          4.50         -3.66        26.97 o                         
   5   7   3        413.74        497.26        53.55 o                         
   6   7   3        558.14        580.35        58.46 o                         
   7   7   3        777.80        806.09        72.12 o                         
   8   7   3        155.98        183.70        36.21 o                         
   9   7   3        438.22        471.93        59.56 o                         
  10   7   3         42.37         32.12        12.99 o                         
  11   7   3        179.34        225.83        43.24 o                         
  12   7   3          4.52         24.90        19.11 o                         
  13   7   3         12.63         -5.28        15.22 o                         
  14   7   3          7.79        -24.10        24.10 o                         
 -13   8   3        142.87        127.57        38.22 o                         
 -12   8   3        166.72        142.47        42.40 o                         
 -11   8   3          1.99          1.23        22.62 o                         
 -10   8   3         53.11         96.50        35.17 o                         
  -9   8   3          0.01         33.97        26.78 o                         
  -8   8   3         56.40         81.10        30.62 o                         
  -7   8   3          7.27         20.79        19.47 o                         
  -6   8   3        109.39        106.88        16.50 o                         
  -5   8   3         35.84         31.78        11.68 o                         
  -4   8   3         61.32         59.06        15.01 o                         
  -3   8   3         39.16         35.26        11.70 o                         
  -2   8   3         35.88         34.54        13.78 o                         
  -1   8   3        195.47        194.80        25.21 o                         
   0   8   3          7.91         -0.59         7.25 o                         
   1   8   3        187.84        186.52        26.25 o                         
   2   8   3         35.45         44.16        12.90 o                         
   3   8   3        252.99        234.98        29.70 o                         
   4   8   3        461.98        480.20        41.69 o                         
   5   8   3        461.07        528.83        60.09 o                         
   6   8   3         60.60         44.65        18.35 o                         
   7   8   3         25.29         22.86        14.34 o                         
   8   8   3         48.37         45.10        20.14 o                         
   9   8   3          0.39         18.47        16.41 o                         
  10   8   3         41.20         58.38        23.32 o                         
  11   8   3          0.00         -8.58        11.48 o                         
  12   8   3          3.01        -18.88        21.08 o                         
 -11   9   3          0.40         76.29        32.84 o                         
 -10   9   3         10.87         58.44        30.04 o                         
  -9   9   3         47.29         67.28        28.90 o                         
  -8   9   3          0.16         23.64        15.91 o                         
  -7   9   3        191.97        152.20        39.55 o                         
  -6   9   3         28.72         10.66        14.92 o                         
  -5   9   3         32.17         43.25        22.98 o                         
  -4   9   3         17.76         20.38        10.38 o                         
  -3   9   3          1.23         10.29        18.40 o                         
  -2   9   3         34.62         57.69        15.65 o                         
  -1   9   3         33.99         28.68         8.99 o                         
   0   9   3          1.28        -11.15        11.15 o                         
   1   9   3         17.94         33.06        18.03 o                         
   2   9   3        435.71        471.95        51.19 o                         
   3   9   3          2.42         13.95        10.62 o                         
   4   9   3        491.52        539.86        47.53 o                         
   5   9   3        403.13        414.30        56.98 o                         
   6   9   3        132.41        168.30        36.93 o                         
   7   9   3         29.35         47.07        27.84 o                         
   8   9   3         24.56         41.13        19.72 o                         
   9   9   3         19.48         24.14        16.75 o                         
  10   9   3         37.40         47.22        23.26 o                         
  -8  10   3          5.70         37.45        23.26 o                         
  -7  10   3         10.81        -13.57        21.86 o                         
  -6  10   3          9.65          5.20        12.79 o                         
  -5  10   3          0.05         -9.80        19.08 o                         
  -4  10   3          5.01        -18.67        19.38 o                         
  -3  10   3          0.09          4.70         9.47 o                         
  -2  10   3        102.89         85.83        21.78 o                         
  -1  10   3        253.70        247.31        33.56 o                         
   0  10   3         14.18          2.40         8.22 o                         
   1  10   3         12.47         21.22        13.75 o                         
   2  10   3          3.28          4.37         7.12 o                         
   3  10   3         32.73         34.35        13.59 o                         
   4  10   3          7.97         24.01        17.97 o                         
   5  10   3         37.96         43.04        19.84 o                         
   6  10   3         91.88         72.70        25.69 o                         
   7  10   3         12.44         52.23        26.94 o                         
   8  10   3          8.30         24.31        19.74 o                         
  -2  11   3          0.04         49.58        27.25 o                         
  -1  11   3         33.04         36.66        21.36 o                         
   0  11   3          1.51         10.28         6.79 o                         
   1  11   3          0.03          1.40        10.12 o                         
   2  11   3         11.94          9.26         9.90 o                         
 -18   0   4         25.63         19.31        29.07 o                         
 -17   0   4          1.39        119.80        44.60 o                         
 -16   0   4        361.81        395.27        70.70 o                         
 -15   0   4         63.60         86.73        33.56 o                         
 -14   0   4         20.93         27.01        25.43 o                         
 -13   0   4          5.20          9.39        20.17 o                         
 -12   0   4         43.22         78.95        33.27 o                         
 -11   0   4         59.61         37.44        23.27 o                         
 -10   0   4        581.29        645.50        66.19 o                         
  -9   0   4       1113.48       1162.46        83.85 o                         
  -8   0   4       2548.28       2356.91       139.95 o                         
  -7   0   4       3089.06       3050.98       115.76 o                         
  -6   0   4       4756.76       4924.11       109.24 o                         
  -5   0   4       8897.04       8577.24       115.63 o                         
  -4   0   4        207.76        196.95        14.85 o                         
  -3   0   4       1907.45       1860.50        36.13 o                         
  -2   0   4        317.59        287.04        13.40 o                         
  -1   0   4          8.89         18.56         3.81 o                         
   0   0   4          5.79         -0.11         2.18 o                         
   1   0   4         13.26         10.85         3.92 o                         
   2   0   4          9.66          2.08         5.10 o                         
   3   0   4        935.44        916.78        29.37 o                         
   4   0   4         56.65         46.64        15.95 o                         
   5   0   4        874.84        959.73        63.86 o                         
   6   0   4       3819.51       4209.24       137.95 o                         
   7   0   4       3593.89       3686.80       132.36 o                         
   8   0   4         11.96         24.59        11.04 o                         
   9   0   4         10.50         32.53        19.45 o                         
  10   0   4       1045.55        991.44        52.88 o                         
  11   0   4       1338.02       1335.23        64.36 o                         
  12   0   4       2289.84       2384.55        69.75 o                         
  13   0   4        745.45        750.04        40.91 o                         
  14   0   4        382.16        385.08        67.02 o                         
  15   0   4         39.81         49.20        16.96 o                         
  16   0   4        120.88        133.60        25.75 o                         
  17   0   4         57.09         82.51        21.23 o                         
  18   0   4        116.00        111.95        34.46 o                         
 -18   1   4         12.16         44.07        24.38 o                         
 -17   1   4         12.62         25.58        28.41 o                         
 -16   1   4          0.06         27.35        18.08 o                         
 -15   1   4          2.18         26.54        19.92 o                         
 -14   1   4         70.81         76.96        21.94 o                         
 -13   1   4          3.59         12.49        13.55 o                         
 -12   1   4         20.80          4.11        11.46 o                         
 -11   1   4         43.10         56.48        14.67 o                         
 -10   1   4         18.31         13.87         6.32 o                         
  -9   1   4        190.57        201.55        25.50 o                         
  -8   1   4         48.18         39.94        13.74 o                         
  -7   1   4          7.14         15.84        14.29 o                         
  -6   1   4        820.01        803.66        33.97 o                         
  -5   1   4       1435.41       1564.66        44.23 o                         
  -4   1   4       3243.68       3264.30        51.29 o                         
  -3   1   4        511.33        484.89        16.96 o                         
  -2   1   4         62.10         65.74         5.74 o                         
  -1   1   4       1052.63       1025.31        25.75 o                         
   0   1   4        386.50        423.97        15.93 o                         
   1   1   4        178.15        175.48        10.12 o                         
   2   1   4        175.77        158.88        10.74 o                         
   3   1   4        269.59        296.54        19.24 o                         
   4   1   4        725.77        884.53        24.09 o                         
   5   1   4        342.60        389.85        21.40 o                         
   6   1   4        525.35        547.11        26.80 o                         
   7   1   4        465.41        509.17        27.48 o                         
   8   1   4        247.94        267.42        20.96 o                         
   9   1   4          8.43         11.65         7.09 o                         
  10   1   4         34.92         19.65        16.94 o                         
  11   1   4         37.77         20.17        13.34 o                         
  12   1   4        474.18        464.17        27.19 o                         
  13   1   4        547.15        534.59        27.16 o                         
  14   1   4        108.65        108.68        12.93 o                         
  15   1   4          5.39         15.42         6.80 o                         
  16   1   4         83.48         71.49        11.86 o                         
  17   1   4          2.68         24.30         9.92 o                         
  18   1   4          8.33          3.43         6.45 o                         
 -18   2   4         11.53          9.87        18.10 o                         
 -17   2   4          3.20         34.18        18.75 o                         
 -16   2   4          1.45        -11.37        14.25 o                         
 -15   2   4         48.45         96.87        44.24 o                         
 -14   2   4         73.73         75.55        20.94 o                         
 -13   2   4        294.05        337.39        39.01 o                         
 -12   2   4        274.20        292.23        35.80 o                         
 -11   2   4          1.15          1.07        17.85 o                         
 -10   2   4          8.72         12.43        12.42 o                         
  -9   2   4         26.04         12.41         8.04 o                         
  -8   2   4        769.16        712.05        26.44 o                         
  -7   2   4        188.18        188.52        13.64 o                         
  -6   2   4       1346.61       1410.94        45.61 o                         
  -5   2   4        791.01        830.76        64.89 o                         
  -4   2   4         11.81         20.96         7.61 o                         
  -3   2   4       1027.59       1134.11        39.61 o                         
  -2   2   4         18.84         23.16         5.73 o                         
  -1   2   4        127.18        107.41         7.43 o                         
   0   2   4        253.18        252.24        15.39 o                         
   1   2   4         70.25         73.97         7.90 o                         
   2   2   4          7.95         10.59         3.95 o                         
   3   2   4         61.84         45.45         6.06 o                         
   4   2   4       1055.14       1117.36        40.57 o                         
   5   2   4       1359.65       1551.06        35.35 o                         
   6   2   4        166.81        153.42        12.28 o                         
   7   2   4        186.72        173.17        13.46 o                         
   8   2   4          0.10         -3.40         5.19 o                         
   9   2   4          0.35          6.39         7.56 o                         
  10   2   4        275.34        303.92        24.93 o                         
  11   2   4       1020.90       1025.45        39.30 o                         
  12   2   4        278.95        301.09        22.21 o                         
  13   2   4       1560.38       1530.64        50.30 o                         
  14   2   4        207.55        223.05        23.36 o                         
  15   2   4         12.22         17.11         8.21 o                         
  16   2   4          7.99         12.10         6.12 o                         
  17   2   4         32.69         65.31        17.37 o                         
 -17   3   4         36.56         41.15        15.05 o                         
 -16   3   4         92.15         59.00        17.06 o                         
 -15   3   4          6.90         13.44         8.66 o                         
 -14   3   4        135.69        120.19        20.05 o                         
 -13   3   4          6.22         19.51         9.63 o                         
 -12   3   4         14.27          9.16        10.14 o                         
 -11   3   4          2.07          4.95         7.26 o                         
 -10   3   4          7.42          2.55         5.00 o                         
  -9   3   4          7.76         11.48         5.44 o                         
  -8   3   4         83.17         91.93        12.18 o                         
  -7   3   4        621.36        600.10        29.27 o                         
  -6   3   4        268.79        269.13        26.24 o                         
  -5   3   4        158.19        166.57        20.10 o                         
  -4   3   4       4053.97       4207.12        87.92 o                         
  -3   3   4       6151.29       6125.66       105.38 o                         
  -2   3   4       5155.68       5154.67        69.02 o                         
  -1   3   4        146.20        124.08        10.54 o                         
   0   3   4         52.14         44.83         7.73 o                         
   1   3   4         14.62          7.48         2.83 o                         
   2   3   4         55.61         42.06         4.70 o                         
   3   3   4         22.58         33.53         4.62 o                         
   4   3   4        422.84        413.82        16.46 o                         
   5   3   4       1776.78       1894.56        44.45 o                         
   6   3   4          0.23          0.89        18.90 o                         
   7   3   4         65.16         48.33        11.98 o                         
   8   3   4        171.40        195.75        24.00 o                         
   9   3   4        184.38        199.75        17.21 o                         
  10   3   4          0.43          7.24         5.68 o                         
  11   3   4        380.31        354.79        27.55 o                         
  12   3   4        153.84        168.14        20.53 o                         
  13   3   4        253.41        294.93        26.97 o                         
  14   3   4        593.83        576.77        35.93 o                         
  15   3   4         41.40         47.32        10.47 o                         
  16   3   4        244.25        218.01        25.45 o                         
  17   3   4         52.90         61.99        18.80 o                         
 -17   4   4         19.25         27.07        21.87 o                         
 -16   4   4          7.39         34.48        14.14 o                         
 -15   4   4         51.33         57.74        24.87 o                         
 -14   4   4         24.64         14.25        12.49 o                         
 -13   4   4         67.38         85.57        19.39 o                         
 -12   4   4         71.13         74.80        19.93 o                         
 -11   4   4        158.22        159.35        48.80 o                         
 -10   4   4         60.64         52.23        14.68 o                         
  -9   4   4        107.84        121.00        13.44 o                         
  -8   4   4          1.58         -5.98         6.07 o                         
  -7   4   4        123.65         92.33        14.03 o                         
  -6   4   4        112.88         89.72        23.70 o                         
  -5   4   4         24.26         31.89         8.83 o                         
  -4   4   4         28.20         15.96         8.05 o                         
  -3   4   4       1429.23       1515.73        57.24 o                         
  -2   4   4         60.13         46.07        11.10 o                         
  -1   4   4          0.07         -4.45         4.45 o                         
   0   4   4        249.94        276.44        17.91 o                         
   1   4   4        256.49        221.39        12.77 o                         
   2   4   4          0.07          7.81         3.79 o                         
   3   4   4        242.06        264.54        13.19 o                         
   4   4   4        451.56        486.47        19.45 o                         
   5   4   4         46.23         48.57        10.66 o                         
   6   4   4        194.20        217.31        22.80 o                         
   7   4   4         74.48         76.11        15.35 o                         
   8   4   4        262.09        233.30        26.18 o                         
   9   4   4         10.28          9.72        16.84 o                         
  10   4   4          1.02         -1.92        15.02 o                         
  11   4   4         59.38         76.63        19.55 o                         
  12   4   4         45.81         27.31        15.34 o                         
  13   4   4          0.43          9.66        17.21 o                         
  14   4   4          8.92          6.19        19.40 o                         
  15   4   4         29.77         25.67        15.53 o                         
  16   4   4          3.73         15.33        13.46 o                         
 -16   5   4         51.87         69.88        33.80 o                         
 -15   5   4         18.27         42.50        28.71 o                         
 -14   5   4          0.19         15.15         8.07 o                         
 -13   5   4         23.59         38.73        14.56 o                         
 -12   5   4        181.42        173.81        63.02 o                         
 -11   5   4        564.56        560.97        71.95 o                         
 -10   5   4        479.91        515.74        65.73 o                         
  -9   5   4        307.80        281.74        48.50 o                         
  -8   5   4         16.32          8.96        11.86 o                         
  -7   5   4        119.26         85.64        23.70 o                         
  -6   5   4          8.21         12.66         7.91 o                         
  -5   5   4        287.54        322.03        27.56 o                         
  -4   5   4         83.99         98.20        15.99 o                         
  -3   5   4         27.98         60.34        13.40 o                         
  -2   5   4        648.18        657.18        39.83 o                         
  -1   5   4         23.14         23.89        19.13 o                         
   0   5   4       1210.49       1250.75        41.21 o                         
   1   5   4        273.33        322.05        21.28 o                         
   2   5   4        418.68        431.34        24.77 o                         
   3   5   4        368.61        331.60        22.18 o                         
   4   5   4       1802.06       1839.74        46.82 o                         
   5   5   4        532.42        545.28        24.54 o                         
   6   5   4        366.58        350.08        30.74 o                         
   7   5   4        201.89        174.92        22.48 o                         
   8   5   4         56.18         55.42        13.37 o                         
   9   5   4        635.24        661.56        47.90 o                         
  10   5   4          0.02         -5.00         8.97 o                         
  11   5   4        139.62        137.90        25.29 o                         
  12   5   4        109.57        142.56        39.64 o                         
  13   5   4          9.78         20.45        10.45 o                         
  14   5   4         15.32         17.11        42.56 o                         
  15   5   4         15.01         12.63        10.90 o                         
 -15   6   4         40.69         78.56        33.24 o                         
 -14   6   4          1.51         29.80        22.49 o                         
 -13   6   4          4.70        -23.84        23.84 o                         
 -12   6   4         43.26         46.94        22.77 o                         
 -11   6   4          3.35          6.02        13.41 o                         
 -10   6   4         89.39         76.38        26.77 o                         
  -9   6   4          3.29        -21.52        21.99 o                         
  -8   6   4        365.29        358.50        51.24 o                         
  -7   6   4        126.92        140.82        18.19 o                         
  -6   6   4        220.47        207.37        33.68 o                         
  -5   6   4         45.17         71.11        14.49 o                         
  -4   6   4          8.29         29.40        12.55 o                         
  -3   6   4        159.29        160.98        37.26 o                         
  -2   6   4          4.10          4.33         8.74 o                         
  -1   6   4        313.12        318.73        30.98 o                         
   0   6   4        176.37        180.83        17.39 o                         
   1   6   4        222.53        234.65        20.24 o                         
   2   6   4         72.48         78.89        11.69 o                         
   3   6   4         33.98         41.20         8.72 o                         
   4   6   4        238.71        229.30        20.75 o                         
   5   6   4        833.15        792.07        31.19 o                         
   6   6   4        706.09        774.71        48.29 o                         
   7   6   4        292.47        298.19        31.55 o                         
   8   6   4         95.34        102.40        18.29 o                         
   9   6   4         43.82         43.34        12.49 o                         
  10   6   4         31.52         38.00        13.12 o                         
  11   6   4         76.34         87.08        19.78 o                         
  12   6   4         90.46         45.65        22.26 o                         
  13   6   4          5.62         -7.95         8.37 o                         
  14   6   4          5.37         31.22        18.68 o                         
 -14   7   4         11.36         37.36        23.65 o                         
 -13   7   4         28.33         68.93        30.76 o                         
 -12   7   4         90.70        114.66        35.95 o                         
 -11   7   4         20.39        -13.42        16.36 o                         
 -10   7   4        209.68        209.90        44.10 o                         
  -9   7   4          4.64        -21.11        21.11 o                         
  -8   7   4        181.31        158.73        40.42 o                         
  -7   7   4         42.72         35.59        11.52 o                         
  -6   7   4        115.81        131.21        30.69 o                         
  -5   7   4        131.50        155.40        20.98 o                         
  -4   7   4        338.83        344.85        32.59 o                         
  -3   7   4         76.49         64.35        40.80 o                         
  -2   7   4          1.62          3.06        17.31 o                         
  -1   7   4         23.06         17.41        11.81 o                         
   0   7   4          3.17          5.70         5.71 o                         
   1   7   4         26.74         25.80         8.18 o                         
   2   7   4        216.65        250.97        22.60 o                         
   3   7   4          2.64          4.85         6.64 o                         
   4   7   4        308.04        275.78        25.11 o                         
   5   7   4         10.32         -4.56         8.63 o                         
   6   7   4        246.56        255.95        29.92 o                         
   7   7   4          3.70          2.11         8.06 o                         
   8   7   4         11.26          2.36        10.73 o                         
   9   7   4         69.77         80.03        18.73 o                         
  10   7   4         50.62         52.98        18.91 o                         
  11   7   4         35.61         10.47        14.90 o                         
  12   7   4          0.32          5.00        10.23 o                         
  13   7   4        136.63        156.66        28.90 o                         
 -12   8   4         25.24         50.59        23.85 o                         
 -11   8   4          7.26          0.88        16.67 o                         
 -10   8   4         10.47         51.61        31.40 o                         
  -9   8   4          6.28         33.78        25.95 o                         
  -8   8   4         17.01         41.51        30.53 o                         
  -7   8   4          2.21        -14.41        14.41 o                         
  -6   8   4          6.36         -1.18         7.59 o                         
  -5   8   4          0.75         -1.59        12.43 o                         
  -4   8   4        128.98        147.46        23.13 o                         
  -3   8   4         49.77         21.28        28.54 o                         
  -2   8   4        137.24         90.16        18.98 o                         
  -1   8   4        165.53        166.00        25.82 o                         
   0   8   4       1252.51       1361.52        55.98 o                         
   1   8   4         13.34          4.20         9.72 o                         
   2   8   4       1161.90       1245.74        54.17 o                         
   3   8   4        233.97        204.73        22.59 o                         
   4   8   4         82.52        102.99        16.11 o                         
   5   8   4         31.93         20.22         8.53 o                         
   6   8   4          5.46         -9.51         9.51 o                         
   7   8   4         57.35         64.21        19.22 o                         
   8   8   4          0.39        -10.37        10.75 o                         
   9   8   4         81.70         95.04        29.14 o                         
  10   8   4          8.77         15.72        17.40 o                         
  11   8   4         22.12         31.45        15.73 o                         
  12   8   4          0.21          6.59        25.47 o                         
 -10   9   4         29.44         82.52        36.54 o                         
  -9   9   4          1.09         12.70        18.80 o                         
  -8   9   4          7.70          6.33        13.79 o                         
  -7   9   4         10.27         18.69        19.06 o                         
  -6   9   4          5.13         16.50        17.64 o                         
  -5   9   4          4.46         10.42        12.46 o                         
  -4   9   4          6.29         13.63        11.26 o                         
  -3   9   4         78.77         73.06        19.76 o                         
  -2   9   4        167.85        169.33        26.79 o                         
  -1   9   4          2.13         13.20        35.30 o                         
   0   9   4        208.97        226.41        24.84 o                         
   1   9   4        155.31        168.40        21.54 o                         
   2   9   4         38.13         40.89        10.90 o                         
   3   9   4         72.69         93.90        16.24 o                         
   4   9   4         29.06         11.56         8.14 o                         
   5   9   4          4.44          8.65        10.93 o                         
   6   9   4         11.94        -13.34        13.34 o                         
   7   9   4          5.77         14.88        13.50 o                         
   8   9   4          2.17         -7.61        12.53 o                         
   9   9   4          6.89         24.76        19.33 o                         
  -7  10   4          5.84        -15.93        15.93 o                         
  -6  10   4          5.37          5.44        14.61 o                         
  -5  10   4         43.91         50.92        29.78 o                         
  -4  10   4         45.24         36.73        22.19 o                         
  -3  10   4         62.81         65.02        18.04 o                         
  -2  10   4          8.14         -0.30         9.98 o                         
  -1  10   4        155.07        112.42        23.03 o                         
   0  10   4          5.32        -11.85        14.09 o                         
   1  10   4         84.57         89.75        16.60 o                         
   2  10   4          0.15         16.41         8.38 o                         
   3  10   4          5.04         -0.30         8.77 o                         
   4  10   4          0.95         34.70        15.17 o                         
   5  10   4          3.13         35.69        14.87 o                         
   6  10   4         56.98         68.32        19.53 o                         
 -17   1   5         24.27         28.75        22.21 o                         
 -16   1   5         39.60         28.29        28.60 o                         
 -15   1   5          0.77         32.93        18.23 o                         
 -14   1   5          2.06         18.44        13.40 o                         
 -13   1   5         71.20         78.03        23.94 o                         
 -12   1   5        102.13         92.49        19.58 o                         
 -11   1   5        165.83        176.19        23.56 o                         
 -10   1   5        145.17        148.77        15.51 o                         
  -9   1   5        214.49        229.91        19.38 o                         
  -8   1   5        134.60        141.41        17.62 o                         
  -7   1   5        622.04        667.86        34.35 o                         
  -6   1   5         52.16         51.75        10.12 o                         
  -5   1   5        653.71        719.01        27.28 o                         
  -4   1   5        288.26        295.43        16.91 o                         
  -3   1   5       1486.80       1489.64        30.72 o                         
  -2   1   5        614.02        551.03        16.27 o                         
  -1   1   5        436.32        435.50        23.91 o                         
   0   1   5        871.53        896.76        24.68 o                         
   1   1   5       1829.04       1841.53        34.50 o                         
   2   1   5         69.75         81.97         9.50 o                         
   3   1   5       1600.07       1733.29        44.01 o                         
   4   1   5       2221.89       2162.88       103.41 o                         
   5   1   5        260.62        255.71        14.66 o                         
   6   1   5        478.02        415.11        95.05 o                         
   7   1   5         71.02         65.73         9.36 o                         
   8   1   5        759.70        797.33        29.86 o                         
   9   1   5        375.47        385.18        21.57 o                         
  10   1   5        106.84        110.20        12.54 o                         
  11   1   5        681.93        715.09        40.89 o                         
  12   1   5          8.09          9.15         7.11 o                         
  13   1   5          0.35          1.03         7.40 o                         
  14   1   5         10.31         10.32         7.08 o                         
  15   1   5          7.07          1.29         9.94 o                         
  16   1   5        110.66        118.77        15.58 o                         
  17   1   5         24.71         24.10        11.42 o                         
 -17   2   5         11.13         22.52        16.08 o                         
 -16   2   5         21.25         58.82        22.45 o                         
 -15   2   5         62.55        105.07        26.96 o                         
 -14   2   5         45.14         48.75        14.19 o                         
 -13   2   5          7.35         12.28         9.04 o                         
 -12   2   5          6.27          4.98        10.44 o                         
 -11   2   5          1.09          2.01         9.08 o                         
 -10   2   5        515.76        486.18        33.84 o                         
  -9   2   5         22.54         30.11        10.46 o                         
  -8   2   5        379.14        367.65        27.53 o                         
  -7   2   5        202.98        231.52        21.26 o                         
  -6   2   5       1018.11        999.22        40.13 o                         
  -5   2   5       1017.31       1067.77        39.14 o                         
  -4   2   5        176.13        178.95        27.04 o                         
  -3   2   5        823.78        798.77        26.27 o                         
  -2   2   5        300.31        306.96        16.53 o                         
  -1   2   5        294.26        217.25        20.03 o                         
   0   2   5         26.26         17.34         6.73 o                         
   1   2   5        152.87        139.92        10.98 o                         
   2   2   5          5.09          1.36         4.13 o                         
   3   2   5        180.22        172.52        25.94 o                         
   4   2   5        248.88        196.88        45.70 o                         
   5   2   5        165.23        178.27        16.38 o                         
   6   2   5         63.94         55.74        10.10 o                         
   7   2   5        425.08        445.24        26.61 o                         
   8   2   5          0.53         11.16         8.29 o                         
   9   2   5        531.62        481.29        30.73 o                         
  10   2   5          0.13         11.13        10.91 o                         
  11   2   5        999.98        957.09        39.96 o                         
  12   2   5        427.72        394.72        26.72 o                         
  13   2   5         25.10         34.11         9.29 o                         
  14   2   5          0.38         10.74        10.71 o                         
  15   2   5         22.68         16.84         7.79 o                         
  16   2   5         40.18         26.43        11.15 o                         
 -17   3   5         60.28         63.36        17.17 o                         
 -16   3   5         38.87         68.08        17.01 o                         
 -15   3   5        249.25        259.55        29.75 o                         
 -14   3   5          1.28         15.84        18.36 o                         
 -13   3   5        233.53        237.81        27.49 o                         
 -12   3   5          7.46          0.61         8.13 o                         
 -11   3   5        100.84         66.34        15.52 o                         
 -10   3   5         40.29         47.58        14.48 o                         
  -9   3   5         42.49         39.80        12.76 o                         
  -8   3   5         16.89         32.90        12.72 o                         
  -7   3   5        179.59        210.53        25.90 o                         
  -6   3   5         70.40         86.45        16.83 o                         
  -5   3   5         12.55         17.53        14.60 o                         
  -4   3   5         12.87          8.79         8.40 o                         
  -3   3   5       1523.55       1524.33        57.28 o                         
  -2   3   5         18.26          8.97         4.50 o                         
  -1   3   5         41.04         25.08         4.65 o                         
   0   3   5        407.16        312.31        45.35 o                         
   1   3   5        247.62        235.60        37.66 o                         
   2   3   5       1025.62       1028.79        67.41 o                         
   3   3   5        220.58        227.42        10.44 o                         
   4   3   5        534.93        443.91        20.11 o                         
   5   3   5        386.77        374.36        52.10 o                         
   6   3   5         30.22         31.69        10.20 o                         
   7   3   5         49.03         36.77        12.50 o                         
   8   3   5        233.88        235.16        28.05 o                         
   9   3   5         52.48         46.02        13.04 o                         
  10   3   5          4.79         -5.02         7.66 o                         
  11   3   5         17.24          1.49         8.71 o                         
  12   3   5         12.98         10.13        13.18 o                         
  13   3   5          7.34         36.93        13.19 o                         
  14   3   5         79.56         87.23        13.96 o                         
  15   3   5          7.93         32.42         8.97 o                         
  16   3   5          2.53         15.76        13.34 o                         
 -16   4   5          3.45         24.89        27.52 o                         
 -15   4   5          2.87          6.92         9.63 o                         
 -14   4   5         10.60         31.91        12.93 o                         
 -13   4   5         12.82          8.58        14.53 o                         
 -12   4   5          4.25         -3.96        14.75 o                         
 -11   4   5          7.89         15.65        32.79 o                         
 -10   4   5         65.78         47.14        15.66 o                         
  -9   4   5        119.41        142.28        23.62 o                         
  -8   4   5         64.92         59.80        16.25 o                         
  -7   4   5         81.05         64.93        19.88 o                         
  -6   4   5         70.36         54.62        19.21 o                         
  -5   4   5       1020.32       1094.19        50.95 o                         
  -4   4   5          2.17         28.26        11.89 o                         
  -3   4   5        448.09        441.86        32.73 o                         
  -2   4   5         68.03         57.68         8.81 o                         
  -1   4   5        179.83        154.44        13.32 o                         
   0   4   5        193.02        183.06        16.98 o                         
   1   4   5          0.05          3.05         3.89 o                         
   2   4   5       1736.42       1851.30        32.62 o                         
   3   4   5        325.08        302.34        13.43 o                         
   4   4   5        383.20        396.15        17.46 o                         
   5   4   5        124.45        103.64        11.23 o                         
   6   4   5        475.97        473.34        31.84 o                         
   7   4   5        344.27        318.30        27.62 o                         
   8   4   5          6.99          8.07         9.56 o                         
   9   4   5        269.43        266.30        29.43 o                         
  10   4   5        315.01        324.89        33.90 o                         
  11   4   5         49.08         36.06        11.72 o                         
  12   4   5         83.73        101.18        22.27 o                         
  13   4   5        153.94        144.16        26.54 o                         
  14   4   5        403.61        415.13        45.29 o                         
  15   4   5         18.54         22.52        10.16 o                         
 -15   5   5          0.18         12.59        12.85 o                         
 -14   5   5         26.04         24.47         9.66 o                         
 -13   5   5          8.21         20.47        11.79 o                         
 -12   5   5         34.49         36.36        16.95 o                         
 -11   5   5         69.55         71.45        29.14 o                         
 -10   5   5        275.33        317.85        54.29 o                         
  -9   5   5         16.77         -3.78        18.06 o                         
  -8   5   5        142.63        127.33        32.21 o                         
  -7   5   5         63.90         53.65        17.21 o                         
  -6   5   5          9.10         12.44        22.45 o                         
  -5   5   5          9.49         29.22        17.95 o                         
  -4   5   5        353.83        356.25        30.69 o                         
  -3   5   5        441.62        450.79        35.06 o                         
  -2   5   5         34.04         25.75         8.36 o                         
  -1   5   5          1.49         -0.47        12.19 o                         
   0   5   5         23.58         42.93        13.45 o                         
   1   5   5         62.22         79.97        17.40 o                         
   2   5   5          0.05          0.10         4.81 o                         
   3   5   5         77.60        112.34        11.47 o                         
   4   5   5        359.02        348.33        21.47 o                         
   5   5   5         15.40          7.50         7.23 o                         
   6   5   5        475.66        409.81        32.21 o                         
   7   5   5         67.61         96.16        22.06 o                         
   8   5   5        131.66        137.84        20.60 o                         
   9   5   5         18.05         20.64         9.22 o                         
  10   5   5         25.08         12.07        12.71 o                         
  11   5   5         20.70         21.45        10.22 o                         
  12   5   5         45.45         46.70        16.63 o                         
  13   5   5          0.81         13.76        31.89 o                         
  14   5   5         23.14         11.02        21.63 o                         
  15   5   5         17.77         70.91        23.84 o                         
 -14   6   5         25.49         43.84        25.25 o                         
 -13   6   5        456.84        535.31        77.10 o                         
 -12   6   5        137.03        143.72        41.23 o                         
 -11   6   5          1.36        -22.95        22.95 o                         
 -10   6   5        390.92        330.32        54.69 o                         
  -9   6   5         10.62         17.68        15.99 o                         
  -8   6   5        281.11        301.13        52.47 o                         
  -7   6   5         86.23         65.28        25.63 o                         
  -6   6   5        288.65        370.67        32.51 o                         
  -5   6   5         94.87         94.74        16.83 o                         
  -4   6   5          0.10         -2.59         6.66 o                         
  -3   6   5          6.95         15.49        17.96 o                         
  -2   6   5        264.92        279.49        29.81 o                         
  -1   6   5        150.75        145.24        21.38 o                         
   0   6   5          0.19          1.06         6.74 o                         
   1   6   5          0.37          1.56         4.49 o                         
   2   6   5        148.01        119.53        16.69 o                         
   3   6   5        184.84        186.80        18.06 o                         
   4   6   5       1381.07       1411.87        45.61 o                         
   5   6   5       1120.48       1154.91        40.29 o                         
   6   6   5        359.00        385.90        33.51 o                         
   7   6   5         19.92         15.29        12.51 o                         
   8   6   5        122.83        133.00        22.48 o                         
   9   6   5         77.06         56.64        16.01 o                         
  10   6   5         23.75         21.18         9.36 o                         
  11   6   5        214.51        209.50        30.04 o                         
  12   6   5          0.96        -10.20        10.20 o                         
  13   6   5         29.96         37.67        16.88 o                         
  14   6   5         48.38         59.41        19.32 o                         
 -13   7   5         20.04          7.87        25.06 o                         
 -12   7   5        128.18        110.45        33.18 o                         
 -11   7   5        170.85        172.70        45.24 o                         
 -10   7   5        139.86         94.91        31.77 o                         
  -9   7   5         13.53         56.66        26.72 o                         
  -8   7   5         23.09         37.72        22.72 o                         
  -7   7   5         57.67         50.12        18.08 o                         
  -6   7   5         51.03         57.65        15.21 o                         
  -5   7   5          6.98          7.40         8.65 o                         
  -4   7   5         84.50        108.30        19.37 o                         
  -3   7   5        100.60         79.52        15.89 o                         
  -2   7   5         29.49         12.71        20.69 o                         
  -1   7   5         44.83         44.22        13.75 o                         
   0   7   5        115.20        115.47        21.81 o                         
   1   7   5         61.08         48.06         9.62 o                         
   2   7   5         91.02         66.24        11.81 o                         
   3   7   5        143.76        156.37        18.48 o                         
   4   7   5        562.37        609.81        36.36 o                         
   5   7   5          2.00         -7.49        11.53 o                         
   6   7   5         10.53         32.36        27.42 o                         
   7   7   5        149.66        109.88        19.66 o                         
   8   7   5        188.27        201.55        28.75 o                         
   9   7   5        115.66        132.72        23.76 o                         
  10   7   5         69.79         70.72        18.72 o                         
  11   7   5         72.88         99.73        21.43 o                         
  12   7   5         57.59         58.60        18.87 o                         
 -11   8   5          1.78         -3.99        13.68 o                         
 -10   8   5         67.73        122.31        40.40 o                         
  -9   8   5          3.83         45.17        29.02 o                         
  -8   8   5          1.83         16.81        19.24 o                         
  -7   8   5          0.01         21.97        23.19 o                         
  -6   8   5         25.45         15.66        13.89 o                         
  -5   8   5         20.59         13.55        17.49 o                         
  -4   8   5         28.79         35.20        12.96 o                         
  -3   8   5         97.04         69.02        17.39 o                         
  -2   8   5          0.30          1.04        32.04 o                         
  -1   8   5        356.36        421.26        41.65 o                         
   0   8   5          2.82         31.24        13.43 o                         
   1   8   5        508.05        498.86        34.37 o                         
   2   8   5          9.90         -1.00         6.16 o                         
   3   8   5         92.64        106.39        16.88 o                         
   4   8   5         13.68          9.42        10.77 o                         
   5   8   5        166.38        166.97        30.12 o                         
   6   8   5          1.73         -3.99        10.01 o                         
   7   8   5         18.67         14.90        10.23 o                         
   8   8   5        118.86        132.05        24.41 o                         
   9   8   5          1.06         -0.99        26.26 o                         
  10   8   5         25.53         41.32        15.00 o                         
  -9   9   5         65.20         70.55        33.66 o                         
  -8   9   5          2.18         26.55        23.14 o                         
  -7   9   5        131.15        170.35        46.68 o                         
  -6   9   5          0.59        -12.55        12.55 o                         
  -5   9   5         48.61         26.20        25.12 o                         
  -4   9   5        139.13        113.32        22.36 o                         
  -3   9   5        232.63        261.76        34.31 o                         
  -2   9   5          3.79         12.49        12.14 o                         
  -1   9   5          4.08         22.51        11.25 o                         
   0   9   5         32.34         23.43        15.62 o                         
   1   9   5          0.02         -5.85        15.01 o                         
   2   9   5         78.17         92.64        16.33 o                         
   3   9   5         89.93         93.17        17.68 o                         
   4   9   5          3.08          1.09         9.90 o                         
   5   9   5        111.37        115.78        23.11 o                         
   6   9   5          1.03         11.90         9.18 o                         
   7   9   5         15.81         -6.31        10.04 o                         
   8   9   5          2.12         -2.60        11.77 o                         
  -4  10   5          2.57         11.98        12.56 o                         
  -3  10   5          2.64         58.30        30.11 o                         
  -2  10   5          3.56         14.77        13.43 o                         
  -1  10   5         42.77         51.14        19.04 o                         
   0  10   5         49.64         56.08        18.12 o                         
   1  10   5          5.29         23.66        11.88 o                         
   2  10   5        143.10        125.26        19.76 o                         
   3  10   5         18.51         37.42        12.00 o                         
   4  10   5          9.86         44.79        16.43 o                         
 -17   0   6          2.01          7.48        25.94 o                         
 -16   0   6         45.49         83.09        34.67 o                         
 -15   0   6         11.37         47.47        28.36 o                         
 -14   0   6          6.24         19.05        20.94 o                         
 -13   0   6         72.65         46.61        25.60 o                         
 -12   0   6          0.19          0.17        12.35 o                         
 -11   0   6         66.42         68.20        22.51 o                         
 -10   0   6        222.39        189.65        45.56 o                         
  -9   0   6         50.34         50.04        14.14 o                         
  -8   0   6        308.19        295.25        28.27 o                         
  -7   0   6        530.72        545.66        31.73 o                         
  -6   0   6        546.77        552.24        37.25 o                         
  -5   0   6       1272.69       1237.01        44.26 o                         
  -4   0   6         99.46        104.65        13.48 o                         
  -3   0   6         32.21         29.49         6.50 o                         
  -2   0   6        471.08        455.51        18.83 o                         
  -1   0   6         53.21         49.01         7.51 o                         
   0   0   6        195.55        185.31        10.02 o                         
   1   0   6          3.17          2.11         2.79 o                         
   2   0   6        137.59         84.36        28.05 o                         
   3   0   6       1549.43       1243.79       226.74 o                         
   4   0   6        133.94        102.91        33.93 o                         
   5   0   6        368.93        325.54        21.82 o                         
   6   0   6        122.53        129.54        13.30 o                         
   7   0   6         34.94         15.99        12.15 o                         
   8   0   6          2.52         18.67         8.28 o                         
   9   0   6        311.23        304.30        25.46 o                         
  10   0   6        134.37        119.38        15.41 o                         
  11   0   6        105.15        113.31        33.96 o                         
  12   0   6        111.01        113.61        17.33 o                         
  13   0   6        254.36        264.57        26.87 o                         
  14   0   6        424.79        461.18        56.09 o                         
  15   0   6          3.89         15.83         8.80 o                         
  16   0   6         27.71         46.68        17.12 o                         
 -16   1   6         16.15          7.70        14.05 o                         
 -15   1   6          1.01         14.56        14.51 o                         
 -14   1   6          4.22         20.82        14.75 o                         
 -13   1   6         11.66          0.69        32.67 o                         
 -12   1   6          0.13          0.91         7.51 o                         
 -11   1   6          1.57         13.94         8.17 o                         
 -10   1   6        169.30        182.43        20.44 o                         
  -9   1   6         70.97         63.33        11.24 o                         
  -8   1   6       1438.44       1382.26        63.68 o                         
  -7   1   6        114.99         90.87        12.31 o                         
  -6   1   6       1682.78       1688.56        40.54 o                         
  -5   1   6         11.28         31.16         8.23 o                         
  -4   1   6        251.07        273.87        15.81 o                         
  -3   1   6        748.06        749.14        24.04 o                         
  -2   1   6         61.23         58.28         6.01 o                         
  -1   1   6         89.47         80.58        10.09 o                         
   0   1   6         43.47         44.23         6.17 o                         
   1   1   6        276.77        300.75        14.86 o                         
   2   1   6        499.70        510.72        26.50 o                         
   3   1   6        637.77        630.06        29.24 o                         
   4   1   6        618.68        366.50        76.46 o                         
   5   1   6        449.65        409.99        26.05 o                         
   6   1   6         52.75         75.34         9.92 o                         
   7   1   6         84.78         84.01        10.48 o                         
   8   1   6          4.34          9.63         6.98 o                         
   9   1   6        113.12        123.18        13.67 o                         
  10   1   6        679.88        723.51        31.93 o                         
  11   1   6         15.67          5.52         7.22 o                         
  12   1   6         60.11         64.95        10.35 o                         
  13   1   6          3.01         25.54         7.56 o                         
  14   1   6          0.45         17.38         7.59 o                         
  15   1   6         65.38         83.11        12.46 o                         
  16   1   6         11.26         11.65         7.26 o                         
 -16   2   6         15.64         30.65        15.03 o                         
 -15   2   6         49.37         80.48        18.51 o                         
 -14   2   6         38.72          9.13         8.37 o                         
 -13   2   6         61.83         87.64        18.28 o                         
 -12   2   6         25.09         30.46         9.49 o                         
 -11   2   6        127.91        102.35        18.39 o                         
 -10   2   6          0.16          3.38        10.33 o                         
  -9   2   6        497.41        531.17        35.08 o                         
  -8   2   6        696.29        750.91        40.00 o                         
  -7   2   6        329.71        358.49        26.76 o                         
  -6   2   6       1765.21       1898.56        57.29 o                         
  -5   2   6        313.87        342.88        32.85 o                         
  -4   2   6        166.54        167.77        15.40 o                         
  -3   2   6          0.02          9.15         8.99 o                         
  -2   2   6        230.08        211.02        21.51 o                         
  -1   2   6        198.97        223.51        18.56 o                         
   0   2   6          8.37          3.03         5.46 o                         
   1   2   6       1219.62       1251.07        42.33 o                         
   2   2   6         71.65         57.91        10.92 o                         
   3   2   6         73.04         55.37        13.44 o                         
   4   2   6          3.23         -5.23        11.80 o                         
   5   2   6         63.86         37.58        15.28 o                         
   6   2   6        310.95        292.73        21.75 o                         
   7   2   6         16.29         47.26        12.83 o                         
   8   2   6         71.12         76.28        11.69 o                         
   9   2   6         99.61         85.89        12.20 o                         
  10   2   6        380.27        402.61        26.42 o                         
  11   2   6       2258.24       2322.96        64.38 o                         
  12   2   6        212.05        173.33        18.77 o                         
  13   2   6          2.45          8.54         7.16 o                         
  14   2   6         54.87         74.12        13.47 o                         
  15   2   6          7.93         11.07         8.17 o                         
 -16   3   6          1.34         10.69        15.31 o                         
 -15   3   6         21.29         19.19        12.40 o                         
 -14   3   6          1.31         15.44        12.01 o                         
 -13   3   6         31.75         38.61        13.65 o                         
 -12   3   6         12.60         39.27        12.88 o                         
 -11   3   6        285.24        327.22        30.35 o                         
 -10   3   6        162.04        189.70        24.88 o                         
  -9   3   6         32.84         38.29        10.73 o                         
  -8   3   6          1.96         10.28         7.80 o                         
  -7   3   6          7.98         11.53         7.23 o                         
  -6   3   6         41.24         52.39        10.60 o                         
  -5   3   6        607.94        571.13        30.43 o                         
  -4   3   6          0.07         -0.30         5.98 o                         
  -3   3   6         78.18         73.27         7.67 o                         
  -2   3   6         46.22         41.68         5.40 o                         
  -1   3   6         23.20         16.60         4.16 o                         
   0   3   6        330.50        355.08        24.26 o                         
   1   3   6         55.57         66.58        10.56 o                         
   2   3   6          3.43         -5.40         5.40 o                         
   3   3   6          2.15          9.89        13.88 o                         
   4   3   6        749.83        778.56        73.06 o                         
   5   3   6        387.35        322.40        59.54 o                         
   6   3   6        111.98         64.60        24.64 o                         
   7   3   6          6.05         27.82         9.14 o                         
   8   3   6        296.93        262.75        25.71 o                         
   9   3   6        485.10        484.64        37.18 o                         
  10   3   6        253.91        230.66        27.97 o                         
  11   3   6        309.85        301.46        33.57 o                         
  12   3   6          1.16         10.13         9.59 o                         
  13   3   6         41.36         40.40        10.72 o                         
  14   3   6          0.00         29.22         7.87 o                         
  15   3   6         74.24        104.62        15.74 o                         
 -15   4   6          3.33          6.46         9.95 o                         
 -14   4   6         36.69         53.46        15.20 o                         
 -13   4   6         53.24         57.34        16.10 o                         
 -12   4   6        133.08        120.95        20.23 o                         
 -11   4   6        216.50        209.63        29.33 o                         
 -10   4   6         15.70         23.52        11.12 o                         
  -9   4   6        281.20        272.02        26.53 o                         
  -8   4   6         31.50         18.01         8.15 o                         
  -7   4   6        221.00        181.13        34.36 o                         
  -6   4   6        251.79        243.46        38.25 o                         
  -5   4   6          0.30         26.76        17.88 o                         
  -4   4   6         33.77         44.85        14.17 o                         
  -3   4   6        698.15        626.31        76.95 o                         
  -2   4   6        162.81        139.31        23.11 o                         
  -1   4   6        551.23        492.61        53.24 o                         
   0   4   6          6.56          9.63         3.17 o                         
   1   4   6        882.39        774.66        81.66 o                         
   2   4   6          0.22          3.95         3.98 o                         
   3   4   6          1.92         12.59         5.82 o                         
   4   4   6        224.76        192.37        11.03 o                         
   5   4   6        350.12        324.13        22.23 o                         
   6   4   6        227.62        224.16        21.06 o                         
   7   4   6         57.92         68.61        12.89 o                         
   8   4   6          0.80         -0.18         7.17 o                         
   9   4   6          6.41         15.45         7.95 o                         
  10   4   6         99.06         79.36        17.38 o                         
  11   4   6         77.18         77.02        18.75 o                         
  12   4   6        239.25        240.32        32.11 o                         
  13   4   6         19.44         59.18        20.42 o                         
  14   4   6         47.05         13.28         9.77 o                         
 -14   5   6          6.43        -13.12        14.73 o                         
 -13   5   6         60.35         48.59        14.53 o                         
 -12   5   6         20.76         21.52         9.97 o                         
 -11   5   6        116.43        124.92        34.13 o                         
 -10   5   6          8.69        -20.73        20.73 o                         
  -9   5   6         87.90         63.14        24.90 o                         
  -8   5   6         80.35         80.21        27.02 o                         
  -7   5   6          0.19        -23.84        23.84 o                         
  -6   5   6          0.01          8.57        17.19 o                         
  -5   5   6        183.17        189.52        24.50 o                         
  -4   5   6        162.38        179.98        24.75 o                         
  -3   5   6        509.86        553.83        51.03 o                         
  -2   5   6        432.67        455.31        37.30 o                         
  -1   5   6        219.76        211.93        29.12 o                         
   0   5   6          0.12          5.22         5.43 o                         
   1   5   6        128.22        132.77        13.43 o                         
   2   5   6        249.26        249.91        18.84 o                         
   3   5   6        519.82        517.42        19.28 o                         
   4   5   6         11.87         10.92         6.19 o                         
   5   5   6         23.40         10.63         4.20 o                         
   6   5   6         50.39         43.18        10.93 o                         
   7   5   6         21.01         51.22        20.28 o                         
   8   5   6        173.99        186.03        23.45 o                         
   9   5   6        249.21        237.53        27.77 o                         
  10   5   6          5.50         -3.58        11.75 o                         
  11   5   6        111.49        131.17        22.58 o                         
  12   5   6        175.99        183.56        29.67 o                         
  13   5   6          8.04          6.01        24.45 o                         
 -13   6   6         48.16        107.84        33.51 o                         
 -12   6   6          1.40         37.78        20.42 o                         
 -11   6   6          0.13         12.56        15.58 o                         
 -10   6   6         26.59         -4.29        16.05 o                         
  -9   6   6         47.03         11.30        14.12 o                         
  -8   6   6          2.48         -0.31        12.70 o                         
  -7   6   6         24.35         67.83        29.00 o                         
  -6   6   6         13.83         25.56        10.87 o                         
  -5   6   6          1.23          6.10         9.57 o                         
  -4   6   6         14.66         12.33         9.51 o                         
  -3   6   6          1.30          8.02        10.22 o                         
  -2   6   6         14.68         -0.86         7.03 o                         
  -1   6   6        316.38        288.60        38.05 o                         
   0   6   6         12.19         10.51        17.32 o                         
   1   6   6        160.63        143.04        23.48 o                         
   2   6   6          4.82         -0.38         8.84 o                         
   3   6   6        757.38        770.10        30.92 o                         
   4   6   6        893.65        967.53        38.16 o                         
   5   6   6        119.60        111.82        13.04 o                         
   6   6   6        117.81        100.49        15.87 o                         
   7   6   6          0.15          3.80         6.58 o                         
   8   6   6        161.70        109.30        19.69 o                         
   9   6   6         67.06         74.14        17.15 o                         
  10   6   6         26.54         19.26        13.62 o                         
  11   6   6          3.32         20.71        26.58 o                         
  12   6   6         76.51         88.43        36.27 o                         
 -12   7   6          1.90        -16.80        16.80 o                         
 -11   7   6         11.02         21.94        19.17 o                         
 -10   7   6         17.49         63.30        27.34 o                         
  -9   7   6         49.13         77.53        31.95 o                         
  -8   7   6          8.37          5.77        18.53 o                         
  -7   7   6         27.02         35.80        20.29 o                         
  -6   7   6         83.64        104.02        20.18 o                         
  -5   7   6         10.96         11.31        10.04 o                         
  -4   7   6         70.28         58.66        14.71 o                         
  -3   7   6         56.45         81.76        17.26 o                         
  -2   7   6         13.61         21.33        17.43 o                         
  -1   7   6         83.41         84.10        19.07 o                         
   0   7   6          1.09          4.98        10.37 o                         
   1   7   6         23.99         15.60        11.23 o                         
   2   7   6        328.10        374.92        39.75 o                         
   3   7   6          3.45         15.19         6.51 o                         
   4   7   6        164.79        152.20        16.48 o                         
   5   7   6          2.19         10.37         9.58 o                         
   6   7   6         28.45         20.21        10.13 o                         
   7   7   6         42.36         57.30        14.85 o                         
   8   7   6        182.16        187.82        48.52 o                         
   9   7   6          1.31         30.32        20.41 o                         
  10   7   6         79.46         76.67        33.90 o                         
  11   7   6         17.08         45.50        26.58 o                         
 -10   8   6          4.57         50.81        29.99 o                         
  -9   8   6          1.22         62.35        30.76 o                         
  -8   8   6          1.26        -18.48        18.48 o                         
  -7   8   6         10.19          9.82        16.31 o                         
  -6   8   6          0.63         13.52        14.53 o                         
  -5   8   6         35.01         66.73        18.01 o                         
  -4   8   6         94.91         65.86        20.76 o                         
  -3   8   6         14.86          0.82        25.65 o                         
  -2   8   6          1.59          6.24        20.64 o                         
  -1   8   6          1.65         20.64        11.28 o                         
   0   8   6         64.45         77.17        18.01 o                         
   1   8   6          1.88         21.28        12.01 o                         
   2   8   6         80.62         67.84        20.36 o                         
   3   8   6         71.89         71.08        12.90 o                         
   4   8   6          3.94          0.22        13.18 o                         
   5   8   6          0.06         25.68        21.68 o                         
   6   8   6         15.96         39.16        22.76 o                         
   7   8   6         95.45        138.64        42.83 o                         
   8   8   6         33.04         28.47        22.64 o                         
   9   8   6         80.14        117.43        42.12 o                         
  -6   9   6          6.17         29.08        15.74 o                         
  -5   9   6         50.71         84.38        32.74 o                         
  -4   9   6         14.16          3.41        12.47 o                         
  -3   9   6         79.70        117.04        24.70 o                         
  -2   9   6        306.75        276.27        44.90 o                         
  -1   9   6        134.08        120.54        25.99 o                         
   0   9   6         62.89         58.24        22.41 o                         
   2   9   6         18.08          3.72        20.44 o                         
   3   9   6          0.00         -6.69         8.83 o                         
   4   9   6          0.04         10.43        14.91 o                         
   5   9   6          8.29         14.03        15.04 o                         
   6   9   6          1.51         17.01        19.94 o                         
 -15   1   7          1.00         -1.94        20.23 o                         
 -14   1   7          1.30          6.61        10.15 o                         
 -13   1   7          9.80         -7.05         9.19 o                         
 -12   1   7         82.73         98.66        18.22 o                         
 -11   1   7        364.67        395.02        26.54 o                         
 -10   1   7        214.11        230.32        20.16 o                         
  -9   1   7        420.19        426.23        26.62 o                         
  -8   1   7         20.11         28.20         7.80 o                         
  -7   1   7         10.64         26.94         9.65 o                         
  -6   1   7        214.31        231.18        15.55 o                         
  -5   1   7         51.37         56.11         8.14 o                         
  -4   1   7         46.81         51.13         8.65 o                         
  -3   1   7         24.51         26.48         5.82 o                         
  -2   1   7         11.92         17.98         5.65 o                         
  -1   1   7         17.99         12.47         4.00 o                         
   0   1   7          2.38         14.37         4.40 o                         
   1   1   7        563.53        592.27        27.17 o                         
   2   1   7          3.34          3.38         4.96 o                         
   3   1   7        372.42        361.49        37.35 o                         
   4   1   7        234.76        242.67        16.28 o                         
   5   1   7        491.17        340.78        75.36 o                         
   6   1   7        110.83        108.62        16.64 o                         
   7   1   7        164.68        164.97        14.02 o                         
   8   1   7        564.82        555.69        26.82 o                         
   9   1   7        550.29        527.24        27.45 o                         
  10   1   7         12.49         16.01         7.53 o                         
  11   1   7        207.51        230.81        17.45 o                         
  12   1   7          0.29          5.99         7.22 o                         
  13   1   7         20.93         20.87         7.61 o                         
  14   1   7         58.59         70.14        13.89 o                         
 -15   2   7          0.22          6.54        17.61 o                         
 -14   2   7          0.15         -4.91        12.73 o                         
 -13   2   7          0.02         12.03        10.21 o                         
 -12   2   7         21.56         13.14        11.48 o                         
 -11   2   7        306.17        261.99        24.94 o                         
 -10   2   7          2.94          6.23        13.31 o                         
  -9   2   7        279.74        264.39        39.06 o                         
  -8   2   7        466.25        502.31        33.41 o                         
  -7   2   7         37.17         48.27        13.10 o                         
  -6   2   7        319.17        306.15        23.75 o                         
  -5   2   7        269.14        253.37        20.28 o                         
  -4   2   7         27.10         33.71         7.07 o                         
  -3   2   7         55.03         49.04         7.40 o                         
  -2   2   7         25.30         21.28         2.91 o                         
  -1   2   7        115.03        101.57        13.79 o                         
   0   2   7        213.90        249.74        20.77 o                         
   1   2   7        209.63        209.54        16.78 o                         
   2   2   7         19.67         12.61         7.48 o                         
   3   2   7         13.31         27.85        14.07 o                         
   4   2   7          0.50        -10.39        13.84 o                         
   5   2   7         13.25          5.18        14.96 o                         
   6   2   7        588.84        601.58        50.08 o                         
   7   2   7        221.94        178.99        18.59 o                         
   8   2   7        972.80        876.80        83.44 o                         
   9   2   7         52.94         71.10        12.26 o                         
  10   2   7         25.45         22.24        10.00 o                         
  11   2   7        135.13        129.81        17.01 o                         
  12   2   7          4.25         18.77         9.44 o                         
  13   2   7         74.51         77.46        16.77 o                         
  14   2   7         35.27         30.19        17.48 o                         
 -15   3   7         12.88         14.35        10.72 o                         
 -14   3   7          7.41          8.02        14.26 o                         
 -13   3   7          5.66          4.07        10.18 o                         
 -12   3   7          0.09         28.02        13.08 o                         
 -11   3   7          1.74         34.90        13.29 o                         
 -10   3   7          0.01         20.94        11.48 o                         
  -9   3   7          0.43         14.10         8.50 o                         
  -8   3   7        189.56        169.96        20.91 o                         
  -7   3   7          0.05         -0.78         8.37 o                         
  -6   3   7        387.99        384.67        27.23 o                         
  -5   3   7          6.27         19.24        10.47 o                         
  -4   3   7         23.22         33.92        10.90 o                         
  -3   3   7         58.03         46.91         8.15 o                         
  -2   3   7         18.42          9.76         4.68 o                         
  -1   3   7          2.52         -7.49         7.49 o                         
   0   3   7         22.35         36.25         9.73 o                         
   1   3   7         20.17         22.76         7.67 o                         
   2   3   7        107.77         90.25        13.46 o                         
   3   3   7          2.32          3.06        13.56 o                         
   4   3   7        258.58        263.84        43.24 o                         
   5   3   7         46.90         59.86        25.06 o                         
   6   3   7         16.39         11.86         5.53 o                         
   7   3   7         53.94         36.14        23.63 o                         
   8   3   7        237.99        328.51        57.00 o                         
   9   3   7         29.63         38.99        26.76 o                         
  10   3   7         88.51         86.42        22.00 o                         
  11   3   7        262.42        206.82        31.91 o                         
  12   3   7         89.05         84.68        21.50 o                         
  13   3   7         30.15         37.62        19.09 o                         
  14   3   7          2.15         36.12        15.63 o                         
 -14   4   7         55.92         54.87        16.44 o                         
 -13   4   7         55.96         63.66        16.85 o                         
 -12   4   7         46.48         69.34        17.30 o                         
 -11   4   7          5.88         14.23        10.21 o                         
 -10   4   7          2.43         -6.31        11.45 o                         
  -9   4   7         12.82          8.53         8.17 o                         
  -8   4   7          8.09         12.02        12.86 o                         
  -7   4   7         26.54         20.70         9.64 o                         
  -6   4   7        304.27        287.96        28.28 o                         
  -5   4   7        665.93        640.11        63.29 o                         
  -4   4   7         40.04         39.68        11.78 o                         
  -3   4   7          1.90         13.23         6.98 o                         
  -2   4   7          0.08          7.66        10.38 o                         
  -1   4   7         42.21         41.48         9.49 o                         
   0   4   7         66.88         59.64        11.89 o                         
   1   4   7         14.25         23.23         9.31 o                         
   2   4   7        780.21        862.11        41.57 o                         
   3   4   7        436.52        429.48        40.98 o                         
   4   4   7        140.15        111.65        21.04 o                         
   5   4   7         29.54         30.83        21.92 o                         
   6   4   7         73.24        120.72        37.38 o                         
   7   4   7          1.50        -10.65        12.65 o                         
   8   4   7          2.01         22.41        17.51 o                         
   9   4   7        236.77        298.39        56.65 o                         
  10   4   7         92.86        115.06        37.99 o                         
  11   4   7        116.23        123.79        38.25 o                         
  12   4   7         77.54         85.36        36.91 o                         
  13   4   7         41.78         59.30        20.35 o                         
 -13   5   7          2.49        -18.72        19.28 o                         
 -12   5   7          1.75        -16.01        16.01 o                         
 -11   5   7          2.06          3.10        12.61 o                         
 -10   5   7         47.04         65.68        18.66 o                         
  -9   5   7          9.87         39.70        15.24 o                         
  -8   5   7         10.15        -17.12        17.12 o                         
  -7   5   7          7.41         25.61        21.88 o                         
  -6   5   7         51.83         74.18        27.39 o                         
  -5   5   7         34.66         30.32        14.10 o                         
  -4   5   7         34.75         41.28        14.30 o                         
  -3   5   7         51.24         71.67        16.15 o                         
  -2   5   7          5.52         -6.82        23.71 o                         
  -1   5   7        166.61        127.53        21.01 o                         
   0   5   7         43.55         39.28        11.87 o                         
   1   5   7         33.96         48.30        14.74 o                         
   2   5   7        908.56        913.18        45.28 o                         
   3   5   7        572.12        644.72        37.69 o                         
   4   5   7         13.49         11.68         8.01 o                         
   5   5   7         13.38         30.52        22.04 o                         
   6   5   7         57.78         44.60        21.68 o                         
   7   5   7         89.43         85.34        35.22 o                         
   8   5   7          6.43         46.91        25.51 o                         
   9   5   7          8.66         20.77        21.36 o                         
  10   5   7          3.22         10.38        14.77 o                         
  11   5   7          2.59         -9.39        15.70 o                         
  12   5   7          3.22         37.97        22.98 o                         
 -12   6   7         11.65        -12.60        12.60 o                         
 -11   6   7          1.90         21.97        18.15 o                         
 -10   6   7         51.62          3.30        14.90 o                         
  -9   6   7         89.73         89.13        28.74 o                         
  -8   6   7         13.60         14.79        15.37 o                         
  -7   6   7         13.46         11.62        21.24 o                         
  -6   6   7         10.84         34.72        21.51 o                         
  -5   6   7          8.33          3.94         9.33 o                         
  -4   6   7         33.72         36.42        13.36 o                         
  -3   6   7         16.09         12.16        15.28 o                         
  -2   6   7        131.24        154.29        23.41 o                         
  -1   6   7        209.17        224.78        29.83 o                         
   0   6   7          3.38          1.97        11.52 o                         
   1   6   7        572.40        601.62        38.52 o                         
   2   6   7         76.34        111.34        17.79 o                         
   3   6   7        122.01        114.81        25.97 o                         
   4   6   7         62.03         85.98        18.46 o                         
   5   6   7         54.38         78.27        26.73 o                         
   6   6   7        257.51        335.66        58.12 o                         
   7   6   7         80.06         95.98        33.44 o                         
   8   6   7          9.66         19.71        25.16 o                         
   9   6   7          0.32        -13.68        20.61 o                         
  10   6   7         47.33        109.00        38.48 o                         
  11   6   7          8.63         39.19        31.24 o                         
 -10   7   7          0.97         11.78        21.20 o                         
  -9   7   7          1.04         54.14        24.25 o                         
  -8   7   7         13.84         26.52        20.79 o                         
  -7   7   7         16.79         13.40        17.08 o                         
  -6   7   7         15.88         14.08        10.43 o                         
  -5   7   7         53.81         71.64        16.16 o                         
  -4   7   7        121.68        140.19        24.18 o                         
  -3   7   7         97.80         50.33        17.86 o                         
  -2   7   7        173.99        170.50        26.51 o                         
  -1   7   7         37.69         43.92        25.03 o                         
   0   7   7        148.25        166.21        48.32 o                         
   1   7   7        201.46        194.87        29.82 o                         
   2   7   7        217.37        195.10        22.50 o                         
   3   7   7         20.57         22.19         9.16 o                         
   4   7   7         50.45         74.04        33.32 o                         
   5   7   7        349.48        360.27        63.52 o                         
   6   7   7          2.72        -24.26        24.26 o                         
   7   7   7          1.70          3.04        17.17 o                         
   8   7   7         79.40        120.89        36.51 o                         
   9   7   7         21.05         19.02        23.34 o                         
  -7   8   7         34.92         46.91        27.05 o                         
  -6   8   7         30.75         42.55        21.24 o                         
  -5   8   7          0.72          0.90         9.91 o                         
  -4   8   7          1.00          0.51         8.89 o                         
  -3   8   7        128.42        106.44        21.98 o                         
  -2   8   7          2.66         13.83         9.58 o                         
  -1   8   7         90.29        104.30        32.97 o                         
   0   8   7          1.14        -12.29        12.29 o                         
   1   8   7          0.55         30.77        12.96 o                         
   2   8   7          6.07         -1.62        28.32 o                         
   3   8   7         67.06         73.56        20.37 o                         
   4   8   7         12.43         18.73        18.22 o                         
   5   8   7          2.84         35.03        23.30 o                         
   6   8   7          7.72          7.06        19.06 o                         
  -2   9   7         25.02          9.15        10.56 o                         
  -1   9   7        101.60         92.59        22.76 o                         
   0   9   7         61.65         74.35        21.72 o                         
   1   9   7          0.34         20.78        15.44 o                         
 -14   0   8         36.61         25.31        15.36 o                         
 -13   0   8          9.73          8.45        11.31 o                         
 -12   0   8         70.65         95.89        23.82 o                         
 -11   0   8         72.92         47.18        17.50 o                         
 -10   0   8        155.94        203.85        23.65 o                         
  -9   0   8          2.08         11.63         8.37 o                         
  -8   0   8        104.98        110.00        17.07 o                         
  -7   0   8         40.21         71.53        14.38 o                         
  -6   0   8        445.29        506.67        32.99 o                         
  -5   0   8         20.29         39.34        11.86 o                         
  -4   0   8        442.39        452.56        28.56 o                         
  -3   0   8         63.83         63.82        11.29 o                         
  -2   0   8       1224.10       1200.44        40.13 o                         
  -1   0   8          1.66          2.33         5.06 o                         
   0   0   8        450.56        451.44        63.36 o                         
   1   0   8        291.46        274.49        51.12 o                         
   2   0   8        224.32        222.97        44.89 o                         
   3   0   8        730.61        893.67        61.55 o                         
   4   0   8          0.15          9.26         3.50 o                         
   5   0   8        325.42        236.08        65.66 o                         
   6   0   8         29.83         30.10        12.94 o                         
   7   0   8        116.34        102.94        23.49 o                         
   8   0   8          1.24         18.38        19.23 o                         
   9   0   8        671.09        667.30        57.50 o                         
  10   0   8        130.05        148.09        27.97 o                         
  11   0   8         59.67         58.10        17.76 o                         
  12   0   8          1.39          7.28         9.47 o                         
  13   0   8         62.41         71.62        19.77 o                         
 -14   1   8          8.38          5.03         9.94 o                         
 -13   1   8          7.01         11.43        10.39 o                         
 -12   1   8          8.51          4.84        10.45 o                         
 -11   1   8         20.42         35.02        12.48 o                         
 -10   1   8        306.68        283.65        21.65 o                         
  -9   1   8         71.41         77.29        12.16 o                         
  -8   1   8        334.42        357.69        22.85 o                         
  -7   1   8          0.47         12.80        11.47 o                         
  -6   1   8          0.10         16.07         5.88 o                         
  -5   1   8        267.14        258.32        16.11 o                         
  -4   1   8          4.31          9.56         5.34 o                         
  -3   1   8         41.25         42.07         5.95 o                         
  -2   1   8         57.12         31.64         6.82 o                         
  -1   1   8         10.32          8.12         5.98 o                         
   0   1   8        198.13        209.86        13.28 o                         
   1   1   8         67.51         68.37        19.72 o                         
   2   1   8         61.29         77.33        20.74 o                         
   3   1   8         30.42         29.09        13.14 o                         
   4   1   8          2.72          9.49         8.83 o                         
   5   1   8         87.84        115.00        20.84 o                         
   6   1   8        107.16         87.65        15.96 o                         
   7   1   8         12.48          5.92         8.78 o                         
   8   1   8         65.91         68.76        14.40 o                         
   9   1   8          0.78         -0.72         8.88 o                         
  10   1   8          2.30         10.76         9.41 o                         
  11   1   8         62.29         68.56        14.59 o                         
  12   1   8          2.14        -10.55        10.55 o                         
  13   1   8          2.91          4.31         9.46 o                         
 -14   2   8         58.16         71.37        18.92 o                         
 -13   2   8        123.80         96.99        20.41 o                         
 -12   2   8          2.77         18.16        16.41 o                         
 -11   2   8         76.51         72.47        16.13 o                         
 -10   2   8        237.65        200.06        19.27 o                         
  -9   2   8         10.49         13.88         7.47 o                         
  -8   2   8        230.97        222.36        20.09 o                         
  -7   2   8         27.61         30.49         7.25 o                         
  -6   2   8         23.25         27.24         8.06 o                         
  -5   2   8          8.99          7.65         6.31 o                         
  -4   2   8          6.27          9.54         8.47 o                         
  -3   2   8         24.73         25.98         5.27 o                         
  -2   2   8         50.12         58.64        13.21 o                         
  -1   2   8        204.78        236.97        21.70 o                         
   0   2   8         24.79         21.23        10.59 o                         
   1   2   8        358.80        362.44        25.58 o                         
   2   2   8        215.69        248.01        26.53 o                         
   3   2   8         31.44         58.40        15.70 o                         
   4   2   8         12.37          2.64        10.00 o                         
   5   2   8        154.94        181.09        29.43 o                         
   6   2   8        298.94        346.93        40.15 o                         
   7   2   8        174.27        203.59        31.02 o                         
   8   2   8        331.71        306.65        38.88 o                         
   9   2   8        105.79         75.83        31.65 o                         
  10   2   8         27.68         12.06         9.23 o                         
  11   2   8          0.60          7.24        16.41 o                         
  12   2   8          9.09         15.55         9.47 o                         
 -13   3   8         20.09         30.50        14.46 o                         
 -12   3   8         31.57         35.51        13.79 o                         
 -11   3   8        308.36        306.67        31.24 o                         
 -10   3   8         63.46         56.46        15.49 o                         
  -9   3   8        215.04        207.20        23.77 o                         
  -8   3   8        223.99        186.50        21.51 o                         
  -7   3   8         50.43         24.83        12.63 o                         
  -6   3   8         10.31         14.92         8.69 o                         
  -5   3   8         10.25         11.66         8.09 o                         
  -4   3   8         34.10         46.92         9.81 o                         
  -3   3   8         11.96         15.62        26.64 o                         
  -2   3   8         47.35         46.73        11.41 o                         
  -1   3   8        116.93        100.55        15.69 o                         
   0   3   8         96.47         95.79        14.97 o                         
   1   3   8        115.21         87.58        18.47 o                         
   2   3   8         29.16         41.21        16.46 o                         
   3   3   8        570.81        550.06        46.16 o                         
   4   3   8        638.68        677.96        76.39 o                         
   5   3   8          1.09          2.77        13.14 o                         
   6   3   8         11.89         32.50        22.07 o                         
   7   3   8         24.29         20.25        13.40 o                         
   8   3   8        760.82        784.24        62.11 o                         
   9   3   8        801.63        753.84       101.40 o                         
  10   3   8          0.02         -0.26        13.03 o                         
  11   3   8         53.34         57.48        17.90 o                         
  12   3   8          3.22          8.10        11.81 o                         
 -12   4   8         16.85         25.55        12.80 o                         
 -11   4   8         51.56         48.45        14.67 o                         
 -10   4   8         30.86         14.29        10.00 o                         
  -9   4   8         20.82         22.06        14.21 o                         
  -8   4   8         25.87         19.34        11.48 o                         
  -7   4   8          0.00         -4.73         7.31 o                         
  -6   4   8         24.02         25.83        10.82 o                         
  -5   4   8        193.26        202.12        37.75 o                         
  -4   4   8          5.09         -2.93         9.40 o                         
  -3   4   8         23.79         13.91        14.31 o                         
  -2   4   8         39.67         34.36        22.72 o                         
  -1   4   8        222.21        240.26        24.31 o                         
   0   4   8          4.42         13.79         6.57 o                         
   1   4   8         43.66         53.58        17.01 o                         
   2   4   8         53.62         48.64        11.63 o                         
   3   4   8         44.59         35.74        16.78 o                         
   4   4   8         26.76         22.98        15.57 o                         
   5   4   8          2.02         -8.58        17.02 o                         
   6   4   8         27.16         58.32        25.18 o                         
   7   4   8          0.10          4.78        13.31 o                         
   8   4   8          6.90         54.40        28.99 o                         
   9   4   8          4.98         23.33        24.05 o                         
  10   4   8         86.78        121.68        40.46 o                         
  11   4   8         18.10         13.25        36.20 o                         
 -11   5   8          0.90          1.47        22.96 o                         
 -10   5   8          1.13          2.95        11.04 o                         
  -9   5   8          1.37         21.79        19.32 o                         
  -8   5   8          4.83         -7.43         9.96 o                         
  -7   5   8         29.42         38.69        19.54 o                         
  -6   5   8          6.86         12.56        15.11 o                         
  -5   5   8         53.87         29.38        18.89 o                         
  -4   5   8        242.08        266.39        32.62 o                         
  -3   5   8        311.61        341.84        36.75 o                         
  -2   5   8        110.37        119.36        18.43 o                         
  -1   5   8         30.46         24.66        17.81 o                         
   0   5   8          2.53         -2.54         6.72 o                         
   1   5   8        718.11        739.98        43.20 o                         
   2   5   8         91.70         65.94        13.49 o                         
   3   5   8         30.99         32.72        10.87 o                         
   4   5   8         18.18         14.06         8.85 o                         
   5   5   8          0.09         -9.36        13.23 o                         
   6   5   8         76.45         93.30        33.92 o                         
   7   5   8        105.38        126.97        38.65 o                         
   8   5   8         37.85         47.11        29.23 o                         
   9   5   8         15.77         33.99        23.98 o                         
  10   5   8         83.22         68.34        32.80 o                         
 -10   6   8         17.63         72.86        31.66 o                         
  -9   6   8          3.04          0.16        15.44 o                         
  -8   6   8          0.00          7.06        16.47 o                         
  -7   6   8          9.69          9.56        14.76 o                         
  -6   6   8         78.28         86.97        30.46 o                         
  -5   6   8         86.27         84.90        21.08 o                         
  -4   6   8          0.46         11.96        11.04 o                         
  -3   6   8          3.19         -8.06        12.51 o                         
  -2   6   8          1.71         22.48        11.99 o                         
  -1   6   8          1.45         -1.91         7.31 o                         
   0   6   8         83.66         73.99        15.78 o                         
   1   6   8          0.41         -1.32         8.08 o                         
   2   6   8         93.72         98.42        16.13 o                         
   3   6   8         61.80         67.28        19.06 o                         
   4   6   8         57.27         81.69        23.95 o                         
   5   6   8          0.06         24.85        19.38 o                         
   6   6   8         75.23         92.64        36.58 o                         
   7   6   8         21.44         67.99        31.91 o                         
   8   6   8         17.13         38.56        27.76 o                         
  -7   7   8         20.63         11.21        11.57 o                         
  -6   7   8          0.42         15.26        16.19 o                         
  -5   7   8          2.86         22.93        12.45 o                         
  -4   7   8          1.45          6.28         9.62 o                         
  -3   7   8          5.03         24.52        14.63 o                         
  -2   7   8         24.80         29.23        15.61 o                         
  -1   7   8         33.54         57.04        15.06 o                         
   0   7   8          9.15         -3.31         7.03 o                         
   1   7   8          0.17          7.30         7.55 o                         
   2   7   8         14.41         -2.89         9.89 o                         
   3   7   8          1.81         36.46        25.83 o                         
   4   7   8          0.02         19.06        16.40 o                         
   5   7   8         21.66          8.24        23.75 o                         
   6   7   8         14.65         57.56        27.87 o                         
  -3   8   8         96.58        118.77        25.53 o                         
  -2   8   8          8.39          6.54        12.47 o                         
  -1   8   8         14.21          9.00         9.05 o                         
   0   8   8          0.31         -5.15        20.08 o                         
   1   8   8          7.44          5.78        28.90 o                         
   2   8   8         80.68         91.97        24.33 o                         
 -12   1   9          1.07         11.63        16.49 o                         
 -11   1   9        136.26        144.55        19.24 o                         
 -10   1   9         44.14         35.23        12.71 o                         
  -9   1   9         86.10         71.13        11.80 o                         
  -8   1   9         14.41         36.63        11.37 o                         
  -7   1   9        103.45        151.07        18.08 o                         
  -6   1   9         22.13         13.61        11.44 o                         
  -5   1   9        107.23        111.26        14.14 o                         
  -4   1   9         52.50         52.96         9.92 o                         
  -3   1   9         28.09         34.35         7.93 o                         
  -2   1   9        199.08        235.51        27.60 o                         
  -1   1   9         22.43         22.65        12.90 o                         
   0   1   9         77.57         72.76        17.03 o                         
   1   1   9         48.88         63.83        19.12 o                         
   2   1   9        123.45        148.01        22.76 o                         
   3   1   9         20.74         43.10        13.96 o                         
   4   1   9         98.10         98.51        18.40 o                         
   5   1   9          1.35         -2.28        10.95 o                         
   6   1   9         48.81         28.26        16.22 o                         
   7   1   9          5.02         14.48         9.02 o                         
   8   1   9        156.45        133.85        19.19 o                         
   9   1   9         88.47         99.94        16.88 o                         
  10   1   9         15.98          1.15        10.80 o                         
  11   1   9         44.56         57.85        17.17 o                         
 -12   2   9          3.58          5.88         8.89 o                         
 -11   2   9         79.83        100.24        20.62 o                         
 -10   2   9         60.03         68.53        13.63 o                         
  -9   2   9          5.52         20.78         7.97 o                         
  -8   2   9        102.18         92.51        16.76 o                         
  -7   2   9         16.33          8.39         9.48 o                         
  -6   2   9         41.12         37.15        11.04 o                         
  -5   2   9         69.69         65.64        11.88 o                         
  -4   2   9         19.24         24.57         9.53 o                         
  -3   2   9          0.63         -1.77         7.78 o                         
  -2   2   9          3.39         11.82         7.43 o                         
  -1   2   9         25.66         21.32        10.65 o                         
   0   2   9         40.85         25.20         8.98 o                         
   1   2   9        141.06        109.19        18.56 o                         
   2   2   9        308.36        299.12        37.83 o                         
   3   2   9          8.31         19.79        13.85 o                         
   4   2   9        164.07        144.31        29.29 o                         
   5   2   9         41.56         67.30        23.52 o                         
   6   2   9        596.70        634.67        57.10 o                         
   7   2   9          0.00         40.55        18.72 o                         
   8   2   9        176.37        187.30        33.14 o                         
   9   2   9         17.99         20.67        14.25 o                         
  10   2   9         12.51          8.79        13.60 o                         
 -11   3   9          1.64         -7.75         8.85 o                         
 -10   3   9          1.26        -10.07        17.30 o                         
  -9   3   9         15.90          9.37        10.63 o                         
  -8   3   9         77.70         91.99        17.80 o                         
  -7   3   9          3.97          8.62         8.76 o                         
  -6   3   9         12.87         49.16        49.81 o                         
  -5   3   9          0.69         41.13        14.37 o                         
  -4   3   9         26.45         36.11        14.88 o                         
  -3   3   9         83.14         71.58        22.36 o                         
  -2   3   9         10.42         17.20        18.70 o                         
  -1   3   9        184.81        211.45        22.48 o                         
   0   3   9         11.48         17.30         9.14 o                         
   1   3   9         26.48         26.78         8.34 o                         
   2   3   9         69.95         49.09        24.16 o                         
   3   3   9          4.14          8.31        13.97 o                         
   4   3   9         66.25         82.60        31.46 o                         
   5   3   9          2.82         16.83        15.11 o                         
   6   3   9        105.62        134.72        27.82 o                         
   7   3   9         39.12         70.40        22.86 o                         
   8   3   9        119.78        130.32        35.59 o                         
   9   3   9         50.80         67.25        21.18 o                         
  10   3   9          1.59          8.34        41.86 o                         
 -10   4   9          0.25        -12.49        20.13 o                         
  -9   4   9          0.01        -22.49        22.49 o                         
  -8   4   9         15.02         53.91        24.16 o                         
  -7   4   9          1.50         27.56        19.04 o                         
  -6   4   9         54.05         69.14        19.29 o                         
  -5   4   9          0.29         39.01        22.54 o                         
  -4   4   9         13.41         19.53        12.55 o                         
  -3   4   9         19.67         14.71         7.40 o                         
  -2   4   9         44.86         70.49        14.32 o                         
  -1   4   9          0.17         10.51         7.79 o                         
   0   4   9        205.08        205.91        25.75 o                         
   1   4   9         50.88         56.46        12.93 o                         
   2   4   9          7.85          3.46        18.57 o                         
   3   4   9         68.04         74.49        18.75 o                         
   4   4   9          0.02         21.79        15.65 o                         
   5   4   9        186.10        165.38        42.04 o                         
   6   4   9         43.04         16.30        12.06 o                         
   7   4   9         23.00          4.76        17.83 o                         
   8   4   9         42.80         56.93        32.08 o                         
   9   4   9         63.25         95.08        27.37 o                         
  -9   5   9         14.74          8.44        12.81 o                         
  -8   5   9         43.24         50.85        26.89 o                         
  -7   5   9         19.57         44.61        21.88 o                         
  -6   5   9          6.46          4.55        17.52 o                         
  -5   5   9         23.00         15.75        19.52 o                         
  -4   5   9         16.41         25.96        10.03 o                         
  -3   5   9          4.64         19.62         9.52 o                         
  -2   5   9         93.18        113.36        18.87 o                         
  -1   5   9         35.01         61.78        14.59 o                         
   0   5   9        278.72        302.21        29.00 o                         
   1   5   9        164.77        166.65        21.52 o                         
   2   5   9         61.94         39.09        30.38 o                         
   3   5   9          7.53         14.93        11.44 o                         
   4   5   9          1.70        -15.79        15.79 o                         
   5   5   9         16.43         -9.24        21.62 o                         
   6   5   9         56.51         43.85        26.14 o                         
   7   5   9         39.91         46.01        23.22 o                         
  -6   6   9         71.85         51.60        26.91 o                         
  -5   6   9         61.95         57.63        24.24 o                         
  -4   6   9         59.18         52.88        34.20 o                         
  -3   6   9         94.27         78.03        17.52 o                         
  -2   6   9         14.90         30.53        18.87 o                         
  -1   6   9        293.05        296.76        30.64 o                         
   0   6   9         11.22          7.81        10.88 o                         
   1   6   9        115.91        126.32        21.59 o                         
   2   6   9          2.13         -6.68         6.68 o                         
   3   6   9         17.74         31.48        12.93 o                         
   4   6   9          7.37         17.61        19.63 o                         
   5   6   9         53.96         67.03        30.51 o                         
  -1   7   9         21.61         43.08        13.73 o                         
   0   7   9          5.28          4.27         7.01 o                         
  -9   0  10          0.14         15.33        16.73 o                         
  -8   0  10         15.82         15.06        16.21 o                         
  -7   0  10          3.49         25.47        19.16 o                         
  -6   0  10          4.04         45.27        18.13 o                         
  -5   0  10         86.20         75.52        23.47 o                         
  -4   0  10        269.61        257.94        37.10 o                         
  -3   0  10         23.97         56.81        18.29 o                         
  -2   0  10        514.38        549.53        54.13 o                         
  -1   0  10          1.17         11.58        17.67 o                         
   0   0  10        144.69         47.11        31.13 o                         
   1   0  10          7.02         15.61        19.13 o                         
   2   0  10         25.96         24.76        25.56 o                         
   3   0  10         97.14        163.04        44.81 o                         
   4   0  10         81.70         97.86        34.67 o                         
   5   0  10         35.66         17.24        27.94 o                         
   6   0  10          0.06         16.41        21.62 o                         
   7   0  10         41.28         39.40        23.76 o                         
   8   0  10         37.70         41.65        23.98 o                         
  -9   1  10          3.59         31.38        15.39 o                         
  -8   1  10         22.61         32.17        12.49 o                         
  -7   1  10          0.68          4.05         9.94 o                         
  -6   1  10         24.07         24.84        12.69 o                         
  -5   1  10          1.56         27.00         9.95 o                         
  -4   1  10          0.13         12.16         9.18 o                         
  -3   1  10         35.97         37.09        11.37 o                         
  -2   1  10          3.34         35.98        15.22 o                         
  -1   1  10          8.17         29.51        14.32 o                         
   0   1  10         21.14          1.49        21.95 o                         
   1   1  10          0.96         13.24        14.92 o                         
   2   1  10         12.37         28.23        20.72 o                         
   3   1  10         40.43         65.23        24.26 o                         
   4   1  10         47.21         43.07        21.77 o                         
   5   1  10         51.15         54.72        24.08 o                         
   6   1  10         26.46         40.58        22.02 o                         
   7   1  10        106.08         99.76        22.15 o                         
   8   1  10         46.84         32.65        12.99 o                         
  -9   2  10          2.01         -5.92         9.02 o                         
  -8   2  10         15.83         22.98        11.88 o                         
  -7   2  10         13.67         20.21         9.72 o                         
  -6   2  10         14.19         15.70        15.75 o                         
  -5   2  10         12.05         19.12        14.50 o                         
  -4   2  10          9.14         13.47        11.75 o                         
  -3   2  10          0.01          2.91        33.57 o                         
  -2   2  10          3.99         -3.58        12.81 o                         
  -1   2  10          3.54         14.68        16.87 o                         
   0   2  10          3.63         -8.95        13.16 o                         
   1   2  10        150.96        262.96        59.00 o                         
   2   2  10         57.51         53.22        23.32 o                         
   3   2  10         62.35         60.31        21.95 o                         
   4   2  10         66.69         72.26        21.68 o                         
   5   2  10        110.31        140.02        45.99 o                         
   6   2  10        327.37        344.17        45.41 o                         
   7   2  10          0.01         -4.14        13.14 o                         
  -8   3  10          0.01          6.68         8.90 o                         
  -7   3  10          0.03         24.88        14.77 o                         
  -6   3  10          1.32          9.93        39.90 o                         
  -5   3  10         22.47         17.79        11.23 o                         
  -4   3  10         18.28         29.48        19.15 o                         
  -3   3  10         12.92          8.46        13.38 o                         
  -2   3  10          2.32         -8.45        27.69 o                         
  -1   3  10        177.78        210.22        34.64 o                         
   0   3  10         51.09         49.44        14.76 o                         
   1   3  10        132.94        129.29        22.59 o                         
   2   3  10         73.70         45.37        19.33 o                         
   3   3  10        151.36        173.02        31.96 o                         
   4   3  10         29.85         27.99        33.93 o                         
   5   3  10        202.79        260.43        38.66 o                         
   6   3  10          3.84         33.32        19.44 o                         
   7   3  10         51.39         19.42        19.22 o                         
  -7   4  10          1.72          9.55        15.90 o                         
  -6   4  10         75.48         52.69        19.56 o                         
  -5   4  10          6.24         28.12        13.86 o                         
  -4   4  10         34.67          8.25        20.12 o                         
  -3   4  10        130.16        173.66        46.08 o                         
  -2   4  10          0.32         32.70        22.61 o                         
  -1   4  10        254.99        273.25        39.03 o                         
   0   4  10         22.00         24.90        14.56 o                         
   1   4  10         27.80         28.52        14.43 o                         
   2   4  10         26.62         22.65        26.64 o                         
   3   4  10         12.56         27.92        23.90 o                         
   4   4  10         75.19         21.92        17.20 o                         
   5   4  10         57.86         92.35        36.06 o                         
  -4   5  10         93.62        110.92        23.91 o                         
  -3   5  10          5.24         15.27         9.10 o                         
  -2   5  10        142.05        137.06        22.23 o                         
  -1   5  10         51.44         75.96        23.95 o                         
   0   5  10          1.15          8.01        13.60 o                         
   1   5  10        106.21         88.47        33.94 o                         
   2   5  10         44.34         54.67        18.10 o                         
   3   5  10         80.82        117.78        23.81 o                         
  -5   1  11         54.36         71.80        19.15 o                         
  -4   1  11          4.87         18.47        12.42 o                         
  -3   1  11          7.80          4.63        11.39 o                         
  -2   1  11         12.57         23.88        13.67 o                         
  -1   1  11         41.20         33.37        17.62 o                         
   0   1  11        127.63        161.02        34.65 o                         
   1   1  11         26.25         42.14        18.62 o                         
   2   1  11          0.17         21.62        18.13 o                         
   3   1  11         32.11         51.61        20.94 o                         
  -4   2  11         14.19          8.37        34.89 o                         
  -3   2  11          2.57         48.39        20.10 o                         
  -2   2  11          0.01         -2.58        14.20 o                         
  -1   2  11          2.23         -7.41        16.84 o                         
   0   2  11         33.98         15.90        20.69 o                         
   1   2  11        144.99        179.94        52.87 o                         
   2   2  11         12.09         38.43        25.91 o                         
                                                                                
