# Supplementary material for: Selected solid-state behaviour of three di-tert-butyl-substituted N-salicylideneaniline derivatives: temperature-induced phase transitions and chromic behaviour
Source: Acta Crystallogr C Struct Chem. 2021 Sep 29;77(Pt 10):659–67. doi: 10.1107/S2053229621008780 (PMC8491094; doi:10.1107/S2053229621008780)
Supplement: Supplementary file 6 [file c-77-00659-2_200Ksup6.hkl]

data_2_200K                                                                     
_shelx_title ' test_fac in P2(1)/c'                                             
_shelx_refln_list_code          4                                               
_shelx_F_calc_maximum      206.94                                               
_exptl_crystal_F_000       736.00                                               
_reflns_d_resolution_high  0.8901                                               
                                                                                
loop_                                                                           
 _space_group_symop_operation_xyz                                               
 'x, y, z'                                                                      
 '-x, y+1/2, -z+1/2'                                                            
 '-x, -y, -z'                                                                   
 'x, -y-1/2, z-1/2'                                                             
                                                                                
_cell_length_a    17.8132                                                       
_cell_length_b    10.4564                                                       
_cell_length_c    10.2814                                                       
_cell_angle_alpha  90.000                                                       
_cell_angle_beta   91.965                                                       
_cell_angle_gamma  90.000                                                       
                                                                                
_shelx_F_squared_multiplier     1.000                                           
                                                                                
loop_                                                                           
 _refln_index_h                                                                 
 _refln_index_k                                                                 
 _refln_index_l                                                                 
 _refln_F_squared_calc                                                          
 _refln_F_squared_meas                                                          
 _refln_F_squared_sigma                                                         
 _refln_observed_status                                                         
   3   0   0       2877.42       2976.51        59.02 o                         
   4   0   0       2822.64       2729.76        32.26 o                         
   5   0   0        321.57        302.17        12.51 o                         
   6   0   0        487.79        435.17        20.10 o                         
   7   0   0        125.64        106.41        11.54 o                         
   8   0   0        111.34        106.35        12.25 o                         
   9   0   0          1.36          3.38         6.28 o                         
  10   0   0        145.04        129.41        22.97 o                         
  11   0   0        271.71        341.17        39.65 o                         
  12   0   0        429.02        407.23        44.04 o                         
  13   0   0        190.18        143.14        28.92 o                         
  14   0   0       1502.46       1543.59        90.04 o                         
  15   0   0        240.28        244.57        39.98 o                         
  16   0   0         16.99         41.85        21.55 o                         
  17   0   0       1783.24       1873.05       110.15 o                         
  18   0   0        315.91        336.93        73.45 o                         
  19   0   0        524.74        486.63        45.86 o                         
  20   0   0        223.11        217.15        32.36 o                         
   2   1   0        813.63        789.75        17.99 o                         
   3   1   0        811.73        773.74        17.07 o                         
   4   1   0       1622.98       1538.51        29.79 o                         
   5   1   0        108.44        110.29         7.42 o                         
   6   1   0         17.84         15.91         4.49 o                         
   7   1   0          4.47          0.99         3.99 o                         
   8   1   0        287.00        277.01        13.76 o                         
   9   1   0         16.22         18.42         5.75 o                         
  10   1   0         28.45         30.36         6.17 o                         
  11   1   0        196.23        176.85        11.90 o                         
  12   1   0         21.48         13.82         6.54 o                         
  13   1   0        376.90        419.27        22.13 o                         
  14   1   0        200.20        197.02        16.62 o                         
  15   1   0         22.18         23.51        10.04 o                         
  16   1   0        135.89        149.98        19.08 o                         
  17   1   0       1129.03       1085.29        53.93 o                         
  18   1   0          1.52         13.11        13.62 o                         
  19   1   0        184.08        221.45        25.38 o                         
   0   2   0       1732.07       1842.98        21.18 o                         
   1   2   0        144.51        158.12         4.27 o                         
   2   2   0        722.72        789.67        20.66 o                         
   3   2   0       1363.42       1352.37        25.33 o                         
   4   2   0       1769.96       1827.31        39.07 o                         
   5   2   0       1141.01       1139.79        27.60 o                         
   6   2   0        718.98        674.64        22.97 o                         
   7   2   0       2869.56       3134.57        43.82 o                         
   8   2   0        677.33        599.48        20.72 o                         
   9   2   0         40.30         31.89         7.28 o                         
  10   2   0         23.90         40.72         7.00 o                         
  11   2   0          0.08          3.33         2.23 o                         
  12   2   0        256.65        178.19        40.23 o                         
  13   2   0         91.36         77.63         9.57 o                         
  14   2   0         37.95         32.54         7.99 o                         
  15   2   0          2.53          2.29         7.35 o                         
  16   2   0        216.46        218.68        18.91 o                         
  17   2   0          1.13          1.75        11.66 o                         
  18   2   0        314.63        290.19        27.76 o                         
  19   2   0        124.15        122.51        19.66 o                         
   1   3   0       2828.08       2884.55        24.19 o                         
   2   3   0       3390.17       3373.46        42.91 o                         
   3   3   0         43.65         40.98         5.04 o                         
   4   3   0         66.70         66.56         6.88 o                         
   5   3   0       2274.38       2411.00        39.21 o                         
   6   3   0       1542.94       1585.97        45.11 o                         
   7   3   0          2.15          6.87         6.52 o                         
   8   3   0         14.59         17.01         9.68 o                         
   9   3   0       1028.65       1063.61        29.89 o                         
  10   3   0        333.78        313.21        17.44 o                         
  11   3   0          9.76         17.69         7.42 o                         
  12   3   0        214.35        239.24        17.24 o                         
  13   3   0        798.81        744.76        29.68 o                         
  14   3   0        671.71        700.05        29.96 o                         
  15   3   0         59.89         55.60        10.92 o                         
  16   3   0        106.79        106.99        12.34 o                         
  17   3   0         33.94         16.70         8.49 o                         
  18   3   0         10.55         35.63        10.02 o                         
  19   3   0         14.84         10.76        11.66 o                         
   0   4   0         35.64         34.82         4.05 o                         
   1   4   0       1532.29       1520.83        19.84 o                         
   2   4   0         25.56         21.15         3.13 o                         
   3   4   0       1902.63       1959.45        35.92 o                         
   4   4   0         23.21         16.59         5.50 o                         
   5   4   0         74.14         91.48         8.93 o                         
   6   4   0        875.86        981.71        28.25 o                         
   7   4   0        314.60        287.15        16.99 o                         
   8   4   0         78.92         87.41        10.97 o                         
   9   4   0          4.68          8.01         7.33 o                         
  10   4   0          0.17          3.38         7.80 o                         
  11   4   0        141.72        144.97        16.74 o                         
  12   4   0        108.40         89.62        12.87 o                         
  13   4   0        199.49        169.89        17.96 o                         
  14   4   0        117.95        177.47        19.04 o                         
  15   4   0          5.60         -2.00         8.19 o                         
  16   4   0         12.59         21.95        10.37 o                         
  17   4   0         24.55         22.87         9.08 o                         
  18   4   0          6.27         35.13        13.48 o                         
   1   5   0        457.97        493.22        12.43 o                         
   2   5   0        620.34        543.13        16.47 o                         
   3   5   0       1761.53       1903.25        40.48 o                         
   4   5   0         17.44         15.98         4.95 o                         
   5   5   0        722.49        809.84        28.29 o                         
   6   5   0       1082.73       1009.23        29.96 o                         
   7   5   0        913.99        982.67        31.25 o                         
   8   5   0         64.63         63.17         9.70 o                         
   9   5   0        103.51        104.84        17.09 o                         
  10   5   0        145.44        152.37        47.70 o                         
  11   5   0         22.06         19.29        13.28 o                         
  12   5   0         92.82         85.29        11.99 o                         
  13   5   0          9.87         13.41         6.99 o                         
  14   5   0        349.93        387.94        23.21 o                         
  15   5   0         11.07         22.44         8.47 o                         
  16   5   0        832.15        862.32        35.89 o                         
  17   5   0        210.79        226.69        19.64 o                         
  18   5   0         48.71         60.80        11.76 o                         
   0   6   0       1334.12       1511.08        29.55 o                         
   1   6   0        758.17        809.91        18.89 o                         
   2   6   0         62.19         53.33         4.98 o                         
   3   6   0          0.23          2.34         3.55 o                         
   4   6   0          3.53          2.98         4.20 o                         
   5   6   0        103.40        102.96        11.29 o                         
   6   6   0         11.82          6.50         5.71 o                         
   7   6   0          2.05          1.47         6.38 o                         
   8   6   0        211.68        243.47        17.86 o                         
   9   6   0         62.72        114.24        16.42 o                         
  10   6   0        340.92        346.53        30.15 o                         
  11   6   0        337.05        314.96        29.92 o                         
  12   6   0         69.29         76.08        12.15 o                         
  13   6   0        166.90        173.89        15.68 o                         
  14   6   0        350.76        351.84        22.41 o                         
  15   6   0         17.38         33.82         8.69 o                         
  16   6   0         19.63         26.21         9.30 o                         
  17   6   0          0.96          7.54         8.01 o                         
   1   7   0          0.92         -1.09         3.00 o                         
   2   7   0        189.94        196.47         9.67 o                         
   3   7   0         41.38         38.07         4.88 o                         
   4   7   0         10.14          7.35         5.44 o                         
   5   7   0        135.98        130.86        13.34 o                         
   6   7   0          7.88         12.85         9.71 o                         
   7   7   0          0.23         13.24         7.96 o                         
   8   7   0        109.32        110.59        13.88 o                         
   9   7   0        317.90        314.73        22.96 o                         
  10   7   0        568.65        515.53        30.06 o                         
  11   7   0         13.54          8.28         9.05 o                         
  12   7   0        250.12        243.83        20.72 o                         
  13   7   0         17.48         21.90         9.53 o                         
  14   7   0         11.74         12.89         9.19 o                         
  15   7   0         84.23        102.82        16.89 o                         
  16   7   0         47.30         57.52        13.63 o                         
   0   8   0         34.91         59.60        10.53 o                         
   1   8   0         38.56         40.62         5.18 o                         
   2   8   0         10.83          6.63         4.04 o                         
   3   8   0         93.70        109.60         8.20 o                         
   4   8   0         19.74         19.06         4.45 o                         
   5   8   0        480.42        478.30        26.93 o                         
   6   8   0         12.95         17.58         8.15 o                         
   7   8   0       3208.12       3318.28        73.59 o                         
   8   8   0        882.51        919.99        40.37 o                         
   9   8   0        253.26        233.62        21.53 o                         
  10   8   0        212.44        218.92        20.80 o                         
  11   8   0         15.56         17.46         9.18 o                         
  12   8   0        375.71        329.50        27.25 o                         
  13   8   0          9.62          2.94        12.31 o                         
  14   8   0         54.55         46.90        16.26 o                         
   1   9   0         16.32         21.21         4.64 o                         
   2   9   0        152.15        137.07         9.37 o                         
   3   9   0         14.57         20.90         5.04 o                         
   4   9   0          9.91         14.10         4.86 o                         
   5   9   0        286.25        299.24        14.92 o                         
   6   9   0          2.43          4.53         8.74 o                         
   7   9   0        230.19        245.57        22.27 o                         
   8   9   0        220.78        280.07        23.83 o                         
   9   9   0         36.18         49.56        12.01 o                         
  10   9   0         15.86          0.75         7.52 o                         
  11   9   0         15.05         22.83         9.93 o                         
  12   9   0          7.59         11.14         8.90 o                         
   0  10   0         12.24         14.85         7.26 o                         
   1  10   0          6.05         10.68         5.17 o                         
   2  10   0         40.29         36.08         6.56 o                         
   3  10   0          0.31          3.90         4.22 o                         
   4  10   0        276.52        262.64        21.40 o                         
   5  10   0         25.95         26.35         7.20 o                         
   6  10   0          1.95          6.95         5.94 o                         
   7  10   0          2.41          8.70         7.31 o                         
   8  10   0          8.03          5.51         7.31 o                         
   9  10   0          2.49         14.58         8.54 o                         
  10  10   0         75.03         84.93        14.80 o                         
   1  11   0        107.64        115.73        11.03 o                         
   2  11   0        181.94        190.78        14.03 o                         
   3  11   0          0.31          9.70         5.38 o                         
   4  11   0         33.04         35.79         7.74 o                         
   5  11   0         33.74         36.30        10.98 o                         
   6  11   0        184.42        180.58        17.66 o                         
   7  11   0         28.18          9.51         8.43 o                         
 -19   1   1         16.93         21.99        15.96 o                         
 -18   1   1         15.98         33.09        12.65 o                         
 -17   1   1        178.61        203.44        22.83 o                         
 -16   1   1        240.73        239.92        19.46 o                         
 -15   1   1         74.50         77.45        11.89 o                         
 -14   1   1        191.69        164.38        15.64 o                         
 -13   1   1        178.17        197.80        14.21 o                         
 -12   1   1        290.07        275.95        17.85 o                         
 -11   1   1         12.11         12.16         5.41 o                         
 -10   1   1        274.53        240.49        14.85 o                         
  -9   1   1        789.81        633.43        36.69 o                         
  -8   1   1          6.16         10.86         2.70 o                         
  -7   1   1       3355.18       3485.96        33.69 o                         
  -6   1   1       3164.54       3168.92        51.86 o                         
  -5   1   1       1696.49       1683.52        33.57 o                         
  -4   1   1          8.95         11.91         2.97 o                         
  -3   1   1      19588.84      19939.37       173.38 o                         
  -2   1   1        369.45        386.32         8.76 o                         
  -1   1   1        670.16        656.80        11.53 o                         
   0   1   1         20.34         23.14         2.22 o                         
   1   1   1       2988.60       2956.93        35.87 o                         
   2   1   1       1031.88       1058.74        18.95 o                         
   3   1   1       4308.55       4199.49        37.49 o                         
   4   1   1       3443.27       3421.14        35.14 o                         
   5   1   1        117.98        112.29         5.93 o                         
   6   1   1       1170.15       1105.82        18.77 o                         
   7   1   1        310.11        315.59        10.39 o                         
   8   1   1        753.49        691.65        16.40 o                         
   9   1   1       1241.73       1084.56        54.28 o                         
  10   1   1        778.82        805.88        28.91 o                         
  11   1   1         75.51         67.44        11.34 o                         
  12   1   1        330.20        283.84        20.86 o                         
  13   1   1        665.46        655.78        47.87 o                         
  14   1   1       2107.11       2015.44        81.29 o                         
  15   1   1         81.99         79.85        16.22 o                         
  16   1   1        586.94        577.28        36.13 o                         
  17   1   1        120.72        129.80        24.93 o                         
  18   1   1         96.06        113.13        22.27 o                         
  19   1   1        108.37        113.03        18.51 o                         
 -19   2   1         28.39         22.39         9.05 o                         
 -18   2   1         22.42         35.65        14.28 o                         
 -17   2   1        135.97        147.42        16.45 o                         
 -16   2   1        631.78        638.25        27.54 o                         
 -15   2   1        454.93        455.01        25.27 o                         
 -14   2   1         57.55         40.66         9.70 o                         
 -13   2   1         80.52         75.29        11.20 o                         
 -12   2   1         61.00         39.39         8.08 o                         
 -11   2   1       1221.03       1174.73        50.62 o                         
 -10   2   1        863.73        933.68        21.63 o                         
  -9   2   1        443.40        494.45        20.21 o                         
  -8   2   1       1754.58       1744.83        35.17 o                         
  -7   2   1        126.74        118.88         9.64 o                         
  -6   2   1        267.30        286.45        15.23 o                         
  -5   2   1         86.92         88.96         8.13 o                         
  -4   2   1         72.25         88.17         7.72 o                         
  -3   2   1        826.40        854.46        19.29 o                         
  -2   2   1       4460.37       4365.35        55.47 o                         
  -1   2   1       4307.82       4330.80        31.19 o                         
   0   2   1        437.89        472.07        11.45 o                         
   1   2   1      22825.24      23060.58       269.44 o                         
   2   2   1        132.07        110.14         3.92 o                         
   3   2   1        475.51        396.82        13.42 o                         
   4   2   1       3313.15       3186.28        40.87 o                         
   5   2   1        169.43        144.18        10.17 o                         
   6   2   1        643.56        651.37        27.42 o                         
   7   2   1       2216.05       2604.27        38.79 o                         
   8   2   1          0.08         -1.66         4.35 o                         
   9   2   1        363.68        371.69        16.90 o                         
  10   2   1        804.69        778.91        27.34 o                         
  11   2   1        168.32        194.86         9.62 o                         
  12   2   1          2.97          8.05         4.81 o                         
  13   2   1         20.96         14.15         5.27 o                         
  14   2   1        320.06        247.73        18.26 o                         
  15   2   1        271.13        284.49        20.08 o                         
  16   2   1          1.59          6.28         7.65 o                         
  17   2   1          5.36          9.99         8.92 o                         
  18   2   1          0.51          2.20        11.93 o                         
  19   2   1        114.51         86.57        22.19 o                         
 -19   3   1          1.03         13.38         8.96 o                         
 -18   3   1          0.55         -1.74         7.58 o                         
 -17   3   1         48.32         32.91         8.68 o                         
 -16   3   1         10.36         14.08         7.11 o                         
 -15   3   1         14.39         15.13         7.66 o                         
 -14   3   1         93.27         95.96        12.64 o                         
 -13   3   1        221.06        243.18        17.99 o                         
 -12   3   1        271.19        293.44        18.85 o                         
 -11   3   1          9.27         13.64         6.75 o                         
 -10   3   1       4554.91       5094.02        68.23 o                         
  -9   3   1       1573.76       1718.36        38.08 o                         
  -8   3   1         63.13         59.44         9.04 o                         
  -7   3   1        160.85        191.38        14.10 o                         
  -6   3   1        358.60        369.63        23.03 o                         
  -5   3   1        802.35        826.22        31.96 o                         
  -4   3   1       1260.89       1207.37        36.68 o                         
  -3   3   1        339.79        305.90        10.60 o                         
  -2   3   1        959.93        915.55        21.56 o                         
  -1   3   1        141.17        130.71         5.01 o                         
   0   3   1        544.34        567.07        12.91 o                         
   1   3   1       1053.82       1142.66        15.79 o                         
   2   3   1       1723.30       1712.86        21.55 o                         
   3   3   1          1.58         11.52         2.93 o                         
   4   3   1         18.00         15.62         3.82 o                         
   5   3   1        335.18        337.94        15.63 o                         
   6   3   1         86.73         95.53         9.19 o                         
   7   3   1       3479.27       3711.26        69.57 o                         
   8   3   1       3020.86       3631.84        75.79 o                         
   9   3   1          0.16          0.65         5.71 o                         
  10   3   1        404.13        376.00        21.06 o                         
  11   3   1         69.57         74.44        11.43 o                         
  12   3   1         31.48         41.19        11.77 o                         
  13   3   1        245.05        222.99        15.36 o                         
  14   3   1        110.69        120.56        11.58 o                         
  15   3   1          6.58         14.10         8.13 o                         
  16   3   1          5.34          6.65         7.72 o                         
  17   3   1        223.02        203.04        18.68 o                         
  18   3   1          0.64         13.55         7.57 o                         
  19   3   1         23.99         55.24        14.17 o                         
 -18   4   1          0.68         13.51        10.79 o                         
 -17   4   1         20.32         12.31        12.39 o                         
 -16   4   1         12.84          6.33         9.24 o                         
 -15   4   1        111.86        104.39        12.94 o                         
 -14   4   1          2.92          2.68         8.45 o                         
 -13   4   1          0.27         -2.82         7.45 o                         
 -12   4   1        386.55        414.53        26.34 o                         
 -11   4   1         16.85          0.12         7.68 o                         
 -10   4   1        183.99        221.49        23.13 o                         
  -9   4   1          0.05         -1.43         7.89 o                         
  -8   4   1        244.79        298.12        24.94 o                         
  -7   4   1        634.83        644.98        33.40 o                         
  -6   4   1         64.50         95.98         8.80 o                         
  -5   4   1        299.29        317.43        14.14 o                         
  -4   4   1        240.74        236.39        16.58 o                         
  -3   4   1        120.65        163.43         9.58 o                         
  -2   4   1        125.82        125.93         4.34 o                         
  -1   4   1       1080.18       1044.85        18.09 o                         
   0   4   1       8536.96       8483.97        51.07 o                         
   1   4   1       1145.17        992.87        16.98 o                         
   2   4   1       1836.41       1829.83        25.98 o                         
   3   4   1        878.91        829.04        18.00 o                         
   4   4   1          8.29         12.26         3.80 o                         
   5   4   1        694.09        681.65        23.34 o                         
   6   4   1       2613.24       2592.74        47.10 o                         
   7   4   1       5364.51       5758.73        76.81 o                         
   8   4   1       2217.10       2405.51        63.82 o                         
   9   4   1          2.21          1.49         9.58 o                         
  10   4   1        227.89        206.50        22.22 o                         
  11   4   1        369.81        356.60        19.27 o                         
  12   4   1        212.59        205.08        15.92 o                         
  13   4   1         51.94         56.11        11.11 o                         
  14   4   1        472.21        486.90        29.13 o                         
  15   4   1        379.60        338.07        22.15 o                         
  16   4   1          2.62          6.78        12.47 o                         
  17   4   1         64.97         64.30        13.46 o                         
  18   4   1         17.55         47.34        14.19 o                         
 -18   5   1          6.12          8.11         9.76 o                         
 -17   5   1        259.14        216.99        23.14 o                         
 -16   5   1         18.07         17.28         9.46 o                         
 -15   5   1        262.02        319.89        25.97 o                         
 -14   5   1          0.26          9.35         8.56 o                         
 -13   5   1         46.76         73.18        17.02 o                         
 -12   5   1         51.11         43.82        18.28 o                         
 -11   5   1         93.30        111.18        27.13 o                         
 -10   5   1        125.32        181.92        21.23 o                         
  -9   5   1        282.36        271.22        17.97 o                         
  -8   5   1        201.43        233.66        15.88 o                         
  -7   5   1         21.57         29.69         8.42 o                         
  -6   5   1         88.72        104.29         9.57 o                         
  -5   5   1         88.59         74.44         8.70 o                         
  -4   5   1        531.78        601.53        23.57 o                         
  -3   5   1        439.91        455.84        17.12 o                         
  -2   5   1       1182.63       1203.16        16.54 o                         
  -1   5   1          2.69         11.91         3.19 o                         
   0   5   1       3185.62       3308.27        43.00 o                         
   1   5   1        375.23        377.31         9.13 o                         
   2   5   1        893.37       1036.43        20.55 o                         
   3   5   1         15.18          8.70         3.10 o                         
   4   5   1        375.48        419.90        20.11 o                         
   5   5   1         52.87         58.76        11.36 o                         
   6   5   1        116.97        119.24         9.93 o                         
   7   5   1         43.06         34.36         7.87 o                         
   8   5   1         42.87         42.30        11.52 o                         
   9   5   1        459.04        494.78        32.25 o                         
  10   5   1         14.65         23.20        10.46 o                         
  11   5   1         71.93         81.22        13.95 o                         
  12   5   1          0.03          6.84         6.84 o                         
  13   5   1         37.94         51.48         9.45 o                         
  14   5   1          5.39          5.58         6.59 o                         
  15   5   1        157.42        156.82        16.03 o                         
  16   5   1          0.01          8.02        12.29 o                         
  17   5   1         15.91         17.02         9.33 o                         
 -17   6   1         10.42          2.61        12.81 o                         
 -16   6   1         30.90         33.52         9.01 o                         
 -15   6   1         26.13         33.30         9.16 o                         
 -14   6   1         94.16        112.02        13.12 o                         
 -13   6   1          0.05          5.49         7.52 o                         
 -12   6   1        666.60        690.70        45.34 o                         
 -11   6   1          4.55          9.93         8.34 o                         
 -10   6   1        107.73         95.32        12.85 o                         
  -9   6   1        177.39        183.59        15.71 o                         
  -8   6   1       2453.42       2381.12        49.50 o                         
  -7   6   1        570.16        545.94        19.82 o                         
  -6   6   1        115.58         86.37         9.79 o                         
  -5   6   1         19.83         23.98         6.28 o                         
  -4   6   1        316.78        308.77        23.13 o                         
  -3   6   1       1298.50       1193.56        32.07 o                         
  -2   6   1        380.09        427.03        11.82 o                         
  -1   6   1        425.87        396.75        12.60 o                         
   0   6   1        470.71        420.90        10.57 o                         
   1   6   1         72.54         66.35         4.60 o                         
   2   6   1         75.05         86.06         6.37 o                         
   3   6   1        467.10        470.99        15.61 o                         
   4   6   1        142.47        162.00        12.23 o                         
   5   6   1          0.52         10.61         5.39 o                         
   6   6   1        187.50        203.75        16.45 o                         
   7   6   1        374.99        393.21        23.09 o                         
   8   6   1         29.86         24.12         7.35 o                         
   9   6   1         12.07         21.95         8.95 o                         
  10   6   1         95.11         89.05        15.62 o                         
  11   6   1        312.96        297.78        31.86 o                         
  12   6   1        299.66        325.42        24.09 o                         
  13   6   1         86.87        108.22        13.20 o                         
  14   6   1          4.79         19.41         7.88 o                         
  15   6   1         17.24         19.24         9.12 o                         
  16   6   1         18.39         17.08         9.04 o                         
  17   6   1          1.41         17.93         9.41 o                         
 -16   7   1         66.09         63.05        14.54 o                         
 -15   7   1          0.18         23.93        10.94 o                         
 -14   7   1        304.93        399.83        30.12 o                         
 -13   7   1         15.14          8.93         9.40 o                         
 -12   7   1        155.53        146.89        23.43 o                         
 -11   7   1         77.40         60.46        15.41 o                         
 -10   7   1         13.28         14.16         8.79 o                         
  -9   7   1        285.84        274.78        21.61 o                         
  -8   7   1        336.25        339.07        23.43 o                         
  -7   7   1        450.91        474.03        26.66 o                         
  -6   7   1        227.94        278.47        20.13 o                         
  -5   7   1        684.50        708.40        30.44 o                         
  -4   7   1         37.30         40.96         4.58 o                         
  -3   7   1         50.38         70.15         6.76 o                         
  -2   7   1        212.10        208.17        10.80 o                         
  -1   7   1        233.71        214.12        10.12 o                         
   0   7   1        166.64        142.30         8.37 o                         
   1   7   1        637.44        678.40        16.13 o                         
   2   7   1        342.50        340.37        11.33 o                         
   3   7   1        112.92         99.14         7.35 o                         
   4   7   1         58.97         45.84         6.12 o                         
   5   7   1       1811.17       1867.80        49.70 o                         
   6   7   1        397.24        444.18        25.48 o                         
   7   7   1         13.56         29.19         8.28 o                         
   8   7   1        248.55        238.61        23.64 o                         
   9   7   1       1289.20       1343.63        46.85 o                         
  10   7   1         29.92         23.91         6.84 o                         
  11   7   1        401.82        416.88        26.74 o                         
  12   7   1          4.71         12.65         7.22 o                         
  13   7   1         39.51         30.45        10.87 o                         
  14   7   1         56.39         53.01         9.85 o                         
  15   7   1          3.78         15.27         8.17 o                         
 -14   8   1          0.09          8.97        11.00 o                         
 -13   8   1        268.84        236.19        23.76 o                         
 -12   8   1         17.13         23.07         9.25 o                         
 -11   8   1        391.86        392.18        28.44 o                         
 -10   8   1          8.58         14.84        13.55 o                         
  -9   8   1         77.42        109.77        15.31 o                         
  -8   8   1        429.11        485.99        29.31 o                         
  -7   8   1         35.50         40.26        10.01 o                         
  -6   8   1         45.98         44.90         8.24 o                         
  -5   8   1        367.77        357.00        16.92 o                         
  -4   8   1          2.11          6.62         4.47 o                         
  -3   8   1          0.00          0.88         4.05 o                         
  -2   8   1         85.22         80.43         7.21 o                         
  -1   8   1         12.77         12.53         3.86 o                         
   0   8   1         33.51         47.71         5.96 o                         
   1   8   1         50.74         56.35         5.36 o                         
   2   8   1          1.00          0.87         3.16 o                         
   3   8   1         50.90         41.85         4.91 o                         
   4   8   1        297.05        290.99        11.94 o                         
   5   8   1        312.36        307.38        19.34 o                         
   6   8   1        989.31       1000.32        39.69 o                         
   7   8   1        622.83        613.32        32.18 o                         
   8   8   1         79.27         79.09        12.56 o                         
   9   8   1         57.88         66.12        16.80 o                         
  10   8   1         10.24          7.03        11.25 o                         
  11   8   1         59.90         46.02        16.11 o                         
  12   8   1          7.08         -7.81         7.81 o                         
  13   8   1         39.96         19.29        12.21 o                         
  14   8   1          1.72         -5.49         8.56 o                         
 -12   9   1          6.61          2.01         9.65 o                         
 -11   9   1         36.82         56.97        21.38 o                         
 -10   9   1        502.93        554.74        34.54 o                         
  -9   9   1        485.77        521.95        32.39 o                         
  -8   9   1         53.43         67.75        12.26 o                         
  -7   9   1         73.33         72.24        10.35 o                         
  -6   9   1          6.66          6.50         4.99 o                         
  -5   9   1          6.53         12.68         5.38 o                         
  -4   9   1         49.58         58.23         7.07 o                         
  -3   9   1          9.33         16.99         4.96 o                         
  -2   9   1        377.98        404.71        15.77 o                         
  -1   9   1        124.66        121.93         8.78 o                         
   0   9   1         34.99         25.65         5.75 o                         
   1   9   1        200.69        186.16        12.19 o                         
   2   9   1        440.17        434.97        18.34 o                         
   3   9   1         43.31         38.69         6.16 o                         
   4   9   1        693.79        652.14        18.39 o                         
   5   9   1        172.11        177.32        11.71 o                         
   6   9   1         32.07         44.44         9.84 o                         
   7   9   1        234.04        235.30        21.47 o                         
   8   9   1         58.72         45.28        11.27 o                         
   9   9   1          0.17          3.18         7.23 o                         
  10   9   1         31.71         31.90        10.73 o                         
  11   9   1          0.00          0.06         9.16 o                         
  12   9   1         26.84         31.28        10.01 o                         
 -10  10   1          2.78          4.75         8.10 o                         
  -9  10   1         75.99        104.32        13.18 o                         
  -8  10   1         77.23         92.53        11.11 o                         
  -7  10   1          0.01          4.44         5.52 o                         
  -6  10   1        138.23        123.20        12.85 o                         
  -5  10   1         61.00         55.26         8.24 o                         
  -4  10   1        102.86        106.44         9.90 o                         
  -3  10   1         61.94         79.02         8.17 o                         
  -2  10   1          0.14         -3.04         5.15 o                         
  -1  10   1         21.44         24.21         5.88 o                         
   0  10   1          0.43          5.93         5.03 o                         
   1  10   1         67.93         79.31         9.19 o                         
   2  10   1         54.43         39.86         6.93 o                         
   3  10   1         20.12         24.88         6.58 o                         
   4  10   1         33.34         38.02         7.60 o                         
   5  10   1        169.96        167.73        15.98 o                         
   6  10   1         63.82         63.21        10.02 o                         
   7  10   1        137.97        142.17        13.39 o                         
   8  10   1        568.95        512.07        28.69 o                         
   9  10   1         28.35         47.63        11.32 o                         
  10  10   1         28.34         28.37         9.77 o                         
  -6  11   1          9.88          3.11         6.72 o                         
  -5  11   1         27.20         28.07         7.84 o                         
  -4  11   1          8.99          6.21         7.60 o                         
  -3  11   1         53.63         52.10         8.26 o                         
  -2  11   1         29.38         37.81         7.20 o                         
  -1  11   1        196.75        184.12        13.96 o                         
   0  11   1         97.26         86.61         9.82 o                         
   1  11   1          7.42          6.20         7.16 o                         
   2  11   1         89.16         92.19        10.05 o                         
   3  11   1        114.50        108.69        10.97 o                         
   4  11   1          1.94         -0.77         6.67 o                         
   5  11   1         80.78         71.21        10.97 o                         
   6  11   1         28.26         26.10         8.13 o                         
 -19   0   2       1118.65       1062.01        84.44 o                         
 -18   0   2          8.30         10.40        21.46 o                         
 -17   0   2         45.86         34.80        12.83 o                         
 -16   0   2         33.55         30.67        11.67 o                         
 -15   0   2        719.38        707.98        46.00 o                         
 -14   0   2          4.48         -9.94        12.86 o                         
 -13   0   2        242.91        231.70        38.65 o                         
 -12   0   2        409.09        446.31        24.85 o                         
 -11   0   2        161.79        154.26        17.60 o                         
 -10   0   2        361.37        323.99        31.00 o                         
  -9   0   2        792.77        735.03        63.49 o                         
  -8   0   2        392.32        376.10        17.01 o                         
  -7   0   2       2525.87       2474.16        98.66 o                         
  -6   0   2        181.72        160.79        11.16 o                         
  -5   0   2       6050.40       6323.13        65.64 o                         
  -4   0   2       4128.04       4194.35        52.52 o                         
  -3   0   2       2361.31       2367.85        25.35 o                         
  -2   0   2      42824.31      43859.46       195.95 o                         
  -1   0   2        368.58        367.30         6.46 o                         
   0   0   2      13419.54      13792.82        96.60 o                         
   1   0   2       1723.19       1683.17        18.50 o                         
   2   0   2        422.20        457.21        18.92 o                         
   3   0   2       2366.63       2317.27        97.61 o                         
   4   0   2        404.09        369.62         9.71 o                         
   5   0   2        856.06        833.25        31.16 o                         
   6   0   2        114.68        130.52         7.50 o                         
   7   0   2       6012.07       6143.27       121.93 o                         
   8   0   2        270.89        231.79        14.38 o                         
   9   0   2        683.97        591.84        22.00 o                         
  10   0   2        286.93        257.95        35.67 o                         
  11   0   2       1741.99       1768.31        86.39 o                         
  12   0   2         49.10         75.88        20.55 o                         
  13   0   2        543.96        500.50        52.25 o                         
  14   0   2       2174.75       2321.17       112.80 o                         
  15   0   2         10.35         18.28        17.30 o                         
  16   0   2        248.67        186.35        38.81 o                         
  17   0   2         58.23         53.04        20.98 o                         
  18   0   2         77.42        102.29        30.77 o                         
  19   0   2        267.69        224.51        31.15 o                         
 -19   1   2        107.06        118.18        20.07 o                         
 -18   1   2         47.69         33.77        11.00 o                         
 -17   1   2         80.93         72.83        13.00 o                         
 -16   1   2          0.04          2.53         8.22 o                         
 -15   1   2         28.17         34.30         7.59 o                         
 -14   1   2         78.04         57.94        10.74 o                         
 -13   1   2        212.99        205.72        16.14 o                         
 -12   1   2          0.59          3.63         3.44 o                         
 -11   1   2         33.21         24.89         4.74 o                         
 -10   1   2        143.74        157.18         7.69 o                         
  -9   1   2        810.01        952.89        21.62 o                         
  -8   1   2        120.77         77.27         6.88 o                         
  -7   1   2        600.50        614.84        17.45 o                         
  -6   1   2       1702.25       1463.66        70.47 o                         
  -5   1   2       2546.17       2494.05        62.19 o                         
  -4   1   2         40.16         57.25         4.08 o                         
  -3   1   2      21623.07      22671.45       185.77 o                         
  -2   1   2      28069.86      27824.48       128.14 o                         
  -1   1   2          1.19          0.65         2.07 o                         
   0   1   2       1118.82       1145.69        18.83 o                         
   1   1   2         38.47         46.50         2.91 o                         
   2   1   2       1135.49       1182.40        15.59 o                         
   3   1   2        197.72        187.75         9.14 o                         
   4   1   2        200.23        191.79        15.33 o                         
   5   1   2        199.40        208.00         9.48 o                         
   6   1   2       1289.47       1377.82        21.96 o                         
   7   1   2        442.74        517.47        16.55 o                         
   8   1   2       2295.00       2397.20        51.44 o                         
   9   1   2         15.30         21.90         4.54 o                         
  10   1   2         25.23         32.92         6.14 o                         
  11   1   2          4.09          4.45         4.01 o                         
  12   1   2       1325.88       1300.92        56.32 o                         
  13   1   2        334.05        317.90        29.80 o                         
  14   1   2        148.09        148.00        17.61 o                         
  15   1   2       3159.75       3333.43        99.37 o                         
  16   1   2        240.59        246.83        24.37 o                         
  17   1   2         93.10        112.48        16.60 o                         
  18   1   2          5.01          8.53         8.17 o                         
  19   1   2          0.68         11.10        11.87 o                         
 -19   2   2          7.07         -3.38        11.44 o                         
 -18   2   2         29.63         33.74         9.73 o                         
 -17   2   2        299.11        252.74        18.43 o                         
 -16   2   2        307.07        340.77        23.34 o                         
 -15   2   2        307.86        264.07        19.68 o                         
 -14   2   2        256.48        272.71        19.62 o                         
 -13   2   2        356.13        316.02        15.00 o                         
 -12   2   2        254.27        247.56        12.67 o                         
 -11   2   2         19.31         19.33         4.94 o                         
 -10   2   2         95.53        100.20        10.27 o                         
  -9   2   2         89.34         79.63         9.01 o                         
  -8   2   2        970.69       1002.30        31.30 o                         
  -7   2   2        379.42        419.62        19.27 o                         
  -6   2   2        627.54        736.67        23.78 o                         
  -5   2   2         62.37         75.87         7.65 o                         
  -4   2   2        193.90        194.61         8.97 o                         
  -3   2   2       1388.53       1365.42        23.73 o                         
  -2   2   2       5900.66       5747.81        83.32 o                         
  -1   2   2      13243.25      13278.46        81.09 o                         
   0   2   2       8393.41       8291.45        65.98 o                         
   1   2   2       1446.87       1452.99        23.33 o                         
   2   2   2        519.99        545.00        18.80 o                         
   3   2   2       3658.85       3591.40        82.36 o                         
   4   2   2       3249.37       3307.30        50.58 o                         
   5   2   2          5.00          3.28         4.03 o                         
   6   2   2        658.85        644.47        19.89 o                         
   7   2   2       5538.05       5866.78        54.94 o                         
   8   2   2         49.95         47.49         7.35 o                         
   9   2   2          5.42          9.99         5.45 o                         
  10   2   2        175.92        151.39        11.74 o                         
  11   2   2        549.12        541.88        17.30 o                         
  12   2   2         93.46         96.99         7.85 o                         
  13   2   2        178.59        182.92        10.28 o                         
  14   2   2         68.90         59.78        10.06 o                         
  15   2   2         28.07         14.48        11.92 o                         
  16   2   2        165.60        158.03        19.08 o                         
  17   2   2          8.76         22.85         9.68 o                         
  18   2   2         58.23         60.65        15.35 o                         
  19   2   2         72.45         69.81        15.69 o                         
 -19   3   2         13.82         12.93         7.77 o                         
 -18   3   2        208.54        230.19        20.60 o                         
 -17   3   2        130.38        147.97        16.84 o                         
 -16   3   2        209.01        194.52        18.06 o                         
 -15   3   2          3.99         16.58         7.21 o                         
 -14   3   2        416.31        464.79        25.13 o                         
 -13   3   2        133.11        122.84        13.33 o                         
 -12   3   2          0.49         -0.60         6.34 o                         
 -11   3   2        104.50        127.44        12.53 o                         
 -10   3   2        248.17        250.00        16.14 o                         
  -9   3   2        197.48        217.92        14.69 o                         
  -8   3   2         98.05         92.08        10.83 o                         
  -7   3   2         41.19         24.23         6.77 o                         
  -6   3   2        456.97        475.22        20.24 o                         
  -5   3   2        402.17        390.53        23.06 o                         
  -4   3   2        189.07        181.51        10.57 o                         
  -3   3   2        328.62        300.00        16.23 o                         
  -2   3   2        892.57        823.59        16.91 o                         
  -1   3   2        162.23        149.09         6.41 o                         
   0   3   2        598.98        647.85        14.72 o                         
   1   3   2         10.55          1.48         2.24 o                         
   2   3   2        219.48        206.32         6.86 o                         
   3   3   2          0.22         -1.73         2.91 o                         
   4   3   2         69.48         81.95         5.21 o                         
   5   3   2       4018.89       4166.20        54.78 o                         
   6   3   2        203.64        194.14        13.14 o                         
   7   3   2         89.18         70.83        11.59 o                         
   8   3   2        101.02         66.99        11.45 o                         
   9   3   2        724.43        710.62        25.92 o                         
  10   3   2         19.62         16.16         5.27 o                         
  11   3   2         27.36         20.11         5.70 o                         
  12   3   2        489.06        452.67        24.43 o                         
  13   3   2        190.22        191.19        16.73 o                         
  14   3   2         25.50         22.83         9.25 o                         
  15   3   2         67.70         52.91        11.79 o                         
  16   3   2        504.46        441.82        28.44 o                         
  17   3   2        171.69        149.55        17.22 o                         
  18   3   2         54.12         64.11        18.63 o                         
 -18   4   2        228.39        223.69        20.41 o                         
 -17   4   2          7.18         -2.00         7.67 o                         
 -16   4   2         20.73         19.83         8.71 o                         
 -15   4   2         67.69         46.72         9.65 o                         
 -14   4   2         95.25        106.92        22.05 o                         
 -13   4   2        170.11        158.88        14.62 o                         
 -12   4   2          4.71         -0.55         6.26 o                         
 -11   4   2         42.55         56.70        10.33 o                         
 -10   4   2        365.43        379.20        24.34 o                         
  -9   4   2        443.06        456.04        34.76 o                         
  -8   4   2         72.65         70.54        13.03 o                         
  -7   4   2          0.44         -0.81        13.02 o                         
  -6   4   2        206.18        244.41        20.40 o                         
  -5   4   2        586.88        580.06        30.17 o                         
  -4   4   2         40.76         31.54         6.79 o                         
  -3   4   2        200.68        219.98         9.85 o                         
  -2   4   2       1613.42       1735.63        23.59 o                         
  -1   4   2       6236.55       6738.34        71.83 o                         
   0   4   2         88.67         80.50         5.26 o                         
   1   4   2       1172.49       1122.08        17.86 o                         
   2   4   2          9.99         15.10         2.92 o                         
   3   4   2          8.99         11.84         4.13 o                         
   4   4   2        969.09       1009.22        24.39 o                         
   5   4   2          5.17         15.37         3.76 o                         
   6   4   2       1126.41       1252.56        41.17 o                         
   7   4   2          0.04          7.81         7.58 o                         
   8   4   2        230.05        325.72        24.41 o                         
   9   4   2        135.85        149.75        17.58 o                         
  10   4   2         26.76         31.93         7.94 o                         
  11   4   2          2.64         -0.74         6.84 o                         
  12   4   2          1.44          1.98         5.96 o                         
  13   4   2          0.26          4.26         5.86 o                         
  14   4   2        172.95        166.56        15.24 o                         
  15   4   2         22.63         23.88         8.08 o                         
  16   4   2          6.04         12.03         9.36 o                         
  17   4   2         21.71          5.95         9.94 o                         
  18   4   2         53.13         68.02        15.93 o                         
 -17   5   2         12.75         20.35        11.67 o                         
 -16   5   2         24.12         26.80        11.08 o                         
 -15   5   2        162.05        166.15        20.31 o                         
 -14   5   2         28.01         37.60        10.83 o                         
 -13   5   2        188.16        199.52        20.15 o                         
 -12   5   2         89.48        108.37        15.21 o                         
 -11   5   2        276.10        312.82        29.13 o                         
 -10   5   2        122.28        155.60        21.39 o                         
  -9   5   2       1138.06       1245.81        53.81 o                         
  -8   5   2          2.33          5.55         8.81 o                         
  -7   5   2        605.36        574.57        23.46 o                         
  -6   5   2        233.55        188.46        21.18 o                         
  -5   5   2        906.32        954.66        30.02 o                         
  -4   5   2        315.60        366.25        18.06 o                         
  -3   5   2       2310.45       2256.53        29.30 o                         
  -2   5   2       2030.88       2148.70        29.52 o                         
  -1   5   2         47.15         37.02         4.13 o                         
   0   5   2        270.77        308.71        12.29 o                         
   1   5   2         98.86         61.03         4.69 o                         
   2   5   2        561.10        576.91        15.94 o                         
   3   5   2         16.20         13.25         3.34 o                         
   4   5   2       1182.35       1194.73        29.20 o                         
   5   5   2        902.17        863.79        29.54 o                         
   6   5   2        283.35        300.85        18.52 o                         
   7   5   2          5.33          2.45         6.39 o                         
   8   5   2          1.07         -1.59         6.73 o                         
   9   5   2        544.03        507.04        32.55 o                         
  10   5   2         38.54         52.07        10.42 o                         
  11   5   2        136.56        176.44        17.52 o                         
  12   5   2         48.70         65.70        10.44 o                         
  13   5   2        199.04        257.08        21.55 o                         
  14   5   2        597.00        510.43        23.66 o                         
  15   5   2          9.07          6.49         6.44 o                         
  16   5   2         71.92         95.89        12.00 o                         
  17   5   2         62.00         46.08        26.51 o                         
 -16   6   2         14.87         11.50         9.42 o                         
 -15   6   2         14.54         13.80         8.40 o                         
 -14   6   2         24.24         35.14        13.87 o                         
 -13   6   2          0.68         11.18         8.92 o                         
 -12   6   2         70.47         77.72        17.00 o                         
 -11   6   2          1.90         13.12         7.39 o                         
 -10   6   2         95.86        103.69        12.26 o                         
  -9   6   2        562.65        546.13        30.60 o                         
  -8   6   2       1172.49       1157.74        85.28 o                         
  -7   6   2        796.77        789.65        31.25 o                         
  -6   6   2        157.43        199.60        15.46 o                         
  -5   6   2        148.14        172.70        14.27 o                         
  -4   6   2         49.08         54.22         6.45 o                         
  -3   6   2        208.41        235.86        12.25 o                         
  -2   6   2          2.36          8.92         3.49 o                         
  -1   6   2        257.88        221.34        10.49 o                         
   0   6   2        119.56        125.31         7.33 o                         
   1   6   2         20.49         17.16         2.18 o                         
   2   6   2         49.24         45.33         5.11 o                         
   3   6   2         59.24         50.74         5.37 o                         
   4   6   2         73.81         66.20         7.31 o                         
   5   6   2        154.24        164.22        14.62 o                         
   6   6   2        269.04        289.20        19.16 o                         
   7   6   2         13.79          5.45         6.79 o                         
   8   6   2          6.58          7.89         4.15 o                         
   9   6   2        626.75        630.30        29.87 o                         
  10   6   2          0.52         -2.94         9.16 o                         
  11   6   2        550.95        616.33        31.85 o                         
  12   6   2        123.63        106.77        15.34 o                         
  13   6   2         38.97         43.65         9.32 o                         
  14   6   2        256.12        245.46        18.97 o                         
  15   6   2         65.91         96.60        13.14 o                         
  16   6   2          1.17         16.44         9.07 o                         
 -15   7   2        355.10        398.82        31.53 o                         
 -14   7   2         17.33         32.34        13.65 o                         
 -13   7   2         54.06         34.49        15.01 o                         
 -12   7   2         46.10         48.65        14.88 o                         
 -11   7   2         24.51         13.96         9.23 o                         
 -10   7   2       1126.70       1164.38        96.80 o                         
  -9   7   2        405.79        415.89        26.08 o                         
  -8   7   2        241.23        268.46        20.43 o                         
  -7   7   2          7.87          4.17        10.41 o                         
  -6   7   2          0.08         -1.74         6.24 o                         
  -5   7   2        118.61        136.86        11.65 o                         
  -4   7   2         61.23         60.09         6.37 o                         
  -3   7   2        109.28         93.11         8.57 o                         
  -2   7   2        255.28        299.55        13.22 o                         
  -1   7   2         75.03         67.70         6.13 o                         
   0   7   2          7.63          6.60         3.28 o                         
   1   7   2        779.02        819.83        19.52 o                         
   2   7   2        538.59        529.38        21.91 o                         
   3   7   2          0.01          1.16         3.62 o                         
   4   7   2        605.39        575.43        21.43 o                         
   5   7   2        808.56        760.82        27.97 o                         
   6   7   2        117.63        107.34        12.86 o                         
   7   7   2        405.35        409.11        24.96 o                         
   8   7   2        799.71        812.39        35.55 o                         
   9   7   2         94.60         69.47        13.48 o                         
  10   7   2        225.52        254.69        18.47 o                         
  11   7   2          6.25          9.73        14.00 o                         
  12   7   2         25.13         18.30        10.30 o                         
  13   7   2         55.03         32.81        11.96 o                         
  14   7   2          9.48         15.68         7.53 o                         
  15   7   2        173.06        150.84        16.05 o                         
 -14   8   2        234.10        281.09        34.04 o                         
 -13   8   2          7.65         17.94        15.71 o                         
 -12   8   2        197.24        192.46        20.82 o                         
 -11   8   2         82.22         79.88        13.10 o                         
 -10   8   2         29.49         21.84         9.02 o                         
  -9   8   2         71.17         75.14        18.04 o                         
  -8   8   2        395.44        457.16        28.25 o                         
  -7   8   2        698.82        708.17        28.76 o                         
  -6   8   2        101.82        109.46         9.82 o                         
  -5   8   2        141.68        127.55        10.40 o                         
  -4   8   2        204.73        216.27        13.30 o                         
  -3   8   2          4.60          5.45         5.17 o                         
  -2   8   2        230.16        237.37        12.08 o                         
  -1   8   2         10.56          5.40         4.02 o                         
   0   8   2        399.11        425.44        15.98 o                         
   1   8   2        189.65        212.87        12.19 o                         
   2   8   2       1339.98       1384.55        29.88 o                         
   3   8   2         24.62         24.09         5.65 o                         
   4   8   2        103.90        102.65         9.67 o                         
   5   8   2        162.91        162.18        14.46 o                         
   6   8   2         88.27         91.72        11.40 o                         
   7   8   2        234.98        233.01        19.80 o                         
   8   8   2          2.11          6.20         7.61 o                         
   9   8   2         32.73         33.65         9.40 o                         
  10   8   2         12.33          5.43         7.69 o                         
  11   8   2         62.70         53.93        11.58 o                         
  12   8   2        181.51        185.16        17.21 o                         
  13   8   2         11.37         18.97         9.00 o                         
  14   8   2        174.33        171.59        17.96 o                         
 -12   9   2          0.99         -4.20        13.35 o                         
 -11   9   2         57.03         55.87        12.17 o                         
 -10   9   2         13.34         31.10        11.42 o                         
  -9   9   2         24.85         19.03         7.25 o                         
  -8   9   2          6.67          9.71         6.05 o                         
  -7   9   2         25.99         20.45         5.29 o                         
  -6   9   2          5.07         10.23         4.88 o                         
  -5   9   2          2.38          0.24         4.78 o                         
  -4   9   2         36.17         29.42         7.11 o                         
  -3   9   2         69.94         71.72         7.73 o                         
  -2   9   2         55.29         47.50         6.25 o                         
  -1   9   2         74.20         68.02         6.95 o                         
   0   9   2        171.23        164.50        11.46 o                         
   1   9   2         16.39          7.98         4.21 o                         
   2   9   2         34.15         19.07         4.44 o                         
   3   9   2        243.49        262.04        14.29 o                         
   4   9   2        128.28        136.60        11.19 o                         
   5   9   2        854.29        820.22        29.33 o                         
   6   9   2        435.64        440.76        24.50 o                         
   7   9   2         25.09         42.91        11.30 o                         
   8   9   2         77.67         74.30        11.62 o                         
   9   9   2         96.06        100.81        15.50 o                         
  10   9   2          0.31         -7.43         7.43 o                         
  11   9   2         16.88         18.86         8.36 o                         
  12   9   2          2.22         12.28         9.14 o                         
 -10  10   2         75.08         80.04        15.09 o                         
  -9  10   2        173.97        192.94        20.88 o                         
  -8  10   2        141.55        131.99        16.77 o                         
  -7  10   2         39.40         37.88        13.05 o                         
  -6  10   2         71.72         64.39        11.43 o                         
  -5  10   2         95.38         93.42        11.69 o                         
  -4  10   2        435.91        454.03        19.72 o                         
  -3  10   2         13.09          9.31         4.92 o                         
  -2  10   2        159.79        158.04        10.85 o                         
  -1  10   2        387.14        341.74        15.54 o                         
   0  10   2        101.24        107.93         9.92 o                         
   1  10   2         74.33         44.57         7.68 o                         
   2  10   2         18.23          7.16         5.01 o                         
   3  10   2          5.64          1.43         5.46 o                         
   4  10   2        120.44        119.03        12.43 o                         
   5  10   2          0.24         10.15         6.03 o                         
   6  10   2         15.40         27.32        10.37 o                         
   7  10   2        162.66        166.26        16.42 o                         
   8  10   2        135.58        113.35        14.43 o                         
   9  10   2         56.56         47.59        10.84 o                         
  -6  11   2          1.65         -6.87         7.83 o                         
  -5  11   2          3.18         -1.28         6.96 o                         
  -4  11   2          5.41         12.61         7.96 o                         
  -3  11   2          0.58          2.62         7.41 o                         
  -2  11   2          4.36          9.64         6.71 o                         
  -1  11   2         29.82         27.20         8.78 o                         
   0  11   2         54.10         40.04         7.72 o                         
   1  11   2         52.56         45.76         7.02 o                         
   2  11   2         66.88         68.68         9.90 o                         
   3  11   2         16.56         16.30         6.19 o                         
   4  11   2          1.97         -3.16         8.53 o                         
   5  11   2         29.39         35.61         9.41 o                         
 -19   1   3         57.23         43.83        11.84 o                         
 -18   1   3         92.60         71.20        11.46 o                         
 -17   1   3        165.76        175.55        18.06 o                         
 -16   1   3          6.28         12.17         7.69 o                         
 -15   1   3          9.37         21.13         8.92 o                         
 -14   1   3          9.25         10.83         7.39 o                         
 -13   1   3        267.51        238.09        13.05 o                         
 -12   1   3         24.87         16.47         6.81 o                         
 -11   1   3        117.41        104.39         9.34 o                         
 -10   1   3        618.85        603.40        19.00 o                         
  -9   1   3        223.00        211.33        10.47 o                         
  -8   1   3        196.91        203.08         9.92 o                         
  -7   1   3         75.37         42.45         5.00 o                         
  -6   1   3        524.57        478.82        13.88 o                         
  -5   1   3       1552.21       1527.11        23.27 o                         
  -4   1   3        438.18        403.87         9.96 o                         
  -3   1   3      18273.89      18219.86        68.79 o                         
  -2   1   3       6215.87       5986.62        44.37 o                         
  -1   1   3       1624.23       1556.33        21.33 o                         
   0   1   3         43.61         54.25         3.15 o                         
   1   1   3       1699.89       1676.98        26.05 o                         
   2   1   3        307.57        320.90         8.72 o                         
   3   1   3        817.53        824.06        12.36 o                         
   4   1   3       2819.85       2941.56        42.44 o                         
   5   1   3          2.27         16.99         5.33 o                         
   6   1   3         59.00         70.86         8.05 o                         
   7   1   3        173.86        247.51        13.78 o                         
   8   1   3        152.75        142.41        13.97 o                         
   9   1   3        530.53        563.21        18.96 o                         
  10   1   3         24.86         35.05         7.58 o                         
  11   1   3        537.39        556.74        23.34 o                         
  12   1   3         63.83         52.94         8.60 o                         
  13   1   3        540.67        509.20        21.47 o                         
  14   1   3       1098.25       1092.49        56.61 o                         
  15   1   3          4.41         11.03        10.02 o                         
  16   1   3        248.16        249.92        24.55 o                         
  17   1   3        185.98        171.06        21.78 o                         
  18   1   3         18.95         30.81        12.42 o                         
  19   1   3         17.64         26.87         9.65 o                         
 -19   2   3         16.49         11.90        10.29 o                         
 -18   2   3         14.98         10.21         8.83 o                         
 -17   2   3        102.59         95.35        13.83 o                         
 -16   2   3         25.89         27.80         9.41 o                         
 -15   2   3          0.63         -6.26         6.87 o                         
 -14   2   3          0.11          5.73         6.73 o                         
 -13   2   3          7.57          8.05         5.84 o                         
 -12   2   3        105.38        119.40         9.96 o                         
 -11   2   3        231.20        236.01        13.40 o                         
 -10   2   3          4.98          6.20         4.33 o                         
  -9   2   3        837.54        897.46        31.49 o                         
  -8   2   3        995.70       1069.29        32.42 o                         
  -7   2   3         17.49         19.59         5.67 o                         
  -6   2   3        334.62        328.94        15.86 o                         
  -5   2   3         11.60         11.44         3.03 o                         
  -4   2   3        128.77        139.71         6.33 o                         
  -3   2   3          1.03          8.04         3.07 o                         
  -2   2   3        738.71        791.19        16.24 o                         
  -1   2   3        686.31        699.56        11.37 o                         
   0   2   3       2336.94       2285.48        22.44 o                         
   1   2   3         14.34         23.34         2.51 o                         
   2   2   3        165.73        180.00         5.58 o                         
   3   2   3       1178.75       1195.53        27.22 o                         
   4   2   3        952.42        865.22        21.98 o                         
   5   2   3       6240.88       6571.13        65.28 o                         
   6   2   3       2870.15       3243.32        60.73 o                         
   7   2   3          0.11         -0.55         3.22 o                         
   8   2   3       1757.57       1810.34        83.71 o                         
   9   2   3         21.12         23.64         5.03 o                         
  10   2   3        364.83        351.07        16.52 o                         
  11   2   3        284.65        278.54        12.78 o                         
  12   2   3        792.53        752.29        25.80 o                         
  13   2   3        204.93        203.84        15.34 o                         
  14   2   3        377.91        345.30        33.39 o                         
  15   2   3          0.03          9.26        11.23 o                         
  16   2   3        103.20        109.04        20.35 o                         
  17   2   3         26.97         22.54        13.83 o                         
  18   2   3         10.06         33.34        16.66 o                         
 -18   3   3         16.27         21.95         9.35 o                         
 -17   3   3          1.08         19.88         9.41 o                         
 -16   3   3         39.27         43.18        11.51 o                         
 -15   3   3        193.52        196.76        17.93 o                         
 -14   3   3          2.23          4.39         5.93 o                         
 -13   3   3        468.08        488.99        20.20 o                         
 -12   3   3        248.24        280.61        18.44 o                         
 -11   3   3        153.43        136.99        13.23 o                         
 -10   3   3        318.78        357.28        19.10 o                         
  -9   3   3         47.86         57.51         8.51 o                         
  -8   3   3        564.13        575.09        24.52 o                         
  -7   3   3         17.13         14.30         5.47 o                         
  -6   3   3       1160.55       1088.28        34.58 o                         
  -5   3   3        281.99        289.83        10.89 o                         
  -4   3   3        216.14        208.17         9.65 o                         
  -3   3   3       1083.31       1100.83        32.39 o                         
  -2   3   3         45.37         46.45         5.46 o                         
  -1   3   3       2844.18       2983.74        57.77 o                         
   0   3   3       1997.66       1916.75        27.38 o                         
   1   3   3        546.96        505.33         7.85 o                         
   2   3   3        427.40        491.92        11.91 o                         
   3   3   3        280.74        269.34         9.78 o                         
   4   3   3       3911.43       4112.72        44.27 o                         
   5   3   3        684.22        707.00        22.16 o                         
   6   3   3         54.44         44.75         9.24 o                         
   7   3   3         11.96          6.19         6.09 o                         
   8   3   3         75.63         38.08        20.38 o                         
   9   3   3         38.69         64.53         8.58 o                         
  10   3   3          0.09          0.63         5.38 o                         
  11   3   3         95.70         93.54         9.94 o                         
  12   3   3         97.47         91.05        10.32 o                         
  13   3   3         34.35         36.39         6.55 o                         
  14   3   3          7.28         19.58         7.61 o                         
  15   3   3         14.17          1.18         9.69 o                         
  16   3   3        168.61        143.45        18.64 o                         
  17   3   3        117.04        105.68        17.61 o                         
  18   3   3          3.66         25.73        12.03 o                         
 -18   4   3          5.66          7.40         7.49 o                         
 -17   4   3        137.24        132.13        16.08 o                         
 -16   4   3        311.71        306.42        22.51 o                         
 -15   4   3        244.41        266.23        20.75 o                         
 -14   4   3         54.11         51.67        10.25 o                         
 -13   4   3         69.76         61.57        11.47 o                         
 -12   4   3        860.47        958.35        34.09 o                         
 -11   4   3         74.22         85.96        11.63 o                         
 -10   4   3        147.13        152.70        18.42 o                         
  -9   4   3        539.59        536.46        26.48 o                         
  -8   4   3        512.29        505.20        32.46 o                         
  -7   4   3        227.15        241.61        22.76 o                         
  -6   4   3        114.80        113.14        14.26 o                         
  -5   4   3       2275.56       2531.76        65.05 o                         
  -4   4   3        558.90        585.14        13.97 o                         
  -3   4   3        471.77        442.41        23.88 o                         
  -2   4   3        220.94        220.49        14.67 o                         
  -1   4   3        530.70        535.46        15.21 o                         
   0   4   3       1858.77       1776.19        36.88 o                         
   1   4   3        353.27        374.15         9.21 o                         
   2   4   3       1645.09       1588.98        53.81 o                         
   3   4   3        331.18        293.73        12.77 o                         
   4   4   3        376.18        371.57        17.05 o                         
   5   4   3       1460.74       1670.28        38.05 o                         
   6   4   3        200.76        191.10        31.77 o                         
   7   4   3        470.50        413.85        15.63 o                         
   8   4   3        344.68        304.32        34.58 o                         
   9   4   3        455.04        455.91        21.08 o                         
  10   4   3        182.92        185.40        12.12 o                         
  11   4   3        287.31        295.85        19.08 o                         
  12   4   3        268.75        254.54        19.01 o                         
  13   4   3          0.12          1.54         6.15 o                         
  14   4   3        385.74        381.62        21.36 o                         
  15   4   3          4.56         14.22         8.64 o                         
  16   4   3         90.66         63.50        14.17 o                         
  17   4   3         27.43         38.20        15.00 o                         
 -17   5   3        175.42        197.96        22.78 o                         
 -16   5   3         12.75         38.95        12.10 o                         
 -15   5   3          0.11          6.84        11.75 o                         
 -14   5   3         11.28          4.58         7.29 o                         
 -13   5   3         90.45         93.22        15.58 o                         
 -12   5   3         80.06         67.32        13.71 o                         
 -11   5   3        122.95        133.40        16.30 o                         
 -10   5   3        104.58         93.28        17.27 o                         
  -9   5   3        163.62        206.17        23.61 o                         
  -8   5   3        923.38        904.02        45.66 o                         
  -7   5   3          0.80         -8.99         8.99 o                         
  -6   5   3        311.67        367.97        27.30 o                         
  -5   5   3         36.96         38.27         5.97 o                         
  -4   5   3          2.07         10.36         2.42 o                         
  -3   5   3        648.05        696.29        15.35 o                         
  -2   5   3        209.96        230.20        11.33 o                         
  -1   5   3          0.69         -2.96         2.96 o                         
   1   5   3         73.27         51.29         5.04 o                         
   2   5   3        160.95        137.05         7.32 o                         
   3   5   3          1.65          1.06         3.23 o                         
   4   5   3        104.17        123.41        10.12 o                         
   5   5   3        138.46        146.66        13.03 o                         
   6   5   3        251.71        277.74        17.39 o                         
   7   5   3        571.53        559.40        16.99 o                         
   8   5   3        380.10        379.21        21.97 o                         
   9   5   3        305.81        286.04        20.06 o                         
  10   5   3        109.43         89.93        13.54 o                         
  11   5   3        285.84        312.79        19.71 o                         
  12   5   3        217.37        220.37        14.50 o                         
  13   5   3        196.22        206.34        18.57 o                         
  14   5   3         11.84         22.64        11.97 o                         
  15   5   3          6.99         -0.40         9.25 o                         
  16   5   3          0.65         -8.10         9.86 o                         
  17   5   3         10.48          7.74         9.26 o                         
 -16   6   3          1.08          5.41         8.70 o                         
 -15   6   3          5.58         -1.36         9.09 o                         
 -14   6   3          0.21         17.18        10.24 o                         
 -13   6   3         94.23        119.10        17.03 o                         
 -12   6   3         32.26         29.52        11.75 o                         
 -11   6   3        371.92        382.50        34.29 o                         
 -10   6   3         15.79         36.79        13.75 o                         
  -9   6   3          1.02          1.51         8.57 o                         
  -8   6   3        715.94        747.74        44.01 o                         
  -7   6   3         12.54         11.59         7.42 o                         
  -6   6   3         88.71         70.08         9.48 o                         
  -5   6   3         59.54         68.07         8.21 o                         
  -4   6   3          0.61          3.94         3.18 o                         
  -3   6   3         40.95         33.64         5.09 o                         
  -2   6   3        426.17        390.77        15.11 o                         
  -1   6   3        865.12        863.57        20.40 o                         
   0   6   3          7.45          3.39         3.14 o                         
   1   6   3          3.14          5.20         3.74 o                         
   2   6   3          7.37          6.77         3.50 o                         
   3   6   3        509.64        474.31        14.26 o                         
   4   6   3         35.28         27.24         5.27 o                         
   5   6   3         50.39         38.94         6.56 o                         
   6   6   3       2100.75       2088.24        44.89 o                         
   7   6   3       1624.73       1719.67        47.29 o                         
   8   6   3         89.89         88.22        10.52 o                         
   9   6   3          1.45          0.80         5.84 o                         
  10   6   3         79.83         86.46        15.50 o                         
  11   6   3        420.86        385.96        25.65 o                         
  12   6   3          2.66         15.16         8.84 o                         
  13   6   3        512.09        494.61        22.72 o                         
  14   6   3         46.23         49.14        10.95 o                         
  15   6   3        203.61        259.90        25.69 o                         
  16   6   3         86.34         74.40        15.57 o                         
 -15   7   3        113.85        155.18        21.82 o                         
 -14   7   3        439.38        497.52        35.18 o                         
 -13   7   3         24.29         35.55        14.09 o                         
 -12   7   3         25.95         26.98        13.93 o                         
 -11   7   3        946.63       1091.28        58.85 o                         
 -10   7   3       1694.19       1825.68        74.40 o                         
  -9   7   3         15.19         20.00         9.46 o                         
  -8   7   3        167.65        151.21        14.94 o                         
  -7   7   3        201.87        244.12        19.50 o                         
  -6   7   3        206.09        223.31        17.75 o                         
  -5   7   3         16.29         18.00         4.73 o                         
  -4   7   3         87.10         91.13         8.53 o                         
  -3   7   3        424.17        421.68        17.25 o                         
  -2   7   3        190.70        172.85        11.02 o                         
  -1   7   3          0.01         -0.04         4.83 o                         
   0   7   3          0.03         -0.55         3.16 o                         
   1   7   3          2.58          7.30         3.51 o                         
   2   7   3          0.49          3.09         2.80 o                         
   3   7   3        103.05         97.99         7.45 o                         
   4   7   3          3.59         10.50         6.94 o                         
   5   7   3        642.15        634.53        25.68 o                         
   6   7   3        676.63        697.72        27.83 o                         
   7   7   3        998.28        999.01        34.16 o                         
   8   7   3        240.39        246.41        19.72 o                         
   9   7   3        577.36        526.30        29.85 o                         
  10   7   3         46.74         36.22         8.58 o                         
  11   7   3        292.18        295.75        20.85 o                         
  12   7   3          2.94         -2.08         6.92 o                         
  13   7   3         25.20         29.21         9.00 o                         
  14   7   3          8.15         21.24         9.13 o                         
  15   7   3         24.27         40.81        10.42 o                         
 -13   8   3        229.77        266.95        36.27 o                         
 -12   8   3        214.68        237.97        22.63 o                         
 -11   8   3          6.72         11.09         8.92 o                         
 -10   8   3         82.98         61.29        12.17 o                         
  -9   8   3          1.16         -0.29         6.05 o                         
  -8   8   3         58.73         50.58        12.81 o                         
  -7   8   3          8.50         11.14         4.99 o                         
  -6   8   3        153.05        168.97        11.60 o                         
  -5   8   3         37.54         42.11         9.52 o                         
  -4   8   3         53.65         66.64         8.17 o                         
  -3   8   3         52.20         56.84         7.36 o                         
  -2   8   3         35.13         45.08         6.84 o                         
  -1   8   3        264.61        261.20        12.07 o                         
   0   8   3         11.78          3.74         3.64 o                         
   1   8   3        212.45        205.91        11.71 o                         
   2   8   3         23.09         32.72         5.38 o                         
   3   8   3        307.04        279.26        12.73 o                         
   4   8   3        643.07        604.84        23.45 o                         
   5   8   3        559.96        550.96        27.11 o                         
   6   8   3         64.49         56.57         9.17 o                         
   7   8   3         53.84         47.05        13.28 o                         
   8   8   3         75.61         71.77        10.77 o                         
   9   8   3          0.01         -8.05         8.05 o                         
  10   8   3         66.04         65.46        13.34 o                         
  11   8   3          0.49         -3.44         8.31 o                         
  12   8   3          8.54          5.58        12.97 o                         
  13   8   3          1.73          7.19         8.89 o                         
 -11   9   3          3.27         23.54        14.06 o                         
 -10   9   3         20.22         31.97        11.26 o                         
  -9   9   3        109.18        127.29        18.06 o                         
  -8   9   3          0.14          9.75         7.76 o                         
  -7   9   3        287.29        304.66        24.81 o                         
  -6   9   3         59.07         67.65        12.38 o                         
  -5   9   3         29.52         17.49         8.04 o                         
  -4   9   3         16.13         13.95         5.89 o                         
  -3   9   3          6.57          6.70         4.99 o                         
  -2   9   3         69.97         84.65         8.30 o                         
  -1   9   3         37.70         39.37         5.45 o                         
   0   9   3          0.63          7.09         4.39 o                         
   1   9   3         50.69         52.80         6.87 o                         
   2   9   3        558.70        537.22        19.74 o                         
   3   9   3          5.42         13.77         5.62 o                         
   4   9   3        765.54        770.33        25.96 o                         
   5   9   3        615.23        665.69        29.41 o                         
   6   9   3        228.81        216.08        17.30 o                         
   7   9   3         34.88         44.05         9.56 o                         
   8   9   3         48.59         49.80         9.36 o                         
   9   9   3         35.58         50.30        10.64 o                         
  10   9   3         59.84         48.81        10.57 o                         
  11   9   3         76.61         80.28        15.35 o                         
  -9  10   3          9.97         39.83        14.13 o                         
  -8  10   3         11.82         26.13         9.63 o                         
  -7  10   3         16.49         21.53         8.33 o                         
  -6  10   3          6.13          5.07         7.54 o                         
  -5  10   3          0.01         -3.08         7.71 o                         
  -4  10   3          8.75         21.51         8.68 o                         
  -3  10   3          0.99         -3.91         5.32 o                         
  -2  10   3        160.20        145.61        12.95 o                         
  -1  10   3        377.51        378.87        18.17 o                         
   0  10   3         11.05          7.28         7.13 o                         
   1  10   3         14.45         10.95         6.01 o                         
   2  10   3          7.18          6.22         5.65 o                         
   3  10   3         49.94         52.40         8.52 o                         
   4  10   3         12.03         12.12         5.63 o                         
   5  10   3         66.02         62.52         9.48 o                         
   6  10   3        102.70         97.82        11.72 o                         
   7  10   3         17.33         13.53         8.65 o                         
   8  10   3         15.13         30.27         8.29 o                         
  -4  11   3         44.78         40.36         9.85 o                         
  -3  11   3         11.60         29.16         7.87 o                         
  -2  11   3          0.24         13.45         6.73 o                         
  -1  11   3         71.71         85.29        12.81 o                         
   0  11   3          0.05          3.15         6.98 o                         
   1  11   3          0.79         10.69         6.48 o                         
   2  11   3         20.89         12.09         6.73 o                         
   3  11   3         11.21         26.56         8.56 o                         
   4  11   3          0.15          8.44         7.82 o                         
 -19   0   4          0.29          0.88        13.15 o                         
 -18   0   4         29.89         49.41        17.45 o                         
 -17   0   4          0.05          9.32        28.31 o                         
 -16   0   4        651.54        676.46        47.39 o                         
 -15   0   4        122.47        113.73        15.84 o                         
 -14   0   4         35.40         26.15         7.21 o                         
 -13   0   4          3.30          0.01         5.71 o                         
 -12   0   4         38.70         47.36         7.80 o                         
 -11   0   4         31.74         47.86        10.15 o                         
 -10   0   4        717.64        668.75        23.87 o                         
  -9   0   4       1522.21       1455.42        37.63 o                         
  -8   0   4       3180.50       3135.62        57.85 o                         
  -7   0   4       3514.81       3535.69        54.16 o                         
  -6   0   4       5144.20       5557.29        65.05 o                         
  -5   0   4       9789.01       9610.86        81.81 o                         
  -4   0   4        234.69        204.90         9.51 o                         
  -3   0   4       1950.74       1911.99        28.93 o                         
  -2   0   4        531.53        446.47        13.24 o                         
  -1   0   4         22.22         32.27         3.51 o                         
   0   0   4          9.64          3.67         1.97 o                         
   1   0   4         12.91          8.25         2.58 o                         
   2   0   4         21.51         14.18         2.97 o                         
   3   0   4        929.67        947.58        27.80 o                         
   4   0   4         51.25         50.63         7.94 o                         
   5   0   4       1014.82       1137.46        34.17 o                         
   6   0   4       4459.20       4940.01       108.41 o                         
   7   0   4       4078.92       4460.76       102.78 o                         
   8   0   4          2.23          1.66         6.58 o                         
   9   0   4          3.90         13.38        11.03 o                         
  10   0   4       1351.75       1342.26        44.58 o                         
  11   0   4       1585.25       1529.80        47.74 o                         
  12   0   4       2861.73       2936.92        66.19 o                         
  13   0   4        935.86        873.55        36.32 o                         
  14   0   4        543.36        562.65        59.54 o                         
  15   0   4         65.41         48.56        20.46 o                         
  16   0   4        213.23        193.55        38.30 o                         
  17   0   4        117.62        134.04        34.50 o                         
  18   0   4        229.33        281.60        48.98 o                         
 -18   1   4         26.26         20.31         9.78 o                         
 -17   1   4         17.73         32.28         9.59 o                         
 -16   1   4          3.08          6.24         7.71 o                         
 -15   1   4          0.17          1.00         6.22 o                         
 -14   1   4         71.64         73.48         8.71 o                         
 -13   1   4          2.03          0.98         5.07 o                         
 -12   1   4         17.69         11.65         5.51 o                         
 -11   1   4         72.71         80.35         7.52 o                         
 -10   1   4         31.61         34.70         5.47 o                         
  -9   1   4        245.89        245.64        12.06 o                         
  -8   1   4         52.62         49.46         5.90 o                         
  -7   1   4          2.26          2.63         3.68 o                         
  -6   1   4        927.56        915.85        20.24 o                         
  -5   1   4       1470.52       1635.10        25.69 o                         
  -4   1   4       3552.06       3636.03        28.25 o                         
  -3   1   4        570.40        500.21        11.80 o                         
  -2   1   4        106.18         99.09         4.34 o                         
  -1   1   4       1015.21       1044.07        25.58 o                         
   0   1   4        358.56        417.89         9.98 o                         
   1   1   4        189.21        180.20         6.09 o                         
   2   1   4        211.13        180.12         7.19 o                         
   3   1   4        320.15        346.53         9.46 o                         
   4   1   4        869.91       1033.28        20.02 o                         
   5   1   4        383.82        413.31        13.36 o                         
   6   1   4        536.06        596.53        20.27 o                         
   7   1   4        596.98        639.36        21.44 o                         
   8   1   4        345.27        339.08        18.07 o                         
   9   1   4          4.94          4.29         4.13 o                         
  10   1   4         36.49         34.48         6.71 o                         
  11   1   4         60.99         44.18         7.38 o                         
  12   1   4        621.25        612.26        27.51 o                         
  13   1   4        658.20        674.19        28.64 o                         
  14   1   4        112.04         78.64        13.40 o                         
  15   1   4          8.10         16.77        28.28 o                         
  16   1   4        124.22        107.23        20.77 o                         
  17   1   4          2.18         24.09        13.44 o                         
  18   1   4          6.87         28.78        16.20 o                         
 -18   2   4          9.70         17.29         9.43 o                         
 -17   2   4          3.10          2.09         7.30 o                         
 -16   2   4          0.89         -0.19         9.76 o                         
 -15   2   4        115.17         96.65        13.11 o                         
 -14   2   4         89.73        104.81        10.84 o                         
 -13   2   4        409.30        438.91        19.55 o                         
 -12   2   4        389.26        395.72        18.05 o                         
 -11   2   4          0.61         -3.38         5.16 o                         
 -10   2   4          5.95         12.17         5.30 o                         
  -9   2   4         58.54         35.64         9.43 o                         
  -8   2   4        856.96        884.49        22.87 o                         
  -7   2   4        172.48        175.03        12.09 o                         
  -6   2   4       1594.76       1592.20        66.11 o                         
  -5   2   4        823.72        903.05        32.84 o                         
  -4   2   4          9.01         10.16         2.66 o                         
  -3   2   4       1080.11       1201.68        28.57 o                         
  -2   2   4         38.13         27.16         8.19 o                         
  -1   2   4        162.13        134.43         6.79 o                         
   0   2   4        302.22        277.45         9.83 o                         
   1   2   4         97.60         90.62         4.44 o                         
   2   2   4          6.99         10.22         3.04 o                         
   3   2   4         81.54         51.69         6.75 o                         
   4   2   4       1127.73       1146.35        22.55 o                         
   5   2   4       1390.74       1475.61        35.51 o                         
   6   2   4        211.72        208.94        16.04 o                         
   7   2   4        196.11        165.79        15.95 o                         
   8   2   4          0.03          3.43         6.07 o                         
   9   2   4          0.67         12.33         7.20 o                         
  10   2   4        365.55        329.27        22.01 o                         
  11   2   4       1308.39       1239.96        43.49 o                         
  12   2   4        428.61        412.17        26.80 o                         
  13   2   4       2110.78       2133.84        50.66 o                         
  14   2   4        331.99        301.69        25.09 o                         
  15   2   4         22.37         45.49        12.61 o                         
  16   2   4         14.19         18.88        12.48 o                         
  17   2   4         92.05        110.70        18.61 o                         
  18   2   4        120.40        133.87        19.94 o                         
 -18   3   4        147.36        146.13        17.22 o                         
 -17   3   4         74.42         84.82        13.69 o                         
 -16   3   4        142.18        137.72        15.41 o                         
 -15   3   4         11.53         11.14         6.67 o                         
 -14   3   4        199.73        184.70        13.79 o                         
 -13   3   4         13.43         24.16         8.04 o                         
 -12   3   4         16.63         33.26         7.30 o                         
 -11   3   4          6.16         10.69         5.59 o                         
 -10   3   4         20.18         32.45         7.35 o                         
  -9   3   4          3.93          2.41         5.88 o                         
  -8   3   4        100.70         94.92        11.08 o                         
  -7   3   4        778.57        783.12        26.87 o                         
  -6   3   4        325.08        277.15        13.89 o                         
  -5   3   4        172.37        166.72        22.99 o                         
  -4   3   4       4774.45       4918.65        98.03 o                         
  -3   3   4       6993.51       6745.08        72.57 o                         
  -2   3   4       5900.31       6031.62        67.55 o                         
  -1   3   4        177.17        160.93        10.02 o                         
   0   3   4         60.88         56.62         3.90 o                         
   1   3   4         29.48         13.56         2.31 o                         
   2   3   4         55.02         46.03         3.69 o                         
   3   3   4         16.96         26.74         3.41 o                         
   4   3   4        500.50        464.19        15.34 o                         
   5   3   4       2009.43       2081.52        44.45 o                         
   6   3   4          0.05         -4.74         4.74 o                         
   7   3   4         89.70         77.11        10.00 o                         
   8   3   4        234.13        245.99        11.66 o                         
   9   3   4        218.92        206.66        11.21 o                         
  10   3   4          3.31          3.39         4.66 o                         
  11   3   4        543.71        460.22        32.08 o                         
  12   3   4        228.78        199.76        13.69 o                         
  13   3   4        322.99        324.53        24.96 o                         
  14   3   4        792.64        702.67        48.30 o                         
  15   3   4         49.83         43.25        11.80 o                         
  16   3   4        369.27        369.69        33.45 o                         
  17   3   4         58.17         35.92        11.84 o                         
 -17   4   4         35.58         24.16         9.15 o                         
 -16   4   4         13.02          6.05         7.04 o                         
 -15   4   4        120.30         99.76        13.28 o                         
 -14   4   4         32.51         33.28         7.67 o                         
 -13   4   4        116.89        121.69        13.97 o                         
 -12   4   4         66.28         84.55        11.77 o                         
 -11   4   4        223.12        219.06        16.56 o                         
 -10   4   4         76.94         76.48        10.59 o                         
  -9   4   4        163.01        174.52        21.59 o                         
  -8   4   4          5.50          3.81        10.68 o                         
  -7   4   4        106.58        119.34        16.54 o                         
  -6   4   4        128.03         98.56         9.63 o                         
  -5   4   4         22.96         21.28         5.52 o                         
  -4   4   4         25.80         12.04         5.04 o                         
  -3   4   4       1594.92       1643.48        42.48 o                         
  -2   4   4         83.69         81.09         9.93 o                         
  -1   4   4          2.17         -4.79         5.78 o                         
   0   4   4        253.40        276.79        13.61 o                         
   1   4   4        282.16        232.92         7.21 o                         
   2   4   4          0.44         -1.50         2.59 o                         
   3   4   4        249.59        290.31        11.32 o                         
   4   4   4        470.41        513.32        19.66 o                         
   5   4   4         36.98         34.46         8.57 o                         
   6   4   4        235.79        254.08        13.20 o                         
   7   4   4        105.17        111.12        12.13 o                         
   8   4   4        307.40        282.55        19.16 o                         
   9   4   4          8.93         20.24        12.83 o                         
  10   4   4          4.07          9.79         6.32 o                         
  11   4   4         89.34        105.49        10.20 o                         
  12   4   4         57.59         53.70        12.15 o                         
  13   4   4          0.73          6.34        11.34 o                         
  14   4   4         20.18         16.76         9.61 o                         
  15   4   4         36.24         31.03        12.62 o                         
  16   4   4         10.17          7.71        11.96 o                         
  17   4   4          1.03         -5.28         9.97 o                         
 -16   5   4         73.62         71.91        14.11 o                         
 -15   5   4         31.83         29.76        10.69 o                         
 -14   5   4          4.31         -4.95         9.02 o                         
 -13   5   4         46.55         84.77        15.16 o                         
 -12   5   4        222.44        218.30        21.69 o                         
 -11   5   4        866.28        902.23        40.90 o                         
 -10   5   4        712.58        736.44        44.39 o                         
  -9   5   4        414.71        367.80        30.86 o                         
  -8   5   4         29.49         25.41         9.45 o                         
  -7   5   4        137.64        118.75        16.14 o                         
  -6   5   4         27.05         18.50         4.02 o                         
  -5   5   4        364.39        317.89        19.77 o                         
  -4   5   4         70.11         62.86        12.74 o                         
  -3   5   4         19.91         53.22         9.00 o                         
  -2   5   4        820.46        809.30        30.97 o                         
  -1   5   4         29.68         30.92         5.48 o                         
   0   5   4       1350.82       1372.98        32.89 o                         
   1   5   4        376.71        358.97        12.21 o                         
   2   5   4        479.08        458.93        14.57 o                         
   3   5   4        514.58        477.72        17.72 o                         
   4   5   4       2274.94       2309.22        40.33 o                         
   5   5   4        701.37        696.31        23.58 o                         
   6   5   4        460.47        456.22        17.78 o                         
   7   5   4        230.31        204.79        11.62 o                         
   8   5   4         90.50         90.37        10.29 o                         
   9   5   4        900.27        926.40        36.16 o                         
  10   5   4          1.60          9.93         7.64 o                         
  11   5   4        186.18        194.56        14.15 o                         
  12   5   4        211.21        233.17        21.06 o                         
  13   5   4         16.24         28.51        10.78 o                         
  14   5   4         40.51         56.39        13.23 o                         
  15   5   4         36.31         44.81        12.48 o                         
  16   5   4         90.32         95.85        16.82 o                         
 -15   6   4         53.29         84.64        16.35 o                         
 -14   6   4          0.41         -9.83        14.57 o                         
 -13   6   4          9.23         30.71        12.07 o                         
 -12   6   4         36.81         61.72        13.96 o                         
 -11   6   4          2.61         13.51        10.60 o                         
 -10   6   4        140.02        144.33        21.40 o                         
  -9   6   4          3.53          0.20         7.99 o                         
  -8   6   4        486.57        483.46        35.27 o                         
  -7   6   4        162.39        154.56        18.59 o                         
  -6   6   4        248.64        214.39        15.13 o                         
  -5   6   4         55.70         63.39         9.23 o                         
  -4   6   4         22.15         14.99         3.33 o                         
  -3   6   4        162.18        132.97        10.79 o                         
  -2   6   4          5.37          8.53         3.38 o                         
  -1   6   4        388.01        392.25        14.25 o                         
   0   6   4        209.92        186.92        11.35 o                         
   1   6   4        329.16        291.49         8.94 o                         
   2   6   4         96.56         91.32         5.28 o                         
   3   6   4         49.59         48.46         6.06 o                         
   4   6   4        274.09        285.61        14.23 o                         
   5   6   4       1148.87       1089.52        31.45 o                         
   6   6   4        926.93        929.21        30.16 o                         
   7   6   4        314.35        316.16        18.33 o                         
   8   6   4         88.07         65.18         9.74 o                         
   9   6   4         49.10         49.24         7.31 o                         
  10   6   4         35.33         57.34         8.92 o                         
  11   6   4        107.80        103.54        15.44 o                         
  12   6   4        107.35         57.10        13.33 o                         
  13   6   4          3.49         14.87        13.21 o                         
  14   6   4          9.00         -0.88        10.75 o                         
  15   6   4          3.88         26.24         9.26 o                         
 -14   7   4         14.60         19.37        10.66 o                         
 -13   7   4         41.05         75.77        16.83 o                         
 -12   7   4        135.94        174.05        25.09 o                         
 -11   7   4         12.57          3.46        14.73 o                         
 -10   7   4        298.86        288.17        21.23 o                         
  -9   7   4          6.85          0.93         5.85 o                         
  -8   7   4        209.09        175.58        14.01 o                         
  -7   7   4         31.99         30.89         6.39 o                         
  -6   7   4        186.17        176.41        10.27 o                         
  -5   7   4        172.37        147.03        10.97 o                         
  -4   7   4        402.18        404.91        17.37 o                         
  -3   7   4        128.30        128.88         9.33 o                         
  -2   7   4          3.24          1.90         6.29 o                         
  -1   7   4         29.85         25.16         5.22 o                         
   0   7   4          8.60         10.05         3.03 o                         
   1   7   4         57.79         57.56         5.06 o                         
   2   7   4        277.53        293.15        11.42 o                         
   3   7   4          0.00         -0.31         3.48 o                         
   4   7   4        400.16        384.61        17.73 o                         
   5   7   4          5.37          5.78         6.30 o                         
   6   7   4        301.78        307.52        18.57 o                         
   7   7   4          5.11          3.82         6.12 o                         
   8   7   4         34.43         37.73         8.60 o                         
   9   7   4        123.92        137.05        14.46 o                         
  10   7   4         99.08         86.27        14.10 o                         
  11   7   4         58.18         41.49         8.79 o                         
  12   7   4          1.42         14.92         7.37 o                         
  13   7   4        234.19        210.35        19.25 o                         
  14   7   4          0.18          6.08         8.40 o                         
 -13   8   4         85.76         84.72        28.78 o                         
 -12   8   4         43.46         52.03        15.09 o                         
 -11   8   4          7.83         -3.88        10.36 o                         
 -10   8   4         15.03         13.18        11.71 o                         
  -9   8   4         27.58         50.59        11.58 o                         
  -8   8   4         31.04         27.95         9.18 o                         
  -7   8   4          1.42          0.22         8.11 o                         
  -6   8   4         10.74         16.08         8.91 o                         
  -5   8   4         10.04         11.55         7.24 o                         
  -4   8   4        198.86        219.91        19.98 o                         
  -3   8   4         75.58         66.86        10.57 o                         
  -2   8   4        215.58        183.73        11.80 o                         
  -1   8   4        291.62        272.85        14.61 o                         
   0   8   4       1669.89       1738.34        33.01 o                         
   1   8   4          9.65         16.57         5.65 o                         
   2   8   4       1535.61       1531.75        30.97 o                         
   3   8   4        366.22        324.88        15.99 o                         
   4   8   4        149.67        145.57        11.72 o                         
   5   8   4         35.95         34.95         7.53 o                         
   6   8   4         13.98         11.32         6.62 o                         
   7   8   4         94.08         88.66        11.28 o                         
   8   8   4          6.56         13.90         6.96 o                         
   9   8   4        155.35        164.53        16.10 o                         
  10   8   4         30.30         44.17         9.62 o                         
  11   8   4         44.99         28.07         8.09 o                         
  12   8   4          0.02          6.63         6.42 o                         
 -11   9   4          0.17         13.47        11.48 o                         
 -10   9   4         43.30         38.31        10.91 o                         
  -9   9   4          3.18          5.83         7.34 o                         
  -8   9   4         19.35         12.26         7.84 o                         
  -7   9   4         26.99         16.48        14.22 o                         
  -6   9   4          5.33         20.06        10.35 o                         
  -5   9   4          5.47         -5.82         9.51 o                         
  -4   9   4         11.00          4.34         6.51 o                         
  -3   9   4         89.77         85.08        12.13 o                         
  -2   9   4        233.65        214.44        18.13 o                         
  -1   9   4          4.32          4.65         5.92 o                         
   0   9   4        282.99        266.59        19.45 o                         
   1   9   4        209.89        188.01        17.16 o                         
   2   9   4         45.54         41.65         6.83 o                         
   3   9   4         63.38         72.32         9.27 o                         
   4   9   4         29.08         24.18         5.94 o                         
   5   9   4         14.97         27.22         7.68 o                         
   6   9   4         13.11          7.36         5.76 o                         
   7   9   4          9.73         14.24         6.42 o                         
   8   9   4          8.18         16.37         6.85 o                         
   9   9   4         11.69         11.16         6.78 o                         
  10   9   4          6.77         17.58         7.80 o                         
  -8  10   4          1.58         12.79         8.87 o                         
  -7  10   4         19.26          8.93         8.02 o                         
  -6  10   4          7.89          7.71         8.66 o                         
  -5  10   4        100.27        106.69        15.68 o                         
  -4  10   4         70.57         92.46        14.80 o                         
  -3  10   4         97.18         83.54        10.82 o                         
  -2  10   4          4.11         20.67         7.32 o                         
  -1  10   4        224.46        228.85        19.03 o                         
   0  10   4          2.56          9.25         6.71 o                         
   1  10   4        117.90        114.57        13.81 o                         
   2  10   4          2.14          0.04         8.04 o                         
   3  10   4         24.26         35.58         9.25 o                         
   4  10   4          0.63         -0.62         7.88 o                         
   5  10   4          5.51         22.88         8.86 o                         
   6  10   4        134.68        144.68        14.49 o                         
   7  10   4         49.94         64.28        11.34 o                         
  -1  11   4          0.52         13.52         9.35 o                         
   0  11   4          2.04          2.75         6.91 o                         
 -18   1   5        107.74         84.72        12.90 o                         
 -17   1   5         30.39         46.80         9.90 o                         
 -16   1   5         41.70         38.05         9.02 o                         
 -15   1   5          0.03          7.69         6.16 o                         
 -14   1   5         18.40         23.27         6.39 o                         
 -13   1   5         73.78         92.12         8.35 o                         
 -12   1   5        111.30        129.94         9.44 o                         
 -11   1   5        263.81        247.51        11.98 o                         
 -10   1   5        227.42        221.64        10.52 o                         
  -9   1   5        277.80        264.65        11.12 o                         
  -8   1   5        136.08        127.43         8.42 o                         
  -7   1   5        663.79        647.77        15.58 o                         
  -6   1   5        100.37         58.17        16.30 o                         
  -5   1   5        637.25        723.09        17.07 o                         
  -4   1   5        325.76        346.62        11.26 o                         
  -3   1   5       1869.07       1826.51        23.42 o                         
  -2   1   5        706.49        613.22        12.18 o                         
  -1   1   5        488.10        494.65        17.24 o                         
   0   1   5       1011.06       1020.86        18.85 o                         
   1   1   5       2172.34       2156.70        28.08 o                         
   2   1   5         68.87         69.66         8.22 o                         
   3   1   5       1816.57       1960.30        40.96 o                         
   4   1   5       2692.90       2588.41        89.79 o                         
   5   1   5        319.58        310.50        15.17 o                         
   6   1   5        504.20        534.21        24.84 o                         
   7   1   5        102.03         85.50        15.31 o                         
   8   1   5        978.99        849.83        43.21 o                         
   9   1   5        468.85        388.75        36.20 o                         
  10   1   5        165.59        139.90        16.38 o                         
  11   1   5       1047.06       1055.41        47.81 o                         
  12   1   5         22.70         18.32         9.22 o                         
  13   1   5          0.31         -1.16        10.72 o                         
  14   1   5          9.12          1.47        11.48 o                         
  15   1   5         16.33         16.49        10.58 o                         
  16   1   5        149.38        158.80        20.22 o                         
  17   1   5         27.07         40.32        14.13 o                         
 -18   2   5          5.98          7.59         7.44 o                         
 -17   2   5         13.29         21.90         9.47 o                         
 -16   2   5         53.23         52.54        11.30 o                         
 -15   2   5        102.77        128.69        14.49 o                         
 -14   2   5         72.98         77.35         9.91 o                         
 -13   2   5         19.14         18.63         6.36 o                         
 -12   2   5         12.14         13.93         5.76 o                         
 -11   2   5          2.49          8.07         5.98 o                         
 -10   2   5        641.31        613.20        19.93 o                         
  -9   2   5         28.45         26.49         6.76 o                         
  -8   2   5        489.99        466.26        18.74 o                         
  -7   2   5        277.00        250.58        12.79 o                         
  -6   2   5       1190.41       1161.21        28.36 o                         
  -5   2   5       1236.28       1239.91        22.93 o                         
  -4   2   5        253.27        214.97         7.88 o                         
  -3   2   5        899.24        836.65        26.13 o                         
  -2   2   5        337.61        281.91        19.63 o                         
  -1   2   5        354.24        258.10         8.22 o                         
   0   2   5         45.52         38.12         3.88 o                         
   1   2   5        168.15        154.71         7.44 o                         
   2   2   5          1.33          1.26         2.55 o                         
   3   2   5        189.27        176.40        10.54 o                         
   4   2   5        244.59        204.72        20.89 o                         
   5   2   5        204.64        201.23        13.92 o                         
   6   2   5         85.16         75.55         6.25 o                         
   7   2   5        517.30        525.72        18.96 o                         
   8   2   5          0.01          1.03         5.53 o                         
   9   2   5        677.43        632.06        25.37 o                         
  10   2   5          1.85          7.14         8.17 o                         
  11   2   5       1311.14       1283.78        48.95 o                         
  12   2   5        505.36        475.06        29.15 o                         
  13   2   5         53.44         42.10        11.60 o                         
  14   2   5          2.10         -3.89         7.92 o                         
  15   2   5         46.68         37.67        10.97 o                         
  16   2   5         56.27         74.15        14.35 o                         
  17   2   5         26.98         30.23        12.28 o                         
 -17   3   5        100.93        107.52        15.09 o                         
 -16   3   5         42.15         67.93        11.49 o                         
 -15   3   5        422.23        412.20        25.31 o                         
 -14   3   5          4.41          7.37         8.66 o                         
 -13   3   5        316.68        316.31        17.57 o                         
 -12   3   5         10.29          8.32         6.57 o                         
 -11   3   5        146.28        135.65        11.57 o                         
 -10   3   5         73.28         53.93         7.71 o                         
  -9   3   5         50.42         60.53         7.99 o                         
  -8   3   5         25.93         10.11         6.24 o                         
  -7   3   5        243.76        266.08        14.41 o                         
  -6   3   5         81.44         58.24         7.45 o                         
  -5   3   5         18.78         27.40         4.30 o                         
  -4   3   5          9.04         12.35         5.01 o                         
  -3   3   5       1742.58       1746.23        34.55 o                         
  -2   3   5         28.47          8.14         4.16 o                         
  -1   3   5         70.19         52.34         5.63 o                         
   0   3   5        429.54        368.76        24.58 o                         
   1   3   5        323.21        293.99        11.30 o                         
   2   3   5       1174.71       1040.89        96.81 o                         
   3   3   5        230.68        250.02        11.65 o                         
   4   3   5        626.83        557.72        17.80 o                         
   5   3   5        484.06        436.69        64.82 o                         
   6   3   5         36.36         55.46         6.10 o                         
   7   3   5         79.13         93.30         8.74 o                         
   8   3   5        323.96        266.14        27.69 o                         
   9   3   5         66.64         52.06         8.30 o                         
  10   3   5         10.98         13.24         6.40 o                         
  11   3   5         11.24         14.83         7.61 o                         
  12   3   5          7.45         21.14         7.34 o                         
  13   3   5         13.50         36.58         8.64 o                         
  14   3   5         78.58         79.19        14.74 o                         
  15   3   5         40.60         59.39        14.28 o                         
  16   3   5          5.54          9.62         9.99 o                         
 -16   4   5          9.09          1.40        11.26 o                         
 -15   4   5         15.31         16.41        11.39 o                         
 -14   4   5          9.79         21.53         6.64 o                         
 -13   4   5         14.73         17.72         7.05 o                         
 -12   4   5         13.99         20.80         6.87 o                         
 -11   4   5         18.35         39.70         8.84 o                         
 -10   4   5        102.55        102.63        13.58 o                         
  -9   4   5        205.79        218.50        15.16 o                         
  -8   4   5        125.36        127.59        11.25 o                         
  -7   4   5         89.52         82.95        20.54 o                         
  -6   4   5        117.23        107.73         9.85 o                         
  -5   4   5       1192.48       1270.79        31.23 o                         
  -4   4   5          0.13          4.11         3.80 o                         
  -3   4   5        523.57        501.15        18.62 o                         
  -2   4   5        145.57        118.84        12.09 o                         
  -1   4   5        231.97        212.63        15.97 o                         
   0   4   5        247.43        136.56        33.61 o                         
   1   4   5          1.08          1.00         2.43 o                         
   2   4   5       2152.06       2233.99        46.98 o                         
   3   4   5        406.69        401.79        12.42 o                         
   4   4   5        430.27        483.74        15.46 o                         
   5   4   5        207.48        195.26        10.83 o                         
   6   4   5        682.63        662.28        19.23 o                         
   7   4   5        429.03        423.18        17.77 o                         
   8   4   5         11.73         21.37         7.39 o                         
   9   4   5        404.00        357.39        15.35 o                         
  10   4   5        432.67        445.71        26.02 o                         
  11   4   5         55.15         43.41        11.06 o                         
  12   4   5        122.95        102.82        11.90 o                         
  13   4   5        258.40        229.53        18.03 o                         
  14   4   5        594.95        602.37        35.42 o                         
  15   4   5         23.14         49.55        12.93 o                         
  16   4   5        141.83        158.55        23.17 o                         
 -16   5   5         17.98          6.49        10.55 o                         
 -15   5   5          0.03          2.49         9.84 o                         
 -14   5   5         33.98         49.73        10.64 o                         
 -13   5   5         14.50         26.95        15.93 o                         
 -12   5   5         72.87         64.55        14.12 o                         
 -11   5   5         84.49        116.58        16.97 o                         
 -10   5   5        353.43        393.06        27.57 o                         
  -9   5   5         38.91         37.15        11.98 o                         
  -8   5   5        181.20        179.35        17.59 o                         
  -7   5   5         79.43         46.01         7.10 o                         
  -6   5   5          6.16          4.60         2.64 o                         
  -5   5   5          8.99         20.14         4.64 o                         
  -4   5   5        470.63        441.88        22.39 o                         
  -3   5   5        537.65        567.12        28.07 o                         
  -2   5   5         44.37         38.33         7.94 o                         
  -1   5   5          2.54          3.40         5.54 o                         
   0   5   5         18.61         19.17         5.82 o                         
   1   5   5         70.74         49.01         7.65 o                         
   2   5   5          0.02         -0.23         2.75 o                         
   3   5   5        105.67        129.53         7.93 o                         
   4   5   5        445.12        471.79        15.33 o                         
   5   5   5         28.75         31.42         5.71 o                         
   6   5   5        537.36        483.14        20.51 o                         
   7   5   5         95.73        104.73         9.79 o                         
   8   5   5        170.87        177.43        12.85 o                         
   9   5   5         17.99         18.91         6.05 o                         
  10   5   5         20.63         12.55         6.60 o                         
  11   5   5         31.70         32.27         9.27 o                         
  12   5   5         72.50         67.03        16.55 o                         
  13   5   5          0.25         14.29        14.58 o                         
  14   5   5         32.75         43.86        13.16 o                         
  15   5   5         31.02         56.89        14.54 o                         
 -15   6   5         38.44         54.09        15.26 o                         
 -14   6   5         36.76         62.21        15.11 o                         
 -13   6   5        683.68        728.72        41.51 o                         
 -12   6   5        237.43        253.43        24.14 o                         
 -11   6   5          0.50         26.63        11.79 o                         
 -10   6   5        494.42        479.67        38.17 o                         
  -9   6   5         17.97         16.06         8.82 o                         
  -8   6   5        438.32        467.37        29.59 o                         
  -7   6   5        107.11         91.58        14.18 o                         
  -6   6   5        379.02        416.21        27.12 o                         
  -5   6   5        140.21        154.99        16.99 o                         
  -4   6   5          0.91         11.73         7.55 o                         
  -3   6   5         13.20         17.70         8.21 o                         
  -2   6   5        372.49        398.88        21.49 o                         
  -1   6   5        203.40        225.44        16.31 o                         
   0   6   5          1.34         -2.24         6.51 o                         
   1   6   5          2.29          2.93         2.47 o                         
   2   6   5        216.38        160.16        12.06 o                         
   3   6   5        294.33        280.27        11.92 o                         
   4   6   5       1834.19       1812.72        32.83 o                         
   5   6   5       1312.12       1343.01        34.38 o                         
   6   6   5        524.76        515.82        22.44 o                         
   7   6   5         36.64         41.71         9.27 o                         
   8   6   5        156.90        147.09        13.56 o                         
   9   6   5         60.44         45.05         7.73 o                         
  10   6   5         39.56         55.58         8.85 o                         
  11   6   5        310.01        278.92        18.62 o                         
  12   6   5          0.00          9.77         7.09 o                         
  13   6   5         66.41         57.35        13.27 o                         
  14   6   5         71.71        115.34        16.87 o                         
 -13   7   5         74.03         82.65        17.02 o                         
 -12   7   5        155.42        154.77        21.24 o                         
 -11   7   5        251.11        224.88        22.78 o                         
 -10   7   5        231.65        223.53        22.44 o                         
  -9   7   5          7.16         11.15        10.60 o                         
  -8   7   5         12.66          4.14        10.85 o                         
  -7   7   5        108.23        114.89        15.82 o                         
  -6   7   5         68.05         84.58        14.20 o                         
  -5   7   5          8.62         14.41         8.52 o                         
  -4   7   5        150.09        152.82        17.05 o                         
  -3   7   5        132.30        122.91        12.91 o                         
  -2   7   5         22.00         13.26         6.19 o                         
  -1   7   5         49.55         40.29         8.03 o                         
   0   7   5        175.57        153.37         9.92 o                         
   1   7   5         84.06         74.41         5.00 o                         
   2   7   5        121.50        139.24         8.43 o                         
   3   7   5        226.99        229.14        11.68 o                         
   4   7   5        830.06        820.26        19.99 o                         
   5   7   5         13.25         17.71         4.28 o                         
   6   7   5         12.41         12.40         4.79 o                         
   7   7   5        167.77        165.26        14.27 o                         
   8   7   5        279.01        271.75        18.88 o                         
   9   7   5        134.20        152.34        15.28 o                         
  10   7   5         86.16         81.22        11.73 o                         
  11   7   5        128.96        109.30        14.14 o                         
  12   7   5         83.35         97.96        15.11 o                         
  13   7   5        172.47        155.91        15.52 o                         
 -12   8   5         27.86         22.07        16.86 o                         
 -11   8   5          3.66         -1.65         8.84 o                         
 -10   8   5         98.52        108.67        17.15 o                         
  -9   8   5         13.56         25.20        10.92 o                         
  -8   8   5          7.98         12.86         7.72 o                         
  -7   8   5          0.06         -1.65         7.90 o                         
  -6   8   5         34.47         27.60        13.80 o                         
  -5   8   5         26.19         17.79         7.98 o                         
  -4   8   5         25.28         29.97        11.62 o                         
  -3   8   5        113.12        117.49        13.52 o                         
  -2   8   5          1.43          2.99         9.74 o                         
  -1   8   5        560.91        602.43        29.25 o                         
   0   8   5          4.62          7.77         7.00 o                         
   1   8   5        609.06        583.88        31.07 o                         
   2   8   5         11.77         17.13        10.72 o                         
   3   8   5        101.65        103.13         9.24 o                         
   4   8   5         18.26         21.48         6.27 o                         
   5   8   5        254.69        236.04        16.66 o                         
   6   8   5          2.42          2.31         8.61 o                         
   7   8   5         29.30         20.04         5.13 o                         
   8   8   5        143.89        146.59        12.74 o                         
   9   8   5          0.05         10.67         7.40 o                         
  10   8   5         38.84         48.66        11.13 o                         
  11   8   5         14.03          7.04         6.90 o                         
  -9   9   5        117.72        112.25        17.19 o                         
  -8   9   5         10.74         22.12         9.59 o                         
  -7   9   5        217.92        213.80        22.38 o                         
  -6   9   5          0.26         -1.48         8.82 o                         
  -5   9   5         77.86         73.03        13.73 o                         
  -4   9   5        212.97        218.64        21.77 o                         
  -3   9   5        400.45        396.08        25.19 o                         
  -2   9   5          0.02         11.52         9.16 o                         
  -1   9   5          9.51          8.89         7.48 o                         
   0   9   5         38.39         32.62         8.96 o                         
   1   9   5          1.30         10.04         6.95 o                         
   2   9   5        100.12        120.19        13.56 o                         
   3   9   5         99.14         89.33        11.96 o                         
   4   9   5          0.04          2.54         6.34 o                         
   5   9   5        179.00        197.93        20.60 o                         
   6   9   5          2.40         23.81        10.89 o                         
   7   9   5         37.65         32.68        10.06 o                         
   8   9   5          6.25          8.74         5.39 o                         
   9   9   5        122.90        150.80        16.21 o                         
  -6  10   5          0.54          7.31         9.87 o                         
  -5  10   5          0.55         -2.72        10.57 o                         
  -4  10   5          1.27         -0.19         8.82 o                         
  -3  10   5          0.27          5.65         7.87 o                         
  -2  10   5          3.80         -1.84         7.75 o                         
  -1  10   5         77.80         79.48        12.61 o                         
   0  10   5         83.50        110.98        20.37 o                         
   1  10   5         12.96         23.30        10.74 o                         
   2  10   5        189.49        179.00        28.19 o                         
   3  10   5         34.33         30.46         8.19 o                         
   4  10   5         25.36         45.49        10.48 o                         
   5  10   5         36.14         62.15        11.86 o                         
 -17   0   6          0.21          6.89        27.59 o                         
 -16   0   6        103.76         99.46        18.67 o                         
 -15   0   6          5.31         19.91         9.52 o                         
 -14   0   6         29.61         27.28         9.77 o                         
 -13   0   6         96.52        105.22        11.90 o                         
 -12   0   6          9.06         15.08         7.32 o                         
 -11   0   6        124.03        117.49        11.92 o                         
 -10   0   6        212.64        199.33        14.50 o                         
  -9   0   6         75.77         96.05        10.79 o                         
  -8   0   6        411.90        398.31        19.05 o                         
  -7   0   6        568.77        565.71        19.76 o                         
  -6   0   6        683.70        655.18        20.47 o                         
  -5   0   6       1583.57       1533.80        36.81 o                         
  -4   0   6        175.39        167.19        11.95 o                         
  -3   0   6         26.76         22.24         8.38 o                         
  -2   0   6        699.15        615.53        22.32 o                         
  -1   0   6         56.45         54.79         6.47 o                         
   0   0   6        158.78        199.84        11.64 o                         
   1   0   6          1.56          2.38         2.47 o                         
   2   0   6        151.27        134.58        15.50 o                         
   3   0   6       1815.71       1775.55        44.26 o                         
   4   0   6         96.45         92.70         5.61 o                         
   5   0   6        577.99        546.93        38.03 o                         
   6   0   6        164.62        206.05        15.72 o                         
   7   0   6         40.12         52.44        12.70 o                         
   8   0   6          1.24          8.48        19.23 o                         
   9   0   6        463.75        443.50        31.60 o                         
  10   0   6        176.71        141.63        18.45 o                         
  11   0   6        151.93        175.24        21.01 o                         
  12   0   6        150.94        169.04        21.13 o                         
  13   0   6        383.49        408.90        31.31 o                         
  14   0   6        720.21        626.34        68.12 o                         
  15   0   6          1.03         28.90        23.55 o                         
  16   0   6         69.65         70.18        26.87 o                         
 -17   1   6          4.64         12.45         6.94 o                         
 -16   1   6         12.65          4.20         7.96 o                         
 -15   1   6          5.06          9.00         6.88 o                         
 -14   1   6          7.82          8.78         7.13 o                         
 -13   1   6         10.50         13.49         4.99 o                         
 -12   1   6          1.33         -3.64         4.80 o                         
 -11   1   6          3.82          5.93         4.43 o                         
 -10   1   6        280.95        262.69        11.80 o                         
  -9   1   6         89.55         92.45         7.28 o                         
  -8   1   6       1782.78       1710.15        27.21 o                         
  -7   1   6        126.31        113.56         6.51 o                         
  -6   1   6       1986.38       2009.09        26.08 o                         
  -5   1   6         26.20         26.11         4.13 o                         
  -4   1   6        344.55        329.82        11.04 o                         
  -3   1   6        837.07        853.38        17.69 o                         
  -2   1   6         55.28         50.37         9.64 o                         
  -1   1   6        110.06         83.31        12.75 o                         
   0   1   6         66.27         40.12        11.34 o                         
   1   1   6        319.19        352.69        13.03 o                         
   2   1   6        567.17        517.45        76.68 o                         
   3   1   6        822.31        761.43        26.57 o                         
   4   1   6        776.96        502.30        80.36 o                         
   5   1   6        580.79        554.72        23.86 o                         
   6   1   6         53.31         72.90         8.54 o                         
   7   1   6        112.80        137.04        10.44 o                         
   8   1   6          3.20          9.73         5.35 o                         
   9   1   6        140.57        124.50        15.38 o                         
  10   1   6        835.82        888.02        27.62 o                         
  11   1   6         13.94          8.63         6.35 o                         
  12   1   6         61.43         62.03        11.52 o                         
  13   1   6          0.93          5.29         5.65 o                         
  14   1   6          0.06         -0.64         9.82 o                         
  15   1   6        108.87        139.09        19.60 o                         
  16   1   6         13.36         13.03         9.46 o                         
 -17   2   6          9.54         11.87         7.20 o                         
 -16   2   6         10.74         10.41         8.46 o                         
 -15   2   6         83.71         78.17        11.58 o                         
 -14   2   6         41.56         47.29         7.90 o                         
 -13   2   6         67.57         79.99         8.80 o                         
 -12   2   6         22.59         22.72         6.77 o                         
 -11   2   6        137.89        148.53        11.25 o                         
 -10   2   6          9.54          9.36         6.33 o                         
  -9   2   6        706.41        729.27        21.02 o                         
  -8   2   6        938.20        914.54        21.59 o                         
  -7   2   6        311.12        362.67        13.19 o                         
  -6   2   6       2341.61       2310.32        39.97 o                         
  -5   2   6        419.73        458.24        12.33 o                         
  -4   2   6        238.69        212.00        10.12 o                         
  -3   2   6          1.36          4.26         2.14 o                         
  -2   2   6        319.34        269.96        14.48 o                         
  -1   2   6        248.21        259.07        14.11 o                         
   0   2   6         14.64          5.99         3.51 o                         
   1   2   6       1460.29       1525.43        32.13 o                         
   2   2   6        114.41         87.13         6.68 o                         
   3   2   6         86.69         73.29        10.41 o                         
   4   2   6          2.98          4.99         5.65 o                         
   5   2   6        110.61         85.78        10.19 o                         
   6   2   6        407.81        382.24        19.75 o                         
   7   2   6         19.46         13.32         3.90 o                         
   8   2   6        115.53        119.76         7.80 o                         
   9   2   6        106.48        101.27         7.54 o                         
  10   2   6        536.60        567.05        21.66 o                         
  11   2   6       2945.91       2965.11        50.61 o                         
  12   2   6        259.26        226.41        16.40 o                         
  13   2   6          2.08          8.34         7.25 o                         
  14   2   6         80.44         82.67        13.15 o                         
  15   2   6          4.95         13.97         8.87 o                         
  16   2   6          3.78          9.64         7.73 o                         
 -16   3   6          1.74         13.08         7.28 o                         
 -15   3   6         41.95         39.51         9.05 o                         
 -14   3   6          0.20          3.32         6.29 o                         
 -13   3   6         30.49         41.07         8.19 o                         
 -12   3   6         32.31         37.90         8.28 o                         
 -11   3   6        441.77        481.04        21.17 o                         
 -10   3   6        243.76        238.08        14.86 o                         
  -9   3   6         39.18         34.07         6.24 o                         
  -8   3   6          5.07          7.23         4.67 o                         
  -7   3   6         18.13         26.53         5.10 o                         
  -6   3   6         61.60         80.40         6.73 o                         
  -5   3   6        731.25        673.98        27.62 o                         
  -4   3   6          4.58          4.12         4.01 o                         
  -3   3   6         99.75         99.59         9.91 o                         
  -2   3   6         60.74         42.49         9.49 o                         
  -1   3   6         30.15         24.32         5.87 o                         
   0   3   6        435.08        390.22        27.00 o                         
   1   3   6        100.02         73.70        18.49 o                         
   2   3   6          1.29          6.81         3.35 o                         
   3   3   6          4.60          9.26         5.91 o                         
   4   3   6        915.12        919.55        27.09 o                         
   5   3   6        472.66        425.04        35.83 o                         
   6   3   6        158.13        116.31         9.36 o                         
   7   3   6         18.67         23.21         5.48 o                         
   8   3   6        385.04        363.26        15.65 o                         
   9   3   6        603.06        585.65        20.44 o                         
  10   3   6        391.49        388.79        17.43 o                         
  11   3   6        483.22        502.15        20.39 o                         
  12   3   6          0.42         18.55         8.14 o                         
  13   3   6         48.15         39.14         8.17 o                         
  14   3   6          2.22          2.43         7.82 o                         
  15   3   6        131.12        139.61        19.23 o                         
 -16   4   6          5.46         20.23        10.43 o                         
 -15   4   6         11.53         -5.49        11.71 o                         
 -14   4   6         79.77         90.50        10.84 o                         
 -13   4   6         70.01         89.98        13.48 o                         
 -12   4   6        188.37        168.51        13.65 o                         
 -11   4   6        323.58        314.33        17.45 o                         
 -10   4   6         15.98         17.30         7.04 o                         
  -9   4   6        396.77        341.05        16.71 o                         
  -8   4   6         29.05         29.67         5.61 o                         
  -7   4   6        301.55        303.39        19.48 o                         
  -6   4   6        282.77        274.70        20.65 o                         
  -5   4   6          0.08         -0.45         5.37 o                         
  -4   4   6         45.09         47.99         7.18 o                         
  -3   4   6        853.69        837.20        26.06 o                         
  -2   4   6        263.30        223.40        17.70 o                         
  -1   4   6        693.00        766.53        27.56 o                         
   0   4   6          7.68         18.75         3.73 o                         
   1   4   6       1044.40        860.43        52.77 o                         
   2   4   6          1.17         -0.58         1.53 o                         
   3   4   6          0.71          5.49         5.18 o                         
   4   4   6        310.13        262.53        12.63 o                         
   5   4   6        438.10        407.53        19.24 o                         
   6   4   6        296.81        284.01        13.67 o                         
   7   4   6         71.60         65.95         8.99 o                         
   8   4   6          0.69          2.51         4.61 o                         
   9   4   6          6.80         11.21         5.25 o                         
  10   4   6        118.89        113.89        10.33 o                         
  11   4   6        125.00         93.34        10.01 o                         
  12   4   6        366.97        352.12        21.37 o                         
  13   4   6         38.10         36.22         9.47 o                         
  14   4   6         89.90        101.46        16.26 o                         
  15   4   6         78.52         71.97        23.12 o                         
 -15   5   6         11.21         16.49        12.75 o                         
 -14   5   6         14.41         27.21        10.09 o                         
 -13   5   6         84.45         79.30        12.97 o                         
 -12   5   6         22.68         43.72        10.81 o                         
 -11   5   6        229.90        256.28        20.64 o                         
 -10   5   6         13.32          6.60        11.62 o                         
  -9   5   6        100.22        120.38        14.30 o                         
  -8   5   6        101.26         83.94        12.36 o                         
  -7   5   6          3.83         -4.38         6.20 o                         
  -6   5   6          0.33          3.79         4.54 o                         
  -5   5   6        272.24        255.49        19.22 o                         
  -4   5   6        265.76        268.88        14.98 o                         
  -3   5   6        773.77        810.10        35.00 o                         
  -2   5   6        495.93        519.15        27.79 o                         
  -1   5   6        267.12        287.41        18.05 o                         
   0   5   6          5.35         -0.99         6.11 o                         
   1   5   6        187.05        151.09        15.47 o                         
   2   5   6        265.88        282.93        16.78 o                         
   3   5   6        722.65        747.55        21.06 o                         
   4   5   6         31.50         35.98         6.58 o                         
   5   5   6         43.67         34.34         7.02 o                         
   6   5   6         79.05         62.09         8.84 o                         
   7   5   6         47.88         65.47         7.92 o                         
   8   5   6        245.86        256.40        14.16 o                         
   9   5   6        329.49        327.19        16.42 o                         
  10   5   6         15.46         13.62         9.60 o                         
  11   5   6        193.31        206.13        15.50 o                         
  12   5   6        319.74        333.36        20.10 o                         
  13   5   6          1.13          2.22         7.60 o                         
  14   5   6         14.90         11.12        12.55 o                         
 -14   6   6         90.44        118.63        15.87 o                         
 -13   6   6        125.97        135.07        20.56 o                         
 -12   6   6          1.94         10.76         9.36 o                         
 -11   6   6          0.82         -6.51         8.04 o                         
 -10   6   6         51.67         31.20         8.17 o                         
  -9   6   6         46.28         33.12        14.72 o                         
  -8   6   6          1.33         -0.36         9.69 o                         
  -7   6   6         25.74         27.66         9.27 o                         
  -6   6   6         18.60         17.90         7.50 o                         
  -5   6   6          8.25         10.44         8.55 o                         
  -4   6   6         15.66          4.66         7.07 o                         
  -3   6   6          1.98         -3.54        10.50 o                         
  -2   6   6         27.46         22.34         6.91 o                         
  -1   6   6        414.50        370.15        21.74 o                         
   0   6   6          9.72          9.86         6.13 o                         
   1   6   6        173.26        185.67        13.92 o                         
   2   6   6          0.03         -1.74         6.53 o                         
   3   6   6        991.01       1003.38        26.58 o                         
   4   6   6       1172.82       1146.04        31.89 o                         
   5   6   6        123.37        140.75        10.01 o                         
   6   6   6        171.27        169.94        11.81 o                         
   7   6   6          0.04          3.83         4.61 o                         
   8   6   6        241.39        213.04        14.46 o                         
   9   6   6        102.38         98.49        11.78 o                         
  10   6   6         47.48         58.31        11.20 o                         
  11   6   6          1.14         12.85         8.26 o                         
  12   6   6        145.46        138.84        16.71 o                         
  13   6   6         50.82         63.75        12.40 o                         
 -12   7   6          0.21          1.85        12.06 o                         
 -11   7   6         31.70         32.72         9.66 o                         
 -10   7   6         25.01          6.80         7.25 o                         
  -9   7   6         61.22         49.38        11.06 o                         
  -8   7   6          8.76         -0.86         9.46 o                         
  -7   7   6         17.27         13.74         8.43 o                         
  -6   7   6        116.23        111.50        15.23 o                         
  -5   7   6         16.40          0.50         6.73 o                         
  -4   7   6        110.04         81.48        13.60 o                         
  -3   7   6        102.61        109.31        14.76 o                         
  -2   7   6         29.00         32.55         7.04 o                         
  -1   7   6         84.17        113.89        13.35 o                         
   0   7   6          0.87         -2.35         7.14 o                         
   1   7   6         41.39         49.50        10.15 o                         
   2   7   6        436.91        412.39        24.71 o                         
   3   7   6         16.29         10.09         5.59 o                         
   4   7   6        202.66        208.58        13.45 o                         
   5   7   6          4.07          0.85         5.70 o                         
   6   7   6         36.03         21.65         5.97 o                         
   7   7   6         82.49        101.89        15.49 o                         
   8   7   6        346.47        355.91        27.45 o                         
   9   7   6          0.52         16.96        13.68 o                         
  10   7   6        116.72        103.85        17.35 o                         
  11   7   6         27.48         29.51        10.58 o                         
 -10   8   6          5.51         24.49        11.00 o                         
  -9   8   6         10.32          2.76         9.18 o                         
  -8   8   6          0.18         -8.22        10.09 o                         
  -7   8   6         10.90         -4.73         7.36 o                         
  -6   8   6          0.35         -1.58         7.08 o                         
  -5   8   6         79.10         76.43        17.11 o                         
  -4   8   6        141.60        133.90        17.26 o                         
  -3   8   6         21.20          2.58         9.19 o                         
  -2   8   6          0.90         10.89         7.96 o                         
  -1   8   6          3.98         14.85         7.56 o                         
   0   8   6         71.71         83.51        12.32 o                         
   1   8   6          7.10         -3.82         8.28 o                         
   2   8   6        163.28        137.49        17.89 o                         
   3   8   6         97.95        127.49        12.23 o                         
   4   8   6          3.09          2.42         5.20 o                         
   5   8   6          2.65          9.07        15.10 o                         
   6   8   6         39.77         31.89        23.24 o                         
   7   8   6        170.52        169.73        19.80 o                         
   8   8   6         55.04         37.66        11.42 o                         
   9   8   6        146.95        207.94        30.38 o                         
  -7   9   6          2.34         -0.48         8.02 o                         
  -6   9   6          8.20          1.42         7.25 o                         
  -5   9   6         79.52         65.79        13.39 o                         
  -4   9   6         19.09         36.72        13.12 o                         
  -3   9   6        136.19        134.50        18.80 o                         
  -2   9   6        431.55        413.84        26.99 o                         
  -1   9   6        148.25        147.55        16.45 o                         
   0   9   6         79.17         56.11        10.24 o                         
   2   9   6         19.65         19.68         9.12 o                         
   3   9   6          0.06          6.96         7.75 o                         
   4   9   6          0.66          4.50         7.08 o                         
   5   9   6          6.48         12.81        10.74 o                         
   6   9   6          3.80         10.27        13.26 o                         
   7   9   6          9.18          2.99        13.73 o                         
  -1  10   6        255.83        272.38        22.96 o                         
   0  10   6         12.68          8.48        10.33 o                         
   1  10   6        111.31        127.89        29.58 o                         
 -16   1   7         37.59         39.13         8.58 o                         
 -15   1   7          2.74          2.18         6.48 o                         
 -14   1   7          0.07         15.02         5.55 o                         
 -13   1   7         11.07         10.45         4.59 o                         
 -12   1   7        127.69        153.32        10.73 o                         
 -11   1   7        673.54        624.20        19.95 o                         
 -10   1   7        275.12        280.30        12.00 o                         
  -9   1   7        497.66        489.89        14.41 o                         
  -8   1   7         26.91         33.25         5.63 o                         
  -7   1   7          0.19         13.10         3.99 o                         
  -6   1   7        222.78        262.79         9.75 o                         
  -5   1   7         77.98         81.96         5.40 o                         
  -4   1   7         76.42         65.60         4.88 o                         
  -3   1   7         44.79         29.19         4.07 o                         
  -2   1   7         20.99         16.56         2.97 o                         
  -1   1   7         20.09         11.42         2.97 o                         
   0   1   7         11.14         17.63         4.08 o                         
   1   1   7        692.17        743.04        21.76 o                         
   2   1   7          7.98         13.79         5.22 o                         
   3   1   7        465.77        499.21        16.65 o                         
   4   1   7        356.56        370.40        13.43 o                         
   5   1   7        633.36        690.56        19.00 o                         
   6   1   7        134.36        147.40         9.25 o                         
   7   1   7        253.34        226.57        11.44 o                         
   8   1   7        794.10        758.57        19.70 o                         
   9   1   7        693.14        662.23        24.11 o                         
  10   1   7         30.67         27.92         6.68 o                         
  11   1   7        329.71        363.93        17.38 o                         
  12   1   7          0.09          5.70         5.55 o                         
  13   1   7         39.01         43.20         7.64 o                         
  14   1   7        128.52        128.46        30.56 o                         
  15   1   7        246.85        291.70        28.12 o                         
 -15   2   7          1.89          8.96         6.66 o                         
 -14   2   7          0.14         -1.90         5.45 o                         
 -13   2   7          0.10          8.59         7.54 o                         
 -12   2   7         35.04         42.25         6.87 o                         
 -11   2   7        427.03        398.29        19.25 o                         
 -10   2   7          6.84         20.27         4.89 o                         
  -9   2   7        340.06        322.11        12.28 o                         
  -8   2   7        626.65        659.80        16.72 o                         
  -7   2   7         40.48         39.67         4.85 o                         
  -6   2   7        487.60        442.72        12.66 o                         
  -5   2   7        347.17        339.37        11.22 o                         
  -4   2   7         43.90         40.74         6.01 o                         
  -3   2   7         81.32         63.06         5.01 o                         
  -2   2   7         59.26         43.86         9.64 o                         
  -1   2   7        140.94        122.45         8.04 o                         
   0   2   7        252.52        283.61        14.61 o                         
   1   2   7        265.16        261.52        11.76 o                         
   2   2   7         35.05         47.72         7.06 o                         
   3   2   7          8.24         10.41         4.90 o                         
   4   2   7          0.46          4.42         5.84 o                         
   5   2   7          6.63         10.88         5.63 o                         
   6   2   7        846.38        856.99        25.88 o                         
   7   2   7        275.99        267.01        16.22 o                         
   8   2   7       1336.07       1218.88        40.00 o                         
   9   2   7         86.92         96.28         9.61 o                         
  10   2   7         21.10         47.58         8.02 o                         
  11   2   7        202.06        172.64        14.51 o                         
  12   2   7         12.70         26.53         7.81 o                         
  13   2   7         94.77        101.15        13.46 o                         
  14   2   7         33.72         46.90        13.65 o                         
  15   2   7          0.00         24.66        11.88 o                         
 -15   3   7         38.34         23.89         9.71 o                         
 -14   3   7         17.13         36.00         8.69 o                         
 -13   3   7          7.83         20.44        17.33 o                         
 -12   3   7          0.30          1.98         6.65 o                         
 -11   3   7          1.29          3.04         5.35 o                         
 -10   3   7          1.37         -0.08         4.92 o                         
  -9   3   7          5.86         17.20         4.81 o                         
  -8   3   7        240.85        271.63        12.08 o                         
  -7   3   7          1.12          8.97         4.10 o                         
  -6   3   7        474.92        435.86        14.50 o                         
  -5   3   7          0.42          0.57         5.93 o                         
  -4   3   7         31.07         34.80         6.71 o                         
  -3   3   7         94.35         71.46         6.79 o                         
  -2   3   7         20.86          8.06         1.88 o                         
  -1   3   7          0.91          0.26         2.56 o                         
   0   3   7         41.02         40.50         6.89 o                         
   1   3   7         22.20         35.44         4.90 o                         
   2   3   7        109.27        101.72         7.44 o                         
   3   3   7          8.81         13.44         6.44 o                         
   4   3   7        375.33        386.12        19.38 o                         
   5   3   7         59.56         69.02         9.14 o                         
   6   3   7         18.41         12.00         6.12 o                         
   7   3   7         50.45         67.53         8.94 o                         
   8   3   7        378.57        390.36        18.67 o                         
   9   3   7         46.28         38.77         8.84 o                         
  10   3   7        141.35        149.73        15.28 o                         
  11   3   7        411.59        377.76        36.01 o                         
  12   3   7        161.67        164.61        18.60 o                         
  13   3   7         61.26        111.97        14.83 o                         
  14   3   7         14.11         20.30        15.69 o                         
 -14   4   7         87.00        105.06        14.50 o                         
 -13   4   7        127.52        121.89        14.98 o                         
 -12   4   7         75.24        101.67        12.52 o                         
 -11   4   7         13.18         15.12         6.37 o                         
 -10   4   7          6.35          7.51         6.18 o                         
  -9   4   7         31.10         30.67         6.46 o                         
  -8   4   7         23.30         32.23         6.19 o                         
  -7   4   7         66.73         56.80         8.86 o                         
  -6   4   7        436.44        432.01        21.15 o                         
  -5   4   7        958.25        954.13        33.91 o                         
  -4   4   7         95.42         96.16        11.81 o                         
  -3   4   7          3.04          3.07         5.22 o                         
  -2   4   7          2.33         -1.75         5.94 o                         
  -1   4   7         75.14         79.69        10.74 o                         
   0   4   7         67.02         82.47         9.34 o                         
   1   4   7         29.16         24.02         6.27 o                         
   2   4   7       1038.93       1076.88        29.78 o                         
   3   4   7        619.16        582.51        22.53 o                         
   4   4   7        155.90        158.47        16.96 o                         
   5   4   7         62.55         77.19        11.15 o                         
   6   4   7        105.45        104.46        12.54 o                         
   7   4   7          2.49          4.45         6.66 o                         
   8   4   7          0.07         -0.58         6.28 o                         
   9   4   7        390.88        447.22        23.48 o                         
  10   4   7        165.53        169.41        15.15 o                         
  11   4   7        138.05        140.22        12.79 o                         
  12   4   7         93.35         76.44        11.36 o                         
  13   4   7         85.54         87.38        11.96 o                         
 -13   5   7          3.91          0.73         6.32 o                         
 -12   5   7          5.50          4.77         8.43 o                         
 -11   5   7          0.30         -3.11         5.96 o                         
 -10   5   7         72.67         69.81        10.22 o                         
  -9   5   7         20.22         13.60         5.23 o                         
  -8   5   7          3.39         -4.46         8.20 o                         
  -7   5   7          4.06          8.98         7.85 o                         
  -6   5   7         95.20         71.48        12.60 o                         
  -5   5   7         35.21         47.79         8.51 o                         
  -4   5   7         47.56         54.85        11.79 o                         
  -3   5   7         70.18         71.52        11.56 o                         
  -2   5   7          8.03         -7.46         7.46 o                         
  -1   5   7        222.44        226.60        17.12 o                         
   0   5   7         70.59         60.41         9.62 o                         
   1   5   7         60.43         55.10         8.72 o                         
   2   5   7       1182.52       1147.93        34.68 o                         
   3   5   7        841.02        803.14        40.66 o                         
   4   5   7         11.07          5.41         7.32 o                         
   5   5   7         27.38         12.53         7.72 o                         
   6   5   7         67.59         72.89        13.12 o                         
   7   5   7        101.23         95.03        14.39 o                         
   8   5   7         11.21         14.70         7.30 o                         
   9   5   7         10.28         16.77         6.55 o                         
  10   5   7          0.87          8.94         6.57 o                         
  11   5   7          4.87         10.30         6.73 o                         
  12   5   7          6.66         14.56         7.09 o                         
  13   5   7          0.35          1.69         6.50 o                         
 -12   6   7          7.27          7.95         8.50 o                         
 -11   6   7          0.29         -5.87         8.45 o                         
 -10   6   7         56.58         34.21         9.29 o                         
  -9   6   7        183.04        189.45        18.43 o                         
  -8   6   7         19.03         22.32        13.29 o                         
  -7   6   7         18.06         13.31         8.56 o                         
  -6   6   7         11.99         31.14         9.83 o                         
  -5   6   7          6.18          4.19         7.41 o                         
  -4   6   7         39.71         48.23        11.38 o                         
  -3   6   7         40.77         39.45         9.31 o                         
  -2   6   7        231.58        222.24        21.01 o                         
  -1   6   7        307.95        344.45        22.04 o                         
   0   6   7          5.06         -4.07         7.22 o                         
   1   6   7        852.00        862.07        34.01 o                         
   2   6   7        137.54        155.22        13.02 o                         
   3   6   7        106.65         99.76        11.44 o                         
   4   6   7         61.34         58.40        11.56 o                         
   5   6   7         82.82        131.10        20.93 o                         
   6   6   7        420.87        407.93        28.28 o                         
   7   6   7        133.71        131.05        17.24 o                         
   8   6   7          8.55         26.19        20.25 o                         
   9   6   7          4.61         18.10        10.79 o                         
  10   6   7         87.31        119.48        18.30 o                         
  11   6   7         13.85         16.39         9.35 o                         
 -10   7   7         22.64         14.37         7.60 o                         
  -9   7   7          5.46         -3.44         9.37 o                         
  -8   7   7         29.92         36.43        11.31 o                         
  -7   7   7         21.54         15.93         8.14 o                         
  -6   7   7         17.23         20.42         8.36 o                         
  -5   7   7         84.22         91.51        14.88 o                         
  -4   7   7        246.05        216.34        21.53 o                         
  -3   7   7        134.95        127.95        16.71 o                         
  -2   7   7        288.72        302.05        25.30 o                         
  -1   7   7         34.71         40.97         9.16 o                         
   0   7   7        239.13        237.47        19.67 o                         
   1   7   7        359.11        333.20        34.04 o                         
   2   7   7        272.83        264.28        23.73 o                         
   3   7   7         29.71         25.11         9.14 o                         
   4   7   7         90.25        111.63        21.41 o                         
   5   7   7        460.80        449.43        42.48 o                         
   6   7   7         12.65         26.02         9.90 o                         
   7   7   7          2.01         18.55        10.17 o                         
   8   7   7        133.84        128.63        18.28 o                         
   9   7   7         18.90         10.75        10.36 o                         
  10   7   7          2.66         14.26         9.95 o                         
  -8   8   7          9.26          4.22         7.89 o                         
  -7   8   7         53.24         37.96        14.46 o                         
  -6   8   7         55.86         41.74        13.82 o                         
  -5   8   7          1.45          3.66         7.50 o                         
  -4   8   7          4.39         16.10         8.88 o                         
  -3   8   7        165.73        193.85        21.08 o                         
  -2   8   7          1.77          9.09         9.50 o                         
  -1   8   7        113.50        142.50        16.65 o                         
   0   8   7          1.90         11.50         9.04 o                         
   1   8   7          0.14         -8.83         8.83 o                         
   2   8   7          0.94         -0.57         8.72 o                         
   3   8   7         77.89         73.75        12.80 o                         
   4   8   7          3.95         23.55        14.96 o                         
   5   8   7         11.13          5.20        11.98 o                         
   6   8   7          3.84          7.19        12.01 o                         
   7   8   7          8.22         18.83        15.44 o                         
  -4   9   7        200.59        236.70        24.96 o                         
  -3   9   7        160.86        195.84        22.65 o                         
  -2   9   7         25.84         23.08        10.35 o                         
  -1   9   7        161.74        175.02        18.89 o                         
   0   9   7        117.94         96.55        16.54 o                         
   1   9   7          1.58        -10.37        10.37 o                         
   2   9   7         39.94         47.88        13.81 o                         
   3   9   7         54.99        102.12        16.83 o                         
 -14   0   8         56.01         80.41        12.48 o                         
 -13   0   8         28.22         17.34         7.21 o                         
 -12   0   8         86.32         81.92        10.28 o                         
 -11   0   8        114.15        116.56        11.31 o                         
 -10   0   8        302.86        278.69        16.70 o                         
  -9   0   8          0.26          3.94         5.88 o                         
  -8   0   8        110.62        140.13        11.51 o                         
  -7   0   8        104.42         86.09         9.18 o                         
  -6   0   8        592.06        675.63        22.70 o                         
  -5   0   8         64.25         55.74         8.34 o                         
  -4   0   8        621.01        621.77        20.45 o                         
  -3   0   8         70.10         81.41         7.92 o                         
  -2   0   8       1753.34       1680.90        33.42 o                         
  -1   0   8          0.05          1.25         4.40 o                         
   0   0   8        547.23        603.97        58.56 o                         
   1   0   8        502.99        492.57        32.20 o                         
   2   0   8        334.40        364.84        19.68 o                         
   3   0   8       1040.27       1164.37        50.36 o                         
   4   0   8          6.31         11.20        16.00 o                         
   5   0   8        463.83        440.26        26.93 o                         
   6   0   8         44.50         34.05        12.45 o                         
   7   0   8        160.58        166.50        23.13 o                         
   8   0   8          0.22          5.79        10.66 o                         
   9   0   8       1011.67       1066.55        55.56 o                         
  10   0   8        205.08        254.39        20.55 o                         
  11   0   8         92.27         95.96        19.90 o                         
  12   0   8          0.45          6.32        15.02 o                         
  13   0   8        117.54        108.95        20.16 o                         
 -14   1   8         10.23         18.90         7.33 o                         
 -13   1   8          8.19         20.82         5.24 o                         
 -12   1   8         10.98         20.14         5.85 o                         
 -11   1   8         28.96         27.40         6.80 o                         
 -10   1   8        405.63        366.37        13.88 o                         
  -9   1   8         81.07         74.60         6.85 o                         
  -8   1   8        443.02        438.62        14.36 o                         
  -7   1   8          0.71          8.30         4.03 o                         
  -6   1   8          3.33          7.90         5.11 o                         
  -5   1   8        319.99        311.30        11.11 o                         
  -4   1   8          4.13          6.92         3.22 o                         
  -3   1   8         45.20         52.12         4.66 o                         
  -2   1   8         64.01         48.27         7.43 o                         
  -1   1   8         11.72         11.90         3.43 o                         
   0   1   8        273.34        295.27        16.04 o                         
   1   1   8         79.49         86.38        10.09 o                         
   2   1   8         83.74         76.92         8.77 o                         
   3   1   8         49.83         53.07         7.73 o                         
   4   1   8          2.15         11.80         4.98 o                         
   5   1   8        128.43        130.35        10.00 o                         
   6   1   8        158.83        137.47        11.52 o                         
   7   1   8         11.18          6.46         5.62 o                         
   8   1   8         65.55         83.73        10.55 o                         
   9   1   8          2.76         14.21         7.34 o                         
  10   1   8          9.40         36.61         8.71 o                         
  11   1   8        117.57        109.73        12.04 o                         
  12   1   8          3.38         21.95         7.85 o                         
  13   1   8          4.48         26.10        10.19 o                         
 -14   2   8        131.40        119.64        14.03 o                         
 -13   2   8        138.45        147.08        11.42 o                         
 -12   2   8          3.02         15.55         5.69 o                         
 -11   2   8         75.02         86.81         8.67 o                         
 -10   2   8        341.97        276.10        13.89 o                         
  -9   2   8         15.31         23.01         5.69 o                         
  -8   2   8        368.23        362.42        14.95 o                         
  -7   2   8         33.81         47.88         6.33 o                         
  -6   2   8         56.64         51.81         6.06 o                         
  -5   2   8          8.67          9.47         3.63 o                         
  -4   2   8         26.63         23.26         3.63 o                         
  -3   2   8         62.76         44.07         5.97 o                         
  -2   2   8         77.97         86.38         6.67 o                         
  -1   2   8        296.07        331.30        12.76 o                         
   0   2   8         34.07         29.94         9.76 o                         
   1   2   8        501.06        534.09        18.77 o                         
   2   2   8        301.15        304.69        17.81 o                         
   3   2   8         43.07         56.83         9.10 o                         
   4   2   8          7.79         18.84         5.95 o                         
   5   2   8        271.90        312.50        14.82 o                         
   6   2   8        432.22        486.19        20.82 o                         
   7   2   8        232.23        263.19        16.06 o                         
   8   2   8        541.52        564.59        22.98 o                         
   9   2   8        102.57        104.26        11.20 o                         
  10   2   8         42.22         56.07        10.05 o                         
  11   2   8          1.09          3.83         9.36 o                         
  12   2   8         35.83         45.35         9.56 o                         
  13   2   8         47.58         70.65        11.58 o                         
 -13   3   8         47.21         54.10         8.56 o                         
 -12   3   8         69.60         82.78         9.75 o                         
 -11   3   8        550.08        502.67        20.69 o                         
 -10   3   8        117.94        128.26        10.10 o                         
  -9   3   8        317.25        290.46        14.36 o                         
  -8   3   8        308.18        318.51        14.70 o                         
  -7   3   8         46.92         47.38         6.31 o                         
  -6   3   8         10.75         27.27         5.54 o                         
  -5   3   8          9.79         16.63         4.68 o                         
  -4   3   8         74.00         94.03         8.84 o                         
  -3   3   8         15.01         14.23         4.73 o                         
  -2   3   8         50.43         61.66         8.14 o                         
  -1   3   8        171.19        151.45        11.38 o                         
   0   3   8        143.29        142.66         9.28 o                         
   1   3   8        122.93        101.08        11.13 o                         
   2   3   8         88.07         78.33         9.25 o                         
   3   3   8        867.30        832.31        30.06 o                         
   4   3   8        963.91        958.97        26.27 o                         
   5   3   8          0.05         14.61         6.91 o                         
   6   3   8         14.39          6.64         6.44 o                         
   7   3   8         20.03         31.71         8.51 o                         
   8   3   8       1062.99       1122.59        32.98 o                         
   9   3   8       1149.03       1100.60        33.09 o                         
  10   3   8          0.02         14.25         7.03 o                         
  11   3   8         79.01         79.60        13.76 o                         
  12   3   8          5.42         12.92         8.76 o                         
  13   3   8         53.73         44.29        11.38 o                         
 -13   4   8         73.13         68.78        11.96 o                         
 -12   4   8         18.61         32.99         7.85 o                         
 -11   4   8         92.81         87.20        10.47 o                         
 -10   4   8         60.98         54.69         8.28 o                         
  -9   4   8         46.09         38.38         7.37 o                         
  -8   4   8          6.75          1.30         6.09 o                         
  -7   4   8          3.62         -1.92         5.28 o                         
  -6   4   8         36.49         32.44         6.39 o                         
  -5   4   8        208.00        233.66        15.41 o                         
  -4   4   8          0.12          6.51         3.65 o                         
  -3   4   8         24.21         20.83         6.70 o                         
  -2   4   8         41.69         24.20         5.44 o                         
  -1   4   8        263.10        292.16        17.88 o                         
   0   4   8          5.08         17.23         5.84 o                         
   1   4   8         66.88         67.08         8.80 o                         
   2   4   8         55.58         43.56         8.08 o                         
   3   4   8         51.37         64.35        10.25 o                         
   4   4   8         29.50         32.53         8.58 o                         
   5   4   8          7.89         16.42         7.06 o                         
   6   4   8         33.87         40.88         9.23 o                         
   7   4   8          0.07          6.04         7.89 o                         
   8   4   8         24.74         26.39         9.33 o                         
   9   4   8          4.41          7.69         7.15 o                         
  10   4   8        122.48        103.71        12.57 o                         
  11   4   8         19.75         25.11         8.80 o                         
  12   4   8         42.07         45.56         9.68 o                         
 -12   5   8          3.95          3.83         6.93 o                         
 -11   5   8          2.90          1.63         7.86 o                         
 -10   5   8          2.01         -0.67         6.45 o                         
  -9   5   8          0.55          2.98         8.18 o                         
  -8   5   8         25.57         23.33         6.98 o                         
  -7   5   8         59.62         55.89         9.47 o                         
  -6   5   8          8.40         15.37         7.09 o                         
  -5   5   8        113.10        103.42        13.60 o                         
  -4   5   8        420.29        471.35        29.22 o                         
  -3   5   8        482.16        489.19        29.89 o                         
  -2   5   8        147.30        135.67        16.02 o                         
  -1   5   8         36.52         31.53         7.39 o                         
   0   5   8          0.70          5.64         6.17 o                         
   1   5   8       1056.67       1059.76        42.09 o                         
   2   5   8        111.09         97.13        13.78 o                         
   3   5   8         40.90         26.10         9.95 o                         
   4   5   8         21.64         24.13         7.90 o                         
   5   5   8          1.72          0.14         6.79 o                         
   6   5   8        164.67        164.70        17.04 o                         
   7   5   8        213.73        220.73        19.60 o                         
   8   5   8         48.03         52.21        11.69 o                         
   9   5   8         18.45         33.06        10.50 o                         
  10   5   8        195.06        194.79        19.75 o                         
  11   5   8        222.30        249.82        19.49 o                         
 -10   6   8         32.65         34.79         9.27 o                         
  -9   6   8          0.01          7.14         6.66 o                         
  -8   6   8          3.01         -5.57         9.03 o                         
  -7   6   8         14.27         19.11         8.78 o                         
  -6   6   8        142.74        149.60        18.58 o                         
  -5   6   8        158.53        126.42        16.77 o                         
  -4   6   8          0.04         11.71         7.31 o                         
  -3   6   8          1.31          2.49         8.10 o                         
  -2   6   8          3.49          4.09         6.70 o                         
  -1   6   8          0.61          2.49         6.90 o                         
   0   6   8        118.67        129.08        14.75 o                         
   1   6   8          0.07         16.47        10.18 o                         
   2   6   8        116.25        110.60        13.46 o                         
   3   6   8         65.28         58.72         9.63 o                         
   4   6   8         88.71         71.91        15.08 o                         
   5   6   8          1.32          5.31         8.48 o                         
   6   6   8        105.35        110.98        15.84 o                         
   7   6   8         26.34         20.14         9.85 o                         
   8   6   8         36.15         25.65        10.03 o                         
   9   6   8         95.42         90.23        14.65 o                         
  -8   7   8          0.54         -2.39         7.54 o                         
  -7   7   8         34.45         38.00        12.45 o                         
  -6   7   8          0.20         15.22         9.58 o                         
  -5   7   8          7.00         13.01         9.82 o                         
  -4   7   8          8.74          1.76         9.33 o                         
  -3   7   8          8.23         14.41        12.59 o                         
  -2   7   8         52.49         34.14        11.58 o                         
  -1   7   8         43.34         42.92        11.16 o                         
   0   7   8          3.05         12.06         6.92 o                         
   1   7   8          1.41         -3.08         7.37 o                         
   2   7   8          9.84         16.63         8.90 o                         
   3   7   8          0.29          6.84         7.15 o                         
   4   7   8          0.03          0.57        10.20 o                         
   5   7   8         47.50         31.15        14.07 o                         
   6   7   8          9.85         11.81        22.12 o                         
   7   7   8         25.93         76.22        20.25 o                         
  -5   8   8         78.86         61.81        13.12 o                         
  -4   8   8          0.00         13.41         8.58 o                         
  -3   8   8        124.91        117.95        17.11 o                         
  -2   8   8         20.00         34.86        11.25 o                         
  -1   8   8         12.62         12.66         8.84 o                         
   0   8   8          4.81          7.05        13.21 o                         
   1   8   8         28.55         35.74        10.76 o                         
   2   8   8        152.20        182.36        21.71 o                         
   3   8   8        135.21        140.13        19.65 o                         
   4   8   8         34.35         39.44        12.47 o                         
 -12   1   9          0.22         24.41         6.66 o                         
 -11   1   9        269.19        255.00        14.07 o                         
 -10   1   9         42.04         50.12         6.93 o                         
  -9   1   9         83.65        101.14         8.68 o                         
  -8   1   9         67.16         58.24         7.07 o                         
  -7   1   9        195.75        208.48        12.63 o                         
  -6   1   9         13.75          7.12         4.97 o                         
  -5   1   9        156.85        176.93         9.90 o                         
  -4   1   9        103.24         97.44         7.79 o                         
  -3   1   9         21.87         18.61         4.52 o                         
  -2   1   9        327.94        354.38        15.12 o                         
  -1   1   9         24.83         21.08         5.62 o                         
   0   1   9        117.74        112.16        16.03 o                         
   1   1   9         59.74         58.17        11.85 o                         
   2   1   9        224.19        248.65        17.80 o                         
   3   1   9         48.97         79.45        11.23 o                         
   4   1   9        172.37        175.88        15.60 o                         
   5   1   9          1.99          3.33         5.92 o                         
   6   1   9         72.06         71.57         9.01 o                         
   7   1   9         25.34         31.79         6.59 o                         
   8   1   9        223.82        205.27        14.71 o                         
   9   1   9        106.21        104.96        10.91 o                         
  10   1   9         24.22         50.40        12.04 o                         
  11   1   9         80.29         81.43        14.08 o                         
 -12   2   9         11.49         32.95         7.29 o                         
 -11   2   9        112.14         95.53         9.91 o                         
 -10   2   9         91.19         83.55         9.55 o                         
  -9   2   9          1.40          7.47         5.40 o                         
  -8   2   9        114.46        119.27        10.47 o                         
  -7   2   9         37.24         45.12         6.98 o                         
  -6   2   9         72.98         69.13         8.09 o                         
  -5   2   9        101.56        129.72        10.21 o                         
  -4   2   9         12.77         18.46         5.27 o                         
  -3   2   9         12.66         10.78         5.10 o                         
  -2   2   9          1.80         12.26         4.78 o                         
  -1   2   9         60.55         66.04         7.80 o                         
   0   2   9         62.73         51.46         7.45 o                         
   1   2   9        214.73        186.80        16.32 o                         
   2   2   9        473.65        453.74        22.70 o                         
   3   2   9         11.57         11.62         6.16 o                         
   4   2   9        242.28        266.22        23.62 o                         
   5   2   9         26.44         38.77         8.09 o                         
   6   2   9        819.12        822.90        26.88 o                         
   7   2   9          1.03         13.45         7.79 o                         
   8   2   9        264.92        279.62        17.27 o                         
   9   2   9         19.69         14.46         6.75 o                         
  10   2   9         21.00         31.39         7.57 o                         
  11   2   9          0.25          2.22         7.70 o                         
 -11   3   9          0.76          5.81         6.20 o                         
 -10   3   9          3.85          3.00         6.65 o                         
  -9   3   9         16.98          3.40         5.93 o                         
  -8   3   9        108.32        105.24        10.03 o                         
  -7   3   9          0.18          0.51         4.70 o                         
  -6   3   9         40.42         27.49         7.89 o                         
  -5   3   9          0.02         14.65         5.61 o                         
  -4   3   9         65.52         69.26         7.94 o                         
  -3   3   9        127.53         95.47        11.87 o                         
  -2   3   9          3.97          4.08         4.99 o                         
  -1   3   9        255.31        288.21        19.10 o                         
   0   3   9         32.28         46.93         6.82 o                         
   1   3   9         43.60         49.50         8.50 o                         
   2   3   9         99.38        123.19        17.73 o                         
   3   3   9         10.91         17.99         6.23 o                         
   4   3   9        117.58        108.27        13.74 o                         
   5   3   9          4.01          9.96         6.84 o                         
   6   3   9        133.74        156.55        14.69 o                         
   7   3   9         56.70         85.73        12.93 o                         
   8   3   9        205.25        233.93        17.75 o                         
   9   3   9         64.10         76.12        10.86 o                         
  10   3   9          6.28         22.54         8.02 o                         
 -11   4   9          4.77          5.73         7.13 o                         
 -10   4   9          1.14          8.08         6.43 o                         
  -9   4   9          0.72         -1.92         6.21 o                         
  -8   4   9         27.97         24.68         6.68 o                         
  -7   4   9          0.73         12.50         5.47 o                         
  -6   4   9         61.92         66.16         8.61 o                         
  -5   4   9          9.07         21.42         5.95 o                         
  -4   4   9         29.80         32.77         8.42 o                         
  -3   4   9         38.22         50.56         8.32 o                         
  -2   4   9        115.04        141.63        11.80 o                         
  -1   4   9          2.71          6.61         6.31 o                         
   0   4   9        277.93        310.20        18.79 o                         
   1   4   9        134.45        125.43        13.85 o                         
   2   4   9         12.35         45.76        11.17 o                         
   3   4   9        118.83        114.36        14.79 o                         
   4   4   9          0.84         15.06         7.42 o                         
   5   4   9        320.90        312.36        19.97 o                         
   6   4   9         67.76         56.61         9.79 o                         
   7   4   9         44.64         48.76        11.00 o                         
   8   4   9         74.16         78.55        13.31 o                         
   9   4   9        161.72        183.67        18.75 o                         
  -9   5   9          2.71         18.25         7.78 o                         
  -8   5   9         45.96         42.45         8.47 o                         
  -7   5   9         36.54         23.48         7.73 o                         
  -6   5   9          0.56          8.36         6.94 o                         
  -5   5   9         22.83         29.17         8.04 o                         
  -4   5   9         42.40         53.25         9.71 o                         
  -3   5   9          5.30         11.18         7.23 o                         
  -2   5   9        157.89        147.85        15.78 o                         
  -1   5   9         31.20         36.61         9.47 o                         
   0   5   9        422.61        407.26        24.71 o                         
   1   5   9        196.78        229.56        21.40 o                         
   2   5   9         45.15         34.90         8.93 o                         
   3   5   9          1.64          0.57         8.34 o                         
   4   5   9          2.76         18.63         8.85 o                         
   5   5   9         24.35         25.88         8.80 o                         
   6   5   9        121.99        115.60        14.80 o                         
   7   5   9         47.28         53.95        11.59 o                         
   8   5   9         19.79         15.87        12.40 o                         
  -7   6   9         93.96         83.29        12.23 o                         
  -6   6   9        172.47        125.00        14.55 o                         
  -5   6   9        112.95        135.27        16.56 o                         
  -4   6   9        139.50        102.31        13.80 o                         
  -3   6   9        100.81        118.26        14.50 o                         
  -2   6   9         23.48         34.82         9.79 o                         
  -1   6   9        469.71        480.04        28.12 o                         
   0   6   9          8.57         14.99        17.52 o                         
   1   6   9        185.40        187.14        17.80 o                         
   2   6   9          0.19          5.97         6.91 o                         
   3   6   9         20.43         25.23         9.40 o                         
   4   6   9          5.04         -4.00         8.78 o                         
   5   6   9        107.00         89.02        16.25 o                         
   6   6   9         78.89        121.17        16.06 o                         
  -4   7   9         14.40         17.06         8.69 o                         
  -3   7   9          7.79         20.31         8.93 o                         
  -2   7   9          3.64          8.36         9.08 o                         
  -1   7   9         75.83         37.23        11.65 o                         
   0   7   9          3.14         16.51        10.20 o                         
   1   7   9          7.75         15.74         7.71 o                         
   2   7   9          2.76         12.03        13.29 o                         
   3   7   9        235.90        294.53        42.91 o                         
 -10   0  10          7.37         18.15        12.33 o                         
  -9   0  10          5.28         -3.76         9.42 o                         
  -8   0  10         39.96         38.17        10.70 o                         
  -7   0  10          1.63          2.21         9.31 o                         
  -6   0  10         19.85         19.57        10.15 o                         
  -5   0  10         94.85        104.96        16.27 o                         
  -4   0  10        387.04        374.60        21.71 o                         
  -3   0  10         62.40         80.68        10.87 o                         
  -2   0  10        806.69        832.90        31.70 o                         
  -1   0  10          8.62         -3.87         7.23 o                         
   0   0  10        127.18        131.54        20.03 o                         
   1   0  10         56.43         47.58        13.74 o                         
   2   0  10         21.61         55.69        15.02 o                         
   3   0  10        151.68        168.27        23.02 o                         
   4   0  10        160.66        169.71        21.76 o                         
   5   0  10         66.25         95.19        18.29 o                         
   6   0  10         10.12          1.34        21.67 o                         
   7   0  10         29.83         32.12        11.19 o                         
   8   0  10         75.83        130.36        25.52 o                         
   9   0  10         36.91         43.79        12.82 o                         
 -10   1  10          3.42          6.95         7.77 o                         
  -9   1  10         16.58         15.41         7.68 o                         
  -8   1  10         12.41         14.56         6.24 o                         
  -7   1  10          4.31         -6.37         6.37 o                         
  -6   1  10         19.07         21.36         5.78 o                         
  -5   1  10          1.03         11.83         5.46 o                         
  -4   1  10          6.86          9.54         5.78 o                         
  -3   1  10         65.08         48.15         8.88 o                         
  -2   1  10          2.30          6.38         7.04 o                         
  -1   1  10         23.24         34.96         9.39 o                         
   0   1  10         37.67         55.74        10.80 o                         
   1   1  10          3.59         37.30        14.13 o                         
   2   1  10         20.92         12.31         8.69 o                         
   3   1  10         77.69         98.39        12.71 o                         
   4   1  10         67.05         58.83        10.94 o                         
   5   1  10         91.37         74.77        11.58 o                         
   6   1  10         54.53         57.34        11.30 o                         
   7   1  10        145.04        193.80        16.26 o                         
   8   1  10        120.97        119.22        13.18 o                         
   9   1  10        101.32        106.82        11.90 o                         
 -10   2  10          8.10         13.00         6.43 o                         
  -9   2  10          3.21          4.14         6.02 o                         
  -8   2  10         24.99         33.77         6.50 o                         
  -7   2  10         55.93         51.44         8.42 o                         
  -6   2  10         18.79         37.33        10.28 o                         
  -5   2  10         16.76         19.72         6.31 o                         
  -4   2  10          1.36         -0.12         4.99 o                         
  -3   2  10         18.40         15.46         5.70 o                         
  -2   2  10         16.71         12.70         6.62 o                         
  -1   2  10          1.28          3.76         6.79 o                         
   0   2  10         14.31         23.06         8.72 o                         
   1   2  10        271.44        317.25        21.18 o                         
   2   2  10        148.10        143.45        19.87 o                         
   3   2  10         86.41        108.11        16.74 o                         
   4   2  10        131.19        104.95        17.02 o                         
   5   2  10        207.09        224.88        23.59 o                         
   6   2  10        480.69        521.04        26.22 o                         
   7   2  10          0.02         18.55         8.55 o                         
   8   2  10        278.89        269.59        19.56 o                         
  -9   3  10        103.44         98.41        10.52 o                         
  -8   3  10          6.53          2.51         5.19 o                         
  -7   3  10          0.34          9.58        12.14 o                         
  -6   3  10          8.13         11.75         6.72 o                         
  -5   3  10         64.08         66.59        11.30 o                         
  -4   3  10         36.81         48.98         9.22 o                         
  -3   3  10         20.10         18.63         8.12 o                         
  -2   3  10          3.20          8.27         5.88 o                         
  -1   3  10        290.49        330.46        20.90 o                         
   0   3  10        106.65        111.29        14.31 o                         
   1   3  10        188.39        211.44        18.68 o                         
   2   3  10         81.04         92.97        16.87 o                         
   3   3  10        225.85        295.00        26.97 o                         
   4   3  10         27.23         34.51        11.71 o                         
   5   3  10        344.52        315.54        23.74 o                         
   6   3  10          8.31         17.26         8.70 o                         
   7   3  10         45.93         34.03         9.05 o                         
   8   3  10         30.09         45.23        10.41 o                         
  -7   4  10         22.55         26.65         7.94 o                         
  -6   4  10         62.67         60.26         9.49 o                         
  -5   4  10          1.49          2.46         6.24 o                         
  -4   4  10         36.23         43.39        10.15 o                         
  -3   4  10        172.26        193.33        17.21 o                         
  -2   4  10          0.09         15.27         8.60 o                         
  -1   4  10        390.31        378.78        22.98 o                         
   0   4  10         63.84         65.56        12.23 o                         
   1   4  10         29.69         26.02         8.10 o                         
   2   4  10         55.37         45.11        10.30 o                         
   3   4  10         21.44         19.58        10.81 o                         
   4   4  10        125.61        161.57        17.96 o                         
   5   4  10        124.67        149.04        17.77 o                         
   6   4  10         36.42         58.99        10.94 o                         
  -5   5  10         17.06         20.84         7.58 o                         
  -4   5  10        139.77        154.88        14.84 o                         
  -3   5  10         11.46         16.86         7.24 o                         
  -2   5  10        199.72        204.69        16.63 o                         
  -1   5  10         58.50         60.05        11.80 o                         
   0   5  10          2.16         -3.12         8.00 o                         
   1   5  10        104.45         78.59        18.92 o                         
   2   5  10         74.32         85.59        21.37 o                         
   3   5  10        152.63        162.97        18.09 o                         
   4   5  10         32.40         31.60        11.30 o                         
  -6   1  11          3.78          5.85        10.44 o                         
  -5   1  11         83.44        103.72        13.54 o                         
  -4   1  11         38.98         45.98        10.33 o                         
  -3   1  11         16.01         14.35        10.97 o                         
  -2   1  11         36.97         41.09        10.01 o                         
  -1   1  11         48.54         89.53        15.81 o                         
   0   1  11        335.17        322.76        27.56 o                         
   1   1  11         22.01         25.38        10.44 o                         
   2   1  11          1.79         16.76        17.35 o                         
   3   1  11         48.65         50.08        13.53 o                         
   4   1  11         36.09         38.22        12.58 o                         
   5   1  11        211.18        233.50        24.57 o                         
  -5   2  11         15.84         27.84        10.85 o                         
  -4   2  11         34.21         39.40         8.19 o                         
  -3   2  11          5.59          5.81         7.20 o                         
  -2   2  11          0.57         24.69         8.75 o                         
  -1   2  11          2.77         -0.05         8.61 o                         
   0   2  11         95.42         75.34        14.92 o                         
   1   2  11        224.77        257.54        26.17 o                         
   2   2  11         48.44         74.88        16.13 o                         
   3   2  11         56.06         46.82        12.37 o                         
   4   2  11         25.65         58.28        14.46 o                         
  -4   3  11         23.37         14.72         8.36 o                         
  -3   3  11          0.00          7.38         6.22 o                         
  -2   3  11         34.18         61.67        10.38 o                         
  -1   3  11          1.31         14.19        11.39 o                         
   0   3  11         12.58         -1.43        11.81 o                         
   1   3  11          0.07          3.03         8.48 o                         
   2   3  11        199.35        170.75        21.42 o                         
                                                                                
