# Supplementary material for: Selected solid-state behaviour of three di-tert-butyl-substituted N-salicylideneaniline derivatives: temperature-induced phase transitions and chromic behaviour
Source: Acta Crystallogr C Struct Chem. 2021 Sep 29;77(Pt 10):659–67. doi: 10.1107/S2053229621008780 (PMC8491094; doi:10.1107/S2053229621008780)
Supplement: Supplementary file 7 [file c-77-00659-2_150Ksup7.hkl]

data_2_150K                                                                     
_shelx_title ' test_fac in P2(1)/c'                                             
_shelx_refln_list_code          4                                               
_shelx_F_calc_maximum      206.75                                               
_exptl_crystal_F_000       736.00                                               
_reflns_d_resolution_high  0.8301                                               
                                                                                
loop_                                                                           
 _space_group_symop_operation_xyz                                               
 'x, y, z'                                                                      
 '-x, y+1/2, -z+1/2'                                                            
 '-x, -y, -z'                                                                   
 'x, -y-1/2, z-1/2'                                                             
                                                                                
_cell_length_a    17.7326                                                       
_cell_length_b    10.4696                                                       
_cell_length_c    10.2385                                                       
_cell_angle_alpha  90.000                                                       
_cell_angle_beta   91.536                                                       
_cell_angle_gamma  90.000                                                       
                                                                                
_shelx_F_squared_multiplier     1.000                                           
                                                                                
loop_                                                                           
 _refln_index_h                                                                 
 _refln_index_k                                                                 
 _refln_index_l                                                                 
 _refln_F_squared_calc                                                          
 _refln_F_squared_meas                                                          
 _refln_F_squared_sigma                                                         
 _refln_observed_status                                                         
   3   0   0       2782.71       2610.96        56.49 o                         
   4   0   0       2734.80       2516.83        65.06 o                         
   5   0   0        328.00        323.96        27.01 o                         
   6   0   0        719.57        638.47        41.02 o                         
   7   0   0        168.47        149.31        23.44 o                         
   8   0   0         69.57         73.63        17.48 o                         
   9   0   0         11.34         19.79        14.90 o                         
  10   0   0        234.13        210.36        32.14 o                         
  11   0   0        266.56        368.82        43.62 o                         
  12   0   0        480.74        461.71        49.90 o                         
  13   0   0        225.67        210.64        37.22 o                         
  14   0   0       1897.20       2029.19       114.76 o                         
  15   0   0        264.15        235.06        41.89 o                         
  16   0   0         22.25         49.33        26.77 o                         
  17   0   0       1960.17       2002.14       126.24 o                         
  18   0   0        356.98        340.81        54.48 o                         
  19   0   0        637.91        714.46        80.68 o                         
  20   0   0        255.06        219.90        49.47 o                         
  21   0   0          0.01         -3.11        17.30 o                         
   2   1   0        864.29        787.47        29.97 o                         
   3   1   0        795.30        728.48        23.53 o                         
   4   1   0       1662.29       1592.77        38.96 o                         
   5   1   0        162.34        182.71        15.53 o                         
   6   1   0         23.60         16.13         6.44 o                         
   7   1   0          6.21          6.56         8.18 o                         
   8   1   0        297.35        280.19        22.97 o                         
   9   1   0         21.08         27.15        10.61 o                         
  10   1   0         26.63         26.61        10.74 o                         
  11   1   0        233.71        235.28        24.45 o                         
  12   1   0         37.97         37.25        15.92 o                         
  13   1   0        401.40        466.35        37.24 o                         
  14   1   0        207.45        246.99        29.15 o                         
  15   1   0         39.09         24.15        31.12 o                         
  16   1   0        167.13        198.65        34.35 o                         
  17   1   0       1368.35       1314.55        71.70 o                         
  18   1   0          0.93         20.61        12.95 o                         
  19   1   0        273.62        242.93        32.96 o                         
  20   1   0          5.82         -4.84        14.32 o                         
  21   1   0         18.94         17.69        21.19 o                         
   0   2   0       1720.21       1734.81        54.57 o                         
   1   2   0        173.75        153.08        12.52 o                         
   2   2   0        754.61        778.32        39.19 o                         
   3   2   0       1401.03       1332.65        52.92 o                         
   4   2   0       1717.56       1637.60        60.72 o                         
   5   2   0       1138.13       1060.47        53.55 o                         
   6   2   0        896.48        829.75        49.30 o                         
   7   2   0       2962.32       3138.99        73.39 o                         
   8   2   0        747.63        677.34        36.00 o                         
   9   2   0         56.73         45.50        12.75 o                         
  10   2   0          8.93         19.64         8.16 o                         
  11   2   0          1.09          1.29         8.32 o                         
  12   2   0        266.20        131.84        57.71 o                         
  13   2   0         80.95         62.47        15.94 o                         
  14   2   0         77.99         64.19        16.14 o                         
  15   2   0          9.52          6.96        13.81 o                         
  16   2   0        248.01        250.21        30.76 o                         
  17   2   0          0.66          7.64        11.33 o                         
  18   2   0        427.32        445.75        43.52 o                         
  19   2   0        170.40        135.25        26.16 o                         
  20   2   0          1.67         -3.22        13.46 o                         
  21   2   0         82.61         96.67        34.68 o                         
   1   3   0       3019.17       3016.35        63.15 o                         
   2   3   0       3475.68       3297.03        39.22 o                         
   3   3   0         35.92         55.84        16.52 o                         
   4   3   0         74.03         42.06        10.34 o                         
   5   3   0       2594.71       2754.10        94.73 o                         
   6   3   0       1498.03       1539.76        73.70 o                         
   7   3   0          3.11          4.40         9.91 o                         
   8   3   0          1.72          5.04         3.45 o                         
   9   3   0       1132.22        942.34       198.06 o                         
  10   3   0        393.95        369.11        43.37 o                         
  11   3   0          4.51         45.33        19.64 o                         
  12   3   0        253.08        224.03        36.00 o                         
  13   3   0        929.90        875.47        71.73 o                         
  14   3   0        826.38        816.87        71.49 o                         
  15   3   0         43.81         62.51        24.33 o                         
  16   3   0        103.22        132.14        32.67 o                         
  17   3   0         40.05         24.95        19.46 o                         
  18   3   0         12.12          2.45        12.32 o                         
  19   3   0         21.86         -2.25        14.42 o                         
  20   3   0         18.75          3.84        20.00 o                         
   0   4   0         28.31         59.06        15.09 o                         
   1   4   0       1567.69       1526.94        52.15 o                         
   2   4   0         10.21         17.44         7.42 o                         
   3   4   0       1887.76       1910.81        39.29 o                         
   4   4   0         32.79         19.17         9.26 o                         
   5   4   0         61.01         73.09        15.27 o                         
   6   4   0        972.60       1064.72        66.72 o                         
   7   4   0        310.38        299.34        37.56 o                         
   8   4   0         81.75         59.61        16.67 o                         
   9   4   0          8.81          0.92        11.63 o                         
  10   4   0          0.02         18.23        16.48 o                         
  11   4   0        159.66        200.81        35.33 o                         
  12   4   0        161.23        157.46        34.40 o                         
  13   4   0        223.17        209.30        40.74 o                         
  14   4   0        135.94        101.01        27.47 o                         
  15   4   0         11.27         37.05        22.65 o                         
  16   4   0          6.27         24.13        21.85 o                         
  17   4   0         19.03         -5.79        13.34 o                         
  18   4   0          2.79         17.17        16.35 o                         
  19   4   0          0.19         -8.87        13.99 o                         
  20   4   0         86.94         70.25        27.53 o                         
   1   5   0        405.60        463.54        32.54 o                         
   2   5   0        675.15        630.62        38.42 o                         
   3   5   0       1914.30       2120.79        69.95 o                         
   4   5   0         16.00         29.65         6.79 o                         
   5   5   0        817.58        929.59        43.96 o                         
   6   5   0       1243.31       1161.51        38.20 o                         
   7   5   0        964.59       1077.87        55.48 o                         
   8   5   0         93.60         78.97        22.50 o                         
   9   5   0        141.81        130.88        29.50 o                         
  10   5   0        149.16        152.36        31.52 o                         
  11   5   0         11.74         12.93        14.17 o                         
  12   5   0        130.69        117.51        30.20 o                         
  13   5   0         21.02         48.65        24.03 o                         
  14   5   0        405.92        383.26        55.24 o                         
  15   5   0          6.86         20.82        17.96 o                         
  16   5   0       1053.96        982.02        88.50 o                         
  17   5   0        293.88        313.22        52.69 o                         
  18   5   0         60.42         38.76        25.66 o                         
  19   5   0         82.05         93.35        34.61 o                         
   0   6   0       1503.67       1629.55        93.10 o                         
   1   6   0        850.86        925.14        50.26 o                         
   2   6   0         74.60         55.58        14.18 o                         
   3   6   0          4.17          3.05         7.69 o                         
   4   6   0          5.84          3.39         3.09 o                         
   5   6   0        118.58        113.63        12.37 o                         
   6   6   0         21.96         21.23        11.90 o                         
   7   6   0          0.10          7.31         6.22 o                         
   8   6   0        302.82        307.95        23.67 o                         
   9   6   0         79.84        109.47        21.08 o                         
  10   6   0        381.45        349.00        31.26 o                         
  11   6   0        361.07        417.68        55.80 o                         
  12   6   0         92.86         76.10        27.69 o                         
  13   6   0        215.66        221.34        43.90 o                         
  14   6   0        450.73        454.31        61.82 o                         
  15   6   0         32.52         75.90        30.47 o                         
  16   6   0         17.38        -18.86        18.86 o                         
  17   6   0          0.07         -6.46        11.05 o                         
  18   6   0          5.33         31.52        16.71 o                         
   1   7   0          2.11          2.34         8.24 o                         
   2   7   0        211.22        204.39        25.45 o                         
   3   7   0         37.61         34.43        10.34 o                         
   4   7   0         22.52         14.65        10.84 o                         
   5   7   0        141.20        114.46        30.38 o                         
   6   7   0          9.67          5.68         9.15 o                         
   7   7   0          4.47          2.50         2.60 o                         
   8   7   0         94.36        104.53        14.05 o                         
   9   7   0        391.56        399.54        43.28 o                         
  10   7   0        662.57        648.10        37.02 o                         
  11   7   0         19.91         18.70        10.15 o                         
  12   7   0        376.67        412.40        32.56 o                         
  13   7   0         17.54         33.84        12.86 o                         
  14   7   0         10.16         15.38        31.41 o                         
  15   7   0        111.05        112.05        22.97 o                         
  16   7   0         78.57         87.42        22.71 o                         
  17   7   0          3.59         20.70        17.82 o                         
   0   8   0         24.32         59.34        23.28 o                         
   1   8   0         51.21         34.58        12.40 o                         
   2   8   0         10.96          1.86         4.56 o                         
   3   8   0        117.65        171.06        26.58 o                         
   4   8   0         11.90         -6.56        18.94 o                         
   5   8   0        551.45        547.07        67.11 o                         
   6   8   0         26.70         -0.03        14.66 o                         
   7   8   0       4120.87       4346.88       144.52 o                         
   8   8   0       1215.98       1271.50        73.95 o                         
   9   8   0        348.80        330.72        51.73 o                         
  10   8   0        254.67        297.03        39.45 o                         
  11   8   0         28.14         80.80        27.66 o                         
  12   8   0        508.86        578.91        68.41 o                         
  13   8   0          7.13         10.90        28.66 o                         
  14   8   0         94.68        122.55        29.32 o                         
  15   8   0          0.33          5.24        13.19 o                         
  16   8   0         29.41         61.53        33.70 o                         
   1   9   0         20.14         20.94        10.77 o                         
   2   9   0        176.73        178.34        27.98 o                         
   3   9   0         15.44         21.81        31.77 o                         
   4   9   0         16.79        -15.43        25.43 o                         
   5   9   0        373.37        362.72        57.51 o                         
   6   9   0          1.94         -2.83        21.37 o                         
   7   9   0        268.62        266.78        36.17 o                         
   8   9   0        294.46        295.73        39.62 o                         
   9   9   0         31.27         49.42        18.10 o                         
  10   9   0         16.15          6.98        12.40 o                         
  11   9   0         14.06         13.49        13.09 o                         
  12   9   0         13.48         -0.86        19.89 o                         
  13   9   0         71.10         67.54        23.17 o                         
  14   9   0         37.83         54.13        22.19 o                         
   0  10   0         16.50          9.42        12.30 o                         
   1  10   0         17.97         57.13        16.23 o                         
   2  10   0         42.09         26.75        10.95 o                         
   3  10   0          1.65          2.32        11.89 o                         
   4  10   0        357.66        345.31        59.23 o                         
   5  10   0         37.95         27.91        20.69 o                         
   6  10   0          2.04         -0.20        19.71 o                         
   7  10   0          2.95        -21.31        24.89 o                         
   8  10   0          8.88        -16.66        17.04 o                         
   9  10   0          0.15          3.92        16.34 o                         
  10  10   0         98.02        125.08        26.03 o                         
  11  10   0        325.93        330.88        43.42 o                         
  12  10   0          4.46         18.95        20.02 o                         
  13  10   0          0.83         10.81        16.89 o                         
   1  11   0        181.92        152.86        30.81 o                         
   2  11   0        293.80        332.43        43.84 o                         
   3  11   0          6.05         11.76        17.78 o                         
   4  11   0         41.67         29.80        16.20 o                         
   5  11   0         48.54         65.31        27.97 o                         
   6  11   0        311.84        343.05        64.68 o                         
   7  11   0         51.56         54.54        25.92 o                         
   8  11   0          0.34        -12.01        14.45 o                         
   9  11   0          0.41          0.44        23.47 o                         
  10  11   0          1.87          6.30        14.82 o                         
   0  12   0        172.90        220.91        55.71 o                         
   1  12   0         11.90         27.29        22.13 o                         
   2  12   0         17.33         22.97        15.17 o                         
   3  12   0          2.98         38.57        24.79 o                         
   4  12   0         22.90         33.74        28.11 o                         
   5  12   0         16.12          5.66        20.48 o                         
   6  12   0          8.63         48.09        31.31 o                         
 -21   1   1         53.27         65.84        21.30 o                         
 -20   1   1          0.26         11.00        14.13 o                         
 -19   1   1         33.69         61.47        19.78 o                         
 -18   1   1         15.97         25.98        12.59 o                         
 -17   1   1        242.05        282.09        34.88 o                         
 -16   1   1        316.09        345.60        36.18 o                         
 -15   1   1         57.68         88.90        29.24 o                         
 -14   1   1        204.96        220.84        29.19 o                         
 -13   1   1        248.63        281.51        30.12 o                         
 -12   1   1        362.66        386.04        33.77 o                         
 -11   1   1         33.96         36.38        13.20 o                         
 -10   1   1        341.18        295.25        27.62 o                         
  -9   1   1        950.00        727.12        72.29 o                         
  -8   1   1          7.27         10.41         3.43 o                         
  -7   1   1       3165.45       3140.24       115.85 o                         
  -6   1   1       3373.89       3160.06        55.24 o                         
  -5   1   1       1720.40       1700.51        37.23 o                         
  -4   1   1         12.02         19.53         7.58 o                         
  -3   1   1      19560.92      19099.65       131.84 o                         
  -2   1   1        365.99        345.14        11.25 o                         
  -1   1   1        660.33        612.66        13.08 o                         
   0   1   1         17.94         20.43         3.48 o                         
   1   1   1       2885.57       2813.80        37.76 o                         
   2   1   1       1026.59       1005.10        16.78 o                         
   3   1   1       4167.53       4059.48        38.66 o                         
   4   1   1       3623.39       3776.31       139.07 o                         
   5   1   1        133.39        124.55         7.24 o                         
   6   1   1       1216.29       1189.51        34.30 o                         
   7   1   1        246.62        246.87        12.79 o                         
   8   1   1        782.52        704.86        45.41 o                         
   9   1   1       1471.69       1123.11       102.26 o                         
  10   1   1        763.73        858.03        42.25 o                         
  11   1   1        118.75        133.18        19.44 o                         
  12   1   1        373.92        356.32        30.44 o                         
  13   1   1        793.51        824.41        47.32 o                         
  14   1   1       2255.67       2358.71        83.62 o                         
  15   1   1         79.04        118.03        21.79 o                         
  16   1   1        784.97        791.77        56.03 o                         
  17   1   1        141.89        152.79        26.06 o                         
  18   1   1        144.52        136.75        25.16 o                         
  19   1   1        179.37        203.08        30.74 o                         
  20   1   1         35.54         55.87        19.01 o                         
  21   1   1         57.41         57.34        19.48 o                         
 -21   2   1         87.55        101.94        26.05 o                         
 -20   2   1         95.39        120.26        29.47 o                         
 -19   2   1         33.68         63.27        18.52 o                         
 -18   2   1         25.32         21.54        16.43 o                         
 -17   2   1        168.45        170.64        35.57 o                         
 -16   2   1        793.91        850.88        57.42 o                         
 -15   2   1        551.03        572.90        45.90 o                         
 -14   2   1         81.33         91.66        20.62 o                         
 -13   2   1        115.64         57.51        27.31 o                         
 -12   2   1         47.71         34.15         6.85 o                         
 -11   2   1       1414.38       1429.04        64.09 o                         
 -10   2   1        929.95        926.80        69.57 o                         
  -9   2   1        455.31        525.48        35.36 o                         
  -8   2   1       2033.11       2068.94        76.54 o                         
  -7   2   1        141.48        120.55        16.18 o                         
  -6   2   1        251.44        233.84        20.79 o                         
  -5   2   1         86.20         75.41        11.04 o                         
  -4   2   1         69.43         81.65        15.50 o                         
  -3   2   1        812.80        764.98        42.54 o                         
  -2   2   1       4304.98       4138.93        61.08 o                         
  -1   2   1       4443.22       4413.21        61.66 o                         
   0   2   1        441.69        448.27        10.45 o                         
   1   2   1      23128.17      22270.42       109.47 o                         
   2   2   1        140.63        139.60         9.92 o                         
   3   2   1        482.08        449.45        17.68 o                         
   4   2   1       3419.76       3323.68        79.96 o                         
   5   2   1        148.78        157.73        10.70 o                         
   6   2   1        656.11        652.28        25.99 o                         
   7   2   1       2210.70       2631.77        87.16 o                         
   8   2   1          0.08          4.84         9.12 o                         
   9   2   1        321.23        304.09        33.38 o                         
  10   2   1        878.36        808.11        38.99 o                         
  11   2   1        221.47        189.06        29.77 o                         
  12   2   1          0.04          8.93         3.59 o                         
  13   2   1         28.89         18.57        11.21 o                         
  14   2   1        390.88        348.78        34.61 o                         
  15   2   1        382.87        437.30        52.39 o                         
  16   2   1          1.85         -4.76        22.68 o                         
  17   2   1          7.38         24.04        13.46 o                         
  18   2   1          1.37        -16.48        16.48 o                         
  19   2   1        122.47        121.27        35.91 o                         
  20   2   1         42.31         72.93        29.88 o                         
 -20   3   1         25.71         12.90        17.19 o                         
 -19   3   1          7.37          1.45        16.84 o                         
 -18   3   1          0.01         11.20        16.95 o                         
 -17   3   1         64.31         19.92        24.14 o                         
 -16   3   1          3.93          0.16        14.19 o                         
 -15   3   1         18.11          6.81        13.18 o                         
 -14   3   1        103.09        122.14        25.33 o                         
 -13   3   1        263.10        270.76        31.02 o                         
 -12   3   1        335.44        326.45        24.72 o                         
 -11   3   1         10.48         24.03        19.14 o                         
 -10   3   1       5031.04       5422.69       164.99 o                         
  -9   3   1       1805.65       1842.75        94.22 o                         
  -8   3   1         64.45         71.46        20.94 o                         
  -7   3   1        259.56        261.16        33.77 o                         
  -6   3   1        425.65        440.09        42.03 o                         
  -5   3   1        923.23        955.53        58.67 o                         
  -4   3   1       1309.73       1230.84        44.71 o                         
  -3   3   1        316.31        316.23        31.55 o                         
  -2   3   1       1034.16       1017.60        37.00 o                         
  -1   3   1        134.13        138.04        16.71 o                         
   0   3   1        580.99        549.14        26.91 o                         
   1   3   1       1052.15       1053.92        20.09 o                         
   2   3   1       1807.30       1839.30        32.02 o                         
   3   3   1          0.91          6.93         6.56 o                         
   4   3   1         16.18         21.85         6.80 o                         
   5   3   1        347.90        375.97        22.59 o                         
   6   3   1        118.29        115.50        13.95 o                         
   7   3   1       3500.01       3629.31       110.99 o                         
   8   3   1       3194.11       3567.97       114.58 o                         
   9   3   1          0.05         -1.59        15.57 o                         
  10   3   1        428.38        380.46        24.04 o                         
  11   3   1         46.23         57.50        10.81 o                         
  12   3   1         56.35         56.64        11.12 o                         
  13   3   1        286.05        234.42        22.25 o                         
  14   3   1        134.35        113.67        27.54 o                         
  15   3   1         20.09         10.11        14.72 o                         
  16   3   1          6.96         19.62        16.53 o                         
  17   3   1        304.34        324.96        50.35 o                         
  18   3   1          2.59         29.40        22.55 o                         
  19   3   1         41.64         40.13        25.41 o                         
  20   3   1         15.66          1.39        13.37 o                         
 -20   4   1         41.61         93.31        36.71 o                         
 -19   4   1        148.00        116.77        36.02 o                         
 -18   4   1          7.88          9.15        14.45 o                         
 -17   4   1         14.21         15.89        20.63 o                         
 -16   4   1         25.36         15.08        17.58 o                         
 -15   4   1        153.49        101.78        27.81 o                         
 -14   4   1         14.39          3.94        14.74 o                         
 -13   4   1          3.08         23.96        19.96 o                         
 -12   4   1        374.42        431.01        54.22 o                         
 -11   4   1         41.36         41.58        22.91 o                         
 -10   4   1        226.56        212.17        37.56 o                         
  -9   4   1          0.12        -14.83        14.83 o                         
  -8   4   1        302.07        300.98        39.55 o                         
  -7   4   1        765.78        678.45        56.84 o                         
  -6   4   1         77.61        100.34        21.85 o                         
  -5   4   1        279.85        293.57        25.78 o                         
  -4   4   1        328.86        337.44        38.25 o                         
  -3   4   1        116.12        152.09        17.66 o                         
  -2   4   1        132.39        145.69        16.74 o                         
  -1   4   1       1247.15       1225.96        46.27 o                         
   0   4   1       8803.03       9097.98       125.92 o                         
   1   4   1       1275.59       1071.53        29.32 o                         
   2   4   1       2024.40       2079.22        40.36 o                         
   3   4   1        943.59        894.70        32.67 o                         
   4   4   1          7.86         29.74         8.47 o                         
   5   4   1        682.17        679.17        25.12 o                         
   6   4   1       2948.65       2932.84        75.97 o                         
   7   4   1       5843.15       6122.56       106.38 o                         
   8   4   1       2471.14       2515.06        72.22 o                         
   9   4   1          1.15         16.20         6.63 o                         
  10   4   1        269.30        297.80        40.64 o                         
  11   4   1        451.53        442.23        49.65 o                         
  12   4   1        220.85        254.29        41.05 o                         
  13   4   1         94.21         62.19        22.47 o                         
  14   4   1        614.27        561.68        59.71 o                         
  15   4   1        482.49        365.69        50.44 o                         
  16   4   1          2.39         -6.50        16.77 o                         
  17   4   1         57.49         71.77        26.12 o                         
  18   4   1         37.65          0.28        12.16 o                         
  19   4   1        218.02        195.64        32.20 o                         
  20   4   1         11.84         11.27        18.68 o                         
 -19   5   1         13.07         52.80        27.94 o                         
 -18   5   1          2.68          2.45        15.72 o                         
 -17   5   1        339.90        336.95        55.71 o                         
 -16   5   1         30.75         23.28        22.32 o                         
 -15   5   1        368.15        340.91        54.97 o                         
 -14   5   1          2.19         63.22        27.28 o                         
 -13   5   1         62.20        109.82        30.97 o                         
 -12   5   1         54.99         63.45        25.96 o                         
 -11   5   1        161.12        174.10        37.13 o                         
 -10   5   1        160.69        157.57        33.80 o                         
  -9   5   1        340.08        272.46        42.52 o                         
  -8   5   1        188.59        216.02        37.21 o                         
  -7   5   1         32.43         42.56        16.73 o                         
  -6   5   1         67.72         94.29        17.29 o                         
  -5   5   1         90.60         83.92        24.12 o                         
  -4   5   1        655.58        754.29        60.39 o                         
  -3   5   1        566.26        652.65        38.74 o                         
  -2   5   1       1259.67       1374.94        55.99 o                         
  -1   5   1          0.26         -0.98         8.64 o                         
   0   5   1       3537.91       3867.11        57.87 o                         
   1   5   1        342.72        342.05        22.74 o                         
   2   5   1        925.90       1126.78        24.74 o                         
   3   5   1         23.40         19.69        12.66 o                         
   4   5   1        408.58        450.95        25.56 o                         
   5   5   1         61.34         62.10        11.04 o                         
   6   5   1        173.98        156.96        12.59 o                         
   7   5   1         59.51         57.61        11.84 o                         
   8   5   1         48.40         41.95        11.43 o                         
   9   5   1        537.41        516.92        38.22 o                         
  10   5   1          8.77          6.35         8.17 o                         
  11   5   1         77.73         94.13        43.71 o                         
  12   5   1          0.62         15.48        20.09 o                         
  13   5   1         53.07         53.88        14.46 o                         
  14   5   1          8.01         20.18        13.43 o                         
  15   5   1        219.68        173.94        27.35 o                         
  16   5   1          0.07          9.27        10.35 o                         
  17   5   1         19.50         42.84        17.23 o                         
  18   5   1         26.14         -4.26        11.57 o                         
  19   5   1         11.44         22.84        59.90 o                         
 -18   6   1         19.43         -4.66        15.05 o                         
 -17   6   1          7.27          1.09        13.60 o                         
 -16   6   1         35.27         73.96        32.96 o                         
 -15   6   1         66.55         70.70        30.18 o                         
 -14   6   1        144.07        208.19        45.00 o                         
 -13   6   1          2.19         59.54        27.83 o                         
 -12   6   1        799.45        856.39        81.63 o                         
 -11   6   1          9.19        -18.09        21.88 o                         
 -10   6   1         96.16         96.94        21.67 o                         
  -9   6   1        224.19        218.93        28.89 o                         
  -8   6   1       2710.52       2853.95        98.87 o                         
  -7   6   1        748.29        817.99        51.68 o                         
  -6   6   1        163.27        126.05        20.54 o                         
  -5   6   1         21.91         27.42        12.48 o                         
  -4   6   1        387.22        398.47        47.56 o                         
  -3   6   1       1545.31       1522.55        65.35 o                         
  -2   6   1        382.58        467.94        35.82 o                         
  -1   6   1        411.59        392.96        32.80 o                         
   0   6   1        531.05        506.54        30.58 o                         
   1   6   1         70.57         54.58         6.78 o                         
   2   6   1         86.55         96.95        11.38 o                         
   3   6   1        512.88        609.83        59.66 o                         
   4   6   1        165.66        191.36        34.40 o                         
   5   6   1          0.09         12.38         7.16 o                         
   6   6   1        170.28        174.48        30.39 o                         
   7   6   1        439.94        453.31        19.35 o                         
   8   6   1         30.01         35.84         9.83 o                         
   9   6   1         13.00          7.75         6.40 o                         
  10   6   1         87.97         73.14        14.52 o                         
  11   6   1        379.45        327.91        32.21 o                         
  12   6   1        335.10        336.32        50.29 o                         
  13   6   1        111.39        124.99        21.66 o                         
  14   6   1          1.14         18.22        18.97 o                         
  15   6   1         20.12         38.86        23.08 o                         
  16   6   1         10.16         -2.94        11.01 o                         
  17   6   1          0.00         -0.63        10.53 o                         
  18   6   1         76.80         64.48        19.40 o                         
 -17   7   1         59.04        124.76        37.45 o                         
 -16   7   1         91.30        130.22        40.34 o                         
 -15   7   1          5.42         17.44        22.83 o                         
 -14   7   1        392.92        475.95        49.64 o                         
 -13   7   1         26.17         16.09        14.62 o                         
 -12   7   1        175.05        179.07        39.62 o                         
 -11   7   1         71.11         87.60        23.01 o                         
 -10   7   1         18.31         25.75        14.10 o                         
  -9   7   1        303.43        308.21        39.82 o                         
  -8   7   1        322.57        324.50        28.35 o                         
  -7   7   1        484.13        458.78        37.28 o                         
  -6   7   1        276.41        245.22        46.06 o                         
  -5   7   1        802.06        908.38        79.14 o                         
  -4   7   1         52.94          6.83        15.51 o                         
  -3   7   1         73.80         90.42        17.19 o                         
  -2   7   1        278.76        290.16        31.10 o                         
  -1   7   1        254.33        206.56        19.12 o                         
   0   7   1        195.85        150.99        11.97 o                         
   1   7   1        812.19        879.71        53.03 o                         
   2   7   1        486.94        500.32        40.39 o                         
   3   7   1        112.74         94.73        12.17 o                         
   4   7   1         86.84         43.25        18.71 o                         
   5   7   1       2109.62       2249.98       125.20 o                         
   6   7   1        551.41        586.16        34.02 o                         
   7   7   1         18.09         30.61         8.70 o                         
   8   7   1        294.32        283.58        23.31 o                         
   9   7   1       1541.87       1581.49        56.62 o                         
  10   7   1         26.87         23.74         8.77 o                         
  11   7   1        540.26        500.54        34.37 o                         
  12   7   1         21.43         49.14        13.46 o                         
  13   7   1         52.25         32.04        12.05 o                         
  14   7   1         68.52         76.36        16.82 o                         
  15   7   1          2.35         -6.23        10.44 o                         
  16   7   1         99.67        100.77        25.09 o                         
  17   7   1         50.88         36.13        18.27 o                         
 -16   8   1          1.44         24.42        14.50 o                         
 -15   8   1         13.30         80.03        25.58 o                         
 -14   8   1          0.30         26.78        20.30 o                         
 -13   8   1        337.34        330.16        42.73 o                         
 -12   8   1         23.22         42.64        18.69 o                         
 -11   8   1        468.31        538.88        52.10 o                         
 -10   8   1          0.83         20.97        46.15 o                         
  -9   8   1        113.41         78.00        21.16 o                         
  -8   8   1        529.83        519.43        47.66 o                         
  -7   8   1         45.96         44.52        15.83 o                         
  -6   8   1         48.41         26.70        19.15 o                         
  -5   8   1        410.67        441.60        59.48 o                         
  -4   8   1          1.35          3.39        15.16 o                         
  -3   8   1          0.03         -6.75        11.46 o                         
  -2   8   1         93.58        124.15        22.73 o                         
  -1   8   1         12.97         12.94         5.11 o                         
   0   8   1         36.68         44.39        15.27 o                         
   1   8   1         66.39         70.98        17.59 o                         
   2   8   1          4.63         13.23        12.88 o                         
   3   8   1         52.45         33.71         7.10 o                         
   4   8   1        320.63        316.51        33.80 o                         
   5   8   1        324.71        320.22        27.52 o                         
   6   8   1       1129.04       1207.55       100.71 o                         
   7   8   1        749.60        646.37        47.13 o                         
   8   8   1         84.38         99.44        23.28 o                         
   9   8   1         87.48         84.44        34.49 o                         
  10   8   1         26.77         27.92        21.62 o                         
  11   8   1         82.60         66.50        19.69 o                         
  12   8   1          8.00         12.55        27.96 o                         
  13   8   1         37.75          9.12        13.49 o                         
  14   8   1          4.39         27.20        12.60 o                         
  15   8   1         31.37         44.75        18.64 o                         
  16   8   1          5.09         27.70        26.88 o                         
 -14   9   1        171.95        285.00        41.40 o                         
 -13   9   1        169.20        224.78        37.16 o                         
 -12   9   1         17.46         58.19        20.79 o                         
 -11   9   1         48.76         44.04        21.56 o                         
 -10   9   1        661.13        795.60        64.08 o                         
  -9   9   1        660.77        716.50        60.98 o                         
  -8   9   1         87.62         88.35        23.25 o                         
  -7   9   1         92.56         89.78        21.62 o                         
  -6   9   1          6.56        -11.49        19.00 o                         
  -5   9   1         15.80         11.60        14.69 o                         
  -4   9   1         52.08         31.89        22.89 o                         
  -3   9   1         16.86         11.91        22.12 o                         
  -2   9   1        525.23        553.74        48.40 o                         
  -1   9   1        173.64        156.75        35.80 o                         
   0   9   1         41.43          9.03         9.71 o                         
   1   9   1        278.27        293.18        35.61 o                         
   2   9   1        618.70        602.28        51.25 o                         
   3   9   1         55.17         53.68        20.36 o                         
   4   9   1        845.77        907.79        90.62 o                         
   5   9   1        258.60        213.73        47.15 o                         
   6   9   1         49.65         50.26        29.42 o                         
   7   9   1        285.67        303.82        57.25 o                         
   8   9   1         49.51         42.43        16.66 o                         
   9   9   1          0.30         15.87        13.89 o                         
  10   9   1         35.84         27.42        21.66 o                         
  11   9   1          0.42          5.29        48.94 o                         
  12   9   1         48.10         54.54        23.51 o                         
  13   9   1         75.99        138.96        55.01 o                         
  14   9   1         10.50          5.75        16.99 o                         
 -12  10   1          2.33         -5.99        10.64 o                         
 -11  10   1          5.20         -6.66        23.68 o                         
 -10  10   1          1.54          1.23        10.91 o                         
  -9  10   1        122.74        201.43        33.28 o                         
  -8  10   1        131.73         95.72        25.62 o                         
  -7  10   1          1.40          7.57        13.49 o                         
  -6  10   1        174.45        159.84        43.52 o                         
  -5  10   1         69.04         88.74        34.06 o                         
  -4  10   1        146.62         86.13        28.36 o                         
  -3  10   1        100.53        122.42        25.84 o                         
  -2  10   1          0.87          2.03        10.87 o                         
  -1  10   1         34.67         32.22        13.40 o                         
   0  10   1          0.06          5.79         9.70 o                         
   1  10   1         62.62         65.12        29.21 o                         
   2  10   1         69.85         59.73        22.84 o                         
   3  10   1         35.23         49.77        27.95 o                         
   4  10   1         45.63         72.98        28.45 o                         
   5  10   1        239.45        217.71        47.67 o                         
   6  10   1        101.72         51.29        23.32 o                         
   7  10   1        212.39        260.82        53.54 o                         
   8  10   1        839.79        844.26        67.66 o                         
   9  10   1         45.92         50.67        31.36 o                         
  10  10   1         39.66         56.16        30.33 o                         
  11  10   1         87.37        114.90        50.96 o                         
  12  10   1         10.86         19.24        13.55 o                         
 -10  11   1         13.22         23.13        16.66 o                         
  -9  11   1         22.83         21.94        10.84 o                         
  -8  11   1         15.63        -13.35        13.35 o                         
  -7  11   1         41.15         35.36        16.45 o                         
  -6  11   1         13.52         62.13        33.54 o                         
  -5  11   1         47.02         35.83        28.61 o                         
  -4  11   1         13.58         36.75        33.67 o                         
  -3  11   1         72.01         56.28        22.58 o                         
  -2  11   1         54.22         43.95        15.92 o                         
  -1  11   1        294.54        279.50        43.91 o                         
   0  11   1        145.70        156.75        31.28 o                         
   1  11   1          9.74         16.41        15.82 o                         
   2  11   1        126.76        133.89        29.59 o                         
   3  11   1        148.03        147.80        41.83 o                         
   4  11   1          4.24         12.79        19.79 o                         
   5  11   1        126.65        129.55        41.80 o                         
   6  11   1         34.47         51.49        18.62 o                         
   7  11   1        120.55        159.55        47.63 o                         
   8  11   1        251.29        315.82        96.48 o                         
   9  11   1         10.43         13.25        16.24 o                         
  10  11   1         90.16         78.94        24.99 o                         
  -6  12   1         10.47         83.97        40.77 o                         
  -5  12   1        387.86        502.32        80.89 o                         
  -4  12   1          0.05         18.80        28.11 o                         
  -3  12   1         72.53         63.17        28.05 o                         
  -2  12   1          5.70         28.90        17.61 o                         
  -1  12   1        125.75        144.58        27.62 o                         
   0  12   1        216.09        311.24        44.88 o                         
   1  12   1         12.32         11.32        22.70 o                         
   2  12   1         61.24         58.79        29.42 o                         
   3  12   1          0.86         10.68        16.83 o                         
   4  12   1          0.23        -10.66        13.76 o                         
   5  12   1         69.81         84.72        36.57 o                         
   6  12   1          5.35          4.38        19.59 o                         
 -21   0   2        481.64        497.58        75.58 o                         
 -20   0   2        220.80        268.97        54.52 o                         
 -19   0   2       1434.37       1446.65       119.87 o                         
 -18   0   2          3.99         -8.74        19.37 o                         
 -17   0   2         47.73         67.67        30.87 o                         
 -16   0   2         62.77         72.40        30.68 o                         
 -15   0   2       1018.76       1153.78        92.13 o                         
 -14   0   2          5.77         -4.19        14.55 o                         
 -13   0   2        244.98        247.06        40.90 o                         
 -12   0   2        432.58        513.65        57.51 o                         
 -11   0   2        232.83        232.48        36.81 o                         
 -10   0   2        369.30        360.85        43.67 o                         
  -9   0   2        811.18        758.98        49.76 o                         
  -8   0   2        376.13        350.96        22.41 o                         
  -7   0   2       2858.72       2769.97        89.95 o                         
  -6   0   2        194.90        187.64        15.32 o                         
  -5   0   2       6333.60       6495.72       136.97 o                         
  -4   0   2       4368.65       4558.60       153.24 o                         
  -3   0   2       1985.28       2006.43        52.93 o                         
  -2   0   2      42745.81      42226.65       985.86 o                         
  -1   0   2        473.33        448.19        17.35 o                         
   0   0   2      12984.80      13014.37        59.31 o                         
   1   0   2       1636.34       1547.41        31.16 o                         
   2   0   2        452.06        434.96        17.26 o                         
   3   0   2       2294.05       2166.10        27.16 o                         
   4   0   2        411.69        378.84        10.88 o                         
   5   0   2        785.26        757.81        18.72 o                         
   6   0   2        138.08        145.22         9.40 o                         
   7   0   2       6272.46       6412.48        72.87 o                         
   8   0   2        248.82        206.31        15.65 o                         
   9   0   2        801.60        779.41        50.71 o                         
  10   0   2        350.76        407.34        40.41 o                         
  11   0   2       1835.44       2026.09        93.11 o                         
  12   0   2         39.65         38.86        15.08 o                         
  13   0   2        830.15        777.97        64.10 o                         
  14   0   2       2611.84       3142.88       133.61 o                         
  15   0   2         13.88          1.04        16.04 o                         
  16   0   2        277.48        313.47        46.93 o                         
  17   0   2         59.31         27.56        21.67 o                         
  18   0   2        107.24        139.77        33.92 o                         
  19   0   2        333.83        333.33        54.66 o                         
  20   0   2          3.24          5.81        16.04 o                         
 -21   1   2         26.20         37.65        14.75 o                         
 -20   1   2        170.11        148.20        29.55 o                         
 -19   1   2        133.75        122.85        27.84 o                         
 -18   1   2         63.63         67.04        20.29 o                         
 -17   1   2        108.79        111.41        23.83 o                         
 -16   1   2          0.33          1.74         9.42 o                         
 -15   1   2         23.62         10.89        24.81 o                         
 -14   1   2         93.06         80.55        19.58 o                         
 -13   1   2        235.70        266.35        46.56 o                         
 -12   1   2          0.76          8.20         7.26 o                         
 -11   1   2         31.94         33.73         7.32 o                         
 -10   1   2        123.04        134.89         9.89 o                         
  -9   1   2        776.98        946.92        47.13 o                         
  -8   1   2        105.09         82.41         8.07 o                         
  -7   1   2        561.54        622.67        20.47 o                         
  -6   1   2       1819.91       1696.12        59.29 o                         
  -5   1   2       2522.98       2683.94        48.09 o                         
  -4   1   2         41.62         51.67         8.05 o                         
  -3   1   2      23041.93      23075.04       168.84 o                         
  -2   1   2      28126.23      27861.09       251.06 o                         
  -1   1   2          0.29          2.59         1.49 o                         
   0   1   2       1166.86       1174.64        16.52 o                         
   1   1   2         54.64         51.75         6.64 o                         
   2   1   2       1118.42       1123.85        27.66 o                         
   3   1   2        236.07        214.36         7.96 o                         
   4   1   2        240.17        234.95         7.81 o                         
   5   1   2        203.59        216.41         8.51 o                         
   6   1   2       1370.22       1512.50        33.99 o                         
   7   1   2        515.68        599.15        16.58 o                         
   8   1   2       2404.21       2506.73        35.55 o                         
   9   1   2         15.49         27.60         6.20 o                         
  10   1   2         21.41         31.15         6.55 o                         
  11   1   2          5.99         10.04         5.16 o                         
  12   1   2       1479.48       1479.80        58.79 o                         
  13   1   2        360.71        315.48        30.94 o                         
  14   1   2        129.90        142.36        20.10 o                         
  15   1   2       3525.53       3575.53       105.37 o                         
  16   1   2        317.71        340.65        34.69 o                         
  17   1   2        134.43        156.80        24.66 o                         
  18   1   2          5.98         22.53        12.26 o                         
  19   1   2          2.53          6.94        29.93 o                         
  20   1   2          0.86         -9.42         9.85 o                         
 -20   2   2          6.62         19.06        15.01 o                         
 -19   2   2          1.09         -0.51        12.23 o                         
 -18   2   2         33.11         42.01        17.72 o                         
 -17   2   2        335.31        312.79        37.94 o                         
 -16   2   2        366.24        428.66        43.23 o                         
 -15   2   2        431.46        380.31        38.73 o                         
 -14   2   2        352.75        352.89        35.51 o                         
 -13   2   2        390.02        337.45        41.92 o                         
 -12   2   2        283.33        258.01        16.11 o                         
 -11   2   2         18.21         23.82         5.70 o                         
 -10   2   2         63.99         59.57         9.06 o                         
  -9   2   2        132.89        119.26        12.91 o                         
  -8   2   2        983.43       1044.28        35.21 o                         
  -7   2   2        496.17        493.48        24.27 o                         
  -6   2   2        598.45        713.26        28.04 o                         
  -5   2   2         58.56         54.28         8.96 o                         
  -4   2   2        243.38        239.88        13.80 o                         
  -3   2   2       1505.76       1487.65        32.66 o                         
  -2   2   2       5984.47       6054.03        58.06 o                         
  -1   2   2      13291.27      13806.49       137.90 o                         
   0   2   2       8485.61       8501.74        89.44 o                         
   1   2   2       1336.83       1428.91        24.54 o                         
   2   2   2        574.10        575.51        17.40 o                         
   3   2   2       4049.57       4026.51        87.55 o                         
   4   2   2       3180.93       3241.80        64.68 o                         
   5   2   2         10.23          5.95         4.24 o                         
   6   2   2        753.95        789.27        22.76 o                         
   7   2   2       5807.84       6127.92        65.85 o                         
   8   2   2         45.84         37.38         5.84 o                         
   9   2   2         10.83         10.69         4.75 o                         
  10   2   2        229.77        210.59        15.96 o                         
  11   2   2        546.74        508.47        24.02 o                         
  12   2   2         95.42         85.41         9.65 o                         
  13   2   2        221.66        221.31        16.34 o                         
  14   2   2         65.83         99.89        27.53 o                         
  15   2   2         47.01         21.78        17.60 o                         
  16   2   2        164.70        158.73        35.63 o                         
  17   2   2          2.88         11.88        11.79 o                         
  18   2   2         75.60        129.44        41.53 o                         
  19   2   2         80.59         71.19        42.70 o                         
  20   2   2         86.81         96.49        24.99 o                         
 -20   3   2         46.30         67.98        31.56 o                         
 -19   3   2         26.62         36.17        13.73 o                         
 -18   3   2        270.77        293.91        37.99 o                         
 -17   3   2        217.64        187.64        29.72 o                         
 -16   3   2        301.33        301.11        37.75 o                         
 -15   3   2          9.02          2.70        22.58 o                         
 -14   3   2        535.50        511.51        68.57 o                         
 -13   3   2        155.52        149.89        59.53 o                         
 -12   3   2          3.81         -5.40        14.46 o                         
 -11   3   2        116.62        107.49        19.73 o                         
 -10   3   2        304.88        265.21        28.89 o                         
  -9   3   2        236.40        251.24        27.12 o                         
  -8   3   2        141.59         97.89        35.67 o                         
  -7   3   2         71.45         36.32        24.20 o                         
  -6   3   2        479.90        494.71        45.80 o                         
  -5   3   2        470.82        380.47        39.09 o                         
  -4   3   2        223.01        210.49        20.08 o                         
  -3   3   2        277.69        231.67        13.56 o                         
  -2   3   2       1035.00       1064.15        26.66 o                         
  -1   3   2        144.74        138.38         8.03 o                         
   0   3   2        632.11        688.60        17.78 o                         
   1   3   2          9.16          7.56         2.82 o                         
   2   3   2        265.64        260.10        12.67 o                         
   3   3   2          1.86          3.56         4.43 o                         
   4   3   2         50.60         72.47         7.24 o                         
   5   3   2       4470.55       4541.40        95.62 o                         
   6   3   2        206.78        167.04        43.46 o                         
   7   3   2        101.01         73.53        13.84 o                         
   8   3   2        159.88        113.81        15.70 o                         
   9   3   2        807.33        737.38        30.42 o                         
  10   3   2         20.31         15.59         5.23 o                         
  11   3   2         38.81         24.89         7.17 o                         
  12   3   2        613.83        577.68        30.28 o                         
  13   3   2        227.94        218.94        19.71 o                         
  14   3   2         26.66         29.97         8.73 o                         
  15   3   2         95.67         98.80        14.97 o                         
  16   3   2        560.85        536.44        46.54 o                         
  17   3   2        196.37        175.05        27.94 o                         
  18   3   2         93.99         95.73        31.13 o                         
  19   3   2        155.73        149.18        28.14 o                         
  20   3   2        214.27        229.12        36.07 o                         
 -20   4   2         83.83        157.88        42.36 o                         
 -19   4   2        146.95         74.19        32.73 o                         
 -18   4   2        303.94        266.60        51.47 o                         
 -17   4   2          8.90         45.35        25.35 o                         
 -16   4   2         27.69         -0.08        13.21 o                         
 -15   4   2         70.43         27.78        14.31 o                         
 -14   4   2         80.00         57.27        22.01 o                         
 -13   4   2        200.19        214.90        40.17 o                         
 -12   4   2          8.66          6.54        16.03 o                         
 -11   4   2         37.91         41.15        20.63 o                         
 -10   4   2        406.15        398.94        50.45 o                         
  -9   4   2        498.01        521.11        55.43 o                         
  -8   4   2         60.44         53.49        19.36 o                         
  -7   4   2          2.88        -15.22        17.08 o                         
  -6   4   2        180.46        188.47        21.68 o                         
  -5   4   2        588.61        605.63        36.73 o                         
  -4   4   2         61.75         60.06         7.45 o                         
  -3   4   2        215.15        242.63        20.80 o                         
  -2   4   2       1895.77       1968.81        58.44 o                         
  -1   4   2       6305.83       6756.89        75.95 o                         
   0   4   2        108.64        111.34         8.09 o                         
   1   4   2       1332.12       1270.56        29.68 o                         
   2   4   2          5.73          5.13         3.71 o                         
   3   4   2         15.10         17.65         4.63 o                         
   4   4   2        986.87       1043.67        28.43 o                         
   5   4   2          1.52          4.73         4.74 o                         
   6   4   2       1246.33       1395.96        37.60 o                         
   7   4   2          0.18          5.69         5.26 o                         
   8   4   2        246.10        289.45        25.29 o                         
   9   4   2        186.38        183.24        21.31 o                         
  10   4   2         31.07         28.52         9.03 o                         
  11   4   2          5.99          6.24         8.57 o                         
  12   4   2          5.24          9.97         9.08 o                         
  13   4   2          0.54         -9.82        10.17 o                         
  14   4   2        236.74        219.30        32.59 o                         
  15   4   2         25.40         20.42        12.57 o                         
  16   4   2         11.72          1.82        10.06 o                         
  17   4   2         37.02         30.78        14.60 o                         
  18   4   2         61.16         45.32        23.50 o                         
  19   4   2         15.17         41.31        16.55 o                         
 -19   5   2          0.12         20.09        22.68 o                         
 -18   5   2          2.16         -0.79        15.71 o                         
 -17   5   2         21.41         -5.90        21.75 o                         
 -16   5   2         31.59         19.19        18.36 o                         
 -15   5   2        169.97        202.18        45.01 o                         
 -14   5   2         37.30         88.51        32.82 o                         
 -13   5   2        262.91        318.50        51.07 o                         
 -12   5   2        112.50        131.48        34.78 o                         
 -11   5   2        370.56        393.11        54.43 o                         
 -10   5   2        187.95        201.68        38.45 o                         
  -9   5   2       1414.09       1443.13        96.94 o                         
  -8   5   2         15.33         11.89        13.31 o                         
  -7   5   2        695.78        696.93        45.29 o                         
  -6   5   2        277.01        272.62        27.95 o                         
  -5   5   2       1054.46       1039.63        80.98 o                         
  -4   5   2        308.15        382.16        42.30 o                         
  -3   5   2       2401.00       2394.97        74.24 o                         
  -2   5   2       2225.77       2439.13        93.34 o                         
  -1   5   2         74.19         50.94        16.12 o                         
   0   5   2        317.92        324.56        19.40 o                         
   1   5   2        116.64         74.83         7.07 o                         
   2   5   2        618.96        637.23        23.47 o                         
   3   5   2         20.21         26.85         5.95 o                         
   4   5   2       1353.07       1388.05        39.83 o                         
   5   5   2        976.96        928.65        35.20 o                         
   6   5   2        316.31        320.03        15.80 o                         
   7   5   2          8.14         11.45         5.29 o                         
   8   5   2          8.27          8.78         6.52 o                         
   9   5   2        577.39        528.53        37.16 o                         
  10   5   2         22.31         19.23        11.01 o                         
  11   5   2        196.79        207.93        25.25 o                         
  12   5   2         87.08         72.61        23.69 o                         
  13   5   2        242.93        273.07        40.49 o                         
  14   5   2        654.45        597.88        46.57 o                         
  15   5   2          1.57          1.10        10.05 o                         
  16   5   2        125.52        135.53        24.31 o                         
  17   5   2         93.43         75.61        20.41 o                         
  18   5   2          6.43         11.96        10.96 o                         
  19   5   2        165.26        144.95        28.74 o                         
 -18   6   2          1.25         19.56        14.58 o                         
 -17   6   2         25.84          3.32        18.73 o                         
 -16   6   2         16.37         16.04        20.46 o                         
 -15   6   2          7.36         73.77        32.02 o                         
 -14   6   2         38.01         53.23        24.28 o                         
 -13   6   2          0.09        -18.32        18.32 o                         
 -12   6   2         75.36         74.26        37.37 o                         
 -11   6   2          0.35          4.42        10.31 o                         
 -10   6   2        124.69        145.08        25.06 o                         
  -9   6   2        758.19        780.00        53.34 o                         
  -8   6   2       1454.07       1524.25        71.73 o                         
  -7   6   2        947.11       1049.58        58.59 o                         
  -6   6   2        216.93        178.29        20.36 o                         
  -5   6   2        190.68        193.20        34.14 o                         
  -4   6   2         41.98         35.71        15.61 o                         
  -3   6   2        266.18        275.29        27.75 o                         
  -2   6   2          0.01          3.82         7.81 o                         
  -1   6   2        307.23        265.72        26.91 o                         
   0   6   2        178.86        194.30        15.76 o                         
   1   6   2         19.34         23.53         6.23 o                         
   2   6   2         49.56         52.03         6.30 o                         
   3   6   2         93.52         90.68        13.22 o                         
   4   6   2         88.63         86.05        17.86 o                         
   5   6   2        178.35        183.49        16.16 o                         
   6   6   2        319.98        352.73        23.46 o                         
   7   6   2          7.44         10.13         5.93 o                         
   8   6   2          8.01         29.61        11.46 o                         
   9   6   2        747.21        676.22        42.95 o                         
  10   6   2          1.78          5.32        11.02 o                         
  11   6   2        627.42        683.14        46.74 o                         
  12   6   2        154.48        113.68        20.78 o                         
  13   6   2         48.24         27.83        11.82 o                         
  14   6   2        351.63        309.10        34.78 o                         
  15   6   2        117.81        107.69        23.19 o                         
  16   6   2          2.64         -7.53        10.68 o                         
  17   6   2         95.10        119.38        23.21 o                         
  18   6   2         16.94         24.99        10.64 o                         
 -17   7   2         59.59         63.42        36.22 o                         
 -16   7   2         34.31         72.93        24.94 o                         
 -15   7   2        471.86        566.69        55.26 o                         
 -14   7   2         25.38         35.75        19.68 o                         
 -13   7   2         37.70         38.45        17.44 o                         
 -12   7   2         73.11         73.56        20.39 o                         
 -11   7   2         21.52         47.19        18.75 o                         
 -10   7   2       1330.78       1335.51        74.93 o                         
  -9   7   2        494.90        556.99        59.83 o                         
  -8   7   2        266.21        271.87        33.62 o                         
  -7   7   2         12.92          9.06         8.54 o                         
  -6   7   2          0.43          0.34         4.00 o                         
  -5   7   2        108.93         68.27         7.03 o                         
  -4   7   2         53.91         38.32        10.47 o                         
  -3   7   2        152.47        133.52        20.76 o                         
  -2   7   2        307.87        403.70        35.88 o                         
  -1   7   2         71.87         88.13        14.42 o                         
   0   7   2         11.52          7.42         5.59 o                         
   1   7   2        986.11       1027.94        36.82 o                         
   2   7   2        601.87        600.81        40.49 o                         
   3   7   2          0.15          6.83        10.68 o                         
   4   7   2        737.51        716.07        38.64 o                         
   5   7   2        939.16        838.00        44.51 o                         
   6   7   2        178.45        179.93        16.92 o                         
   7   7   2        413.11        386.56        33.54 o                         
   8   7   2        922.37        888.99        36.14 o                         
   9   7   2        108.04        102.55        13.33 o                         
  10   7   2        278.59        288.19        26.17 o                         
  11   7   2         16.99         14.83        17.37 o                         
  12   7   2         24.03         20.46        12.42 o                         
  13   7   2         64.86         48.20        15.12 o                         
  14   7   2          4.61         12.29        11.33 o                         
  15   7   2        232.87        221.84        56.63 o                         
  16   7   2        164.11        146.48        35.85 o                         
  17   7   2         20.58          8.23        19.88 o                         
 -16   8   2         23.33         62.09        22.12 o                         
 -15   8   2          0.46         43.81        20.68 o                         
 -14   8   2        359.22        355.01        57.85 o                         
 -13   8   2         11.13         36.00        20.21 o                         
 -12   8   2        263.69        385.98        71.64 o                         
 -11   8   2        135.62        173.47        36.51 o                         
 -10   8   2         54.07         58.38        19.39 o                         
  -9   8   2         85.48         71.61        20.26 o                         
  -8   8   2        553.34        680.86        55.60 o                         
  -7   8   2        830.69        810.31        59.16 o                         
  -6   8   2         95.03        106.39        20.30 o                         
  -5   8   2        187.73        205.14        40.78 o                         
  -4   8   2        289.55        275.16        31.99 o                         
  -3   8   2          8.55         20.52        10.27 o                         
  -2   8   2        267.27        324.29        34.82 o                         
  -1   8   2         31.92          2.68        10.08 o                         
   0   8   2        483.86        520.20        43.65 o                         
   1   8   2        220.92        267.92        32.26 o                         
   2   8   2       1644.32       1747.47        81.41 o                         
   3   8   2         31.05         23.65        11.61 o                         
   4   8   2        101.59         83.06        14.87 o                         
   5   8   2        178.39        162.32        20.38 o                         
   6   8   2        153.32        173.48        46.09 o                         
   7   8   2        302.26        330.43        32.26 o                         
   8   8   2          1.26         15.31         6.34 o                         
   9   8   2         45.50         48.42        10.85 o                         
  10   8   2         13.97         36.80        11.97 o                         
  11   8   2         96.12        118.09        26.22 o                         
  12   8   2        246.76        253.46        28.48 o                         
  13   8   2         15.32         29.26        13.88 o                         
  14   8   2        244.16        275.73        31.34 o                         
  15   8   2         97.88         95.72        22.96 o                         
  16   8   2          2.62         24.61        35.60 o                         
 -14   9   2         50.03         56.95        22.49 o                         
 -13   9   2          3.22         13.88        17.54 o                         
 -12   9   2          0.22         -8.75        12.10 o                         
 -11   9   2         92.34         68.72        21.18 o                         
 -10   9   2         32.17         43.39        16.92 o                         
  -9   9   2         37.32         11.10        15.53 o                         
  -8   9   2          6.87         -6.64        10.84 o                         
  -7   9   2         26.98         10.22        39.24 o                         
  -6   9   2          5.73         22.24        13.96 o                         
  -5   9   2          1.13        -18.71        23.00 o                         
  -4   9   2         55.14         57.93        25.02 o                         
  -3   9   2         74.62         77.81        18.12 o                         
  -2   9   2         55.94         71.09        17.25 o                         
  -1   9   2         88.14         59.40        16.53 o                         
   0   9   2        248.56        221.68        31.29 o                         
   1   9   2         23.59          9.12         8.28 o                         
   2   9   2         27.46          8.86        10.47 o                         
   3   9   2        305.31        300.12        50.91 o                         
   4   9   2        211.09        257.58        49.38 o                         
   5   9   2       1138.71       1266.25       109.45 o                         
   6   9   2        637.43        671.24        81.09 o                         
   7   9   2         62.30         42.70        27.33 o                         
   8   9   2        106.69        128.48        26.84 o                         
   9   9   2        139.66        136.68        28.11 o                         
  10   9   2          0.14         13.93        18.93 o                         
  11   9   2         13.99         27.18        16.42 o                         
  12   9   2          1.53         26.50        17.61 o                         
  13   9   2          1.28         36.43        15.93 o                         
  14   9   2         13.78         12.70        17.53 o                         
 -12  10   2          2.52         -6.21        41.17 o                         
 -11  10   2          0.09        -11.21        25.60 o                         
 -10  10   2        111.94        173.62        32.48 o                         
  -9  10   2        236.37        297.13        42.33 o                         
  -8  10   2        258.00        298.09        42.08 o                         
  -7  10   2         74.73         84.29        37.61 o                         
  -6  10   2         95.92         63.78        26.26 o                         
  -5  10   2        135.73        125.67        36.77 o                         
  -4  10   2        646.34        672.42        81.26 o                         
  -3  10   2         20.37         32.65        13.39 o                         
  -2  10   2        221.52        267.74        37.23 o                         
  -1  10   2        546.30        460.08        47.33 o                         
   0  10   2        161.53        127.75        25.94 o                         
   1  10   2         73.80          5.57        15.92 o                         
   2  10   2         18.93         36.25        20.75 o                         
   3  10   2          6.24         -4.79        20.86 o                         
   4  10   2        155.59        150.29        40.64 o                         
   5  10   2          0.11        -17.03        17.03 o                         
   6  10   2         34.43         30.63        23.28 o                         
   7  10   2        219.25        270.71        56.35 o                         
   8  10   2        172.15        186.03        37.44 o                         
   9  10   2         70.95         96.00        26.16 o                         
  10  10   2        116.14        119.47        38.17 o                         
  11  10   2         63.11         61.03        43.00 o                         
  12  10   2         34.31         29.52        28.81 o                         
  -9  11   2         40.07         60.14        23.17 o                         
  -8  11   2         33.31         15.58        13.04 o                         
  -7  11   2          2.82         15.21        16.05 o                         
  -6  11   2          5.11         23.05        20.03 o                         
  -5  11   2          7.57         -5.40        20.62 o                         
  -4  11   2          6.13         -8.77        17.34 o                         
  -3  11   2          4.92          9.49        10.39 o                         
  -2  11   2          1.20         18.93        13.52 o                         
  -1  11   2         52.22         66.13        23.13 o                         
   0  11   2         58.51         67.50        23.69 o                         
   1  11   2         90.77         95.77        23.98 o                         
   2  11   2         88.39         53.75        26.26 o                         
   3  11   2         20.29         18.23        22.21 o                         
   4  11   2          2.54          8.57        19.93 o                         
   5  11   2         42.35         -8.95        19.45 o                         
   6  11   2         11.11          1.70        14.22 o                         
   7  11   2         10.73         13.92        16.72 o                         
   8  11   2        134.61        168.49        33.76 o                         
   9  11   2         58.26         70.98        24.23 o                         
  -5  12   2         67.16         47.71        25.15 o                         
  -4  12   2         21.72         68.65        32.01 o                         
  -3  12   2          0.14         -3.85        20.85 o                         
  -2  12   2          3.96          1.12        13.83 o                         
  -1  12   2         33.78         54.29        20.30 o                         
   0  12   2         15.20         -1.62        11.73 o                         
   1  12   2         81.70        110.79        38.23 o                         
   2  12   2          2.08        -10.10        13.96 o                         
   3  12   2          2.04         28.21        29.07 o                         
   4  12   2          0.31         29.62        22.02 o                         
   5  12   2          8.68         42.95        30.77 o                         
 -20   1   3         48.72         98.98        27.83 o                         
 -19   1   3         72.89         94.33        32.62 o                         
 -18   1   3        157.35        159.00        30.00 o                         
 -17   1   3        227.37        233.58        33.46 o                         
 -16   1   3         21.16         17.26        11.25 o                         
 -15   1   3          9.35         20.73        13.65 o                         
 -14   1   3         14.09         25.52        20.85 o                         
 -13   1   3        341.64        307.53        34.55 o                         
 -12   1   3         36.59         37.22         8.89 o                         
 -11   1   3        156.48        126.87        14.94 o                         
 -10   1   3        760.19        719.18        29.43 o                         
  -9   1   3        283.08        265.32        19.78 o                         
  -8   1   3        169.10        208.76        17.26 o                         
  -7   1   3         39.12         24.41         8.43 o                         
  -6   1   3        713.03        675.06        24.16 o                         
  -5   1   3       1623.48       1564.02        42.39 o                         
  -4   1   3        493.61        422.29        18.21 o                         
  -3   1   3      18425.43      18545.43       130.81 o                         
  -2   1   3       6655.68       6500.16        51.78 o                         
  -1   1   3       1742.20       1647.29        22.82 o                         
   0   1   3         41.81         52.26         4.53 o                         
   1   1   3       1769.30       1650.26        39.78 o                         
   2   1   3        291.36        304.52        18.03 o                         
   3   1   3        868.33        872.89        22.99 o                         
   4   1   3       3143.29       3023.97        74.46 o                         
   5   1   3         11.44         30.66         3.20 o                         
   6   1   3         54.06         53.69         4.60 o                         
   7   1   3        142.54        207.18         9.26 o                         
   8   1   3        190.03        173.98         9.79 o                         
   9   1   3        584.89        597.22        20.62 o                         
  10   1   3         14.85         15.68         5.41 o                         
  11   1   3        631.87        662.82        26.24 o                         
  12   1   3         71.38         93.73        10.87 o                         
  13   1   3        646.80        605.93        51.98 o                         
  14   1   3       1170.36       1196.58        54.25 o                         
  15   1   3          1.05          8.79         8.98 o                         
  16   1   3        303.29        340.43        32.47 o                         
  17   1   3        189.71        231.04        27.61 o                         
  18   1   3         42.84         49.94        16.15 o                         
  19   1   3         36.55         43.83        19.56 o                         
  20   1   3         89.93         50.38        28.94 o                         
 -20   2   3         24.72         52.82        21.97 o                         
 -19   2   3         24.39         14.11        14.16 o                         
 -18   2   3         30.09         82.85        23.90 o                         
 -17   2   3        142.17        122.60        24.79 o                         
 -16   2   3         33.05         46.37        15.66 o                         
 -15   2   3          1.47         22.43        16.72 o                         
 -14   2   3          5.46          4.41         7.63 o                         
 -13   2   3          3.49          3.24         9.28 o                         
 -12   2   3        108.06        131.28        16.14 o                         
 -11   2   3        274.38        284.74        25.28 o                         
 -10   2   3          1.04          0.61         7.57 o                         
  -9   2   3        899.81        903.93        36.64 o                         
  -8   2   3       1073.46       1139.83        52.90 o                         
  -7   2   3          4.15         22.71        10.76 o                         
  -6   2   3        371.43        318.12        37.11 o                         
  -5   2   3          8.80         15.49         6.33 o                         
  -4   2   3        101.69        107.42         8.01 o                         
  -3   2   3          1.45          1.40         2.93 o                         
  -2   2   3        789.19        849.49        16.66 o                         
  -1   2   3        914.94        919.97        15.15 o                         
   0   2   3       2319.12       2354.57        30.57 o                         
   1   2   3         15.55         22.52         4.73 o                         
   2   2   3        200.42        207.92        14.65 o                         
   3   2   3       1311.32       1350.61        46.49 o                         
   4   2   3        960.51        872.35        25.25 o                         
   5   2   3       6694.65       7011.16        76.59 o                         
   6   2   3       3086.43       3426.36        50.73 o                         
   7   2   3          0.46          2.56         4.08 o                         
   8   2   3       1966.66       2084.65        44.57 o                         
   9   2   3         33.60         31.84         6.19 o                         
  10   2   3        401.63        380.07        17.99 o                         
  11   2   3        298.03        302.61        19.38 o                         
  12   2   3        815.44        753.63        26.33 o                         
  13   2   3        245.98        237.46        15.26 o                         
  14   2   3        468.60        504.49        29.02 o                         
  15   2   3          0.75          4.76         7.04 o                         
  16   2   3        150.14        172.86        19.14 o                         
  17   2   3         53.21         31.70        13.66 o                         
  18   2   3         11.69         38.51        15.55 o                         
  19   2   3         22.52         27.96        16.16 o                         
  20   2   3          0.39         13.57        13.95 o                         
 -20   3   3          3.20         30.96        16.16 o                         
 -19   3   3         19.53         43.61        21.42 o                         
 -18   3   3         31.46         55.37        31.70 o                         
 -17   3   3          5.91         30.04        14.35 o                         
 -16   3   3         49.43         61.23        19.12 o                         
 -15   3   3        231.98        283.12        35.00 o                         
 -14   3   3          0.65         -4.16         7.44 o                         
 -13   3   3        531.56        521.52        50.61 o                         
 -12   3   3        331.00        370.50        36.81 o                         
 -11   3   3        191.40        188.15        32.92 o                         
 -10   3   3        399.78        433.82        36.77 o                         
  -9   3   3         52.32         50.92        12.09 o                         
  -8   3   3        726.59        686.45        35.28 o                         
  -7   3   3         10.11         10.27         5.44 o                         
  -6   3   3       1307.36       1314.72        76.88 o                         
  -5   3   3        313.71        316.92        24.31 o                         
  -4   3   3        282.82        309.73        23.22 o                         
  -3   3   3       1176.51       1210.17        25.86 o                         
  -2   3   3         41.92         33.51         4.99 o                         
  -1   3   3       2994.83       3383.94        54.38 o                         
   0   3   3       2095.93       2120.41        36.90 o                         
   1   3   3        525.20        486.24        20.76 o                         
   2   3   3        482.60        561.98        23.40 o                         
   3   3   3        395.30        419.22        34.73 o                         
   4   3   3       3988.92       4290.19       116.80 o                         
   5   3   3        764.79        808.55        29.31 o                         
   6   3   3         64.42         42.34         8.14 o                         
   7   3   3         14.20          8.57         6.17 o                         
   8   3   3         77.38         71.60        10.41 o                         
   9   3   3         46.31         66.94        12.21 o                         
  10   3   3          5.40          2.16         6.72 o                         
  11   3   3         88.43         80.50        10.86 o                         
  12   3   3        129.25        137.25        12.08 o                         
  13   3   3         35.22         41.15         7.02 o                         
  14   3   3          1.02          3.85         7.49 o                         
  15   3   3         13.72         13.71         7.27 o                         
  16   3   3        206.81        170.21        22.96 o                         
  17   3   3        162.46        130.16        23.83 o                         
  18   3   3          4.05         -3.55         9.12 o                         
  19   3   3        178.41        196.43        28.03 o                         
 -19   4   3         52.61         77.27        28.98 o                         
 -18   4   3          2.11         -8.70        15.91 o                         
 -17   4   3        202.15        221.76        47.16 o                         
 -16   4   3        447.90        447.32        62.67 o                         
 -15   4   3        364.37        416.24        58.08 o                         
 -14   4   3         71.81         38.88        20.80 o                         
 -13   4   3         92.40         58.94        25.06 o                         
 -12   4   3       1062.57       1227.95        93.87 o                         
 -11   4   3        114.41        113.07        29.25 o                         
 -10   4   3        135.00        132.97        30.67 o                         
  -9   4   3        590.91        601.49        61.34 o                         
  -8   4   3        665.44        578.02        58.46 o                         
  -7   4   3        272.28        301.71        27.60 o                         
  -6   4   3        146.22        154.45        19.55 o                         
  -5   4   3       2565.11       2816.38       103.32 o                         
  -4   4   3        674.19        665.52        29.31 o                         
  -3   4   3        462.58        489.10        22.68 o                         
  -2   4   3        213.10        248.22        15.84 o                         
  -1   4   3        567.71        606.98        24.29 o                         
   0   4   3       1984.08       2044.76        50.75 o                         
   1   4   3        362.76        380.09        18.62 o                         
   2   4   3       1925.68       1980.52        44.36 o                         
   3   4   3        332.61        282.21        18.79 o                         
   4   4   3        447.28        423.86        24.15 o                         
   5   4   3       1482.61       1665.44        68.04 o                         
   6   4   3        184.25        174.26        15.44 o                         
   7   4   3        529.71        532.66        27.70 o                         
   8   4   3        318.18        291.61        21.41 o                         
   9   4   3        543.40        542.31        30.19 o                         
  10   4   3        214.44        228.60        21.05 o                         
  11   4   3        336.85        361.67        27.09 o                         
  12   4   3        248.44        223.31        22.24 o                         
  13   4   3          1.57          4.79         7.55 o                         
  14   4   3        507.57        497.37        34.88 o                         
  15   4   3          5.70         11.99         7.86 o                         
  16   4   3        122.29        121.44        24.35 o                         
  17   4   3         40.63         62.90        14.79 o                         
  18   4   3        135.49        160.42        24.21 o                         
  19   4   3        214.19        164.63        35.62 o                         
 -19   5   3         57.94         61.76        30.27 o                         
 -18   5   3          0.72        -13.40        14.39 o                         
 -17   5   3        220.47        283.96        54.11 o                         
 -16   5   3         16.76        -15.90        15.90 o                         
 -15   5   3          0.02        -29.41        29.41 o                         
 -14   5   3         16.77         32.57        23.66 o                         
 -13   5   3        120.15        106.87        30.29 o                         
 -12   5   3         75.46         60.63        29.32 o                         
 -11   5   3        114.36        156.22        40.16 o                         
 -10   5   3         98.07         94.55        20.31 o                         
  -9   5   3        195.84        220.77        27.91 o                         
  -8   5   3       1078.48       1115.78        58.61 o                         
  -7   5   3          1.03          1.60        13.22 o                         
  -6   5   3        326.96        377.37        32.67 o                         
  -5   5   3         45.33         56.17        14.41 o                         
  -4   5   3          6.19          9.25         5.82 o                         
  -3   5   3        770.51        825.89        30.17 o                         
  -2   5   3        250.31        249.56        16.21 o                         
  -1   5   3          8.54          5.67         7.03 o                         
   1   5   3         78.79         69.67        12.72 o                         
   2   5   3        137.94        137.52        16.05 o                         
   3   5   3          3.24          4.41        18.36 o                         
   4   5   3        135.28        155.32        14.96 o                         
   5   5   3        181.26        190.17        17.81 o                         
   6   5   3        323.16        342.25        32.36 o                         
   7   5   3        646.78        687.04        32.69 o                         
   8   5   3        394.16        374.96        25.40 o                         
   9   5   3        408.96        357.44        25.74 o                         
  10   5   3        124.34        105.55        15.07 o                         
  11   5   3        335.46        351.04        27.79 o                         
  12   5   3        260.63        226.00        24.18 o                         
  13   5   3        270.30        270.23        25.67 o                         
  14   5   3         10.68         14.80         9.02 o                         
  15   5   3          7.41         10.78         8.07 o                         
  16   5   3          1.17         -9.56         9.56 o                         
  17   5   3         18.86         -6.01         9.92 o                         
  18   5   3         37.94         22.55        11.25 o                         
 -18   6   3          5.78         -3.38        15.69 o                         
 -17   6   3          0.01         -8.96        19.93 o                         
 -16   6   3          6.35         40.98        21.33 o                         
 -15   6   3         11.92         69.06        29.37 o                         
 -14   6   3          0.50         68.32        32.30 o                         
 -13   6   3         89.83        141.77        26.71 o                         
 -12   6   3         43.32         19.09        13.34 o                         
 -11   6   3        376.75        360.67        38.44 o                         
 -10   6   3         24.34         32.68        15.17 o                         
  -9   6   3          0.63          9.46        31.96 o                         
  -8   6   3        856.18        949.81        57.59 o                         
  -7   6   3         22.71         26.78        12.71 o                         
  -6   6   3         95.37         92.56        17.98 o                         
  -5   6   3         65.89         66.65         9.68 o                         
  -4   6   3          6.82         -3.76         3.76 o                         
  -3   6   3         31.48         28.39         7.75 o                         
  -2   6   3        509.65        457.10        30.73 o                         
  -1   6   3       1026.46        977.61        55.17 o                         
   0   6   3         21.39         25.57         9.05 o                         
   1   6   3          2.62          0.15         8.97 o                         
   2   6   3          6.08         11.65         6.60 o                         
   3   6   3        585.74        583.24        34.13 o                         
   4   6   3         32.12         42.34        11.59 o                         
   5   6   3         44.75         60.39        10.76 o                         
   6   6   3       2529.24       2585.84        66.61 o                         
   7   6   3       1819.68       1895.14        50.93 o                         
   8   6   3        119.51        108.02        13.26 o                         
   9   6   3          0.22         -6.37         7.00 o                         
  10   6   3        135.14        175.46        19.71 o                         
  11   6   3        465.70        437.62        31.39 o                         
  12   6   3          0.76         13.04         7.79 o                         
  13   6   3        658.11        549.54        37.97 o                         
  14   6   3         63.82         71.54        15.21 o                         
  15   6   3        266.53        246.77        27.89 o                         
  16   6   3         84.90         44.66        22.67 o                         
  17   6   3         18.06         38.29        13.96 o                         
 -17   7   3         58.23         77.75        24.16 o                         
 -16   7   3        145.91        181.40        33.49 o                         
 -15   7   3        156.33        252.06        43.95 o                         
 -14   7   3        540.29        573.21        55.39 o                         
 -13   7   3         38.68         55.88        21.40 o                         
 -12   7   3         50.34         86.95        22.15 o                         
 -11   7   3       1337.10       1391.64        78.89 o                         
 -10   7   3       2119.59       2290.94        98.62 o                         
  -9   7   3          2.86         17.79        13.02 o                         
  -8   7   3        210.30        239.08        31.19 o                         
  -7   7   3        195.63        217.40        29.27 o                         
  -6   7   3        291.75        268.03        39.19 o                         
  -5   7   3         18.19         15.12         5.33 o                         
  -4   7   3        104.14         81.31        10.79 o                         
  -3   7   3        558.40        568.14        42.94 o                         
  -2   7   3        220.55        209.88        31.21 o                         
  -1   7   3          0.10         -4.65         7.63 o                         
   0   7   3          0.15          8.54         9.25 o                         
   1   7   3         14.96          4.27         7.33 o                         
   2   7   3          0.50          4.42        13.28 o                         
   3   7   3        119.39        106.07        15.17 o                         
   4   7   3          1.24          1.74        12.77 o                         
   5   7   3        822.48        891.25        47.96 o                         
   6   7   3        822.78        760.49        46.92 o                         
   7   7   3       1200.78       1220.32        42.32 o                         
   8   7   3        301.79        294.14        21.86 o                         
   9   7   3        742.98        698.56        34.35 o                         
  10   7   3         55.74         47.56        10.37 o                         
  11   7   3        406.13        399.86        28.19 o                         
  12   7   3          1.40         27.16        11.28 o                         
  13   7   3         31.97         27.43        17.65 o                         
  14   7   3          4.10          8.65        10.21 o                         
  15   7   3         40.08         64.08        13.68 o                         
  16   7   3         75.96         65.04        17.65 o                         
 -15   8   3        280.82        297.83        43.06 o                         
 -14   8   3         42.00         84.50        24.55 o                         
 -13   8   3        269.72        308.97        42.09 o                         
 -12   8   3        312.65        363.60        43.86 o                         
 -11   8   3          6.52         12.02        15.13 o                         
 -10   8   3         87.36         70.51        20.62 o                         
  -9   8   3          0.75         21.14        13.83 o                         
  -8   8   3         69.06         64.96        20.38 o                         
  -7   8   3         16.62          7.80        10.36 o                         
  -6   8   3        193.70        179.84        27.46 o                         
  -5   8   3         34.72         29.37        13.43 o                         
  -4   8   3         61.14         62.23        19.71 o                         
  -3   8   3        102.07         78.72        16.98 o                         
  -2   8   3         39.49         30.51        10.46 o                         
  -1   8   3        267.87        285.29        33.23 o                         
   0   8   3         11.08        -10.76        10.76 o                         
   1   8   3        236.03        239.91        30.77 o                         
   2   8   3         36.58         42.17        19.67 o                         
   3   8   3        326.38        294.84        23.62 o                         
   4   8   3        704.07        607.96        93.41 o                         
   5   8   3        593.32        615.89        41.00 o                         
   6   8   3         92.02         59.71        32.59 o                         
   7   8   3         69.59         36.16        12.29 o                         
   8   8   3         74.85         76.95        12.74 o                         
   9   8   3          0.08          8.09         6.41 o                         
  10   8   3         89.88         85.46        18.43 o                         
  11   8   3          0.13          8.35        10.27 o                         
  12   8   3          9.68         46.41        15.34 o                         
  13   8   3          1.05         25.90        10.96 o                         
  14   8   3          4.13         18.05        11.01 o                         
  15   8   3          5.75         38.11        14.34 o                         
 -14   9   3         10.92         13.75        31.61 o                         
 -13   9   3          0.02         -0.59        15.16 o                         
 -12   9   3          0.92         14.28        18.19 o                         
 -11   9   3          8.80         -0.98        15.25 o                         
 -10   9   3         42.10         37.22        14.49 o                         
  -9   9   3        156.82        159.91        29.46 o                         
  -8   9   3          0.19         -1.57        13.30 o                         
  -7   9   3        386.68        403.05        69.83 o                         
  -6   9   3         76.96         46.57        43.37 o                         
  -5   9   3         24.72         12.82        13.22 o                         
  -4   9   3          8.38          2.48        18.31 o                         
  -3   9   3         13.37         26.23         9.96 o                         
  -2   9   3        104.33        110.80        22.22 o                         
  -1   9   3         36.74         35.62        13.32 o                         
   0   9   3          1.47         19.37        12.17 o                         
   1   9   3         90.14         78.04        17.58 o                         
   2   9   3        712.07        627.25        74.85 o                         
   3   9   3          1.99        -13.48        21.01 o                         
   4   9   3        985.03       1098.65       101.74 o                         
   5   9   3        886.28       1008.08        99.87 o                         
   6   9   3        303.06        345.68        59.75 o                         
   7   9   3         35.84         93.64        33.39 o                         
   8   9   3         75.48         58.38        15.85 o                         
   9   9   3         56.43         81.98        21.86 o                         
  10   9   3         64.24         79.69        21.85 o                         
  11   9   3        130.28        104.79        24.49 o                         
  12   9   3        320.55        342.00        43.12 o                         
  13   9   3          0.48         -5.49        19.13 o                         
 -12  10   3         11.88          2.47        20.86 o                         
 -11  10   3         31.75          1.77        12.99 o                         
 -10  10   3          3.36          3.21        13.32 o                         
  -9  10   3         16.27          2.39        11.41 o                         
  -8  10   3         22.84          3.68        14.57 o                         
  -7  10   3         25.63         40.55        18.14 o                         
  -6  10   3          2.86         -5.67        11.21 o                         
  -5  10   3          1.02         -5.74        18.79 o                         
  -4  10   3         14.98         34.91        20.33 o                         
  -3  10   3          1.77         -2.61        11.74 o                         
  -2  10   3        232.65        168.35        31.18 o                         
  -1  10   3        520.56        500.03        50.53 o                         
   0  10   3          8.27          6.97         9.79 o                         
   1  10   3         13.15          0.07         9.94 o                         
   2  10   3         11.05         18.68        14.41 o                         
   3  10   3         93.58         80.18        28.29 o                         
   4  10   3         18.12         -8.29        19.40 o                         
   5  10   3         82.15         31.34        22.21 o                         
   6  10   3        129.64        145.94        42.67 o                         
   7  10   3         15.76         38.91        24.01 o                         
   8  10   3         17.12          8.32        12.45 o                         
   9  10   3          5.15         19.16        15.08 o                         
  10  10   3         48.50         66.83        25.29 o                         
  11  10   3         51.69         73.83        22.59 o                         
  -9  11   3         21.33         50.79        17.83 o                         
  -8  11   3        366.59        412.02        50.61 o                         
  -7  11   3         68.56        106.04        65.07 o                         
  -6  11   3         57.05         74.40        23.49 o                         
  -5  11   3          0.49        -10.87        15.63 o                         
  -4  11   3         66.64        101.11        33.96 o                         
  -3  11   3         15.02         33.70        15.47 o                         
  -2  11   3          1.54          7.28        11.67 o                         
  -1  11   3        104.55         92.36        22.98 o                         
   0  11   3          0.02          6.16         9.52 o                         
   1  11   3          0.71         -1.23        12.44 o                         
   2  11   3         41.38         20.23        25.56 o                         
   3  11   3         15.13          5.17        16.65 o                         
   4  11   3          0.13         26.97        22.16 o                         
   5  11   3          0.03          6.46        21.78 o                         
   6  11   3          0.04         -2.92        17.28 o                         
   7  11   3         29.31         18.84        18.09 o                         
   8  11   3          0.76         -6.59        27.62 o                         
  -4  12   3         47.00         30.58        25.97 o                         
  -3  12   3        124.93        140.52        42.40 o                         
  -2  12   3          4.45         28.00        16.36 o                         
  -1  12   3         17.25         53.21        24.76 o                         
   0  12   3        179.80        170.72        33.29 o                         
   1  12   3          9.04         37.29        23.87 o                         
   2  12   3        221.30        180.50        50.47 o                         
   3  12   3         47.01         89.12        37.01 o                         
 -20   0   4         66.06         85.35        38.48 o                         
 -19   0   4          1.27         -4.45        17.81 o                         
 -18   0   4         31.73         67.89        30.89 o                         
 -17   0   4          0.71         13.62        24.32 o                         
 -16   0   4        926.32       1036.36        94.84 o                         
 -15   0   4        172.14        142.66        38.77 o                         
 -14   0   4         33.89         47.10        25.46 o                         
 -13   0   4          8.74          0.25        15.02 o                         
 -12   0   4         89.91         78.68        23.65 o                         
 -11   0   4         26.04         50.88        14.21 o                         
 -10   0   4        703.23        687.08        41.05 o                         
  -9   0   4       1881.85       1855.82        64.91 o                         
  -8   0   4       3802.27       3745.48       195.61 o                         
  -7   0   4       3693.50       3848.73        88.84 o                         
  -6   0   4       5592.58       5826.15       106.03 o                         
  -5   0   4      10190.49       9726.16       131.54 o                         
  -4   0   4        244.35        237.42        20.73 o                         
  -3   0   4       1619.50       1560.61        62.19 o                         
  -2   0   4        704.36        662.01        26.55 o                         
  -1   0   4         62.72         57.54         7.36 o                         
   0   0   4         10.32          4.36         3.14 o                         
   1   0   4          6.00          6.81         3.52 o                         
   2   0   4         36.90         30.68        10.96 o                         
   3   0   4       1022.83       1028.75        36.80 o                         
   4   0   4         31.59         28.45         7.06 o                         
   5   0   4       1032.41       1047.80        44.80 o                         
   6   0   4       4895.07       5044.83       124.11 o                         
   7   0   4       4383.48       4281.61        67.10 o                         
   8   0   4          1.99          4.54         5.07 o                         
   9   0   4          2.63         27.36         7.59 o                         
  10   0   4       1568.44       1618.98        82.64 o                         
  11   0   4       1605.06       1633.04        62.40 o                         
  12   0   4       3144.75       3277.72        92.68 o                         
  13   0   4        938.30        915.23        52.12 o                         
  14   0   4        615.00        658.23        46.17 o                         
  15   0   4        105.69         85.09        19.25 o                         
  16   0   4        255.37        273.41        56.04 o                         
  17   0   4        193.90        171.23        48.04 o                         
  18   0   4        304.88        307.86        63.42 o                         
  19   0   4          0.33         32.12        22.53 o                         
  20   0   4        210.78        290.89        65.00 o                         
 -20   1   4         34.56         31.46        18.18 o                         
 -19   1   4          0.08         -6.10        13.93 o                         
 -18   1   4         36.84         58.79        20.21 o                         
 -17   1   4         40.60         90.83        25.93 o                         
 -16   1   4          3.27         15.41        14.44 o                         
 -15   1   4          0.33          8.78        11.33 o                         
 -14   1   4        100.68         84.12        14.70 o                         
 -13   1   4          4.18          7.46        11.80 o                         
 -12   1   4         10.82          6.33         8.37 o                         
 -11   1   4         71.12         95.48        14.00 o                         
 -10   1   4         51.75         58.18        12.32 o                         
  -9   1   4        266.75        276.42        21.94 o                         
  -8   1   4         47.62         63.09        10.02 o                         
  -7   1   4          0.03          8.52         6.50 o                         
  -6   1   4       1013.87       1039.68        32.76 o                         
  -5   1   4       1797.76       1811.63        41.74 o                         
  -4   1   4       3551.14       3575.45        38.01 o                         
  -3   1   4        566.81        472.43        33.99 o                         
  -2   1   4        163.79        150.02         9.65 o                         
  -1   1   4        960.25        999.98        25.21 o                         
   0   1   4        360.76        420.18        11.29 o                         
   1   1   4        197.44        198.56        13.48 o                         
   2   1   4        203.16        173.82        15.42 o                         
   3   1   4        379.96        406.09        18.39 o                         
   4   1   4        996.63       1164.26        28.41 o                         
   5   1   4        509.48        529.98        17.38 o                         
   6   1   4        475.06        479.77        17.45 o                         
   7   1   4        704.47        706.88        16.36 o                         
   8   1   4        417.05        400.23        13.53 o                         
   9   1   4          4.66          1.15         3.80 o                         
  10   1   4         36.29         26.63         9.91 o                         
  11   1   4         72.39         52.73         7.63 o                         
  12   1   4        788.34        767.85        28.20 o                         
  13   1   4        714.42        685.51        27.36 o                         
  14   1   4         95.95         66.02        14.02 o                         
  15   1   4          7.99         23.01        10.75 o                         
  16   1   4        112.51         96.60        17.04 o                         
  17   1   4          1.57          8.88        10.97 o                         
  18   1   4          9.87         19.66        11.95 o                         
  19   1   4         95.81        107.17        29.39 o                         
 -20   2   4        140.81        202.36        35.57 o                         
 -19   2   4        113.00        125.90        29.20 o                         
 -18   2   4         20.57         45.32        19.03 o                         
 -17   2   4          3.53         18.23        22.92 o                         
 -16   2   4          0.05         -5.47        13.81 o                         
 -15   2   4        182.90        200.50        34.18 o                         
 -14   2   4        122.48        117.80        16.22 o                         
 -13   2   4        482.88        499.14        32.14 o                         
 -12   2   4        493.70        520.64        32.31 o                         
 -11   2   4          5.42          8.20        12.28 o                         
 -10   2   4          6.38          7.10         7.48 o                         
  -9   2   4         67.58         67.43        18.16 o                         
  -8   2   4        966.81       1003.03        40.52 o                         
  -7   2   4        157.48        177.96        22.29 o                         
  -6   2   4       1647.51       1630.77        52.62 o                         
  -5   2   4        873.82       1004.54        26.76 o                         
  -4   2   4          5.01          6.45         3.92 o                         
  -3   2   4       1078.93       1306.16        42.38 o                         
  -2   2   4         63.71         55.65         4.46 o                         
  -1   2   4        219.77        214.03         9.82 o                         
   0   2   4        282.55        307.01        11.64 o                         
   1   2   4         77.53         73.26         6.61 o                         
   2   2   4          1.85          6.96         4.04 o                         
   3   2   4         97.71         73.24        12.95 o                         
   4   2   4       1138.29        976.90        96.25 o                         
   5   2   4       1433.75       1520.21        32.95 o                         
   6   2   4        284.86        267.28        12.53 o                         
   7   2   4        191.68        181.87        12.96 o                         
   8   2   4          0.05          9.58         5.23 o                         
   9   2   4          0.13          6.24         6.09 o                         
  10   2   4        397.14        400.34        22.38 o                         
  11   2   4       1401.45       1370.37        42.77 o                         
  12   2   4        590.79        589.35        24.97 o                         
  13   2   4       2577.60       2542.27        52.42 o                         
  14   2   4        395.84        407.01        27.29 o                         
  15   2   4         25.51         19.50         8.42 o                         
  16   2   4         31.74         20.34         7.67 o                         
  17   2   4        156.99        172.13        20.06 o                         
  18   2   4        148.67        148.79        31.19 o                         
  19   2   4          6.00         12.01        13.79 o                         
 -19   3   4        112.21         79.78        24.90 o                         
 -18   3   4        198.76        209.52        34.25 o                         
 -17   3   4        124.26        145.92        27.90 o                         
 -16   3   4        193.79        205.89        32.09 o                         
 -15   3   4         14.36          7.95        10.25 o                         
 -14   3   4        247.14        242.22        23.88 o                         
 -13   3   4         20.16         36.80        11.65 o                         
 -12   3   4         17.68         32.93        11.21 o                         
 -11   3   4         21.06         27.96        10.54 o                         
 -10   3   4         65.40         75.80        18.87 o                         
  -9   3   4          0.24          9.76         8.25 o                         
  -8   3   4         89.52         75.07        18.90 o                         
  -7   3   4        922.30        917.68        59.97 o                         
  -6   3   4        336.45        320.69        43.27 o                         
  -5   3   4        196.91        203.77        19.33 o                         
  -4   3   4       5218.58       5591.76        96.77 o                         
  -3   3   4       7725.71       7934.02       135.97 o                         
  -2   3   4       6419.52       6856.22        87.01 o                         
  -1   3   4        195.07        206.45        11.90 o                         
   0   3   4         66.40         71.75         7.33 o                         
   1   3   4         49.35         32.30        15.45 o                         
   2   3   4         69.09         64.22        12.35 o                         
   3   3   4         17.83         36.47        11.15 o                         
   4   3   4        531.09        537.35        34.57 o                         
   5   3   4       2160.15       2210.72        47.79 o                         
   6   3   4          0.30          6.00         5.46 o                         
   7   3   4        109.68        100.30        11.87 o                         
   8   3   4        265.49        305.05        21.02 o                         
   9   3   4        231.56        223.80        18.56 o                         
  10   3   4          3.25          0.19         5.51 o                         
  11   3   4        667.30        627.47        29.11 o                         
  12   3   4        262.05        241.65        19.30 o                         
  13   3   4        333.11        303.93        22.13 o                         
  14   3   4        862.06        718.85        45.32 o                         
  15   3   4         39.54         37.40        10.54 o                         
  16   3   4        468.51        446.56        29.26 o                         
  17   3   4         72.09         95.26        33.67 o                         
  18   3   4          0.09         23.95        41.67 o                         
  19   3   4        162.48        200.80        36.81 o                         
 -19   4   4         26.94         50.29        31.02 o                         
 -18   4   4         26.53         26.48        26.78 o                         
 -17   4   4         38.14         78.17        32.57 o                         
 -16   4   4         13.81         33.61        22.95 o                         
 -15   4   4        170.97        209.11        42.24 o                         
 -14   4   4         41.94         49.32        22.12 o                         
 -13   4   4        149.14        195.87        42.08 o                         
 -12   4   4         88.65        126.59        35.72 o                         
 -11   4   4        318.85        349.27        51.53 o                         
 -10   4   4        100.38         79.35        26.56 o                         
  -9   4   4        151.75        161.60        22.94 o                         
  -8   4   4          6.23         31.37        12.33 o                         
  -7   4   4         75.67        108.69        34.35 o                         
  -6   4   4        140.33        107.56        16.21 o                         
  -5   4   4         24.84         25.49         8.06 o                         
  -4   4   4         35.18         21.25         7.68 o                         
  -3   4   4       1652.25       1839.57        41.19 o                         
  -2   4   4         71.40         59.55         8.62 o                         
  -1   4   4          4.97         -4.81         7.29 o                         
   0   4   4        231.55        253.29        31.03 o                         
   1   4   4        277.65        248.71        31.53 o                         
   2   4   4          0.13         13.90         8.29 o                         
   3   4   4        300.24        328.79        26.82 o                         
   4   4   4        464.42        483.66        27.58 o                         
   5   4   4         38.50         48.95        12.79 o                         
   6   4   4        275.29        268.41        19.42 o                         
   7   4   4         98.72         88.42        12.20 o                         
   8   4   4        299.38        310.32        22.18 o                         
   9   4   4         17.44          6.85        10.87 o                         
  10   4   4          7.73         13.25         9.72 o                         
  11   4   4        121.61        104.59        15.02 o                         
  12   4   4         59.19         55.76        11.37 o                         
  13   4   4          0.35          3.75         6.72 o                         
  14   4   4         26.06         34.80        11.46 o                         
  15   4   4         48.65         36.47        12.06 o                         
  16   4   4         15.79         16.03        12.07 o                         
  17   4   4          2.16        -17.59        23.37 o                         
  18   4   4         18.25         44.22        19.13 o                         
 -18   5   4          0.27         31.70        21.35 o                         
 -17   5   4          0.43         -5.35        19.58 o                         
 -16   5   4         72.56         19.93        20.13 o                         
 -15   5   4         29.20          9.72        20.66 o                         
 -14   5   4         10.74         28.06        18.23 o                         
 -13   5   4         72.30         80.27        27.33 o                         
 -12   5   4        290.38        298.81        34.73 o                         
 -11   5   4       1080.25       1156.78        64.80 o                         
 -10   5   4        893.83       1037.95        59.63 o                         
  -9   5   4        500.18        457.63        38.89 o                         
  -8   5   4         30.00         52.97        23.57 o                         
  -7   5   4        134.57        114.35        23.91 o                         
  -6   5   4         56.50         67.80        14.77 o                         
  -5   5   4        429.88        459.54        34.79 o                         
  -4   5   4         83.51         93.19        11.96 o                         
  -3   5   4         15.67         16.37         5.17 o                         
  -2   5   4       1004.37        994.32        57.90 o                         
  -1   5   4         37.10         52.47        11.99 o                         
   0   5   4       1475.69       1616.07        60.75 o                         
   1   5   4        421.37        494.25        49.11 o                         
   2   5   4        496.00        542.56        33.60 o                         
   3   5   4        649.90        636.62        43.78 o                         
   4   5   4       2665.38       2768.13        81.52 o                         
   5   5   4        797.55        793.01        37.12 o                         
   6   5   4        512.05        467.73        27.05 o                         
   7   5   4        237.82        196.20        18.32 o                         
   8   5   4        111.25         84.61        12.20 o                         
   9   5   4       1040.47       1020.42        43.80 o                         
  10   5   4          3.27         11.22         6.85 o                         
  11   5   4        273.75        270.55        24.64 o                         
  12   5   4        292.48        311.70        26.92 o                         
  13   5   4         22.81         38.96        11.24 o                         
  14   5   4         63.95         65.46        17.31 o                         
  15   5   4         63.82         55.70        13.80 o                         
  16   5   4         96.08         76.22        23.56 o                         
  17   5   4        117.15        132.54        28.30 o                         
  18   5   4        103.76        112.29        28.06 o                         
 -17   6   4         39.96         82.73        35.33 o                         
 -16   6   4         52.66         81.17        25.12 o                         
 -15   6   4         78.99         99.49        23.83 o                         
 -14   6   4          4.32         24.56        16.19 o                         
 -13   6   4         20.06         55.96        21.01 o                         
 -12   6   4         20.90         56.52        19.66 o                         
 -11   6   4          6.89         36.41        15.88 o                         
 -10   6   4        189.90        224.12        38.39 o                         
  -9   6   4          7.84         32.00        11.30 o                         
  -8   6   4        617.35        619.10        46.49 o                         
  -7   6   4        193.94        191.02        25.83 o                         
  -6   6   4        256.00        304.57        32.07 o                         
  -5   6   4         61.26         87.71        12.49 o                         
  -4   6   4         40.51         28.74         5.74 o                         
  -3   6   4        184.18        173.66        13.40 o                         
  -2   6   4          2.81         -3.79         4.55 o                         
  -1   6   4        457.94        484.64        25.67 o                         
   0   6   4        231.79        207.89        17.45 o                         
   1   6   4        414.44        351.88        45.29 o                         
   2   6   4        126.84        121.16        26.31 o                         
   3   6   4         96.39         89.26        15.39 o                         
   4   6   4        312.70        330.28        29.52 o                         
   5   6   4       1374.17       1312.11        69.09 o                         
   6   6   4       1092.08       1097.18        46.51 o                         
   7   6   4        359.03        346.09        22.80 o                         
   8   6   4         99.42         86.80        12.64 o                         
   9   6   4         49.43         49.60        10.01 o                         
  10   6   4         62.28         86.06        14.40 o                         
  11   6   4        140.77        113.77        17.31 o                         
  12   6   4        133.20        103.04        16.69 o                         
  13   6   4          3.80          5.45         9.59 o                         
  14   6   4         11.61         17.17        10.29 o                         
  15   6   4          0.52          8.92        10.34 o                         
  16   6   4          7.65         -9.72        13.09 o                         
  17   6   4         57.04         42.55        16.18 o                         
 -16   7   4          1.67         66.76        22.41 o                         
 -15   7   4        209.48        237.84        37.55 o                         
 -14   7   4         12.08         77.60        23.75 o                         
 -13   7   4         32.81         96.73        24.62 o                         
 -12   7   4        191.19        216.27        33.62 o                         
 -11   7   4         19.99         55.76        18.79 o                         
 -10   7   4        364.67        441.92        44.04 o                         
  -9   7   4          1.34          9.72        14.74 o                         
  -8   7   4        229.63        274.67        32.95 o                         
  -7   7   4         32.87         21.91        11.95 o                         
  -6   7   4        246.07        236.11        30.61 o                         
  -5   7   4        209.67        202.62        18.83 o                         
  -4   7   4        459.54        424.40        43.85 o                         
  -3   7   4        157.32        166.84        24.06 o                         
  -2   7   4          3.99          0.85         5.37 o                         
  -1   7   4         41.24         25.64        10.53 o                         
   0   7   4         15.83         24.45        12.34 o                         
   1   7   4         69.34         57.98        17.90 o                         
   2   7   4        314.42        321.29        48.05 o                         
   3   7   4          0.19         -2.49         6.37 o                         
   4   7   4        437.14        467.31        35.46 o                         
   5   7   4          6.92         20.15        11.00 o                         
   6   7   4        346.58        325.93        35.00 o                         
   7   7   4          2.34          7.80         6.80 o                         
   8   7   4         38.54         46.88        10.10 o                         
   9   7   4        144.86        165.41        17.64 o                         
  10   7   4        142.81        114.81        14.93 o                         
  11   7   4         63.07         52.09        11.16 o                         
  12   7   4          3.22         16.04        12.28 o                         
  13   7   4        273.65        277.05        27.28 o                         
  14   7   4          2.66        -10.57        11.24 o                         
  15   7   4         46.87         34.29        11.99 o                         
  16   7   4         30.59         10.62        13.22 o                         
 -15   8   4          8.63         39.21        19.88 o                         
 -14   8   4         61.97         88.17        25.12 o                         
 -13   8   4        124.50        176.06        32.17 o                         
 -12   8   4         49.81         69.75        19.54 o                         
 -11   8   4          8.04         30.65        14.76 o                         
 -10   8   4         20.21         -1.86        16.56 o                         
  -9   8   4         56.38         95.49        51.54 o                         
  -8   8   4         41.93         29.45        11.74 o                         
  -7   8   4          1.43         -8.84        13.93 o                         
  -6   8   4          9.92          6.43        22.53 o                         
  -5   8   4         27.27         34.71        10.23 o                         
  -4   8   4        280.09        299.09        33.69 o                         
  -3   8   4         84.90         91.28        29.11 o                         
  -2   8   4        317.22        247.28        29.98 o                         
  -1   8   4        477.53        468.02        58.54 o                         
   0   8   4       2135.23       2399.76       172.38 o                         
   1   8   4         15.76         36.54        17.89 o                         
   2   8   4       1856.77       2008.06       126.18 o                         
   3   8   4        513.41        484.22        63.60 o                         
   4   8   4        230.94        242.32        26.64 o                         
   5   8   4         33.30         21.81        11.49 o                         
   6   8   4         14.71         15.11        34.49 o                         
   7   8   4        123.09         94.94        19.77 o                         
   8   8   4         13.94         35.53        11.82 o                         
   9   8   4        234.78        249.26        22.35 o                         
  10   8   4         46.87         50.62        11.61 o                         
  11   8   4         52.58         35.64        11.74 o                         
  12   8   4          0.47         28.02        12.79 o                         
  13   8   4        207.35        177.23        31.84 o                         
  14   8   4        309.27        267.92        61.50 o                         
 -13   9   4         45.30         57.87        19.62 o                         
 -12   9   4         33.58         22.61        16.41 o                         
 -11   9   4          1.98          0.25        15.04 o                         
 -10   9   4         60.66         27.73        14.47 o                         
  -9   9   4          1.71        -14.68        14.68 o                         
  -8   9   4         22.17          4.12        17.40 o                         
  -7   9   4         26.15         11.03        31.35 o                         
  -6   9   4          6.79          0.99        15.13 o                         
  -5   9   4          6.43         -4.08        10.63 o                         
  -4   9   4         12.80         23.50        14.60 o                         
  -3   9   4         94.80         65.03        18.19 o                         
  -2   9   4        340.98        305.33        37.40 o                         
  -1   9   4          0.90         -1.41        11.56 o                         
   0   9   4        344.07        336.10        38.67 o                         
   1   9   4        256.54        247.39        45.09 o                         
   2   9   4         28.93         27.07        21.11 o                         
   3   9   4         54.39         91.95        30.66 o                         
   4   9   4         40.46         10.45        14.52 o                         
   5   9   4         18.77         20.41        21.91 o                         
   6   9   4         13.47          5.48        14.78 o                         
   7   9   4         10.99        -12.21        15.89 o                         
   8   9   4         12.80          3.88        10.86 o                         
   9   9   4         11.80         20.31        12.80 o                         
  10   9   4          5.07         14.70        10.53 o                         
  11   9   4         26.54         45.62        27.26 o                         
  12   9   4         48.19         85.93        41.28 o                         
  13   9   4          0.01         39.95        31.65 o                         
 -11  10   4         37.93         46.01        19.11 o                         
 -10  10   4         11.23          3.27        19.45 o                         
  -9  10   4          0.24        -10.43        24.53 o                         
  -8  10   4          0.05         22.59        16.51 o                         
  -7  10   4         31.11         57.69        22.54 o                         
  -6  10   4         13.02         16.37        14.12 o                         
  -5  10   4        162.85        215.99        34.39 o                         
  -4  10   4        123.46        115.44        36.81 o                         
  -3  10   4        135.20        112.18        23.73 o                         
  -2  10   4          9.43         -4.76        10.10 o                         
  -1  10   4        333.53        330.56        41.57 o                         
   0  10   4          6.16        -11.20        11.20 o                         
   1  10   4        137.97        164.91        41.20 o                         
   2  10   4          3.47         42.17        26.29 o                         
   3  10   4         32.88         66.40        30.25 o                         
   4  10   4          0.74         -8.03        20.72 o                         
   5  10   4         20.25         42.45        18.20 o                         
   6  10   4        237.57        181.15        44.61 o                         
   7  10   4         71.85         35.22        24.57 o                         
   8  10   4          1.87          5.89        17.61 o                         
   9  10   4         68.81        139.97        27.30 o                         
  10  10   4         33.04         63.92        21.45 o                         
  -8  11   4          0.30          1.68        11.56 o                         
  -7  11   4          9.18         15.21        15.15 o                         
  -6  11   4         29.14         25.44        18.27 o                         
  -5  11   4          0.06          2.32        20.98 o                         
  -4  11   4        157.41        101.26        35.14 o                         
  -3  11   4         98.83        130.05        31.50 o                         
  -2  11   4          1.71         -2.26        11.18 o                         
  -1  11   4          2.87         -4.78        13.99 o                         
   0  11   4          1.13        -10.27        13.57 o                         
   1  11   4         52.00         69.82        32.53 o                         
   2  11   4          1.45        -11.84        16.70 o                         
   3  11   4         98.58        132.82        40.67 o                         
   4  11   4        330.93        388.34        68.55 o                         
   5  11   4        238.10        172.03        50.89 o                         
   6  11   4        308.91        364.16        68.57 o                         
   7  11   4        103.30        164.09        49.91 o                         
 -19   1   5         26.48         28.21        18.50 o                         
 -18   1   5        181.62        175.86        33.57 o                         
 -17   1   5         60.79         82.78        23.46 o                         
 -16   1   5         43.04         41.14        18.69 o                         
 -15   1   5          0.83         14.42        14.84 o                         
 -14   1   5         26.39         31.59        14.61 o                         
 -13   1   5        108.23        107.45        16.90 o                         
 -12   1   5        145.16        166.10        20.64 o                         
 -11   1   5        369.64        357.79        28.05 o                         
 -10   1   5        285.42        268.46        23.56 o                         
  -9   1   5        278.78        292.32        20.97 o                         
  -8   1   5         99.08         81.89        11.67 o                         
  -7   1   5        654.53        654.96        29.14 o                         
  -6   1   5        174.27        181.02        15.62 o                         
  -5   1   5        581.67        601.27        24.98 o                         
  -4   1   5        342.78        319.77        29.65 o                         
  -3   1   5       2058.37       2114.16        56.95 o                         
  -2   1   5        831.10        754.92        25.71 o                         
  -1   1   5        488.68        484.58        43.34 o                         
   0   1   5       1071.58       1083.57        20.12 o                         
   1   1   5       2381.33       2289.78       123.10 o                         
   2   1   5         64.79         58.44        10.21 o                         
   3   1   5       2038.03       2186.39        39.88 o                         
   4   1   5       2800.79       2971.73        72.07 o                         
   5   1   5        352.62        324.17        15.35 o                         
   6   1   5        545.63        569.58        21.02 o                         
   7   1   5        158.38        151.22        11.69 o                         
   8   1   5       1038.60        952.15        31.92 o                         
   9   1   5        486.80        414.60        27.86 o                         
  10   1   5        225.74        197.34        24.09 o                         
  11   1   5       1267.32       1272.73        56.74 o                         
  12   1   5         32.78         27.57         9.95 o                         
  13   1   5          0.05         -4.52         7.16 o                         
  14   1   5          2.79         -5.45         7.98 o                         
  15   1   5         19.59         16.46         8.86 o                         
  16   1   5        184.22        165.36        24.35 o                         
  17   1   5         15.52          9.87        14.13 o                         
  18   1   5          1.81         36.41        14.64 o                         
  19   1   5         22.36         15.56        12.58 o                         
 -19   2   5        110.36        108.34        27.04 o                         
 -18   2   5         11.55         13.61        10.23 o                         
 -17   2   5         28.21         28.86        43.35 o                         
 -16   2   5         71.71         65.31        19.61 o                         
 -15   2   5        143.14        184.67        29.31 o                         
 -14   2   5         91.08        123.15        17.73 o                         
 -13   2   5         37.28         42.73        13.47 o                         
 -12   2   5         25.74         41.92        13.29 o                         
 -11   2   5          2.43         12.26         9.62 o                         
 -10   2   5        737.68        710.13        38.13 o                         
  -9   2   5         22.59         20.04         9.65 o                         
  -8   2   5        636.69        598.97        33.43 o                         
  -7   2   5        295.00        284.22        18.18 o                         
  -6   2   5       1383.75       1293.71        50.40 o                         
  -5   2   5       1404.59       1495.84        29.80 o                         
  -4   2   5        341.23        327.40        13.18 o                         
  -3   2   5       1046.21       1091.98        30.84 o                         
  -2   2   5        351.35        391.72        20.44 o                         
  -1   2   5        411.76        385.33        13.22 o                         
   0   2   5         85.62         67.65         6.02 o                         
   1   2   5        179.87        159.83         8.65 o                         
   2   2   5          0.14          3.26         6.40 o                         
   3   2   5        233.88        193.32        19.19 o                         
   4   2   5        242.28        283.23        22.94 o                         
   5   2   5        251.57        262.02        27.14 o                         
   6   2   5        100.53        103.38        12.18 o                         
   7   2   5        597.41        558.01        29.54 o                         
   8   2   5          0.44          4.03         5.14 o                         
   9   2   5        763.86        791.92        28.82 o                         
  10   2   5          3.49         17.25         6.75 o                         
  11   2   5       1490.87       1462.33        60.21 o                         
  12   2   5        461.66        441.50        26.06 o                         
  13   2   5         56.83         52.80        10.33 o                         
  14   2   5          2.34          7.72        14.56 o                         
  15   2   5         69.53         48.13        14.09 o                         
  16   2   5         91.37        105.41        20.03 o                         
  17   2   5         39.94         57.65        16.28 o                         
  18   2   5         46.31        114.58        59.35 o                         
 -19   3   5          6.17         30.65        15.87 o                         
 -18   3   5         58.39         60.36        22.14 o                         
 -17   3   5        157.48        190.56        32.47 o                         
 -16   3   5         57.69         64.44        36.21 o                         
 -15   3   5        493.96        486.21        47.09 o                         
 -14   3   5          4.05         31.98        11.35 o                         
 -13   3   5        345.09        314.86        28.37 o                         
 -12   3   5         10.54         14.69        10.69 o                         
 -11   3   5        193.60        174.95        20.49 o                         
 -10   3   5         82.01         65.76        12.77 o                         
  -9   3   5         88.46         85.11        14.24 o                         
  -8   3   5         17.08         17.88         8.27 o                         
  -7   3   5        276.00        308.09        22.13 o                         
  -6   3   5        103.05        116.60        15.41 o                         
  -5   3   5         28.00         45.37        12.11 o                         
  -4   3   5         11.53         12.56         5.32 o                         
  -3   3   5       1874.31       2021.38        44.37 o                         
  -2   3   5         36.24         18.55         5.60 o                         
  -1   3   5         96.96         80.93         8.55 o                         
   0   3   5        475.98        513.82        17.94 o                         
   1   3   5        402.77        400.25        20.10 o                         
   2   3   5       1279.10       1313.41        31.87 o                         
   3   3   5        214.02        267.76        35.99 o                         
   4   3   5        615.37        582.78        39.27 o                         
   5   3   5        523.26        528.03        22.41 o                         
   6   3   5         52.97         64.75         8.87 o                         
   7   3   5        108.17        116.60        11.68 o                         
   8   3   5        371.90        375.40        21.52 o                         
   9   3   5        101.80         67.45        17.17 o                         
  10   3   5         15.58         15.99         6.39 o                         
  11   3   5         10.58          9.16         5.57 o                         
  12   3   5          8.86         15.82         8.88 o                         
  13   3   5         11.54         10.78         6.61 o                         
  14   3   5         76.57         67.51        16.06 o                         
  15   3   5         66.71         65.81        14.30 o                         
  16   3   5          2.18          5.29         9.63 o                         
  17   3   5         75.21         94.63        25.50 o                         
  18   3   5         17.22         61.74        36.74 o                         
 -18   4   5          0.67         35.63        22.36 o                         
 -17   4   5          9.54         57.88        28.92 o                         
 -16   4   5         23.63         11.41        27.13 o                         
 -15   4   5         29.56         19.20        19.43 o                         
 -14   4   5         17.20         25.95        15.07 o                         
 -13   4   5          4.13         17.35        17.58 o                         
 -12   4   5         20.91         22.50        13.02 o                         
 -11   4   5         43.71        109.55        24.71 o                         
 -10   4   5        123.75        171.02        23.91 o                         
  -9   4   5        276.95        357.22        51.54 o                         
  -8   4   5        192.78        196.97        24.18 o                         
  -7   4   5        129.13        148.80        19.57 o                         
  -6   4   5        151.05        164.71        20.07 o                         
  -5   4   5       1295.99       1417.22        56.23 o                         
  -4   4   5          0.19          1.24         5.19 o                         
  -3   4   5        628.96        607.33        24.37 o                         
  -2   4   5        177.29        161.80        12.85 o                         
  -1   4   5        307.57        298.69        20.65 o                         
   0   4   5        268.29        271.11        24.48 o                         
   1   4   5          6.82          3.86         9.45 o                         
   2   4   5       2442.40       2525.81        82.13 o                         
   3   4   5        502.76        444.70        33.10 o                         
   4   4   5        441.47        530.57        37.44 o                         
   5   4   5        258.92        234.34        17.86 o                         
   6   4   5        829.04        782.91        32.41 o                         
   7   4   5        499.58        462.31        25.88 o                         
   8   4   5         22.75         34.67         8.40 o                         
   9   4   5        545.50        497.65        29.03 o                         
  10   4   5        509.44        504.08        29.75 o                         
  11   4   5         43.66         38.62         8.86 o                         
  12   4   5        139.41        101.57        12.99 o                         
  13   4   5        342.77        363.75        31.00 o                         
  14   4   5        740.19        644.29        57.43 o                         
  15   4   5         21.91         38.56        18.27 o                         
  16   4   5        214.09        218.91        36.84 o                         
  17   4   5        145.95        163.23        33.01 o                         
  18   4   5        129.13        165.25        32.83 o                         
 -17   5   5         64.88         72.11        33.05 o                         
 -16   5   5         35.36         86.11        37.01 o                         
 -15   5   5          0.09         -6.95        22.95 o                         
 -14   5   5         39.05         25.21        10.37 o                         
 -13   5   5         11.74          8.88        12.60 o                         
 -12   5   5         92.33         90.69        19.90 o                         
 -11   5   5        132.87        166.63        26.22 o                         
 -10   5   5        445.41        516.60        42.31 o                         
  -9   5   5         59.68         52.37        14.44 o                         
  -8   5   5        246.67        221.03        34.88 o                         
  -7   5   5         98.79         41.95        11.99 o                         
  -6   5   5         20.80         12.83         7.42 o                         
  -5   5   5          1.74          2.95         8.70 o                         
  -4   5   5        568.87        594.00        30.72 o                         
  -3   5   5        580.45        628.30        30.20 o                         
  -2   5   5         61.24         59.43         8.28 o                         
  -1   5   5          0.83         -6.04         8.37 o                         
   0   5   5          7.90          1.07        11.95 o                         
   1   5   5         62.91         36.73        15.49 o                         
   2   5   5          0.72          0.28         9.82 o                         
   3   5   5        143.87        157.32        21.18 o                         
   4   5   5        481.12        534.78        42.46 o                         
   5   5   5         42.16         43.37        13.99 o                         
   6   5   5        598.61        514.95        26.14 o                         
   7   5   5        108.30        116.30        15.03 o                         
   8   5   5        228.63        223.92        20.24 o                         
   9   5   5         21.81         40.47        10.93 o                         
  10   5   5         25.60         27.51         9.45 o                         
  11   5   5         41.41         20.71         8.27 o                         
  12   5   5         97.46        112.78        24.14 o                         
  13   5   5          2.23          8.07        21.55 o                         
  14   5   5         42.49         43.41        18.86 o                         
  15   5   5         41.55         16.80        37.03 o                         
  16   5   5         24.24         12.10        11.68 o                         
  17   5   5          9.31         26.00        16.60 o                         
 -16   6   5        121.24        160.98        30.45 o                         
 -15   6   5         61.01         92.26        23.36 o                         
 -14   6   5         54.95         71.07        22.14 o                         
 -13   6   5        875.19        908.76        64.20 o                         
 -12   6   5        378.73        414.82        42.73 o                         
 -11   6   5          0.91        -11.17        12.83 o                         
 -10   6   5        617.28        646.08        49.78 o                         
  -9   6   5         44.08         65.21        16.67 o                         
  -8   6   5        520.07        613.68        63.88 o                         
  -7   6   5        124.79        113.79        18.41 o                         
  -6   6   5        415.64        507.62        57.78 o                         
  -5   6   5        209.77        212.02        26.29 o                         
  -4   6   5          3.76         13.75         7.78 o                         
  -3   6   5          9.19          3.24         5.24 o                         
  -2   6   5        430.99        463.15        43.50 o                         
  -1   6   5        247.80        245.23        26.11 o                         
   0   6   5          8.63        -14.99        14.99 o                         
   1   6   5          3.77        -14.37        14.37 o                         
   2   6   5        255.11        224.40        36.58 o                         
   3   6   5        352.61        368.70        31.80 o                         
   4   6   5       2184.16       2231.74        80.14 o                         
   5   6   5       1372.59       1448.17        67.02 o                         
   6   6   5        608.50        559.88        43.30 o                         
   7   6   5         52.62         55.03        11.64 o                         
   8   6   5        199.95        199.17        18.63 o                         
   9   6   5         47.74         38.31        10.72 o                         
  10   6   5         56.78         86.73        17.27 o                         
  11   6   5        317.45        285.10        26.35 o                         
  12   6   5          2.55          5.34        11.05 o                         
  13   6   5         95.99         72.15        21.10 o                         
  14   6   5        120.24        121.34        25.30 o                         
  15   6   5         84.69        106.25        26.52 o                         
  16   6   5          0.00         14.08        35.83 o                         
 -15   7   5          0.03         16.14        19.44 o                         
 -14   7   5         44.81         59.83        21.72 o                         
 -13   7   5        131.58        174.93        31.66 o                         
 -12   7   5        160.59        224.94        33.07 o                         
 -11   7   5        339.56        370.65        43.11 o                         
 -10   7   5        323.30        413.86        43.17 o                         
  -9   7   5          4.12         -7.15        10.94 o                         
  -8   7   5          8.79         -9.06        10.01 o                         
  -7   7   5        170.00        187.66        26.83 o                         
  -6   7   5         92.73        118.29        34.92 o                         
  -5   7   5         16.69         28.63         9.24 o                         
  -4   7   5        260.20        249.97        19.75 o                         
  -3   7   5        188.26        190.34        19.60 o                         
  -2   7   5         17.81         32.22        11.52 o                         
  -1   7   5         45.21         53.50        17.08 o                         
   0   7   5        248.67        242.92        40.81 o                         
   1   7   5         99.91         36.62        13.05 o                         
   2   7   5        136.14        121.64        27.83 o                         
   3   7   5        317.15        318.58        48.19 o                         
   4   7   5       1108.62       1116.84        57.78 o                         
   5   7   5         18.60         34.82        15.19 o                         
   6   7   5         25.52         24.73        10.48 o                         
   7   7   5        179.14        171.05        20.29 o                         
   8   7   5        368.71        338.12        25.06 o                         
   9   7   5        150.39        126.27        16.07 o                         
  10   7   5        120.20        137.92        16.65 o                         
  11   7   5        155.59        137.45        21.81 o                         
  12   7   5        149.57        177.46        24.79 o                         
  13   7   5        245.83        254.46        35.59 o                         
  14   7   5          8.63         27.43        11.90 o                         
  15   7   5        126.73        138.94        45.65 o                         
 -14   8   5         48.96         73.98        22.86 o                         
 -13   8   5          3.57         30.42        17.87 o                         
 -12   8   5         36.97         73.14        21.99 o                         
 -11   8   5         13.76         14.98        13.68 o                         
 -10   8   5        109.34        102.80        23.00 o                         
  -9   8   5         18.43         -7.03        11.36 o                         
  -8   8   5         10.26          4.68        12.38 o                         
  -7   8   5          0.12         -1.84        14.75 o                         
  -6   8   5         38.02         38.87        13.28 o                         
  -5   8   5         34.25         32.20         9.83 o                         
  -4   8   5         18.67         11.92        10.83 o                         
  -3   8   5        130.17        122.11        21.45 o                         
  -2   8   5          6.35         15.82         9.25 o                         
  -1   8   5        670.87        737.89        52.87 o                         
   0   8   5          3.43        -14.17        14.17 o                         
   1   8   5        674.25        721.37        76.18 o                         
   2   8   5         21.13         22.12        20.86 o                         
   3   8   5        114.08        113.01        31.27 o                         
   4   8   5         37.90         44.75        20.16 o                         
   5   8   5        324.41        284.37        31.36 o                         
   6   8   5          3.16          5.91        10.48 o                         
   7   8   5         33.53         26.62         8.16 o                         
   8   8   5        168.25        157.48        20.64 o                         
   9   8   5          0.02         -0.81         9.95 o                         
  10   8   5         60.86         75.39        16.04 o                         
  11   8   5         15.59          1.50        15.11 o                         
  12   8   5         25.13         10.08        11.63 o                         
  13   8   5        156.18        132.40        28.53 o                         
 -12   9   5        107.67        127.15        37.16 o                         
 -11   9   5        121.61        172.42        31.04 o                         
 -10   9   5         72.34         95.86        23.65 o                         
  -9   9   5        161.10        130.64        29.51 o                         
  -8   9   5         16.58         29.05        13.56 o                         
  -7   9   5        305.18        316.74        40.79 o                         
  -6   9   5          4.00         11.35        16.77 o                         
  -5   9   5         85.71         50.54        17.57 o                         
  -4   9   5        331.19        307.94        38.35 o                         
  -3   9   5        513.16        502.89        51.40 o                         
  -2   9   5          1.09         -6.39        10.32 o                         
  -1   9   5          6.72         21.58        19.47 o                         
   0   9   5         31.25         19.24        12.09 o                         
   1   9   5          5.56         82.97        28.21 o                         
   2   9   5        115.41        129.87        35.28 o                         
   3   9   5        105.09         54.61        22.24 o                         
   4   9   5          0.65        -16.26        23.01 o                         
   5   9   5        234.08        191.01        44.51 o                         
   6   9   5          0.62          2.03        16.75 o                         
   7   9   5         52.66         89.98        33.81 o                         
   8   9   5         17.82         18.94        13.68 o                         
   9   9   5        190.12        219.08        51.78 o                         
  10   9   5         42.95         33.94        29.07 o                         
  11   9   5        140.17        155.29        47.18 o                         
  -9  10   5          5.04         17.06        17.37 o                         
  -8  10   5         56.51         45.37        14.06 o                         
  -7  10   5         10.79          1.33        11.47 o                         
  -6  10   5          4.94         35.77        18.60 o                         
  -5  10   5          2.78         -9.50        12.87 o                         
  -4  10   5          0.52         13.76        11.39 o                         
  -3  10   5          0.07        -12.79        12.79 o                         
  -2  10   5         15.88         10.17        16.09 o                         
  -1  10   5        123.12        106.75        33.05 o                         
   0  10   5        111.83         66.71        29.91 o                         
   1  10   5         18.22         37.47        26.90 o                         
   2  10   5        281.99        317.69        57.19 o                         
   3  10   5         61.71        105.25        30.49 o                         
   4  10   5         44.99         47.50        19.54 o                         
   5  10   5         42.23         19.84        26.01 o                         
   6  10   5        168.35        189.59        45.60 o                         
   7  10   5        153.42        128.75        42.32 o                         
   8  10   5         80.88         78.50        36.20 o                         
   9  10   5          5.46         36.26        32.91 o                         
  -6  11   5         37.04         42.15        17.43 o                         
  -5  11   5         47.70         54.09        19.93 o                         
  -4  11   5          7.06         15.09        43.59 o                         
  -3  11   5         19.98         60.25        18.62 o                         
  -2  11   5         22.08         24.66        32.03 o                         
  -1  11   5         78.76         31.84        23.32 o                         
   0  11   5         68.74         86.90        32.13 o                         
   1  11   5         13.15        -11.75        23.82 o                         
   2  11   5          0.01          5.33        12.36 o                         
   3  11   5         80.37         47.41        24.83 o                         
   4  11   5         97.05        153.63        42.01 o                         
   5  11   5         45.02         45.25        15.83 o                         
 -18   0   6         49.06         40.05        18.56 o                         
 -17   0   6          1.71         43.05        23.70 o                         
 -16   0   6        141.58         58.59        27.69 o                         
 -15   0   6          2.34         20.02        19.13 o                         
 -14   0   6         24.48          6.76        15.69 o                         
 -13   0   6        163.11        201.21        29.17 o                         
 -12   0   6         17.93         42.11        31.97 o                         
 -11   0   6        195.02        205.04        27.64 o                         
 -10   0   6        246.25        242.86        28.57 o                         
  -9   0   6        118.07        118.01        20.90 o                         
  -8   0   6        563.90        502.59        39.20 o                         
  -7   0   6        576.84        580.48        40.84 o                         
  -6   0   6        753.89        710.44        43.31 o                         
  -5   0   6       1675.19       1728.81        64.88 o                         
  -4   0   6        251.68        235.39        23.46 o                         
  -3   0   6         23.39         33.27        14.14 o                         
  -2   0   6        850.08        749.36        45.15 o                         
  -1   0   6         52.47         59.90         9.14 o                         
   0   0   6        149.00        189.45        19.38 o                         
   1   0   6          6.55          3.70         5.99 o                         
   2   0   6        246.20        112.61        46.96 o                         
   3   0   6       1949.76       2016.80        78.03 o                         
   4   0   6         60.17         84.13        19.62 o                         
   5   0   6        745.01        742.50        49.34 o                         
   6   0   6        221.09        222.97        22.13 o                         
   7   0   6         30.55         45.69        15.54 o                         
   8   0   6          3.10         16.02         9.73 o                         
   9   0   6        534.31        575.48        36.50 o                         
  10   0   6        178.10        158.59        19.29 o                         
  11   0   6        188.86        190.07        23.04 o                         
  12   0   6        168.53        163.00        21.22 o                         
  13   0   6        485.10        564.49        52.20 o                         
  14   0   6        772.98        695.91        59.21 o                         
  15   0   6          0.02          3.93        11.50 o                         
  16   0   6        145.49        175.68        33.19 o                         
  17   0   6        515.78        614.55        88.48 o                         
  18   0   6        296.27        317.85        51.43 o                         
 -18   1   6         28.91         61.93        21.50 o                         
 -17   1   6          5.91         28.48        14.92 o                         
 -16   1   6         22.23         18.29        16.01 o                         
 -15   1   6          2.49         -3.62        10.62 o                         
 -14   1   6         10.50         34.99        14.04 o                         
 -13   1   6         14.27         15.46        15.30 o                         
 -12   1   6          5.36         10.43         9.94 o                         
 -11   1   6         14.56         20.79        11.09 o                         
 -10   1   6        414.41        384.98        25.88 o                         
  -9   1   6        100.15        101.69        14.20 o                         
  -8   1   6       2020.72       2006.33        54.50 o                         
  -7   1   6         86.36         80.27         6.93 o                         
  -6   1   6       2072.26       1637.76       148.30 o                         
  -5   1   6         37.16         29.60         7.66 o                         
  -4   1   6        446.00        415.10        22.77 o                         
  -3   1   6        863.58        887.24        31.51 o                         
  -2   1   6         52.13         59.61        10.89 o                         
  -1   1   6        111.93        100.76        15.23 o                         
   0   1   6        105.13         90.67         5.49 o                         
   1   1   6        346.68        339.11        35.40 o                         
   2   1   6        617.32        561.08       120.14 o                         
   3   1   6        875.51        830.67        52.13 o                         
   4   1   6        900.54        808.01        30.26 o                         
   5   1   6        636.63        612.06        32.89 o                         
   6   1   6         56.57         65.39         8.55 o                         
   7   1   6        121.68        124.54        11.30 o                         
   8   1   6          1.83          4.74         5.06 o                         
   9   1   6        159.13        147.92        13.52 o                         
  10   1   6        961.92        986.15        38.27 o                         
  11   1   6          7.95          0.10         6.65 o                         
  12   1   6         46.10         50.53         9.07 o                         
  13   1   6          0.50          5.60         7.29 o                         
  14   1   6          1.76         11.20        11.28 o                         
  15   1   6        163.57        186.48        22.80 o                         
  16   1   6         13.02         15.07        10.84 o                         
  17   1   6          4.19          0.43         9.03 o                         
  18   1   6          5.05         13.75        10.08 o                         
 -18   2   6         22.88         21.86        15.50 o                         
 -17   2   6         17.31          6.86        16.60 o                         
 -16   2   6          8.17         14.70        15.28 o                         
 -15   2   6        113.71         95.03        22.77 o                         
 -14   2   6         40.09         45.35        18.45 o                         
 -13   2   6         95.82        115.95        18.70 o                         
 -12   2   6          8.11         17.72         9.05 o                         
 -11   2   6        149.49        184.12        26.84 o                         
 -10   2   6          7.47         13.86        15.31 o                         
  -9   2   6        917.19        944.18        45.77 o                         
  -8   2   6       1081.52       1124.02        36.76 o                         
  -7   2   6        336.20        357.22        21.57 o                         
  -6   2   6       2639.20       2562.90        65.24 o                         
  -5   2   6        557.89        571.13        21.34 o                         
  -4   2   6        353.34        349.82        21.73 o                         
  -3   2   6          0.28          6.13         8.13 o                         
  -2   2   6        404.39        359.08        24.89 o                         
  -1   2   6        241.93        253.62        11.43 o                         
   0   2   6         13.87         13.17         3.60 o                         
   1   2   6       1621.17       1716.70        28.44 o                         
   2   2   6        117.76         80.00        15.47 o                         
   3   2   6        100.07        115.29        14.41 o                         
   4   2   6          7.99          6.93         7.01 o                         
   5   2   6        131.70        136.89        15.33 o                         
   6   2   6        454.38        453.62        21.01 o                         
   7   2   6          6.33          0.39         5.25 o                         
   8   2   6        143.99        138.96        13.91 o                         
   9   2   6        110.77        100.23        14.38 o                         
  10   2   6        711.22        710.82        36.34 o                         
  11   2   6       3177.83       3205.35        79.35 o                         
  12   2   6        237.09        195.13        20.07 o                         
  13   2   6          2.44          2.19         7.04 o                         
  14   2   6        110.89         94.97        19.40 o                         
  15   2   6          6.24         16.32        10.03 o                         
  16   2   6          6.52         17.55        15.71 o                         
  17   2   6        242.90        235.04        30.47 o                         
  18   2   6        149.74        223.37        40.81 o                         
 -18   3   6          0.04         26.95        19.21 o                         
 -17   3   6          5.36         15.47        20.31 o                         
 -16   3   6          0.54         50.29        24.60 o                         
 -15   3   6         47.37         63.78        21.29 o                         
 -14   3   6          0.24         12.99        10.07 o                         
 -13   3   6         32.71         51.30        13.69 o                         
 -12   3   6         41.14         46.97        13.99 o                         
 -11   3   6        586.29        627.97        39.42 o                         
 -10   3   6        334.12        329.23        22.67 o                         
  -9   3   6         38.25         37.28         9.55 o                         
  -8   3   6          6.99          2.32         6.86 o                         
  -7   3   6         40.15         41.22        12.53 o                         
  -6   3   6         87.65         95.77        12.42 o                         
  -5   3   6        841.00        849.91        44.66 o                         
  -4   3   6         18.89         11.62         8.08 o                         
  -3   3   6        122.78         97.13        25.51 o                         
  -2   3   6         76.37         75.28         8.19 o                         
  -1   3   6         36.00         43.54         5.96 o                         
   0   3   6        543.12        513.87        20.55 o                         
   1   3   6        128.97        141.28        10.97 o                         
   2   3   6          3.88          7.15         6.04 o                         
   3   3   6         17.56         22.47         5.10 o                         
   4   3   6       1038.46        769.21        88.24 o                         
   5   3   6        522.10        529.14        29.61 o                         
   6   3   6        207.31        168.85        20.31 o                         
   7   3   6         22.01         16.37         9.97 o                         
   8   3   6        433.76        345.62        36.60 o                         
   9   3   6        604.91        589.75        38.11 o                         
  10   3   6        536.93        502.28        35.93 o                         
  11   3   6        624.69        686.08        42.64 o                         
  12   3   6          6.86         22.02         9.45 o                         
  13   3   6         52.86         46.71        13.29 o                         
  14   3   6          4.78         -0.00        13.77 o                         
  15   3   6        178.33        199.43        34.67 o                         
  16   3   6        129.45        116.81        28.21 o                         
  17   3   6          1.50          3.19        22.05 o                         
 -17   4   6         12.41         28.31        17.93 o                         
 -16   4   6          3.98         41.62        22.73 o                         
 -15   4   6          8.89         60.68        30.08 o                         
 -14   4   6         74.54         70.48        15.51 o                         
 -13   4   6         75.36         85.74        20.62 o                         
 -12   4   6        220.05        200.42        21.87 o                         
 -11   4   6        389.16        367.94        28.98 o                         
 -10   4   6         20.26         42.85        12.36 o                         
  -9   4   6        510.36        412.00        34.68 o                         
  -8   4   6         12.20          4.52        11.69 o                         
  -7   4   6        400.87        436.36        33.27 o                         
  -6   4   6        308.84        316.24        27.51 o                         
  -5   4   6          1.32          3.68         6.41 o                         
  -4   4   6         60.15         59.84        11.72 o                         
  -3   4   6        981.83       1025.06        45.50 o                         
  -2   4   6        333.92        348.10        22.96 o                         
  -1   4   6        806.12        884.27        36.44 o                         
   0   4   6          3.67          5.68         7.23 o                         
   1   4   6       1099.87       1209.77        55.11 o                         
   2   4   6          3.06          7.39         5.43 o                         
   3   4   6          1.94          2.69         5.22 o                         
   4   4   6        353.74        342.03        32.14 o                         
   5   4   6        510.26        507.55        44.16 o                         
   6   4   6        291.76        280.89        18.66 o                         
   7   4   6         61.24         70.61        10.02 o                         
   8   4   6          1.83         -1.71         5.55 o                         
   9   4   6         10.28         10.16         9.21 o                         
  10   4   6        131.92        135.18        19.90 o                         
  11   4   6        170.56        144.46        20.60 o                         
  12   4   6        497.41        437.57        39.36 o                         
  13   4   6         36.17         15.30        13.57 o                         
  14   4   6        107.25         93.86        31.87 o                         
  15   4   6         89.64         83.30        24.79 o                         
  16   4   6         10.68         15.08        11.87 o                         
  17   4   6         11.40         15.63        14.95 o                         
 -16   5   6         24.68         28.42        21.61 o                         
 -15   5   6         24.30         41.90        25.67 o                         
 -14   5   6         35.79         28.62        12.84 o                         
 -13   5   6        122.33        131.85        25.93 o                         
 -12   5   6         29.71         49.36        17.54 o                         
 -11   5   6        320.15        372.58        37.53 o                         
 -10   5   6         30.22         62.95        16.64 o                         
  -9   5   6         90.24        108.01        20.74 o                         
  -8   5   6        109.15        111.95        18.91 o                         
  -7   5   6         11.27         17.08        11.45 o                         
  -6   5   6          0.39         -3.18        20.76 o                         
  -5   5   6        317.77        306.02        28.80 o                         
  -4   5   6        378.33        372.44        30.96 o                         
  -3   5   6       1027.87       1065.85        53.98 o                         
  -2   5   6        553.66        559.21        31.37 o                         
  -1   5   6        324.87        380.18        36.22 o                         
   0   5   6         11.30         -3.88        10.39 o                         
   1   5   6        272.17        249.32        26.90 o                         
   2   5   6        287.64        291.48        39.95 o                         
   3   5   6        836.98        951.37        72.56 o                         
   4   5   6         42.46         75.03        16.88 o                         
   5   5   6         51.37         33.31        12.09 o                         
   6   5   6         79.26         78.59        12.59 o                         
   7   5   6         71.43         73.43        11.99 o                         
   8   5   6        314.20        361.70        38.06 o                         
   9   5   6        390.66        377.68        39.61 o                         
  10   5   6         21.35         13.15        12.04 o                         
  11   5   6        254.39        313.34        31.98 o                         
  12   5   6        401.96        449.89        36.72 o                         
  13   5   6          0.02         -0.84         9.31 o                         
  14   5   6         36.11         27.76        21.96 o                         
  15   5   6          3.26          8.26        17.45 o                         
  16   5   6        408.61        463.44        54.24 o                         
 -15   6   6         32.69         71.31        33.13 o                         
 -14   6   6        163.82        173.03        24.34 o                         
 -13   6   6        165.23        244.86        34.27 o                         
 -12   6   6          0.16         19.13        10.54 o                         
 -11   6   6          1.51         11.61         9.61 o                         
 -10   6   6         56.58         44.40        14.49 o                         
  -9   6   6         36.55         41.99        13.42 o                         
  -8   6   6          0.24         -9.50        10.44 o                         
  -7   6   6         35.53         14.40        12.25 o                         
  -6   6   6         22.76         26.31        11.03 o                         
  -5   6   6         18.38         17.92         9.38 o                         
  -4   6   6         19.36         13.13        10.44 o                         
  -3   6   6          1.89          1.45         7.79 o                         
  -2   6   6         49.96         63.51        10.46 o                         
  -1   6   6        486.99        457.15        36.83 o                         
   0   6   6          5.00          1.22         7.58 o                         
   1   6   6        245.07        230.04        36.64 o                         
   2   6   6          1.83        -17.80        17.80 o                         
   3   6   6       1304.33       1287.78        90.72 o                         
   4   6   6       1388.54       1462.40        68.13 o                         
   5   6   6        164.39        191.01        26.74 o                         
   6   6   6        227.31        205.89        20.31 o                         
   7   6   6          0.47          3.81         7.81 o                         
   8   6   6        266.73        276.16        28.15 o                         
   9   6   6        123.67        117.40        23.83 o                         
  10   6   6         80.05         86.56        22.60 o                         
  11   6   6          2.38         18.95        20.28 o                         
  12   6   6        219.30        198.01        32.09 o                         
  13   6   6         59.71         72.62        16.33 o                         
  14   6   6          2.91          3.49        26.75 o                         
  15   6   6         11.04          8.79        11.13 o                         
 -14   7   6         48.36         65.26        36.14 o                         
 -13   7   6        143.72        162.63        28.53 o                         
 -12   7   6          2.28         -7.22        13.32 o                         
 -11   7   6         43.08         69.69        21.63 o                         
 -10   7   6         35.91         32.76        21.85 o                         
  -9   7   6         63.75         35.38        10.90 o                         
  -8   7   6          5.11         -2.21        18.87 o                         
  -7   7   6         12.51         17.48        10.10 o                         
  -6   7   6        186.86        162.15        25.52 o                         
  -5   7   6         25.93         56.34        16.38 o                         
  -4   7   6        117.41         98.03        18.88 o                         
  -3   7   6        145.53        131.09        14.59 o                         
  -2   7   6         54.06         53.16        18.59 o                         
  -1   7   6         85.88         82.64        17.12 o                         
   0   7   6          2.13         -0.97        10.58 o                         
   1   7   6         43.87         16.43        11.64 o                         
   2   7   6        468.77        448.88        57.12 o                         
   3   7   6         24.60         17.61        16.79 o                         
   4   7   6        271.82        294.39        47.97 o                         
   5   7   6          2.65         11.34        12.08 o                         
   6   7   6         39.73         33.85        13.06 o                         
   7   7   6        128.36        163.07        37.98 o                         
   8   7   6        444.76        492.91        47.35 o                         
   9   7   6          2.96          8.38        11.20 o                         
  10   7   6        160.07        135.80        21.64 o                         
  11   7   6         43.49         52.58        16.20 o                         
  12   7   6         94.58        124.37        22.42 o                         
  13   7   6        215.17        236.93        35.63 o                         
  14   7   6         12.21         14.33        11.96 o                         
 -13   8   6        249.47        305.53        62.75 o                         
 -12   8   6         77.88         82.41        23.98 o                         
 -11   8   6         13.19          7.20        12.62 o                         
 -10   8   6         14.11         24.17        13.38 o                         
  -9   8   6         19.61         42.48        28.59 o                         
  -8   8   6          0.78          1.23        12.75 o                         
  -7   8   6         14.45         21.92        12.71 o                         
  -6   8   6          0.54          8.70        16.80 o                         
  -5   8   6        128.62        162.26        27.32 o                         
  -4   8   6        210.23        172.87        20.07 o                         
  -3   8   6         22.88         33.46         9.81 o                         
  -2   8   6          4.15         17.65         8.97 o                         
  -1   8   6         14.55         17.21        18.97 o                         
   0   8   6         74.53        125.51        32.69 o                         
   1   8   6          5.28        -12.59        12.59 o                         
   2   8   6        217.30        188.59        41.52 o                         
   3   8   6        144.65        172.04        37.73 o                         
   4   8   6          5.43         -3.04        18.74 o                         
   5   8   6          4.10         18.35        16.30 o                         
   6   8   6         67.97        102.80        21.19 o                         
   7   8   6        220.97        243.84        33.60 o                         
   8   8   6         86.81         45.90        16.33 o                         
   9   8   6        259.11        285.29        37.03 o                         
  10   8   6        147.75        137.00        26.64 o                         
  11   8   6         37.50         49.38        15.58 o                         
  12   8   6        134.24        140.12        23.10 o                         
 -11   9   6         14.05          0.45        11.86 o                         
 -10   9   6         44.25         50.93        17.72 o                         
  -9   9   6          3.98        -16.41        18.58 o                         
  -8   9   6          5.70          4.51        25.94 o                         
  -7   9   6          1.33          8.53        11.44 o                         
  -6   9   6         19.57         27.93        15.47 o                         
  -5   9   6        108.26         87.61        27.56 o                         
  -4   9   6         13.19         31.39        23.23 o                         
  -3   9   6        254.31        300.64        31.00 o                         
  -2   9   6        515.43        443.73        40.87 o                         
  -1   9   6        187.32        191.95        28.00 o                         
   0   9   6         79.79         25.03        17.73 o                         
   2   9   6         28.68          8.33        12.13 o                         
   3   9   6          0.30         47.74        20.94 o                         
   4   9   6          0.59          5.80        19.61 o                         
   5   9   6         11.51        -17.54        19.63 o                         
   6   9   6          2.75          0.30        16.12 o                         
   7   9   6          8.03          0.57        15.01 o                         
   8   9   6         11.16          2.28        19.90 o                         
   9   9   6         10.19         35.07        21.59 o                         
  10   9   6         55.01         79.80        34.20 o                         
  -8  10   6          2.10         -4.18        22.67 o                         
  -7  10   6          2.15         23.84        22.18 o                         
  -6  10   6        150.19        153.43        30.37 o                         
  -5  10   6          0.10         -4.43        13.00 o                         
  -4  10   6         99.54         85.30        23.76 o                         
  -3  10   6         61.19         70.35        19.06 o                         
  -2  10   6         26.01         19.36        20.00 o                         
  -1  10   6        374.45        396.43        64.61 o                         
   0  10   6         13.54         41.90        28.25 o                         
   1  10   6        143.17        148.60        42.05 o                         
   2  10   6        338.83        318.77        59.18 o                         
   3  10   6        209.34        274.11        55.07 o                         
   4  10   6        146.01        250.14        56.72 o                         
   5  10   6          1.20         17.53        26.24 o                         
   6  10   6        141.06        119.67        42.54 o                         
   7  10   6         57.88         37.87        20.33 o                         
  -1  11   6          9.10         29.49        21.40 o                         
   0  11   6          0.77          6.78        20.58 o                         
 -17   1   7          2.19         52.07        20.63 o                         
 -16   1   7         53.48         75.59        22.55 o                         
 -15   1   7          7.14         16.55        20.05 o                         
 -14   1   7          1.65         15.84        11.31 o                         
 -13   1   7         10.08         14.37        10.67 o                         
 -12   1   7        192.14        261.37        27.55 o                         
 -11   1   7        944.98        876.51        47.01 o                         
 -10   1   7        332.59        382.27        28.00 o                         
  -9   1   7        490.43        482.74        29.81 o                         
  -8   1   7         41.98         31.65         5.37 o                         
  -7   1   7          3.78          4.98         7.79 o                         
  -6   1   7        251.99        263.47        20.55 o                         
  -5   1   7        100.10         91.60        12.39 o                         
  -4   1   7         97.47         92.93        13.56 o                         
  -3   1   7         66.38         61.35         9.98 o                         
  -2   1   7         28.38         18.51         7.17 o                         
  -1   1   7         16.48         12.43         4.26 o                         
   0   1   7         26.95         29.00         5.70 o                         
   1   1   7        837.94        802.30        45.00 o                         
   2   1   7         18.32          2.12         6.68 o                         
   3   1   7        482.60        503.45        56.94 o                         
   4   1   7        433.46        373.92        46.26 o                         
   5   1   7        789.31        786.78        34.14 o                         
   6   1   7        121.01        156.93        15.78 o                         
   7   1   7        329.81        333.22        20.94 o                         
   8   1   7        852.93        840.67        33.27 o                         
   9   1   7        759.47        791.88        32.66 o                         
  10   1   7         58.91         48.43        11.78 o                         
  11   1   7        428.65        431.09        27.64 o                         
  12   1   7          0.86          9.98         8.91 o                         
  13   1   7         55.96         69.04        13.74 o                         
  14   1   7        198.44        210.07        25.17 o                         
  15   1   7        340.97        348.32        31.79 o                         
  16   1   7         11.39         43.92        14.35 o                         
  17   1   7         18.72         42.38        13.72 o                         
 -17   2   7          0.11          1.87        14.06 o                         
 -16   2   7        111.52         95.20        23.01 o                         
 -15   2   7          1.65          1.00        25.37 o                         
 -14   2   7          0.02         12.46        11.47 o                         
 -13   2   7          5.12          8.30         9.26 o                         
 -12   2   7         44.14         29.94        12.88 o                         
 -11   2   7        473.46        464.53        34.81 o                         
 -10   2   7          2.91          7.36         9.73 o                         
  -9   2   7        315.74        304.53        27.42 o                         
  -8   2   7        762.18        787.20        39.72 o                         
  -7   2   7         33.73         21.86         6.98 o                         
  -6   2   7        637.93        605.96        34.40 o                         
  -5   2   7        371.64        368.69        24.20 o                         
  -4   2   7         69.57         94.20        12.63 o                         
  -3   2   7        113.98        114.23        13.71 o                         
  -2   2   7         83.18        102.15        15.26 o                         
  -1   2   7        160.47        148.46        12.76 o                         
   0   2   7        301.18        284.86        18.01 o                         
   1   2   7        288.22        286.44        17.32 o                         
   2   2   7         55.87         52.74        10.31 o                         
   3   2   7          8.41         22.63        11.37 o                         
   4   2   7          0.91         12.98         7.93 o                         
   5   2   7          3.53          3.32         3.99 o                         
   6   2   7       1070.62       1079.74        45.76 o                         
   7   2   7        273.49        254.12        22.77 o                         
   8   2   7       1526.10       1556.96        67.53 o                         
   9   2   7        105.12        100.92        15.99 o                         
  10   2   7         16.78         19.52        10.13 o                         
  11   2   7        230.17        197.86        21.31 o                         
  12   2   7         23.83         31.22         9.80 o                         
  13   2   7        110.33         94.97        13.64 o                         
  14   2   7         28.21         28.37        11.56 o                         
  15   2   7          0.18          4.03         8.81 o                         
  16   2   7         22.59         35.72        12.65 o                         
 -17   3   7         38.23         42.77        19.01 o                         
 -16   3   7          4.64         24.88        23.37 o                         
 -15   3   7         50.76         50.25        19.98 o                         
 -14   3   7         45.36         34.89        16.70 o                         
 -13   3   7         16.57         22.56        13.48 o                         
 -12   3   7          0.75         -4.29        10.60 o                         
 -11   3   7          0.06         -3.38        11.93 o                         
 -10   3   7          0.51          7.86        10.03 o                         
  -9   3   7          9.99         15.23        11.06 o                         
  -8   3   7        286.87        314.18        20.56 o                         
  -7   3   7          0.77          0.71         8.22 o                         
  -6   3   7        568.06        591.21        28.23 o                         
  -5   3   7          0.03         30.45        14.94 o                         
  -4   3   7         45.14         21.55        18.69 o                         
  -3   3   7        130.86        109.56        19.90 o                         
  -2   3   7         20.81         19.64         7.29 o                         
  -1   3   7          0.07          2.02         3.80 o                         
   0   3   7         49.74         48.89         7.52 o                         
   1   3   7         21.86         26.75         5.15 o                         
   2   3   7        120.05        109.78         8.61 o                         
   3   3   7         23.36         27.17         7.27 o                         
   4   3   7        410.25        429.08        33.39 o                         
   5   3   7         64.58         74.19        15.61 o                         
   6   3   7         16.82         19.75         8.70 o                         
   7   3   7         61.53         71.22        12.84 o                         
   8   3   7        417.40        428.62        30.23 o                         
   9   3   7         59.78         74.91        19.24 o                         
  10   3   7        187.89        225.77        26.00 o                         
  11   3   7        493.68        454.11        37.29 o                         
  12   3   7        218.13        232.40        27.46 o                         
  13   3   7         87.95        109.76        19.35 o                         
  14   3   7         34.76         35.08        15.99 o                         
  15   3   7         44.86         36.51        19.26 o                         
  16   3   7          3.00          3.38        12.67 o                         
 -16   4   7         13.82         50.10        26.19 o                         
 -15   4   7         15.38        -11.60        15.48 o                         
 -14   4   7        157.90        190.51        31.05 o                         
 -13   4   7        227.21        226.52        32.95 o                         
 -12   4   7        125.64        114.40        25.52 o                         
 -11   4   7         25.49         20.92        14.58 o                         
 -10   4   7         16.95         22.25        15.89 o                         
  -9   4   7         41.74         42.66        15.37 o                         
  -8   4   7         43.17         40.69        11.99 o                         
  -7   4   7        106.44         79.92        21.56 o                         
  -6   4   7        566.86        566.64        31.61 o                         
  -5   4   7       1288.92       1362.36        48.49 o                         
  -4   4   7        132.91        131.22        22.41 o                         
  -3   4   7         12.50          6.92        27.49 o                         
  -2   4   7          9.06         -4.40         7.08 o                         
  -1   4   7        115.97        125.52        14.92 o                         
   0   4   7         59.57         72.36        11.20 o                         
   1   4   7         37.67         25.40         8.75 o                         
   2   4   7       1242.45       1347.92        43.49 o                         
   3   4   7        703.52        710.12        39.67 o                         
   4   4   7        148.76        150.02        16.97 o                         
   5   4   7         91.60        100.67        14.35 o                         
   6   4   7        125.00        137.14        20.72 o                         
   7   4   7          0.28         -2.25         9.10 o                         
   8   4   7          0.31          1.08         9.23 o                         
   9   4   7        537.68        659.86        44.01 o                         
  10   4   7        183.71        199.63        24.80 o                         
  11   4   7        153.48        155.13        23.70 o                         
  12   4   7         80.35         52.80        14.76 o                         
  13   4   7        120.07        138.02        24.09 o                         
  14   4   7        140.75        129.29        29.07 o                         
  15   4   7          0.19          1.03        14.41 o                         
 -15   5   7         24.19        124.56        37.30 o                         
 -14   5   7          2.28          1.86        12.17 o                         
 -13   5   7          1.53         28.22        24.84 o                         
 -12   5   7         10.21          7.10        12.06 o                         
 -11   5   7          0.41         24.27        15.71 o                         
 -10   5   7         96.58        123.84        26.22 o                         
  -9   5   7         30.83         30.03        40.79 o                         
  -8   5   7          6.18          8.96        21.91 o                         
  -7   5   7          9.31         18.93         8.90 o                         
  -6   5   7         95.82         93.93        16.45 o                         
  -5   5   7         16.77         16.35        10.32 o                         
  -4   5   7         57.09         30.84        17.33 o                         
  -3   5   7        104.31        111.23        29.20 o                         
  -2   5   7         12.51         -3.39         9.86 o                         
  -1   5   7        294.82        339.28        25.12 o                         
   0   5   7        104.29        131.87        16.44 o                         
   1   5   7         65.57         50.32        10.23 o                         
   2   5   7       1341.86       1398.01        66.72 o                         
   3   5   7       1038.87       1019.53        58.34 o                         
   4   5   7          4.31         31.11        18.23 o                         
   5   5   7         36.54         29.47        15.02 o                         
   6   5   7         92.83         79.69        19.01 o                         
   7   5   7        134.91        144.58        25.67 o                         
   8   5   7         17.56          4.80        13.78 o                         
   9   5   7         14.11          6.17        10.69 o                         
  10   5   7          1.10        -10.97        10.97 o                         
  11   5   7          5.99          7.91         9.53 o                         
  12   5   7          9.86          3.55        12.64 o                         
  13   5   7          1.28          4.32        20.37 o                         
  14   5   7         14.12          8.68        10.67 o                         
  15   5   7          0.38         18.99        13.13 o                         
 -14   6   7          0.15         34.38        65.79 o                         
 -13   6   7        169.98        198.62        52.79 o                         
 -12   6   7          4.00          6.27        26.51 o                         
 -11   6   7          1.06         15.19        17.55 o                         
 -10   6   7         50.63         75.61        28.78 o                         
  -9   6   7        282.08        254.21        50.25 o                         
  -8   6   7         19.16          8.44         9.06 o                         
  -7   6   7         10.00         13.94         9.90 o                         
  -6   6   7         23.91         37.83        13.30 o                         
  -5   6   7          3.83         -4.95        10.11 o                         
  -4   6   7         50.71         29.25        16.31 o                         
  -3   6   7         52.42         69.14        12.92 o                         
  -2   6   7        301.38        332.71        28.29 o                         
  -1   6   7        416.17        441.42        30.84 o                         
   0   6   7         11.63          9.85         9.55 o                         
   1   6   7       1063.33       1048.39        73.06 o                         
   2   6   7        174.12        210.71        27.77 o                         
   3   6   7         85.50         60.60        22.84 o                         
   4   6   7         62.78         51.89        20.13 o                         
   5   6   7        113.58        136.97        23.58 o                         
   6   6   7        465.84        443.89        42.54 o                         
   7   6   7        154.65        145.85        25.68 o                         
   8   6   7         17.12         26.24        18.38 o                         
   9   6   7         12.79         39.77        12.91 o                         
  10   6   7        124.30        119.67        35.26 o                         
  11   6   7         14.26         13.17         8.93 o                         
  12   6   7         12.08          7.72         9.75 o                         
  13   6   7        313.14        356.27        41.27 o                         
  14   6   7         20.58          2.02        41.09 o                         
 -13   7   7         90.91        119.05        27.84 o                         
 -12   7   7         14.58         11.90        13.51 o                         
 -11   7   7        231.72        302.35        58.76 o                         
 -10   7   7         28.19         17.04        18.99 o                         
  -9   7   7          3.78         15.91        22.33 o                         
  -8   7   7         41.66         43.96        17.08 o                         
  -7   7   7         38.44         47.47        15.58 o                         
  -6   7   7         14.41         23.70        12.30 o                         
  -5   7   7        120.50        138.89        23.03 o                         
  -4   7   7        321.08        297.84        27.00 o                         
  -3   7   7        204.50        203.65        22.78 o                         
  -2   7   7        377.43        395.60        33.81 o                         
  -1   7   7         20.17         25.59         9.80 o                         
   0   7   7        345.39        389.44        37.68 o                         
   1   7   7        550.17        494.82        43.35 o                         
   2   7   7        354.58        352.43        51.46 o                         
   3   7   7         55.97         53.54        20.14 o                         
   4   7   7         96.17        128.76        33.20 o                         
   5   7   7        602.96        542.56        67.87 o                         
   6   7   7         17.42         37.14        15.00 o                         
   7   7   7          0.73         11.98        13.77 o                         
   8   7   7        178.51        164.61        28.01 o                         
   9   7   7         14.67         49.62        17.92 o                         
  10   7   7          5.10          8.53        20.99 o                         
  11   7   7         37.91         47.73        16.51 o                         
  12   7   7        141.91        239.49        31.13 o                         
 -11   8   7          0.49         -3.89        21.20 o                         
 -10   8   7          3.75         24.86        26.49 o                         
  -9   8   7          0.40         28.59        16.12 o                         
  -8   8   7         13.14         18.44        18.09 o                         
  -7   8   7         57.88         25.99        11.43 o                         
  -6   8   7         61.30         61.14        16.26 o                         
  -5   8   7          0.28          9.59        11.27 o                         
  -4   8   7          7.41          0.87         7.92 o                         
  -3   8   7        218.87        196.02        27.68 o                         
  -2   8   7          0.15         -5.81        11.76 o                         
  -1   8   7        115.19        124.89        18.46 o                         
   0   8   7          0.74         14.12        11.38 o                         
   1   8   7          0.18         -0.20        13.36 o                         
   2   8   7          1.43        -15.71        19.11 o                         
   3   8   7         94.32         73.71        25.62 o                         
   4   8   7          7.22         19.20        14.64 o                         
   5   8   7         11.36          4.22        12.63 o                         
   6   8   7          2.23         16.98        19.23 o                         
   7   8   7         15.10         -9.75        20.24 o                         
   8   8   7         17.34         64.54        33.02 o                         
   9   8   7         19.68         31.27        28.45 o                         
  10   8   7         81.50        102.53        38.45 o                         
  -9   9   7          2.07        -24.23        25.39 o                         
  -8   9   7         16.56         -4.15        19.11 o                         
  -7   9   7         10.53         32.88        27.51 o                         
  -6   9   7        106.02        122.43        25.69 o                         
  -5   9   7          7.84         -3.04        31.79 o                         
  -4   9   7        343.77        372.51        65.58 o                         
  -3   9   7        226.07        275.33        36.70 o                         
  -2   9   7         18.57         16.16        10.87 o                         
  -1   9   7        197.91        206.47        24.63 o                         
   0   9   7        187.77        167.36        28.22 o                         
   1   9   7          1.73          8.46        10.94 o                         
   2   9   7         65.20         32.13        23.39 o                         
   3   9   7        107.15        192.07        44.20 o                         
   4   9   7         94.00        129.73        36.67 o                         
   5   9   7          3.65         23.91        21.68 o                         
   6   9   7         44.89         36.64        21.79 o                         
   7   9   7         19.50         -2.68        19.38 o                         
   8   9   7         56.78         48.54        29.78 o                         
  -5  10   7         22.81          8.21        15.00 o                         
  -4  10   7         44.83         87.88        35.38 o                         
  -3  10   7         17.40        -22.38        24.91 o                         
  -2  10   7        181.86        156.98        30.08 o                         
  -1  10   7         34.50         33.42        18.98 o                         
   0  10   7         97.55        103.70        22.91 o                         
   1  10   7         47.29         48.02        17.29 o                         
   2  10   7          3.93          3.14        14.89 o                         
   3  10   7         83.85        119.15        37.46 o                         
   4  10   7        116.38        178.10        46.54 o                         
 -16   0   8         42.06         52.39        32.31 o                         
 -15   0   8         46.12         72.44        27.85 o                         
 -14   0   8        131.71         80.74        42.66 o                         
 -13   0   8         55.07         22.01        23.77 o                         
 -12   0   8         68.31         67.79        19.95 o                         
 -11   0   8        143.08        150.99        26.33 o                         
 -10   0   8        319.42        344.02        38.78 o                         
  -9   0   8          2.35         -4.89        10.63 o                         
  -8   0   8        162.74        153.59        24.49 o                         
  -7   0   8        162.38        111.45        21.97 o                         
  -6   0   8        740.78        722.22        49.34 o                         
  -5   0   8        153.87        138.34        31.04 o                         
  -4   0   8        749.11        749.87        47.02 o                         
  -3   0   8         61.25         71.79        17.59 o                         
  -2   0   8       2147.23       2043.15       152.74 o                         
  -1   0   8          0.10         10.53        17.89 o                         
   0   0   8        537.97        539.07        52.18 o                         
   1   0   8        622.08        468.96        59.63 o                         
   2   0   8        471.33        429.45        62.52 o                         
   3   0   8       1262.72       1428.17       107.31 o                         
   4   0   8         19.36         64.83        34.00 o                         
   5   0   8        485.92        535.93        47.32 o                         
   6   0   8         72.86         57.41        16.89 o                         
   7   0   8        201.36        207.92        25.41 o                         
   8   0   8          2.84         21.88        10.90 o                         
   9   0   8       1205.13       1291.98        62.27 o                         
  10   0   8        234.56        263.23        30.02 o                         
  11   0   8         73.27         84.19        23.28 o                         
  12   0   8          1.28         16.76        17.33 o                         
  13   0   8        167.08        170.21        24.58 o                         
  14   0   8          6.59         21.88        26.54 o                         
  15   0   8         23.42         13.19        25.90 o                         
 -16   1   8         14.63         16.86        13.70 o                         
 -15   1   8          7.22         17.91        17.81 o                         
 -14   1   8         18.63         21.32        10.78 o                         
 -13   1   8          9.11         20.28        11.36 o                         
 -12   1   8         14.82         28.01        12.36 o                         
 -11   1   8         29.86         14.40        13.10 o                         
 -10   1   8        504.47        405.11        29.65 o                         
  -9   1   8         49.24         75.95        13.36 o                         
  -8   1   8        440.28        447.20        29.38 o                         
  -7   1   8          8.36          5.59         7.89 o                         
  -6   1   8          6.60         11.14         7.91 o                         
  -5   1   8        367.93        343.47        23.74 o                         
  -4   1   8          6.86          6.51         7.00 o                         
  -3   1   8         49.99         47.51         9.50 o                         
  -2   1   8         86.10         72.40        11.01 o                         
  -1   1   8          2.85         17.85         6.35 o                         
   0   1   8        361.97        211.48        63.70 o                         
   1   1   8         85.78         97.11         9.50 o                         
   2   1   8         95.60         82.10        10.05 o                         
   3   1   8         77.12         54.78        12.89 o                         
   4   1   8          2.34         10.41        11.95 o                         
   5   1   8        134.49        160.97        18.78 o                         
   6   1   8        162.12        170.79        17.25 o                         
   7   1   8          4.54         18.73         8.40 o                         
   8   1   8         74.35         62.68        11.60 o                         
   9   1   8          8.33         22.13         7.77 o                         
  10   1   8         28.44         31.18        10.13 o                         
  11   1   8        149.52        134.20        16.83 o                         
  12   1   8          2.76          4.14         7.67 o                         
  13   1   8          7.46          0.22         8.99 o                         
  14   1   8         24.15         47.09        14.42 o                         
  15   1   8         98.39         97.84        18.34 o                         
 -16   2   8          3.27         -2.55        14.29 o                         
 -15   2   8         12.88         13.14        16.75 o                         
 -14   2   8        171.14        169.29        24.74 o                         
 -13   2   8        207.55        193.25        24.92 o                         
 -12   2   8          2.86         -0.78        10.14 o                         
 -11   2   8        125.25        126.00        19.24 o                         
 -10   2   8        346.45        290.74        27.86 o                         
  -9   2   8         38.82         19.76        11.48 o                         
  -8   2   8        442.39        379.24        30.40 o                         
  -7   2   8         51.25         55.46        13.16 o                         
  -6   2   8         59.74         69.66        12.57 o                         
  -5   2   8         18.07         19.13         8.96 o                         
  -4   2   8         41.91         37.58         8.61 o                         
  -3   2   8         91.64         75.46        14.66 o                         
  -2   2   8         90.49         96.56        16.11 o                         
  -1   2   8        397.15        367.87        27.17 o                         
   0   2   8         29.00         32.89        12.88 o                         
   1   2   8        629.79        655.95        32.61 o                         
   2   2   8        322.97        327.90        17.98 o                         
   3   2   8         45.18         59.86        13.26 o                         
   4   2   8          3.45          5.85         5.66 o                         
   5   2   8        409.30        490.08        33.12 o                         
   6   2   8        495.76        588.71        36.05 o                         
   7   2   8        289.80        342.19        28.35 o                         
   8   2   8        614.25        633.50        38.96 o                         
   9   2   8         77.37         98.80        16.65 o                         
  10   2   8         38.35         23.23        12.90 o                         
  11   2   8          0.00          3.22        14.67 o                         
  12   2   8         37.92         44.55        12.96 o                         
  13   2   8         54.12         79.28        19.67 o                         
  14   2   8         25.64         14.76        13.67 o                         
  15   2   8          1.19         10.17        12.92 o                         
 -15   3   8          0.12        -11.69        15.46 o                         
 -14   3   8         36.90         13.82        13.68 o                         
 -13   3   8         65.10         84.33        20.86 o                         
 -12   3   8        112.88        111.20        35.76 o                         
 -11   3   8        843.91        690.20        53.61 o                         
 -10   3   8        150.36        148.78        22.11 o                         
  -9   3   8        383.39        318.76        30.48 o                         
  -8   3   8        347.85        316.97        35.22 o                         
  -7   3   8         33.37         19.17        11.28 o                         
  -6   3   8         24.45         31.37        12.33 o                         
  -5   3   8          2.74          1.07        26.62 o                         
  -4   3   8         95.98        144.17        25.59 o                         
  -3   3   8         15.45         33.78        35.60 o                         
  -2   3   8         48.38         52.79        14.72 o                         
  -1   3   8        245.14        259.93        18.47 o                         
   0   3   8        188.08        183.06        16.20 o                         
   1   3   8        108.94         93.07        10.88 o                         
   2   3   8        103.27        104.57        12.07 o                         
   3   3   8       1126.61       1147.41        38.41 o                         
   4   3   8       1136.60       1146.67        56.16 o                         
   5   3   8          0.02          0.04         6.25 o                         
   6   3   8         12.83          4.85        10.85 o                         
   7   3   8          7.65         31.76        11.70 o                         
   8   3   8       1343.49       1446.77        58.90 o                         
   9   3   8       1321.93       1252.56        55.15 o                         
  10   3   8          0.49          3.82         9.56 o                         
  11   3   8         91.79        122.50        19.83 o                         
  12   3   8          5.95          2.69         9.71 o                         
  13   3   8         95.61        100.60        18.13 o                         
  14   3   8        133.22        167.30        28.22 o                         
  15   3   8        224.84        219.20        32.24 o                         
 -15   4   8          3.13         16.88        25.08 o                         
 -14   4   8          8.83         20.95        14.99 o                         
 -13   4   8         89.84         61.39        19.64 o                         
 -12   4   8         29.87         48.68        27.31 o                         
 -11   4   8        109.55         59.48        37.38 o                         
 -10   4   8         66.90         47.74        15.18 o                         
  -9   4   8         55.51         26.36        13.94 o                         
  -8   4   8          6.83         29.54        16.21 o                         
  -7   4   8          7.48         29.77        21.00 o                         
  -6   4   8         56.57         44.79        15.64 o                         
  -5   4   8        255.52        271.49        31.69 o                         
  -4   4   8          0.46         16.63        12.76 o                         
  -3   4   8         31.14         34.56        15.68 o                         
  -2   4   8         50.61         42.46         9.09 o                         
  -1   4   8        314.52        340.14        24.27 o                         
   0   4   8          3.33          9.92         9.70 o                         
   1   4   8         74.28         79.86        11.56 o                         
   2   4   8         74.11         71.41        10.95 o                         
   3   4   8         48.03         54.61        13.84 o                         
   4   4   8         20.71         18.60         9.26 o                         
   5   4   8         14.53         18.22         8.65 o                         
   6   4   8         36.11         20.47        13.69 o                         
   7   4   8          1.24          7.08         9.30 o                         
   8   4   8         23.96         30.76         9.43 o                         
   9   4   8          8.72         14.48         9.65 o                         
  10   4   8        123.74        115.81        27.19 o                         
  11   4   8         12.91         12.32        13.50 o                         
  12   4   8         51.22         84.92        16.15 o                         
  13   4   8         74.20         77.64        15.88 o                         
  14   4   8         83.10         85.84        20.55 o                         
 -14   5   8          1.67         25.02        16.89 o                         
 -13   5   8         56.62         41.54        15.42 o                         
 -12   5   8          3.26         -6.28        17.08 o                         
 -11   5   8          8.58         26.09        18.00 o                         
 -10   5   8          7.87         20.35        13.92 o                         
  -9   5   8          0.65         13.36        12.89 o                         
  -8   5   8         50.63         56.90        18.04 o                         
  -7   5   8         84.72        115.11        24.09 o                         
  -6   5   8          8.26          4.74        10.44 o                         
  -5   5   8        159.22        125.88        24.06 o                         
  -4   5   8        618.48        577.92        48.31 o                         
  -3   5   8        594.81        605.89        49.03 o                         
  -2   5   8        169.13        171.13        19.71 o                         
  -1   5   8         51.34         67.46        11.23 o                         
   0   5   8          6.14         28.78         8.70 o                         
   1   5   8       1372.64       1441.39        49.21 o                         
   2   5   8        119.65        100.83        13.84 o                         
   3   5   8         54.95         43.32        10.27 o                         
   4   5   8         17.10          4.72        15.38 o                         
   5   5   8          4.83         32.87        12.12 o                         
   6   5   8        223.97        235.39        23.48 o                         
   7   5   8        302.78        305.63        27.21 o                         
   8   5   8         44.17         67.85        14.62 o                         
   9   5   8         50.15         44.08        11.96 o                         
  10   5   8        282.10        311.55        33.78 o                         
  11   5   8        338.98        394.21        43.14 o                         
  12   5   8        281.71        307.60        33.99 o                         
  13   5   8          0.65         -5.03        16.58 o                         
 -13   6   8          8.48         20.16        18.62 o                         
 -12   6   8          4.71         37.75        18.59 o                         
 -11   6   8         44.13         49.43        20.11 o                         
 -10   6   8         52.20         73.00        19.52 o                         
  -9   6   8          0.02         13.29        16.63 o                         
  -8   6   8          7.06         19.98        14.00 o                         
  -7   6   8         37.10         45.86        24.96 o                         
  -6   6   8        255.72        230.32        47.02 o                         
  -5   6   8        234.61        224.91        43.37 o                         
  -4   6   8          0.78         22.62        20.21 o                         
  -3   6   8          0.27        -12.52        12.52 o                         
  -2   6   8          0.65          4.39        13.12 o                         
  -1   6   8          0.16         -2.28         6.48 o                         
   0   6   8        127.75        143.37        18.77 o                         
   1   6   8          0.16         -9.66         9.93 o                         
   2   6   8        141.68         95.86        16.36 o                         
   3   6   8         89.63         75.35        18.24 o                         
   4   6   8        101.24         98.12        20.63 o                         
   5   6   8          1.89          3.20        23.72 o                         
   6   6   8        140.74        163.11        23.44 o                         
   7   6   8         25.57         29.44        12.07 o                         
   8   6   8         53.09         43.92        17.59 o                         
   9   6   8        139.03        120.28        20.84 o                         
  10   6   8        145.06        142.58        22.69 o                         
  11   6   8          0.07         -5.33        10.48 o                         
  12   6   8          4.01         11.07        14.51 o                         
 -11   7   8         21.01         33.89        16.78 o                         
 -10   7   8         47.00         56.35        19.53 o                         
  -9   7   8          2.93        -14.05        25.34 o                         
  -8   7   8          4.11         37.04        24.24 o                         
  -7   7   8         65.05         69.02        25.95 o                         
  -6   7   8          0.46          4.67        14.41 o                         
  -5   7   8          8.51         -1.60        15.09 o                         
  -4   7   8          7.87        -21.94        25.12 o                         
  -3   7   8         19.76         34.65        17.41 o                         
  -2   7   8         54.63         44.47        11.40 o                         
  -1   7   8         48.62         49.67        13.14 o                         
   0   7   8          5.42          4.19         8.68 o                         
   1   7   8          1.66         -4.35         7.97 o                         
   2   7   8          9.89          8.78        10.77 o                         
   3   7   8          0.17          2.95         9.98 o                         
   4   7   8          0.25          5.87        11.29 o                         
   5   7   8         57.72         44.57        17.88 o                         
   6   7   8          7.12         -2.95         8.80 o                         
   7   7   8         54.27         95.38        22.12 o                         
   8   7   8        117.55        109.27        23.92 o                         
   9   7   8         36.83         93.10        24.74 o                         
  10   7   8         80.63         85.37        19.60 o                         
  -9   8   8         65.63        108.35        39.46 o                         
  -8   8   8          1.52          8.01        14.47 o                         
  -7   8   8        127.44        149.99        44.36 o                         
  -6   8   8         61.42         40.84        26.68 o                         
  -5   8   8        126.98        121.75        38.15 o                         
  -4   8   8          0.76          0.84        14.40 o                         
  -3   8   8        180.92        176.29        29.07 o                         
  -2   8   8         31.78         70.99        16.66 o                         
  -1   8   8         22.39         24.15        12.26 o                         
   0   8   8         12.40         19.49         9.56 o                         
   1   8   8         63.69         73.52        16.05 o                         
   2   8   8        245.00        275.41        55.80 o                         
   3   8   8        196.59        219.36        58.66 o                         
   4   8   8         38.64         23.57        12.33 o                         
   5   8   8         74.11         56.82        20.37 o                         
   6   8   8        146.78        116.93        32.92 o                         
   7   8   8          0.21         -5.55        22.46 o                         
   8   8   8         95.60         57.03        28.70 o                         
  -6   9   8         29.77        -16.25        21.78 o                         
  -5   9   8          0.23         -2.92        25.33 o                         
  -4   9   8        136.14        128.50        36.63 o                         
  -3   9   8         65.66         65.67        26.59 o                         
  -2   9   8         20.69         10.73        12.45 o                         
  -1   9   8         24.24         30.04        10.49 o                         
   0   9   8          5.24         20.33        10.14 o                         
   1   9   8          1.92          1.75        14.09 o                         
   2   9   8         11.58         -0.09        16.31 o                         
   3   9   8          0.08         10.30        11.46 o                         
   4   9   8          2.13         -2.55        35.51 o                         
   5   9   8         16.54         42.64        26.28 o                         
 -14   1   9         33.93         52.59        17.64 o                         
 -13   1   9         11.07         20.08         9.66 o                         
 -12   1   9          3.92         19.59        12.45 o                         
 -11   1   9        369.34        336.25        32.09 o                         
 -10   1   9         73.11         53.57        15.15 o                         
  -9   1   9        116.99        146.55        19.16 o                         
  -8   1   9        121.54        128.86        17.50 o                         
  -7   1   9        260.56        288.86        24.00 o                         
  -6   1   9         23.59         26.04         9.69 o                         
  -5   1   9        240.35        245.86        24.06 o                         
  -4   1   9        134.29        126.95        15.43 o                         
  -3   1   9         23.25         30.22         7.96 o                         
  -2   1   9        372.75        349.94        28.69 o                         
  -1   1   9         16.29         18.90        11.58 o                         
   0   1   9        193.05        176.53        21.92 o                         
   1   1   9         51.58         70.56        20.09 o                         
   2   1   9        270.41        279.92        38.81 o                         
   3   1   9         63.27         42.86        17.95 o                         
   4   1   9        267.44        264.00        44.16 o                         
   5   1   9          3.33         13.90        13.86 o                         
   6   1   9         98.26        110.02        20.30 o                         
   7   1   9         37.51         29.17         9.99 o                         
   8   1   9        267.96        250.71        22.87 o                         
   9   1   9        100.04         88.97        15.37 o                         
  10   1   9         37.59         57.28        14.84 o                         
  11   1   9         89.83         85.04        15.77 o                         
  12   1   9        105.12        110.04        19.08 o                         
  13   1   9          1.70         11.37        10.97 o                         
  14   1   9        360.00        455.32        45.47 o                         
 -14   2   9         19.39         46.43        16.26 o                         
 -13   2   9        400.57        353.66        33.91 o                         
 -12   2   9         13.56         10.23        13.45 o                         
 -11   2   9         92.37         68.34        15.25 o                         
 -10   2   9         92.87         74.91        15.46 o                         
  -9   2   9          0.06          0.82         8.98 o                         
  -8   2   9        138.42        119.13        23.04 o                         
  -7   2   9         84.02         87.02        15.19 o                         
  -6   2   9         89.86         59.33        12.89 o                         
  -5   2   9        142.32        155.50        17.08 o                         
  -4   2   9         13.22          8.91         9.30 o                         
  -3   2   9         27.35         18.53        11.21 o                         
  -2   2   9          5.14          2.78         9.16 o                         
  -1   2   9         87.03         73.89        14.35 o                         
   0   2   9         75.87         79.43        15.10 o                         
   1   2   9        270.23        242.20        24.00 o                         
   2   2   9        601.33        608.91        56.16 o                         
   3   2   9         14.70         12.05        14.80 o                         
   4   2   9        295.67        357.61        35.68 o                         
   5   2   9         12.30         46.59        16.03 o                         
   6   2   9        977.85        998.48        70.23 o                         
   7   2   9          7.76         30.61        10.79 o                         
   8   2   9        325.53        347.45        30.19 o                         
   9   2   9         25.70         22.73        16.65 o                         
  10   2   9         29.92         34.46        11.28 o                         
  11   2   9          0.04          1.70        10.73 o                         
  12   2   9         52.21         69.13        15.22 o                         
  13   2   9        137.24        140.61        21.17 o                         
 -14   3   9         94.92        107.64        22.20 o                         
 -13   3   9         10.44         13.06        12.54 o                         
 -12   3   9         52.31         51.90        15.94 o                         
 -11   3   9          0.03          2.26        12.10 o                         
 -10   3   9          1.86          4.69         8.99 o                         
  -9   3   9         25.07         55.19        23.89 o                         
  -8   3   9        131.48        107.74        23.23 o                         
  -7   3   9          5.19          7.22        10.09 o                         
  -6   3   9         37.42         45.90        13.98 o                         
  -5   3   9          0.03         -6.84        22.41 o                         
  -4   3   9        103.61        104.01        20.04 o                         
  -3   3   9        139.42        156.92        25.09 o                         
  -2   3   9          5.04         36.13        14.06 o                         
  -1   3   9        336.42        383.30        35.23 o                         
   0   3   9         39.41         71.96        17.39 o                         
   1   3   9         56.15         64.31        15.25 o                         
   2   3   9        110.97        133.41        27.50 o                         
   3   3   9         11.97         15.71         8.77 o                         
   4   3   9        143.11        171.61        21.28 o                         
   5   3   9          4.30         42.28        19.04 o                         
   6   3   9        148.09        179.25        31.50 o                         
   7   3   9         74.46         93.70        19.43 o                         
   8   3   9        256.99        302.58        35.03 o                         
   9   3   9         65.66         64.18        15.15 o                         
  10   3   9          5.65         27.29        11.64 o                         
  11   3   9        133.04        116.93        19.14 o                         
  12   3   9          4.64         -7.02        12.78 o                         
  13   3   9         10.13         45.58        15.76 o                         
 -13   4   9         60.63         94.07        24.89 o                         
 -12   4   9          0.22         -7.48        11.17 o                         
 -11   4   9         11.07         25.77        14.46 o                         
 -10   4   9          1.75         17.12        13.31 o                         
  -9   4   9          4.68         -1.78        14.72 o                         
  -8   4   9         28.65         15.35        14.93 o                         
  -7   4   9          5.58        -13.77        13.77 o                         
  -6   4   9        116.98         99.62        25.63 o                         
  -5   4   9         10.46          5.83        18.06 o                         
  -4   4   9         21.12         17.97        28.16 o                         
  -3   4   9         63.48         95.79        20.20 o                         
  -2   4   9        204.13        229.78        62.68 o                         
  -1   4   9          3.05         33.49        23.00 o                         
   0   4   9        353.75        438.37        39.06 o                         
   1   4   9        187.75        192.54        22.67 o                         
   2   4   9         30.95         27.19        10.40 o                         
   3   4   9        146.66        144.21        19.85 o                         
   4   4   9          6.17          9.84         9.57 o                         
   5   4   9        378.14        406.41        34.51 o                         
   6   4   9         78.30         63.15        16.31 o                         
   7   4   9         64.83         72.96        18.70 o                         
   8   4   9        100.29         98.74        20.71 o                         
   9   4   9        262.06        269.16        33.30 o                         
  10   4   9         47.56         46.93        13.48 o                         
  11   4   9          7.89          8.73         9.80 o                         
  12   4   9         43.75         74.31        17.15 o                         
 -12   5   9         49.92         37.11        42.16 o                         
 -11   5   9          9.04         -7.43        14.38 o                         
 -10   5   9          3.60        -14.13        22.94 o                         
  -9   5   9          6.54         68.92        21.93 o                         
  -8   5   9         89.01         82.39        22.91 o                         
  -7   5   9         55.22         54.61        19.25 o                         
  -6   5   9          0.24         18.37        13.69 o                         
  -5   5   9         47.84         39.83        18.40 o                         
  -4   5   9         48.29         56.78        19.86 o                         
  -3   5   9          2.71         -3.38         9.29 o                         
  -2   5   9        177.02        176.21        27.85 o                         
  -1   5   9         19.46         38.78        15.42 o                         
   0   5   9        539.12        542.88        39.36 o                         
   1   5   9        271.86        253.22        30.62 o                         
   2   5   9         58.20         41.71        15.13 o                         
   3   5   9          4.00         10.05         9.70 o                         
   4   5   9         10.38         24.63        14.93 o                         
   5   5   9         30.17         39.07        12.68 o                         
   6   5   9        180.90        183.80        25.34 o                         
   7   5   9         65.60         76.71        14.76 o                         
   8   5   9         25.35         57.02        15.76 o                         
   9   5   9         50.06         47.78        13.86 o                         
  10   5   9         21.14         18.93        12.30 o                         
  11   5   9         39.87         63.31        16.29 o                         
 -10   6   9         31.49         62.84        17.53 o                         
  -9   6   9          0.10         -9.89        14.31 o                         
  -8   6   9         78.57         77.86        22.46 o                         
  -7   6   9        145.48        114.05        25.57 o                         
  -6   6   9        262.03        218.47        34.29 o                         
  -5   6   9        190.87        186.95        40.38 o                         
  -4   6   9        196.52        154.36        28.29 o                         
  -3   6   9        130.42        107.13        24.39 o                         
  -2   6   9         58.32         44.27        17.79 o                         
  -1   6   9        571.11        566.77        41.32 o                         
   0   6   9          7.90         -3.44        14.24 o                         
   1   6   9        217.73        202.35        24.20 o                         
   2   6   9          0.17        -10.31        10.31 o                         
   3   6   9         39.05         27.89        11.16 o                         
   4   6   9          2.85          5.12         8.57 o                         
   5   6   9        166.78        139.34        21.78 o                         
   6   6   9        113.57        143.56        24.23 o                         
   7   6   9          2.06         21.30        13.12 o                         
   8   6   9         36.77         44.60        13.15 o                         
   9   6   9        260.53        334.58        32.24 o                         
  10   6   9        154.62        160.64        23.41 o                         
  -8   7   9         14.48         29.55        19.92 o                         
  -7   7   9          1.58          7.61        16.33 o                         
  -6   7   9          0.40         -3.40        13.45 o                         
  -5   7   9         63.80         95.47        23.45 o                         
  -4   7   9         31.20         33.51        19.27 o                         
  -3   7   9         22.34         31.95        14.43 o                         
  -2   7   9          0.36        -18.27        18.27 o                         
  -1   7   9         93.41         78.30        24.34 o                         
   0   7   9         14.43         -8.61         9.21 o                         
   1   7   9         12.17         35.44        16.19 o                         
   2   7   9          0.37         -8.24        12.20 o                         
   3   7   9        356.42        333.16        38.58 o                         
   4   7   9         15.42         12.93        15.51 o                         
   5   7   9        111.55         60.77        15.71 o                         
   6   7   9          7.94         14.28        15.18 o                         
   7   7   9        125.08        122.66        21.65 o                         
   8   7   9          1.06         31.27        13.20 o                         
  -5   8   9         62.32         68.04        23.95 o                         
  -4   8   9        144.85         92.44        32.91 o                         
  -3   8   9         17.89        -13.36        23.36 o                         
  -2   8   9          5.38         23.78        10.38 o                         
  -1   8   9          8.14         -8.75         9.82 o                         
   0   8   9          7.87         33.46        12.93 o                         
   1   8   9          7.28         20.33        37.15 o                         
   2   8   9         26.65         11.31        11.40 o                         
   3   8   9         40.77         29.37        32.11 o                         
   4   8   9         65.36         98.84        36.82 o                         
   5   8   9         19.15         31.27        15.62 o                         
 -12   0  10        129.92        100.20        24.80 o                         
 -11   0  10         24.42         22.11        17.10 o                         
 -10   0  10         21.47         14.34        14.77 o                         
  -9   0  10         16.60         -2.79        10.61 o                         
  -8   0  10         52.32         42.48        18.72 o                         
  -7   0  10          0.03         -0.21        23.07 o                         
  -6   0  10          6.48          3.28         9.35 o                         
  -5   0  10        108.30        115.81        21.97 o                         
  -4   0  10        470.61        432.95        47.02 o                         
  -3   0  10        143.56        192.15        51.17 o                         
  -2   0  10       1009.43       1000.50       104.68 o                         
  -1   0  10         10.21         24.07        34.31 o                         
   0   0  10        149.31        171.73        45.80 o                         
   1   0  10         64.82         54.18        30.82 o                         
   2   0  10         46.40         49.95        34.36 o                         
   3   0  10        160.08        108.34        37.72 o                         
   4   0  10        233.23        245.95        53.85 o                         
   5   0  10         73.18         64.16        30.10 o                         
   6   0  10         17.77        -23.41        23.41 o                         
   7   0  10         23.36          8.10        23.60 o                         
   8   0  10        145.75        171.82        44.16 o                         
   9   0  10         70.99         44.63        38.16 o                         
  10   0  10          0.28         15.37        14.31 o                         
  11   0  10        164.04        205.66        36.17 o                         
  12   0  10        631.55        700.96        66.56 o                         
 -12   1  10         33.98         66.65        16.13 o                         
 -11   1  10          8.76         15.05        20.34 o                         
 -10   1  10          0.00         31.59        11.66 o                         
  -9   1  10         16.49          3.81        10.81 o                         
  -8   1  10         27.85         26.53        11.24 o                         
  -7   1  10         10.48          8.99         9.74 o                         
  -6   1  10         23.25         28.02        11.16 o                         
  -5   1  10          3.44         22.80         9.00 o                         
  -4   1  10          7.96         20.61        10.89 o                         
  -3   1  10         69.47         34.24        18.91 o                         
  -2   1  10          1.19          7.80        15.62 o                         
  -1   1  10         38.56         72.74        23.63 o                         
   0   1  10         44.74         30.45        18.96 o                         
   1   1  10          1.72          5.56        22.74 o                         
   2   1  10         31.05         37.79        14.85 o                         
   3   1  10         74.71         82.60        22.99 o                         
   4   1  10         80.14         99.32        25.95 o                         
   5   1  10         85.72         70.94        34.66 o                         
   6   1  10         74.41         68.32        24.94 o                         
   7   1  10        200.32        181.50        33.05 o                         
   8   1  10        177.44        156.38        28.18 o                         
   9   1  10        135.42        132.01        18.67 o                         
  10   1  10         16.07          9.36        10.04 o                         
  11   1  10         11.71         19.78        15.23 o                         
 -12   2  10        176.50         87.38        18.67 o                         
 -11   2  10         43.46         53.82        16.79 o                         
 -10   2  10          3.77         10.53        10.78 o                         
  -9   2  10         10.21         -9.70        11.11 o                         
  -8   2  10         50.02         60.88        14.86 o                         
  -7   2  10         92.97         53.62        18.72 o                         
  -6   2  10         40.97         39.39        12.85 o                         
  -5   2  10         28.66          9.45        12.06 o                         
  -4   2  10          6.28         12.86        10.27 o                         
  -3   2  10         10.99         32.31        11.19 o                         
  -2   2  10          4.58          8.77        21.55 o                         
  -1   2  10          0.82         15.01        15.79 o                         
   0   2  10         21.92         47.47        19.60 o                         
   1   2  10        378.01        414.68        49.96 o                         
   2   2  10        223.09        278.80        43.62 o                         
   3   2  10        135.73        226.56        36.20 o                         
   4   2  10        122.52        108.04        28.11 o                         
   5   2  10        258.51        234.05        53.95 o                         
   6   2  10        561.91        693.50        62.72 o                         
   7   2  10          1.21        -18.95        24.12 o                         
   8   2  10        366.92        356.42        37.93 o                         
   9   2  10         37.67        111.53        23.60 o                         
  10   2  10         17.59         33.81        13.67 o                         
  11   2  10         20.16         30.28        13.51 o                         
 -11   3  10        252.09        232.43        35.72 o                         
 -10   3  10         10.77          6.16        19.60 o                         
  -9   3  10        128.74        113.26        24.93 o                         
  -8   3  10         10.80         45.39        17.83 o                         
  -7   3  10         10.12          5.98        25.53 o                         
  -6   3  10          5.80         27.62        15.19 o                         
  -5   3  10         87.03         76.33        18.42 o                         
  -4   3  10         71.34         72.30        20.62 o                         
  -3   3  10         24.20         34.57        14.23 o                         
  -2   3  10         16.51         33.16        21.75 o                         
  -1   3  10        384.99        479.40        75.42 o                         
   0   3  10        162.02        172.50        47.09 o                         
   1   3  10        231.25        254.41        55.76 o                         
   2   3  10         72.45         73.92        33.33 o                         
   3   3  10        327.20        410.94        71.40 o                         
   4   3  10         36.93         59.91        25.26 o                         
   5   3  10        322.03        347.55        46.57 o                         
   6   3  10         17.22         15.23        34.40 o                         
   7   3  10         44.80         40.76        20.53 o                         
   8   3  10         33.52         37.71        19.37 o                         
   9   3  10          0.59         14.35        11.24 o                         
  10   3  10        324.94        311.36        36.75 o                         
 -10   4  10         19.20         27.58        16.82 o                         
  -9   4  10          6.92          6.53        24.29 o                         
  -8   4  10          4.10         14.90        11.89 o                         
  -7   4  10         20.53         10.27        18.99 o                         
  -6   4  10         85.89         89.76        18.89 o                         
  -5   4  10          4.79         28.91        13.07 o                         
  -4   4  10         28.03         72.34        19.41 o                         
  -3   4  10        230.44        271.10        79.15 o                         
  -2   4  10          0.12         24.72        18.19 o                         
  -1   4  10        494.16        443.55        72.85 o                         
   0   4  10         65.98         51.53        29.63 o                         
   1   4  10         62.14         58.51        31.98 o                         
   2   4  10         66.53         48.40        35.47 o                         
   3   4  10         29.06         45.46        19.49 o                         
   4   4  10        193.76        164.60        34.66 o                         
   5   4  10        155.49        143.32        35.26 o                         
   6   4  10         52.67         75.09        33.91 o                         
   7   4  10        137.12        209.84        47.49 o                         
   8   4  10          7.06         23.70        24.12 o                         
   9   4  10         92.12         82.85        21.77 o                         
  10   4  10         21.43         52.48        17.63 o                         
  -9   5  10         81.77         82.06        21.78 o                         
  -8   5  10        187.69        191.62        34.12 o                         
  -7   5  10         20.27         30.57        18.89 o                         
  -6   5  10         13.35         28.73        15.13 o                         
  -5   5  10         15.53         32.90        19.50 o                         
  -4   5  10        209.79        242.31        34.34 o                         
  -3   5  10         18.44         23.00        15.05 o                         
  -2   5  10        228.81        229.29        32.73 o                         
  -1   5  10         74.40        114.61        43.27 o                         
   0   5  10         10.51        -32.36        32.36 o                         
   1   5  10        136.23        231.74        56.42 o                         
   2   5  10        127.90         76.95        38.29 o                         
   3   5  10        193.41        262.04        41.81 o                         
   4   5  10         49.96         23.14        15.19 o                         
   5   5  10          0.10          2.68        15.13 o                         
   6   5  10        113.10        163.84        32.83 o                         
   7   5  10        269.42        296.08        45.44 o                         
   8   5  10        172.75        141.49        32.52 o                         
  -7   6  10          0.01          8.03        12.22 o                         
  -6   6  10        113.86        107.59        26.59 o                         
  -5   6  10        114.91        134.50        27.52 o                         
  -4   6  10          9.89         -4.27        11.99 o                         
  -3   6  10          4.35         13.99        22.01 o                         
  -2   6  10         67.93         79.69        21.57 o                         
  -1   6  10          0.01         24.61        24.32 o                         
   0   6  10        128.17        213.50        53.33 o                         
   1   6  10         28.80         25.57        17.41 o                         
   2   6  10          2.48         13.05        13.71 o                         
   3   6  10         19.14          4.25        16.81 o                         
   4   6  10         67.11         67.25        27.93 o                         
   5   6  10          0.88          7.04        45.18 o                         
   6   6  10          2.36         -0.98        25.79 o                         
  -4   7  10         34.88         58.02        20.06 o                         
  -3   7  10          4.60         29.27        40.70 o                         
  -2   7  10          0.22        -20.64        31.34 o                         
  -1   7  10        166.55        157.33        30.65 o                         
   0   7  10        129.89        128.84        29.66 o                         
   1   7  10          0.09        -18.95        18.95 o                         
   2   7  10          0.98         28.66        14.37 o                         
   3   7  10          0.14         -2.48        13.93 o                         
 -10   1  11          0.01         -1.80        13.48 o                         
  -9   1  11         59.14         84.31        21.35 o                         
  -8   1  11         28.47         17.29        19.12 o                         
  -7   1  11         74.22         80.61        27.89 o                         
  -6   1  11          2.14         -2.01        31.28 o                         
  -5   1  11        123.01        152.46        34.04 o                         
  -4   1  11         50.87         59.11        22.80 o                         
  -3   1  11          7.83         -2.08        37.43 o                         
  -2   1  11         55.08         73.21        26.33 o                         
  -1   1  11        109.91        205.47        38.68 o                         
   0   1  11        420.56        414.88        52.09 o                         
   1   1  11         30.23         34.43        19.17 o                         
   2   1  11          4.09         19.56        15.94 o                         
   3   1  11         89.49         69.98        27.81 o                         
   4   1  11         35.90         87.36        26.23 o                         
   5   1  11        287.96        280.29        42.64 o                         
   6   1  11         40.73         25.58        19.22 o                         
   7   1  11          6.85         21.74        31.97 o                         
   8   1  11         28.52         27.69        49.51 o                         
   9   1  11         15.80         20.50        26.16 o                         
  -9   2  11         48.16         63.83        20.01 o                         
  -8   2  11          2.77          8.49        13.10 o                         
  -7   2  11          2.82        -21.28        24.37 o                         
  -6   2  11         35.63         46.37        32.89 o                         
  -5   2  11         14.19        -12.07        24.63 o                         
  -4   2  11         51.23         91.57        37.30 o                         
  -3   2  11          2.79         -1.47        19.27 o                         
  -2   2  11          3.33         -6.45        16.40 o                         
  -1   2  11          3.45         27.19        16.89 o                         
   0   2  11        133.74        199.06        39.38 o                         
   1   2  11        334.93        392.73        51.63 o                         
   2   2  11         67.19         81.92        27.01 o                         
   3   2  11         60.52         42.20        27.13 o                         
   4   2  11         22.40         24.93        26.32 o                         
   5   2  11          3.56         40.81        33.29 o                         
   6   2  11        114.73        117.38        42.74 o                         
   7   2  11         19.30         30.41        28.09 o                         
   8   2  11         33.59         76.66        38.47 o                         
  -8   3  11          9.55        -21.14        28.73 o                         
  -7   3  11          1.50         88.72        41.88 o                         
  -6   3  11          0.03         56.82        30.65 o                         
  -5   3  11          4.38         54.12        25.64 o                         
  -4   3  11         29.33        110.79        42.37 o                         
  -3   3  11          1.40         43.57        37.68 o                         
  -2   3  11         60.36         68.22        33.50 o                         
  -1   3  11          1.06          0.87        23.00 o                         
   0   3  11         15.26         29.84        23.22 o                         
   1   3  11          0.85         41.73        27.47 o                         
   2   3  11        279.04        296.73        65.79 o                         
   3   3  11         18.27         56.45        38.36 o                         
   4   3  11         39.72         68.40        39.81 o                         
   5   3  11          3.42          5.33        20.55 o                         
   6   3  11          9.28         17.77        18.63 o                         
   7   3  11         34.54         48.95        20.99 o                         
  -7   4  11        127.83        181.44        32.58 o                         
  -6   4  11        145.63        126.70        45.32 o                         
  -5   4  11         22.12         88.43        39.96 o                         
  -4   4  11         40.58         59.82        38.79 o                         
  -3   4  11         23.51         72.13        39.24 o                         
  -2   4  11        324.88        347.89        69.54 o                         
  -1   4  11         38.63         25.22        29.94 o                         
   0   4  11        318.28        305.34        68.53 o                         
   1   4  11          0.61         -8.50        20.89 o                         
   2   4  11          3.40         50.88        30.27 o                         
   3   4  11         97.01         84.62        37.51 o                         
   4   4  11          9.81         33.15        26.53 o                         
   5   4  11        387.34        512.34        59.11 o                         
   6   4  11        115.71        130.89        32.62 o                         
  -5   5  11         92.25        118.18        51.77 o                         
  -4   5  11        158.12        259.72        70.88 o                         
  -3   5  11         76.46        116.45        42.40 o                         
  -2   5  11         91.28        101.83        41.68 o                         
  -1   5  11          1.88          7.53        31.00 o                         
   0   5  11         59.47         78.67        42.33 o                         
   1   5  11          0.01          6.92        29.37 o                         
   2   5  11          0.02         17.71        22.11 o                         
   3   5  11         11.17         32.87        34.75 o                         
   4   5  11         26.87         76.23        32.54 o                         
  -5   0  12         65.40        113.42        48.57 o                         
  -4   0  12          9.58         11.34        25.74 o                         
  -3   0  12         75.29         68.46        35.31 o                         
  -2   0  12          3.37         20.80        30.18 o                         
  -1   0  12        106.04        247.66        65.09 o                         
   0   0  12        168.02        218.01        60.49 o                         
   1   0  12        230.70        240.54        60.57 o                         
   2   0  12         99.38         25.56        26.42 o                         
   3   0  12         99.13        111.90        42.28 o                         
   4   0  12         18.38        182.31        56.03 o                         
  -5   1  12        147.29         93.68        32.25 o                         
  -4   1  12         29.70         40.00        46.74 o                         
  -3   1  12         23.53         -7.58        18.73 o                         
  -2   1  12         24.38         40.82        23.65 o                         
  -1   1  12         13.23         25.06        16.62 o                         
   0   1  12         13.47         46.16        32.05 o                         
   1   1  12         11.52         49.86        27.33 o                         
   2   1  12          3.02         -0.22        26.41 o                         
   3   1  12         41.29         17.41        18.20 o                         
   4   1  12          2.30        -18.33        19.84 o                         
  -4   2  12         23.11         45.26        26.94 o                         
  -3   2  12         95.71        101.43        42.23 o                         
  -2   2  12         40.61         61.09        38.98 o                         
  -1   2  12         28.24        -16.66        23.88 o                         
   0   2  12         20.60         87.78        42.33 o                         
   1   2  12          0.07         -0.04        26.62 o                         
   2   2  12        206.21        206.24        57.86 o                         
   3   2  12         47.76         60.41        36.85 o                         
                                                                                
