# Supplementary material for: Selected solid-state behaviour of three di-tert-butyl-substituted N-salicylideneaniline derivatives: temperature-induced phase transitions and chromic behaviour
Source: Acta Crystallogr C Struct Chem. 2021 Sep 29;77(Pt 10):659–67. doi: 10.1107/S2053229621008780 (PMC8491094; doi:10.1107/S2053229621008780)
Supplement: Supplementary file 8 [file c-77-00659-2_120Ksup8.hkl]

data_2_120K                                                                     
_shelx_title ' 11HM025 in P21/c No14' 
_shelx_refln_list_code          4                                               
_shelx_F_calc_maximum      216.76                                               
_exptl_crystal_F_000       736.00                                               
_reflns_d_resolution_high  0.8000                                               
                                                                                
loop_                                                                           
 _space_group_symop_operation_xyz                                               
 'x, y, z'                                                                      
 '-x, y+1/2, -z+1/2'                                                            
 '-x, -y, -z'                                                                   
 'x, -y-1/2, z-1/2'                                                             
                                                                                
_cell_length_a    17.3623                                                       
_cell_length_b    10.6691                                                       
_cell_length_c    10.1512                                                       
_cell_angle_alpha  90.000                                                       
_cell_angle_beta   90.123                                                       
_cell_angle_gamma  90.000                                                       
                                                                                
_shelx_F_squared_multiplier     1.000                                           
                                                                                
loop_                                                                           
 _refln_index_h                                                                 
 _refln_index_k                                                                 
 _refln_index_l                                                                 
 _refln_F_squared_calc                                                          
 _refln_F_squared_meas                                                          
 _refln_F_squared_sigma                                                         
 _refln_observed_status                                                         
   3   0   0       3577.04       4632.57       650.69 o                         
   4   0   0       3131.68       3297.62        97.33 o                         
   5   0   0        259.20        323.97        17.08 o                         
   6   0   0       1708.49       1856.21        95.80 o                         
   7   0   0        184.30        181.60        15.29 o                         
   8   0   0         88.46         86.15        33.58 o                         
   9   0   0        350.23        336.81        29.58 o                         
  10   0   0        865.09        977.71        74.73 o                         
  11   0   0        390.61        437.45        41.40 o                         
  12   0   0        233.19        224.27        29.75 o                         
  13   0   0        606.58        684.56        52.42 o                         
  14   0   0       2242.23       2449.84       102.72 o                         
  15   0   0        708.18        720.59        58.09 o                         
  16   0   0         90.42        125.58        68.69 o                         
  17   0   0        601.01        672.32        58.37 o                         
  18   0   0        475.74        486.17        53.48 o                         
  19   0   0        777.97        889.59       124.58 o                         
  20   0   0        263.33        360.88        88.85 o                         
  21   0   0         55.35        103.13        55.57 o                         
   2   1   0       1191.79       1574.13        42.59 o                         
   3   1   0        350.02        424.25        18.38 o                         
   4   1   0       1676.76       1812.76        46.71 o                         
   5   1   0        948.32       1130.11        42.52 o                         
   6   1   0        140.65        144.87         8.80 o                         
   7   1   0          1.86         10.70         5.36 o                         
   8   1   0        123.53        158.96        12.42 o                         
   9   1   0          5.06         13.05         9.06 o                         
  10   1   0          3.37         14.09         7.21 o                         
  11   1   0        269.77        304.40        22.85 o                         
  12   1   0        199.42        195.35        23.59 o                         
  13   1   0        280.55        312.46        25.12 o                         
  14   1   0        188.04        216.01        22.26 o                         
  15   1   0        248.96        281.55        37.24 o                         
  16   1   0        228.58        255.10        25.81 o                         
  17   1   0       2144.25       2137.15        74.02 o                         
  18   1   0          0.62         59.62        31.76 o                         
  19   1   0        812.24        859.79        69.29 o                         
  20   1   0         15.10        112.54        41.39 o                         
  21   1   0         64.52        138.22        41.76 o                         
   0   2   0       1116.40       1250.74        36.35 o                         
   1   2   0       1046.67       1046.28        42.63 o                         
   2   2   0       1356.11       1514.78        35.09 o                         
   3   2   0       1018.83       1094.69        65.63 o                         
   4   2   0        409.21        503.40        37.52 o                         
   5   2   0        624.31        680.33        22.60 o                         
   6   2   0       2760.64       2690.98        66.66 o                         
   7   2   0       1527.90       1867.92        67.59 o                         
   8   2   0        756.47        828.32        36.56 o                         
   9   2   0        102.34        113.72        21.58 o                         
  10   2   0         11.26         46.43        10.64 o                         
  11   2   0        156.54        197.74        20.72 o                         
  12   2   0        523.08        602.49        33.46 o                         
  13   2   0         47.40         56.75        14.26 o                         
  14   2   0        191.33        199.61        23.83 o                         
  15   2   0          7.38         32.99        16.09 o                         
  16   2   0         75.08         92.12        23.93 o                         
  17   2   0         37.29         51.46        25.51 o                         
  18   2   0        971.63       1053.39        66.65 o                         
  19   2   0        530.67        538.67        59.31 o                         
  20   2   0        222.94        275.09        37.72 o                         
  21   2   0        259.73        289.10        77.88 o                         
   1   3   0       5595.07       5663.33       111.09 o                         
   2   3   0       2699.46       2720.81        34.31 o                         
   3   3   0         29.40         20.09         4.05 o                         
   4   3   0          3.90          9.20         2.58 o                         
   5   3   0       5946.84       5946.54       246.61 o                         
   6   3   0        611.27        616.44        32.17 o                         
   7   3   0          2.67          3.19         3.48 o                         
   8   3   0        174.69        156.64        15.55 o                         
   9   3   0       1228.38       1199.00        87.13 o                         
  10   3   0        940.99        959.31        62.29 o                         
  11   3   0         44.21         25.73        13.11 o                         
  12   3   0        595.52        620.81        45.55 o                         
  13   3   0       1387.76       1410.85        67.92 o                         
  14   3   0        633.05        673.52        39.04 o                         
  15   3   0         33.23         55.47        14.74 o                         
  16   3   0         50.29         91.72        15.99 o                         
  17   3   0          0.29         53.47        22.62 o                         
  18   3   0        236.46        263.40        35.79 o                         
  19   3   0        115.71        134.54        28.36 o                         
  20   3   0          4.39         14.32        25.65 o                         
  21   3   0         89.13        137.71        40.55 o                         
   0   4   0        981.20        940.97        33.01 o                         
   1   4   0       1442.46       1408.20        39.89 o                         
   2   4   0        163.80        172.61        11.41 o                         
   3   4   0        542.32        588.74        15.34 o                         
   4   4   0         17.46          6.26         3.33 o                         
   5   4   0         24.03         25.69         7.26 o                         
   6   4   0        986.91       1032.73        27.24 o                         
   7   4   0         60.19         57.67         9.44 o                         
   8   4   0        369.18        366.99        17.37 o                         
   9   4   0         72.56         60.81         7.42 o                         
  10   4   0         19.48         28.95         8.77 o                         
  11   4   0        323.63        321.19        19.79 o                         
  12   4   0        410.60        439.42        35.71 o                         
  13   4   0        620.09        632.85        45.31 o                         
  14   4   0        215.73        246.59        24.55 o                         
  15   4   0         48.14         54.57        14.84 o                         
  16   4   0         12.76         50.95        18.08 o                         
  17   4   0         47.52         79.32        20.43 o                         
  18   4   0          0.90         32.38        10.03 o                         
  19   4   0          0.00          2.35        14.68 o                         
  20   4   0         43.87         88.08        37.63 o                         
   1   5   0         26.46         48.70         9.37 o                         
   2   5   0          0.55          5.14         4.11 o                         
   3   5   0       2551.23       2488.05        38.56 o                         
   4   5   0         68.52         56.24         5.99 o                         
   5   5   0        778.10        729.83        27.09 o                         
   6   5   0       1035.45        981.85        49.39 o                         
   7   5   0       1095.63       1110.31        49.70 o                         
   8   5   0         53.32         38.60         8.26 o                         
   9   5   0        236.44        207.78        14.96 o                         
  10   5   0         43.45         30.68         6.59 o                         
  11   5   0         25.44         37.13        10.69 o                         
  12   5   0         45.93         65.22        11.52 o                         
  13   5   0        121.79        120.76        20.45 o                         
  14   5   0        264.64        262.29        23.02 o                         
  15   5   0         41.59         41.65        10.77 o                         
  16   5   0        895.42        840.64        51.78 o                         
  17   5   0        375.86        357.98        35.14 o                         
  18   5   0         18.77         23.60        15.79 o                         
  19   5   0        157.75        128.18        34.68 o                         
  20   5   0        432.32        472.90        55.63 o                         
   0   6   0       1791.83       1854.43        76.79 o                         
   1   6   0       1198.84       1127.08        29.98 o                         
   2   6   0          4.82          7.27         4.58 o                         
   3   6   0        495.66        427.43        16.33 o                         
   4   6   0         23.04         12.55         5.19 o                         
   5   6   0        130.30        112.23         8.94 o                         
   6   6   0         18.53         11.54         7.77 o                         
   7   6   0        388.22        346.29        19.55 o                         
   8   6   0        700.61        671.36        29.43 o                         
   9   6   0          1.08         -0.76         6.74 o                         
  10   6   0        452.93        415.12        25.56 o                         
  11   6   0        640.13        618.87        28.69 o                         
  12   6   0        446.81        437.70        27.92 o                         
  13   6   0       1149.54       1216.15        48.38 o                         
  14   6   0        928.37        857.01        42.26 o                         
  15   6   0         29.17         45.99        15.83 o                         
  16   6   0          3.96          9.61         9.68 o                         
  17   6   0          1.33        -15.17        15.17 o                         
  18   6   0         32.17          5.99        12.08 o                         
  19   6   0        101.61         85.77        22.67 o                         
   1   7   0        105.25        103.06        10.06 o                         
   2   7   0          0.17          3.33         5.39 o                         
   3   7   0         26.59         25.59         7.13 o                         
   4   7   0          4.49         12.31         4.36 o                         
   5   7   0         71.55         83.28         7.69 o                         
   6   7   0        145.15        140.81        14.11 o                         
   7   7   0        113.04         91.02        13.22 o                         
   8   7   0          7.81         10.66         9.23 o                         
   9   7   0        190.83        183.04        16.19 o                         
  10   7   0        289.64        265.42        20.82 o                         
  11   7   0          1.03          0.16         6.74 o                         
  12   7   0        548.65        567.67        29.55 o                         
  13   7   0        156.74        163.10        18.83 o                         
  14   7   0         81.03         57.90        15.41 o                         
  15   7   0        266.11        275.34        35.97 o                         
  16   7   0         79.96         54.34        28.89 o                         
  17   7   0         27.39         12.19        14.50 o                         
  18   7   0          9.12        -13.21        13.21 o                         
   0   8   0         15.09         28.00         8.68 o                         
   1   8   0         40.38         42.74         7.09 o                         
   2   8   0         27.86         32.18         8.13 o                         
   3   8   0         54.64         42.09         6.06 o                         
   4   8   0          6.18          9.51         5.46 o                         
   5   8   0        707.22        580.27        30.35 o                         
   6   8   0        101.39         95.63        11.51 o                         
   7   8   0       5660.85       5634.27       139.33 o                         
   8   8   0       1469.04       1545.82        72.74 o                         
   9   8   0        277.31        245.23        29.85 o                         
  10   8   0        259.61        230.44        23.66 o                         
  11   8   0         48.24         40.77        13.14 o                         
  12   8   0        345.43        369.19        27.13 o                         
  13   8   0        108.45         61.76        15.78 o                         
  14   8   0        230.43        153.95        26.65 o                         
  15   8   0          0.33        -18.40        25.84 o                         
  16   8   0          2.66        -17.23        18.45 o                         
  17   8   0         80.03         66.83        18.78 o                         
   1   9   0        182.27        205.19        23.38 o                         
   2   9   0          2.52          2.96         8.30 o                         
   3   9   0        159.36        183.00        18.59 o                         
   4   9   0          6.98         14.18         7.59 o                         
   5   9   0       1150.85       1158.63        63.71 o                         
   6   9   0          0.13          4.41        11.07 o                         
   7   9   0        287.78        288.05        32.19 o                         
   8   9   0        464.39        477.03        42.99 o                         
   9   9   0        171.76        193.62        28.99 o                         
  10   9   0          0.03         20.61        14.38 o                         
  11   9   0          0.36         -6.85        11.94 o                         
  12   9   0        122.72         97.94        23.22 o                         
  13   9   0          5.64         13.72        18.44 o                         
  14   9   0         28.30         51.89        24.23 o                         
  15   9   0          3.99         19.85        32.85 o                         
  16   9   0         62.99         95.53        42.30 o                         
   0  10   0         37.84         37.22        11.99 o                         
   1  10   0         41.79         54.84        11.68 o                         
   2  10   0         49.35         46.42        13.29 o                         
   3  10   0         21.89          7.66        12.80 o                         
   4  10   0         64.69         89.47        21.17 o                         
   5  10   0        296.66        301.70        35.38 o                         
   6  10   0         66.72         47.89        15.77 o                         
   7  10   0         20.28         18.89        13.52 o                         
   8  10   0        353.83        382.47        40.46 o                         
   9  10   0        208.94        230.84        32.74 o                         
  10  10   0         12.00         11.17        12.50 o                         
  11  10   0        374.88        362.74        41.23 o                         
  12  10   0         32.79         71.01        25.67 o                         
  13  10   0         68.68         42.72        24.77 o                         
  14  10   0         42.56         80.99        31.74 o                         
   1  11   0        423.06        483.44        41.03 o                         
   2  11   0        342.82        409.21        38.96 o                         
   3  11   0         52.01         80.12        20.39 o                         
   4  11   0          8.40         21.12        11.95 o                         
   5  11   0        167.45        238.06        33.26 o                         
   6  11   0        483.14        583.23        51.55 o                         
   7  11   0         56.53         85.01        22.00 o                         
   8  11   0          3.46         10.54        17.35 o                         
   9  11   0          0.17         21.78        16.93 o                         
  10  11   0          0.38         20.23        14.03 o                         
  11  11   0         10.28         25.28        18.69 o                         
  12  11   0        218.90        261.74        49.64 o                         
   0  12   0        184.71        348.26        70.93 o                         
   1  12   0          4.94         31.66        17.87 o                         
   2  12   0         10.95         28.18        20.87 o                         
   3  12   0          0.32          2.43        12.62 o                         
   4  12   0         25.89         41.82        13.46 o                         
   5  12   0         34.94         58.13        18.97 o                         
   6  12   0        133.10        173.59        37.61 o                         
   7  12   0        122.21        188.81        33.63 o                         
   8  12   0         60.05         78.69        24.72 o                         
   9  12   0          0.07         16.60        13.13 o                         
   1  13   0          3.69          6.73        27.44 o                         
   2  13   0        198.96        276.59        47.90 o                         
   3  13   0          0.49         -2.73        17.36 o                         
   4  13   0        249.67        349.22        52.46 o                         
 -21   1   1          0.20        165.80        54.58 o                         
 -20   1   1         96.99        167.56        48.68 o                         
 -19   1   1        564.81        691.44        82.73 o                         
 -18   1   1        232.70        237.73        38.16 o                         
 -17   1   1          4.99         24.16        30.97 o                         
 -16   1   1       1523.47       1413.03        54.86 o                         
 -15   1   1          2.30          4.47         9.32 o                         
 -14   1   1       1620.24       1575.78        53.56 o                         
 -13   1   1       1347.86       1288.00        46.24 o                         
 -12   1   1        349.71        331.18        22.19 o                         
 -11   1   1        446.41        434.33        23.79 o                         
 -10   1   1        197.69        190.00        13.29 o                         
  -9   1   1       3460.88       3360.44        68.39 o                         
  -8   1   1        397.01        449.06        14.50 o                         
  -7   1   1         33.25         47.37         5.06 o                         
  -6   1   1       1324.66       1268.47        23.19 o                         
  -5   1   1        376.34        323.96        14.86 o                         
  -4   1   1       2973.84       3679.58       140.58 o                         
  -3   1   1       3405.72       4069.75       162.66 o                         
  -2   1   1       1117.36       1517.06        60.48 o                         
  -1   1   1       2431.84       3224.66       124.89 o                         
   0   1   1         83.18         92.33         7.28 o                         
   1   1   1        457.20        557.54        28.09 o                         
   2   1   1        133.01        182.98        11.99 o                         
   3   1   1      16343.24      22280.36       666.38 o                         
   4   1   1          1.41         14.14         5.39 o                         
   5   1   1       2496.98       3081.75       104.88 o                         
   6   1   1       3628.13       4390.62       108.65 o                         
   7   1   1       2207.76       2760.29        95.42 o                         
   8   1   1         13.49          9.56         7.31 o                         
   9   1   1       2064.06       2343.91       101.02 o                         
  10   1   1        140.80        130.73        31.28 o                         
  11   1   1        286.42        366.07        35.06 o                         
  12   1   1        642.61        694.39        52.29 o                         
  13   1   1        260.16        350.82        37.23 o                         
  14   1   1         34.97         75.40        21.21 o                         
  15   1   1         10.80         31.57        24.80 o                         
  16   1   1        871.06        896.66        47.82 o                         
  17   1   1        160.75        188.45        23.92 o                         
  18   1   1         46.73         63.89        15.94 o                         
  19   1   1         48.18         61.12        17.88 o                         
  20   1   1         41.12         79.44        22.49 o                         
  21   1   1         71.17         61.20        27.99 o                         
 -21   2   1        252.62        295.65        73.08 o                         
 -20   2   1         15.76        129.91        46.58 o                         
 -19   2   1        164.20        261.29        78.61 o                         
 -18   2   1        122.31        134.59        42.51 o                         
 -17   2   1          5.22         22.81        18.74 o                         
 -16   2   1         77.34         69.20        14.22 o                         
 -15   2   1        325.72        330.60        26.44 o                         
 -14   2   1       1239.78       1170.83        47.25 o                         
 -13   2   1         49.13         46.69        10.63 o                         
 -12   2   1         53.02         46.39        10.49 o                         
 -11   2   1        495.64        538.77        18.92 o                         
 -10   2   1        566.87        553.71        33.36 o                         
  -9   2   1          0.28         -1.76         6.07 o                         
  -8   2   1          7.85          4.34         6.42 o                         
  -7   2   1        984.46       1277.26        34.61 o                         
  -6   2   1        388.73        357.39        15.26 o                         
  -5   2   1          4.51          0.00         2.70 o                         
  -4   2   1       5277.50       5363.73       201.79 o                         
  -3   2   1        712.22        627.95        14.30 o                         
  -2   2   1        442.06        412.59        11.98 o                         
  -1   2   1      24507.76      24221.00       649.43 o                         
   0   2   1        622.62        702.50        26.24 o                         
   1   2   1       5130.94       5730.06        93.88 o                         
   2   2   1       3225.18       3770.79       104.45 o                         
   3   2   1       1352.04       1445.58        52.20 o                         
   4   2   1        228.73        243.47        20.29 o                         
   5   2   1        124.72        118.12         8.97 o                         
   6   2   1         85.84        122.70        11.62 o                         
   7   2   1        609.39        672.37        55.18 o                         
   8   2   1       2479.48       3095.92       217.66 o                         
   9   2   1        379.71        502.68        28.04 o                         
  10   2   1       1067.74       1297.76        83.65 o                         
  11   2   1       1999.08       2206.16       124.87 o                         
  12   2   1         35.34         32.70        13.83 o                         
  13   2   1        246.76        322.70        30.57 o                         
  14   2   1        568.21        666.09        39.59 o                         
  15   2   1        809.57        807.30        44.25 o                         
  16   2   1        854.48        903.78        47.96 o                         
  17   2   1        338.69        366.89        31.69 o                         
  18   2   1          1.70         26.55        12.20 o                         
  19   2   1        148.83        162.86        27.95 o                         
  20   2   1         39.72         38.94        19.43 o                         
  21   2   1        404.35        294.39        38.69 o                         
 -21   3   1         15.35        135.52        49.49 o                         
 -20   3   1         23.59         97.24        42.76 o                         
 -19   3   1         56.39        122.40        48.35 o                         
 -18   3   1         24.48         63.43        21.13 o                         
 -17   3   1        246.46        297.29        46.60 o                         
 -16   3   1         13.04         25.12        11.51 o                         
 -15   3   1        253.04        236.30        19.56 o                         
 -14   3   1        186.95        184.62        17.24 o                         
 -13   3   1         27.85         28.37         8.00 o                         
 -12   3   1         95.22        109.46        14.10 o                         
 -11   3   1          8.06         10.13         5.25 o                         
 -10   3   1        482.11        446.93        28.07 o                         
  -9   3   1         15.61         23.35         9.35 o                         
  -8   3   1       3472.61       3803.74        99.23 o                         
  -7   3   1       3400.76       3478.76        97.27 o                         
  -6   3   1        926.03        941.57        43.02 o                         
  -5   3   1        715.51        720.67        20.89 o                         
  -4   3   1        229.63        220.72        12.81 o                         
  -3   3   1          0.67          5.45         3.10 o                         
  -2   3   1       3210.44       2972.17        39.89 o                         
  -1   3   1        426.89        417.88        11.61 o                         
   0   3   1        150.86        134.45         8.27 o                         
   1   3   1         25.23         32.94         4.78 o                         
   2   3   1        994.51       1010.52        36.54 o                         
   3   3   1         69.70         71.71         4.52 o                         
   4   3   1       1472.09       1472.33        53.12 o                         
   5   3   1        693.02        733.77        35.50 o                         
   6   3   1        573.40        519.23        30.04 o                         
   7   3   1       1505.77       1675.74        93.94 o                         
   8   3   1        191.93        206.63        14.99 o                         
   9   3   1       1514.40       1806.60       111.01 o                         
  10   3   1       5203.93       5667.94       143.59 o                         
  11   3   1        111.76        136.19        21.56 o                         
  12   3   1        577.26        656.43        49.64 o                         
  13   3   1         44.92         72.68        22.28 o                         
  14   3   1         21.01         63.79        13.49 o                         
  15   3   1          2.43          4.95        12.90 o                         
  16   3   1          4.21          9.28        11.37 o                         
  17   3   1          1.56         25.11        11.24 o                         
  18   3   1          1.04         30.43        17.46 o                         
  19   3   1          0.14         25.69        16.73 o                         
  20   3   1         17.45         14.52        21.92 o                         
  21   3   1          0.12          9.88        14.33 o                         
 -20   4   1          8.27         53.66        37.31 o                         
 -19   4   1        235.66        285.03        58.37 o                         
 -18   4   1         31.14         52.72        25.66 o                         
 -17   4   1         34.59         75.51        26.81 o                         
 -16   4   1         34.35         64.03        21.57 o                         
 -15   4   1        822.83        755.25        60.29 o                         
 -14   4   1        823.17        820.92        49.08 o                         
 -13   4   1        246.05        249.38        24.61 o                         
 -12   4   1         25.12          9.29         9.53 o                         
 -11   4   1        452.35        376.08        35.90 o                         
 -10   4   1        639.66        614.97        46.11 o                         
  -9   4   1          0.01         15.34         6.13 o                         
  -8   4   1       1611.98       1505.51        60.22 o                         
  -7   4   1       7471.87       7493.97       142.09 o                         
  -6   4   1       3521.27       3426.52        85.62 o                         
  -5   4   1        413.10        416.51        17.92 o                         
  -4   4   1          9.67         21.33         4.32 o                         
  -3   4   1       1161.08        970.56        29.74 o                         
  -2   4   1       1912.50       1913.03        35.94 o                         
  -1   4   1       1757.79       1515.95        28.19 o                         
   0   4   1       7223.49       6828.92        89.21 o                         
   1   4   1       1759.06       1619.19        56.10 o                         
   2   4   1        468.42        417.94        16.87 o                         
   3   4   1        203.55        238.61        11.87 o                         
   4   4   1        619.61        569.17        14.67 o                         
   5   4   1        124.47        135.58        11.99 o                         
   6   4   1        156.80        146.05        11.53 o                         
   7   4   1        816.88        825.82        24.24 o                         
   8   4   1        719.05        757.99        34.50 o                         
   9   4   1         35.46         44.39         8.62 o                         
  10   4   1        166.70        188.42        17.40 o                         
  11   4   1        175.02        137.17        17.59 o                         
  12   4   1         54.02         62.49        12.54 o                         
  13   4   1          4.43          7.27         8.51 o                         
  14   4   1         61.60         69.47        12.68 o                         
  15   4   1        218.39        246.35        22.59 o                         
  16   4   1          6.34         17.55         9.24 o                         
  17   4   1         78.63         99.90        18.23 o                         
  18   4   1        214.26        211.70        27.26 o                         
  19   4   1         50.14         45.65        15.98 o                         
  20   4   1        146.20        131.37        23.95 o                         
 -20   5   1          6.24         56.25        28.49 o                         
 -19   5   1        142.03        152.36        43.62 o                         
 -18   5   1          8.06         38.64        16.72 o                         
 -17   5   1          0.81         25.59        14.70 o                         
 -16   5   1        133.37        179.78        28.44 o                         
 -15   5   1        110.64        104.94        24.29 o                         
 -14   5   1        125.19         96.08        22.67 o                         
 -13   5   1         55.55         78.60        14.99 o                         
 -12   5   1         89.67         73.20        12.87 o                         
 -11   5   1         52.05         48.38         6.39 o                         
 -10   5   1          1.90          5.92         8.46 o                         
  -9   5   1        361.17        399.49        29.48 o                         
  -8   5   1        154.63        170.80        21.65 o                         
  -7   5   1        185.13        169.06        20.23 o                         
  -6   5   1        518.26        513.79        26.77 o                         
  -5   5   1        329.51        334.94        18.19 o                         
  -4   5   1       1146.21       1228.34        33.27 o                         
  -3   5   1        194.12        200.59        10.26 o                         
  -2   5   1       2008.79       2078.69        39.82 o                         
  -1   5   1        146.38        184.90        12.80 o                         
   0   5   1       5103.17       5030.62        59.88 o                         
   1   5   1         63.88         41.12         5.86 o                         
   2   5   1       1641.71       1543.77        47.00 o                         
   3   5   1       3423.06       3189.84        68.66 o                         
   4   5   1       2377.27       2357.71        46.90 o                         
   5   5   1        113.36        129.28         9.12 o                         
   6   5   1          5.13          2.68         3.72 o                         
   7   5   1         20.82         12.50         4.60 o                         
   8   5   1        140.91        132.58        22.65 o                         
   9   5   1       1012.92       1001.95        46.75 o                         
  10   5   1        317.66        319.60        20.20 o                         
  11   5   1        327.31        356.55        23.94 o                         
  12   5   1        178.51        172.44        17.57 o                         
  13   5   1        456.51        477.50        29.71 o                         
  14   5   1         31.40         23.92        11.72 o                         
  15   5   1        542.56        573.17        36.70 o                         
  16   5   1        501.12        480.30        32.85 o                         
  17   5   1        771.61        735.48        49.95 o                         
  18   5   1          0.24          3.51        12.18 o                         
  19   5   1         82.67         78.60        17.06 o                         
  20   5   1         76.33         60.46        21.15 o                         
 -19   6   1         51.13         70.64        18.12 o                         
 -18   6   1         75.86         67.08        23.06 o                         
 -17   6   1          0.59         25.72        14.07 o                         
 -16   6   1         12.30          6.78        15.23 o                         
 -15   6   1        192.10        186.91        28.12 o                         
 -14   6   1         95.28         88.61        15.90 o                         
 -13   6   1        124.56        145.59        21.10 o                         
 -12   6   1        362.95        361.66        24.81 o                         
 -11   6   1        127.04        104.43        11.58 o                         
 -10   6   1        276.34        234.43        19.44 o                         
  -9   6   1          2.06         15.89         8.29 o                         
  -8   6   1          6.00         14.89         7.00 o                         
  -7   6   1        289.83        316.76        22.96 o                         
  -6   6   1        185.69        191.28        15.13 o                         
  -5   6   1         54.48         41.56         8.08 o                         
  -4   6   1          3.98          1.40         2.93 o                         
  -3   6   1        519.36        515.94        17.89 o                         
  -2   6   1         37.24         42.61         8.05 o                         
  -1   6   1         38.18         39.58         6.81 o                         
   0   6   1        285.56        249.98        13.29 o                         
   1   6   1          8.97         20.59         7.53 o                         
   2   6   1        322.10        364.74        24.59 o                         
   3   6   1       1088.31       1032.92        40.81 o                         
   4   6   1        404.42        400.69        25.24 o                         
   5   6   1        390.74        377.11        15.47 o                         
   6   6   1        206.89        189.80        13.91 o                         
   7   6   1        371.18        361.61        24.00 o                         
   8   6   1       1259.36       1169.61        34.39 o                         
   9   6   1        269.87        251.10        24.71 o                         
  10   6   1         31.40         17.40        10.61 o                         
  11   6   1         11.12         17.66         7.60 o                         
  12   6   1       1112.22       1107.61        41.38 o                         
  13   6   1         17.65         18.89         8.72 o                         
  14   6   1        216.83        190.48        19.55 o                         
  15   6   1         41.27         52.05        13.92 o                         
  16   6   1         30.61          6.92        20.46 o                         
  17   6   1          1.65         -4.98        14.05 o                         
  18   6   1         41.30          4.96        16.27 o                         
  19   6   1        105.08         52.12        24.35 o                         
 -18   7   1         13.84          7.99        14.76 o                         
 -17   7   1         39.57         32.59        17.06 o                         
 -16   7   1        535.44        494.92        54.41 o                         
 -15   7   1         28.15         46.06        13.13 o                         
 -14   7   1        269.78        237.05        26.78 o                         
 -13   7   1          0.12          6.03         9.76 o                         
 -12   7   1         63.69         89.96        12.25 o                         
 -11   7   1       1282.34       1224.32        40.04 o                         
 -10   7   1         64.76         61.53        11.12 o                         
  -9   7   1       1292.11       1302.45        44.32 o                         
  -8   7   1        245.71        266.03        19.88 o                         
  -7   7   1         40.44         39.85         8.02 o                         
  -6   7   1       1199.84       1140.85        37.04 o                         
  -5   7   1       3157.15       3102.67        60.45 o                         
  -4   7   1        216.88        171.77        10.99 o                         
  -3   7   1         13.67         11.48         5.68 o                         
  -2   7   1       1072.18       1058.20        37.22 o                         
  -1   7   1       1853.80       1875.07        42.75 o                         
   0   7   1          9.22          9.80         4.21 o                         
   1   7   1          5.23          7.81         6.11 o                         
   2   7   1        301.33        260.21        23.37 o                         
   3   7   1        268.98        246.24        19.80 o                         
   4   7   1        257.92        230.24        19.09 o                         
   5   7   1        991.31        952.30        37.51 o                         
   6   7   1        212.31        202.76        17.56 o                         
   7   7   1        595.45        628.23        27.99 o                         
   8   7   1         13.49         20.40         8.10 o                         
   9   7   1         71.18         77.85        15.67 o                         
  10   7   1        382.88        377.09        27.80 o                         
  11   7   1          5.22          9.62         8.59 o                         
  12   7   1          3.10          7.47         8.61 o                         
  13   7   1          7.86          5.35        11.62 o                         
  14   7   1        525.64        499.72        37.81 o                         
  15   7   1        198.73        176.78        27.92 o                         
  16   7   1        504.12        433.92        45.67 o                         
  17   7   1        218.30        183.08        29.76 o                         
  18   7   1        204.74        187.64        30.47 o                         
 -17   8   1         73.71         74.61        21.03 o                         
 -16   8   1          3.11        -12.32        14.53 o                         
 -15   8   1         21.22          6.17        10.60 o                         
 -14   8   1         27.19         12.83        14.39 o                         
 -13   8   1        126.60        108.69        20.81 o                         
 -12   8   1         36.29         50.70        12.31 o                         
 -11   8   1        286.59        264.51        25.85 o                         
 -10   8   1         70.77         65.35        14.79 o                         
  -9   8   1        190.50        184.77        16.73 o                         
  -8   8   1         34.41         48.72        11.07 o                         
  -7   8   1          3.91         10.17        12.22 o                         
  -6   8   1        108.48        117.36        14.24 o                         
  -5   8   1          7.74          7.34         7.72 o                         
  -4   8   1        450.80        475.29        20.19 o                         
  -3   8   1        489.67        449.37        21.03 o                         
  -2   8   1        342.39        318.28        17.06 o                         
  -1   8   1        455.24        462.20        20.05 o                         
   0   8   1          8.75         11.90         5.13 o                         
   1   8   1         18.35          7.19         7.19 o                         
   2   8   1        119.69        113.88        15.87 o                         
   3   8   1         29.01         24.49        10.30 o                         
   4   8   1         53.31         74.54        12.59 o                         
   5   8   1        240.28        206.18        19.31 o                         
   6   8   1         22.12         33.38         8.73 o                         
   7   8   1        141.89        155.14        24.06 o                         
   8   8   1       2002.30       2051.19        85.80 o                         
   9   8   1         87.71         84.02        19.47 o                         
  10   8   1          5.17          3.07        12.30 o                         
  11   8   1        826.32        862.76        57.97 o                         
  12   8   1         35.34         25.57        11.01 o                         
  13   8   1        389.98        370.08        33.10 o                         
  14   8   1         66.16         81.90        27.88 o                         
  15   8   1         12.00         28.68        23.07 o                         
  16   8   1         25.28         11.54        16.02 o                         
  17   8   1          7.06        -10.76        17.95 o                         
 -15   9   1          5.30         28.59        12.49 o                         
 -14   9   1         18.56         24.79        25.40 o                         
 -13   9   1        101.09         76.61        16.83 o                         
 -12   9   1         70.17         44.98        20.15 o                         
 -11   9   1          1.12         -0.08        16.98 o                         
 -10   9   1          1.16          3.50        13.30 o                         
  -9   9   1         24.96         28.40        19.00 o                         
  -8   9   1         17.32         14.54        12.90 o                         
  -7   9   1        160.62        163.81        24.12 o                         
  -6   9   1         11.35         16.48        12.36 o                         
  -5   9   1         24.79         24.29        11.81 o                         
  -4   9   1        593.57        581.43        44.48 o                         
  -3   9   1         60.41         48.11         9.34 o                         
  -2   9   1       1706.03       1672.08        50.45 o                         
  -1   9   1         42.99         44.71        13.75 o                         
   0   9   1          0.01          5.00         8.05 o                         
   1   9   1          3.08         14.07        11.00 o                         
   2   9   1        878.81        861.86        46.59 o                         
   3   9   1         59.46         55.92        13.71 o                         
   4   9   1        313.85        296.20        23.67 o                         
   5   9   1          0.34          9.27        11.71 o                         
   6   9   1        208.25        212.93        29.76 o                         
   7   9   1        500.95        520.17        45.10 o                         
   8   9   1          7.99          7.62         9.43 o                         
   9   9   1        340.98        342.95        37.40 o                         
  10   9   1        246.72        212.72        29.98 o                         
  11   9   1         38.81         44.09        14.61 o                         
  12   9   1         42.52         23.62         9.66 o                         
  13   9   1        274.36        261.78        28.92 o                         
  14   9   1        158.61        176.17        40.50 o                         
  15   9   1         68.00         79.11        28.35 o                         
 -14  10   1         43.89         42.68        22.75 o                         
 -13  10   1         13.85         36.48        22.21 o                         
 -12  10   1          2.67         37.83        34.32 o                         
 -11  10   1        420.35        584.67        68.04 o                         
 -10  10   1        314.52        376.62        40.55 o                         
  -9  10   1          6.13         11.49        10.38 o                         
  -8  10   1       1043.94       1037.25        65.87 o                         
  -7  10   1        418.85        491.12        44.15 o                         
  -6  10   1         53.58         79.02        23.27 o                         
  -5  10   1        125.42        127.11        22.15 o                         
  -4  10   1        291.09        300.72        29.33 o                         
  -3  10   1         32.86         39.74        12.21 o                         
  -2  10   1         36.78         39.19        12.14 o                         
  -1  10   1          1.20         11.07         7.20 o                         
   0  10   1        166.28        173.39        23.58 o                         
   1  10   1        178.86        168.81        21.84 o                         
   2  10   1          9.41         11.12        11.67 o                         
   3  10   1        396.18        418.17        49.69 o                         
   4  10   1        576.86        580.16        58.31 o                         
   5  10   1          0.45         25.45        13.55 o                         
   6  10   1        471.54        487.43        45.76 o                         
   7  10   1        101.17        145.82        25.59 o                         
   8  10   1        336.08        346.45        39.95 o                         
   9  10   1        263.65        289.05        36.24 o                         
  10  10   1         11.57         10.00        12.45 o                         
  11  10   1          1.10         22.83        13.57 o                         
  12  10   1          9.02          5.81        13.97 o                         
  13  10   1         48.04         31.17        23.70 o                         
  14  10   1         23.57         38.82        23.39 o                         
 -12  11   1         77.38        114.06        34.52 o                         
 -11  11   1          8.20         12.12        54.32 o                         
 -10  11   1         56.00         89.87        32.92 o                         
  -9  11   1         38.92         58.99        16.66 o                         
  -8  11   1        115.86        144.72        26.75 o                         
  -7  11   1         54.49         58.79        18.26 o                         
  -6  11   1         31.44         51.78        14.43 o                         
  -5  11   1         49.83         58.64        15.64 o                         
  -4  11   1          0.17         -6.33        10.98 o                         
  -3  11   1        131.62        123.97        21.28 o                         
  -2  11   1          1.68          3.77         9.50 o                         
  -1  11   1         83.53         89.47        17.70 o                         
   0  11   1        220.82        202.44        26.07 o                         
   1  11   1        113.87        108.24        27.64 o                         
   2  11   1          2.82         -0.15        14.66 o                         
   3  11   1          5.88          6.19        12.48 o                         
   4  11   1          0.45         -5.13        13.96 o                         
   5  11   1          9.21          6.61        11.76 o                         
   6  11   1         82.54        111.58        36.35 o                         
   7  11   1         18.83         36.62        16.27 o                         
   8  11   1         53.55         41.93        18.23 o                         
   9  11   1         20.77         42.53        21.51 o                         
  10  11   1         51.76         79.81        23.49 o                         
  11  11   1          9.62         27.98        12.23 o                         
  12  11   1          8.02         44.55        25.34 o                         
  -9  12   1          6.62         35.58        24.58 o                         
  -8  12   1         78.19        100.67        21.45 o                         
  -7  12   1         67.61        100.03        22.73 o                         
  -6  12   1          0.60          9.19        11.15 o                         
  -5  12   1          2.57          1.17        15.76 o                         
  -4  12   1          0.97         11.30        16.57 o                         
  -3  12   1         11.01         17.02        13.73 o                         
  -2  12   1          1.88         12.55        11.37 o                         
  -1  12   1         24.58         30.17        18.40 o                         
   0  12   1        308.54        403.86        54.47 o                         
   1  12   1        249.60        284.76        45.02 o                         
   2  12   1         24.30         20.55        14.38 o                         
   3  12   1         89.19         66.58        24.52 o                         
   4  12   1          3.97        -12.16        12.16 o                         
   5  12   1        407.89        548.68        63.44 o                         
   6  12   1         37.04         89.30        29.32 o                         
   7  12   1        179.93        219.22        41.42 o                         
   8  12   1         54.56         64.31        21.74 o                         
   9  12   1          0.58         28.48        26.81 o                         
  -4  13   1         44.35         38.91        21.81 o                         
  -3  13   1         88.91         75.89        25.79 o                         
  -2  13   1         24.61         44.70        23.79 o                         
  -1  13   1         62.24         81.67        40.26 o                         
   0  13   1         12.09         27.24        15.89 o                         
   1  13   1         31.46         40.82        23.70 o                         
   2  13   1        392.96        568.88        68.24 o                         
   3  13   1        180.50        276.35        46.37 o                         
   4  13   1          7.30         19.14        16.78 o                         
 -21   0   2         63.79         64.56        54.37 o                         
 -20   0   2        124.51        124.69        57.56 o                         
 -19   0   2        425.57        462.54        94.82 o                         
 -18   0   2        115.20        134.15        54.78 o                         
 -17   0   2          4.77          4.38        30.05 o                         
 -16   0   2        240.49        206.70        33.43 o                         
 -15   0   2        315.17        326.16        35.52 o                         
 -14   0   2       1399.03       1370.54        65.39 o                         
 -13   0   2       2926.63       2685.68        88.48 o                         
 -12   0   2          0.11        -13.03        17.80 o                         
 -11   0   2       1128.93        986.79        48.20 o                         
 -10   0   2        978.90        876.38        44.15 o                         
  -9   0   2        757.14        694.57        32.76 o                         
  -8   0   2        200.46        154.40        13.27 o                         
  -7   0   2       3407.76       3224.89       121.74 o                         
  -6   0   2       1092.67       1016.05        47.04 o                         
  -5   0   2        411.04        407.69        17.93 o                         
  -4   0   2        881.47        849.81        30.94 o                         
  -3   0   2       1976.98       2207.02        62.10 o                         
  -2   0   2        905.32        874.10        42.08 o                         
  -1   0   2       2110.14       2125.78        80.53 o                         
   0   0   2      10024.83      11097.82       273.78 o                         
   1   0   2       2157.40       2462.14        96.04 o                         
   2   0   2      46985.74      73830.11       515.92 o                         
   3   0   2        236.65        391.67        15.48 o                         
   4   0   2      10105.45      16638.58       159.32 o                         
   5   0   2      10193.89      15566.17       164.79 o                         
   6   0   2        907.43       1123.50        37.07 o                         
   7   0   2       2765.53       4223.99       106.37 o                         
   8   0   2        119.38        153.18        23.36 o                         
   9   0   2        632.72        770.22        49.57 o                         
  10   0   2        139.09        173.73        26.73 o                         
  11   0   2        414.05        455.78        41.97 o                         
  12   0   2        679.73        752.93        55.37 o                         
  13   0   2          2.22         25.36        16.55 o                         
  14   0   2          0.09          2.61        16.24 o                         
  15   0   2       1917.92       1892.53        97.89 o                         
  16   0   2        212.39        180.24        31.85 o                         
  17   0   2        325.84        289.04        41.28 o                         
  18   0   2          1.43         25.61        16.32 o                         
  19   0   2       1575.91       1568.17        98.67 o                         
  20   0   2        473.25        380.37        49.21 o                         
  21   0   2       1278.29       1023.82        84.50 o                         
 -21   1   2         16.66        116.56        46.56 o                         
 -20   1   2         12.21         98.85        41.45 o                         
 -19   1   2          0.12         94.67        39.25 o                         
 -18   1   2        165.50        228.65        47.50 o                         
 -17   1   2        537.51        500.44        59.45 o                         
 -16   1   2        568.40        595.69        61.81 o                         
 -15   1   2       3134.13       2844.86        68.79 o                         
 -14   1   2        149.68        164.18        15.98 o                         
 -13   1   2        348.77        294.22        16.36 o                         
 -12   1   2       1903.09       1717.54        34.59 o                         
 -11   1   2        302.90        237.74        11.91 o                         
 -10   1   2         52.98         33.76         6.66 o                         
  -9   1   2         31.86         28.48         3.81 o                         
  -8   1   2       3166.31       3241.95        69.38 o                         
  -7   1   2        729.31        806.74        28.10 o                         
  -6   1   2       1285.45       1342.16        26.63 o                         
  -5   1   2          5.43          5.79         3.44 o                         
  -4   1   2        367.13        369.95        16.30 o                         
  -3   1   2        318.74        295.70        13.09 o                         
  -2   1   2        512.29        535.31        25.72 o                         
  -1   1   2        308.21        302.85        10.15 o                         
   0   1   2        998.94       1133.56        50.32 o                         
   1   1   2        214.55        211.46        12.08 o                         
   2   1   2      23514.13      32295.83      1035.71 o                         
   3   1   2      34615.07      48487.56      1315.72 o                         
   4   1   2          0.14          6.94         4.26 o                         
   5   1   2       3636.01       4915.49       156.41 o                         
   6   1   2       1923.04       2436.35        84.77 o                         
   7   1   2        691.41        921.70        29.01 o                         
   8   1   2         69.59         64.10         6.96 o                         
   9   1   2        777.84       1104.12        33.71 o                         
  10   1   2          2.83          1.84         7.57 o                         
  11   1   2         14.01         37.23        13.81 o                         
  12   1   2          2.33         11.39         8.85 o                         
  13   1   2        191.78        254.63        24.43 o                         
  14   1   2        321.69        292.34        26.99 o                         
  15   1   2        167.59        177.89        22.11 o                         
  16   1   2         40.34         42.85        13.62 o                         
  17   1   2        167.36        177.78        23.89 o                         
  18   1   2         22.40         24.12        11.12 o                         
  19   1   2        361.00        269.86        29.19 o                         
  20   1   2         37.34         23.47        12.48 o                         
  21   1   2        170.73        184.38        31.68 o                         
 -21   2   2         19.45        194.47        53.99 o                         
 -20   2   2         28.51         62.99        32.80 o                         
 -19   2   2         92.67        123.80        38.14 o                         
 -18   2   2        170.40        243.64        48.40 o                         
 -17   2   2         14.05         21.56        18.91 o                         
 -16   2   2        215.28        209.37        26.74 o                         
 -15   2   2        509.35        517.10        47.61 o                         
 -14   2   2         47.55         42.22         9.52 o                         
 -13   2   2        315.13        296.90        20.00 o                         
 -12   2   2         54.87         49.54        11.58 o                         
 -11   2   2        245.20        253.25        12.73 o                         
 -10   2   2         93.48         67.29         7.67 o                         
  -9   2   2        369.51        335.95        12.22 o                         
  -8   2   2         54.80         34.36         7.76 o                         
  -7   2   2       5171.12       5610.16        89.27 o                         
  -6   2   2        718.18        747.09        24.80 o                         
  -5   2   2         87.58         67.55         7.64 o                         
  -4   2   2       2287.80       2089.52        49.64 o                         
  -3   2   2       5263.03       5037.99       112.19 o                         
  -2   2   2       1160.01       1080.97        22.52 o                         
  -1   2   2        459.37        491.43        14.63 o                         
   0   2   2       5944.91       6040.54       159.03 o                         
   1   2   2      13581.18      14507.02       175.40 o                         
   2   2   2       3722.07       4499.97        70.30 o                         
   3   2   2        965.81       1095.08        50.96 o                         
   4   2   2        190.04        253.61        12.73 o                         
   5   2   2         56.21         67.91         7.52 o                         
   6   2   2        457.39        549.62        32.55 o                         
   7   2   2        715.81        812.14        45.18 o                         
   8   2   2        576.40        700.25        39.31 o                         
   9   2   2        194.98        186.78        14.11 o                         
  10   2   2          0.23          2.52         9.49 o                         
  11   2   2          5.05          8.73         7.38 o                         
  12   2   2        550.64        536.17        25.23 o                         
  13   2   2        260.80        239.42        23.20 o                         
  14   2   2        832.04        926.69        46.77 o                         
  15   2   2        814.53        913.51        48.32 o                         
  16   2   2        269.73        282.71        27.91 o                         
  17   2   2        205.36        196.31        23.54 o                         
  18   2   2         10.37         11.07        19.45 o                         
  19   2   2         42.90         29.51        12.63 o                         
  20   2   2        193.39        194.17        29.49 o                         
  21   2   2        103.77         69.59        23.23 o                         
 -20   3   2        392.69        507.99       167.74 o                         
 -19   3   2        363.95        439.34        65.80 o                         
 -18   3   2        591.97        644.17       108.28 o                         
 -17   3   2        248.23        246.59        31.45 o                         
 -16   3   2       1011.34        961.67        57.60 o                         
 -15   3   2        292.14        280.49        33.79 o                         
 -14   3   2         19.75         17.26        12.33 o                         
 -13   3   2        202.05        179.89        14.50 o                         
 -12   3   2        941.13        848.39        49.91 o                         
 -11   3   2        297.84        276.00        21.40 o                         
 -10   3   2         69.61         46.20         6.33 o                         
  -9   3   2        632.00        567.22        16.90 o                         
  -8   3   2        236.75        172.56         8.89 o                         
  -7   3   2        125.79         98.81         5.70 o                         
  -6   3   2        724.80        673.31        16.01 o                         
  -5   3   2       4492.25       4702.47        80.31 o                         
  -4   3   2         47.83         37.39         6.20 o                         
  -3   3   2         12.01         10.38         2.90 o                         
  -2   3   2        409.95        375.29        11.98 o                         
  -1   3   2         38.56         23.71         4.77 o                         
   0   3   2        530.96        555.40        14.36 o                         
   1   3   2          3.91          1.41         2.95 o                         
   2   3   2       3140.42       3077.04        44.56 o                         
   3   3   2         12.01         11.61         4.06 o                         
   4   3   2        320.41        334.80        15.58 o                         
   5   3   2        836.02        803.57        38.20 o                         
   6   3   2       1109.69        937.62        43.00 o                         
   7   3   2          1.50         -1.92         8.56 o                         
   8   3   2        979.08       1069.60        73.60 o                         
   9   3   2         88.29         55.41        24.35 o                         
  10   3   2        930.15        957.76        51.65 o                         
  11   3   2         89.01         98.24        11.38 o                         
  12   3   2        285.73        299.26        22.64 o                         
  13   3   2         63.18         59.39        13.26 o                         
  14   3   2        911.98        851.62        39.93 o                         
  15   3   2        119.19         73.40        12.77 o                         
  16   3   2        643.90        617.77        36.26 o                         
  17   3   2        481.55        460.56        32.23 o                         
  18   3   2        320.17        265.22        25.52 o                         
  19   3   2          3.32         15.11        10.56 o                         
  20   3   2        147.16        109.21        20.13 o                         
 -20   4   2        139.82        209.28       134.90 o                         
 -19   4   2        110.26        142.80        43.72 o                         
 -18   4   2         46.77         29.75        44.21 o                         
 -17   4   2          6.07          6.48        16.17 o                         
 -16   4   2          1.21          4.13        15.32 o                         
 -15   4   2         16.58         12.57        14.55 o                         
 -14   4   2        185.07        218.67        27.10 o                         
 -13   4   2         91.66         91.12        13.51 o                         
 -12   4   2          0.09          4.41         5.14 o                         
 -11   4   2        252.78        203.42        15.13 o                         
 -10   4   2          0.07          6.24         3.57 o                         
  -9   4   2        110.26        126.98        10.60 o                         
  -8   4   2         55.96         71.73         6.55 o                         
  -7   4   2        140.42        153.29        10.81 o                         
  -6   4   2        639.99        667.14        22.15 o                         
  -5   4   2        195.41        163.14        10.69 o                         
  -4   4   2       1020.84       1052.62        26.99 o                         
  -3   4   2        136.95        122.98         6.84 o                         
  -2   4   2        187.30        147.05         8.01 o                         
  -1   4   2       1265.72       1134.63        39.97 o                         
   0   4   2       1040.81        943.39        22.55 o                         
   1   4   2       5434.00       5679.26       125.64 o                         
   2   4   2       2673.68       2688.94        64.09 o                         
   3   4   2        166.86        161.82        10.67 o                         
   4   4   2        984.80        947.58        35.49 o                         
   5   4   2        858.88        833.14        24.22 o                         
   6   4   2        297.69        323.74        20.69 o                         
   7   4   2        119.19         97.34        17.50 o                         
   8   4   2          0.46         -2.68         5.46 o                         
   9   4   2        401.59        404.10        22.97 o                         
  10   4   2       1121.22       1121.43        50.25 o                         
  11   4   2          5.35         10.08         9.49 o                         
  12   4   2        172.19        130.94        17.44 o                         
  13   4   2        248.19        278.68        22.27 o                         
  14   4   2        165.58        154.03        16.82 o                         
  15   4   2        125.31        113.43        13.90 o                         
  16   4   2        185.24        178.15        20.12 o                         
  17   4   2         22.29          6.26        10.76 o                         
  18   4   2        208.81        180.64        21.27 o                         
  19   4   2        135.31         87.31        14.63 o                         
  20   4   2         79.25         39.86        14.23 o                         
 -19   5   2        296.34        332.56       150.57 o                         
 -18   5   2          8.81         65.87        44.47 o                         
 -17   5   2         11.85         27.85        33.71 o                         
 -16   5   2        298.38        358.38        54.23 o                         
 -15   5   2         41.83         36.14        15.33 o                         
 -14   5   2        376.69        316.72        38.86 o                         
 -13   5   2         90.14         87.19        16.82 o                         
 -12   5   2        131.40        141.88        26.13 o                         
 -11   5   2        132.19        154.35        16.88 o                         
 -10   5   2          7.23         11.52         5.60 o                         
  -9   5   2        554.38        548.91        28.43 o                         
  -8   5   2         88.97         51.21        14.83 o                         
  -7   5   2          0.01          4.15         6.74 o                         
  -6   5   2         26.89         24.03         8.57 o                         
  -5   5   2        394.94        337.93        18.78 o                         
  -4   5   2       1386.36       1361.29        36.29 o                         
  -3   5   2         14.87         30.64         5.10 o                         
  -2   5   2        671.54        607.46        20.45 o                         
  -1   5   2          6.56         26.01         5.41 o                         
   0   5   2       1177.28       1099.80        35.51 o                         
   1   5   2         31.94         27.56         6.87 o                         
   2   5   2       2673.64       2537.65        65.83 o                         
   3   5   2        644.00        590.77        30.84 o                         
   4   5   2        358.75        369.83        24.46 o                         
   5   5   2        831.24        759.06        24.46 o                         
   6   5   2        675.83        614.14        41.28 o                         
   7   5   2        180.23        154.76        14.06 o                         
   8   5   2        144.42        144.09        11.80 o                         
   9   5   2       1948.50       1874.53        76.20 o                         
  10   5   2        193.89        184.41        18.73 o                         
  11   5   2        177.34        151.80        14.48 o                         
  12   5   2        120.47        107.97        17.82 o                         
  13   5   2        366.37        363.80        25.69 o                         
  14   5   2         28.38         31.42        14.31 o                         
  15   5   2         13.81          4.42        11.55 o                         
  16   5   2         67.31         46.88        12.40 o                         
  17   5   2          6.23         -2.73         8.24 o                         
  18   5   2          1.35          6.99        14.45 o                         
  19   5   2         22.02         -8.41        11.18 o                         
 -19   6   2        146.87        249.34        89.85 o                         
 -18   6   2        104.56        168.13        34.24 o                         
 -17   6   2        322.82        324.55        38.95 o                         
 -16   6   2          0.71         14.45        20.34 o                         
 -15   6   2        210.81        228.52        29.83 o                         
 -14   6   2        711.12        703.12        73.25 o                         
 -13   6   2        352.77        348.37        52.01 o                         
 -12   6   2        171.55        180.82        24.67 o                         
 -11   6   2       1606.04       1706.98        61.10 o                         
 -10   6   2         53.15         34.39        10.51 o                         
  -9   6   2       1003.78       1019.24        38.61 o                         
  -8   6   2          0.33         -0.35         6.23 o                         
  -7   6   2        624.34        615.76        28.27 o                         
  -6   6   2        311.56        299.48        19.88 o                         
  -5   6   2         88.64        103.85        13.80 o                         
  -4   6   2        145.25        123.02         9.71 o                         
  -3   6   2        512.31        484.27        20.67 o                         
  -2   6   2         69.92         63.59         7.25 o                         
  -1   6   2         78.55         63.72         8.73 o                         
   0   6   2       1054.44        944.36        36.37 o                         
   1   6   2        556.92        485.74        30.40 o                         
   2   6   2        110.00         69.18        11.86 o                         
   3   6   2        639.97        607.02        33.70 o                         
   4   6   2         84.18         43.29        19.20 o                         
   5   6   2         12.04          7.44         5.75 o                         
   6   6   2        304.41        311.46        20.70 o                         
   7   6   2       2548.65       2274.34        74.59 o                         
   8   6   2       3097.52       2850.17       149.45 o                         
   9   6   2        791.83        763.95        42.54 o                         
  10   6   2         77.14         73.32         9.33 o                         
  11   6   2         18.72          4.59         6.28 o                         
  12   6   2          1.14          9.21         8.25 o                         
  13   6   2          0.01         -4.12         9.88 o                         
  14   6   2        285.26        255.75        24.96 o                         
  15   6   2         35.53         41.79        11.48 o                         
  16   6   2          5.61          1.64         9.49 o                         
  17   6   2         87.52         53.14        21.69 o                         
  18   6   2         12.65         40.53        16.22 o                         
  19   6   2        532.94        454.78        47.58 o                         
 -18   7   2          9.76          9.35        16.07 o                         
 -17   7   2          3.43          1.02        12.24 o                         
 -16   7   2         70.78         49.81        16.15 o                         
 -15   7   2        117.35         75.01        17.06 o                         
 -14   7   2          2.86         12.17        12.13 o                         
 -13   7   2         11.15         -2.46        13.13 o                         
 -12   7   2         17.02         11.97         9.98 o                         
 -11   7   2          8.89         23.69        12.06 o                         
 -10   7   2        599.07        642.59        32.51 o                         
  -9   7   2        127.79        164.95        16.88 o                         
  -8   7   2       1338.53       1408.78        45.76 o                         
  -7   7   2        281.01        274.34        19.96 o                         
  -6   7   2        273.20        272.85        19.49 o                         
  -5   7   2         80.37         74.19        10.39 o                         
  -4   7   2        859.25        893.47        19.48 o                         
  -3   7   2         37.08         26.83         6.62 o                         
  -2   7   2         93.87        101.07        10.75 o                         
  -1   7   2        452.49        458.40        28.24 o                         
   0   7   2          1.14          7.65         7.44 o                         
   1   7   2          8.77         22.31         8.39 o                         
   2   7   2       1369.28       1313.60        53.35 o                         
   3   7   2         70.60         61.12        14.32 o                         
   4   7   2          4.49         15.98         7.44 o                         
   5   7   2          3.41          4.19         6.80 o                         
   6   7   2        105.75         84.37        13.76 o                         
   7   7   2          0.32         11.34         8.66 o                         
   8   7   2        256.24        250.16        28.93 o                         
   9   7   2        233.60        213.77        28.27 o                         
  10   7   2        631.35        630.34        47.79 o                         
  11   7   2         26.71         25.44         8.83 o                         
  12   7   2         21.17         11.27         7.81 o                         
  13   7   2         16.83         14.17         9.69 o                         
  14   7   2        360.28        338.32        32.42 o                         
  15   7   2        691.21        648.10        45.30 o                         
  16   7   2        314.18        309.90        36.02 o                         
  17   7   2         38.96         28.69        21.87 o                         
  18   7   2         13.92         -3.23        14.43 o                         
 -17   8   2        214.59        242.50        37.19 o                         
 -16   8   2          0.16         15.30        15.01 o                         
 -15   8   2         82.86         88.13        23.71 o                         
 -14   8   2        343.84        333.37        40.79 o                         
 -13   8   2         63.70         67.67        19.21 o                         
 -12   8   2        186.62        184.65        28.74 o                         
 -11   8   2        115.63        147.89        20.05 o                         
 -10   8   2          0.26          8.90         8.13 o                         
  -9   8   2         42.39         54.31        10.80 o                         
  -8   8   2          7.89          6.17         6.08 o                         
  -7   8   2        129.67        138.75        14.70 o                         
  -6   8   2        666.68        685.17        31.30 o                         
  -5   8   2        244.05        249.01        16.93 o                         
  -4   8   2          6.39          2.66         4.84 o                         
  -3   8   2         35.85         22.22         9.16 o                         
  -2   8   2       1894.63       1848.57        61.65 o                         
  -1   8   2         81.64         88.23        14.15 o                         
   0   8   2        529.96        489.83        35.00 o                         
   1   8   2        114.60        125.79        20.69 o                         
   2   8   2         54.46         49.06        10.63 o                         
   3   8   2         76.96         89.58        15.57 o                         
   4   8   2        216.66        219.73        23.21 o                         
   5   8   2        403.38        397.09        27.92 o                         
   6   8   2        148.44        124.04        16.44 o                         
   7   8   2        672.82        629.01        35.82 o                         
   8   8   2        757.78        733.50        51.85 o                         
   9   8   2        593.66        539.58        45.26 o                         
  10   8   2        334.52        343.07        37.27 o                         
  11   8   2        223.00        196.61        24.07 o                         
  12   8   2        247.18        241.54        27.04 o                         
  13   8   2          0.03          6.82        15.57 o                         
  14   8   2        709.20        745.78        57.32 o                         
  15   8   2        172.66        184.97        30.94 o                         
  16   8   2         22.67         29.18        23.95 o                         
  17   8   2        113.23        118.59        32.28 o                         
 -15   9   2        111.44         81.33        20.24 o                         
 -14   9   2         10.86         15.92        14.40 o                         
 -13   9   2          0.25         12.33        19.65 o                         
 -12   9   2        150.60        130.39        23.71 o                         
 -11   9   2         29.19         41.69        15.44 o                         
 -10   9   2         19.19         22.80         9.95 o                         
  -9   9   2         64.37         46.09        12.11 o                         
  -8   9   2         44.56         34.10        14.07 o                         
  -7   9   2        325.05        331.43        27.51 o                         
  -6   9   2       1481.09       1514.93        63.10 o                         
  -5   9   2       2749.97       2864.38        86.39 o                         
  -4   9   2       1192.04       1298.52        45.44 o                         
  -3   9   2        381.65        401.64        30.86 o                         
  -2   9   2        261.59        280.21        25.66 o                         
  -1   9   2          4.18        -10.79        10.79 o                         
   0   9   2        673.05        591.70        41.16 o                         
   1   9   2         26.86         23.19        10.50 o                         
   2   9   2        179.03        183.17        23.32 o                         
   3   9   2         58.71         59.99        15.00 o                         
   4   9   2         19.26         36.07        12.34 o                         
   5   9   2          9.91         13.44         7.99 o                         
   6   9   2         44.13         13.53        13.88 o                         
   7   9   2          6.80          8.76        11.56 o                         
   8   9   2         35.91         44.93        13.32 o                         
   9   9   2        276.72        252.37        33.45 o                         
  10   9   2        493.27        494.59        46.63 o                         
  11   9   2        238.27        257.58        34.29 o                         
  12   9   2          1.29         -8.66        10.07 o                         
  13   9   2         81.28         71.71        15.45 o                         
  14   9   2        174.55        156.00        30.33 o                         
  15   9   2        187.12        180.93        44.64 o                         
 -13  10   2        118.51        111.55        36.38 o                         
 -12  10   2         49.27         45.24        18.78 o                         
 -11  10   2         79.70        100.82        28.30 o                         
 -10  10   2          9.89         13.77        19.00 o                         
  -9  10   2         57.62         66.21        17.15 o                         
  -8  10   2         27.08         33.64        12.05 o                         
  -7  10   2          6.37         10.35         9.98 o                         
  -6  10   2        137.64        125.48        20.10 o                         
  -5  10   2        152.74        147.80        20.89 o                         
  -4  10   2         76.13         70.41        13.83 o                         
  -3  10   2        269.93        254.04        26.40 o                         
  -2  10   2         12.62         37.00        14.62 o                         
  -1  10   2          2.30          7.14        12.87 o                         
   0  10   2         44.40         57.64        15.27 o                         
   1  10   2         98.17         67.35        15.93 o                         
   2  10   2         89.60         90.31        16.89 o                         
   3  10   2          7.71          8.71         8.75 o                         
   4  10   2        482.21        497.50        55.44 o                         
   5  10   2         57.50         58.64        36.24 o                         
   6  10   2         82.88         95.73        24.56 o                         
   7  10   2          7.20          3.03        12.57 o                         
   8  10   2        172.23        214.56        33.12 o                         
   9  10   2         66.54         64.07        15.89 o                         
  10  10   2        244.95        244.72        36.75 o                         
  11  10   2         56.33         84.23        20.56 o                         
  12  10   2          1.30        -10.04        10.04 o                         
  13  10   2          1.82         -4.17         9.45 o                         
 -11  11   2        102.74        134.81        30.02 o                         
 -10  11   2         30.95         78.71        27.48 o                         
  -9  11   2         32.78         50.15        17.81 o                         
  -8  11   2        281.86        317.78        32.77 o                         
  -7  11   2        361.55        414.40        36.99 o                         
  -6  11   2         20.02         13.97         9.75 o                         
  -5  11   2         14.08         14.08        10.12 o                         
  -4  11   2         66.26        100.69        19.53 o                         
  -3  11   2          5.62          5.00        12.29 o                         
  -2  11   2        136.35        148.95        24.15 o                         
  -1  11   2        237.02        267.40        36.83 o                         
   0  11   2        102.38        118.05        22.24 o                         
   1  11   2        511.16        536.91        44.13 o                         
   2  11   2          2.92         -8.63        13.54 o                         
   3  11   2         85.41        117.81        29.12 o                         
   4  11   2          5.42          3.82        12.40 o                         
   5  11   2         11.18         21.19        17.70 o                         
   6  11   2         48.96         70.70        24.88 o                         
   7  11   2         41.62         51.39        25.00 o                         
   8  11   2          0.79         14.93        15.55 o                         
   9  11   2        189.26        204.93        33.93 o                         
  10  11   2        112.66        128.22        28.14 o                         
  11  11   2         11.66         40.81        20.44 o                         
  -8  12   2         21.54         54.55        16.60 o                         
  -7  12   2         45.64         67.78        17.66 o                         
  -6  12   2        323.07        342.11        35.16 o                         
  -5  12   2         10.46         11.08        11.75 o                         
  -4  12   2         68.72         91.98        21.42 o                         
  -3  12   2         25.64         55.93        16.85 o                         
  -2  12   2         28.78         41.68        13.68 o                         
  -1  12   2        143.54        138.13        31.63 o                         
   0  12   2        135.54        152.31        34.55 o                         
   1  12   2         44.79         44.28        18.81 o                         
   2  12   2         40.10         34.90        18.17 o                         
   3  12   2         20.17         49.44        19.86 o                         
   4  12   2          9.87         20.18        15.48 o                         
   5  12   2         40.78         47.65        21.23 o                         
   6  12   2          0.51         19.10        16.59 o                         
   7  12   2        178.42        223.23        43.64 o                         
   8  12   2        192.26        288.10        51.07 o                         
  -3  13   2          7.83         -3.49        17.47 o                         
  -2  13   2        155.59        268.58        47.52 o                         
  -1  13   2         27.15         60.90        29.14 o                         
   0  13   2         49.81         94.19        35.19 o                         
   1  13   2         20.16         21.08        16.98 o                         
   2  13   2         67.33        150.74        36.06 o                         
   3  13   2        156.65        200.66        39.81 o                         
 -21   1   3         57.26        132.10        44.20 o                         
 -20   1   3         45.87         52.14        31.41 o                         
 -19   1   3        222.94        239.34        47.50 o                         
 -18   1   3        139.78        146.88        36.54 o                         
 -17   1   3         31.39         27.86        20.93 o                         
 -16   1   3        645.22        537.54        55.65 o                         
 -15   1   3         47.16         22.18        16.29 o                         
 -14   1   3        712.14        592.97        35.85 o                         
 -13   1   3        835.60        771.77        38.96 o                         
 -12   1   3        234.34        119.18        23.91 o                         
 -11   1   3        275.56        267.22        20.30 o                         
 -10   1   3        122.05        103.24         8.75 o                         
  -9   1   3        617.63        562.73        21.09 o                         
  -8   1   3        517.63        499.51        18.18 o                         
  -7   1   3        513.62        569.06        18.54 o                         
  -6   1   3         21.51         25.11         4.79 o                         
  -5   1   3        453.59        531.15        16.05 o                         
  -4   1   3       5043.63       4964.10        69.53 o                         
  -3   1   3        601.72        610.44        13.29 o                         
  -2   1   3        485.65        474.84        13.78 o                         
  -1   1   3        864.81        829.81        22.35 o                         
   0   1   3         34.04         24.61         4.28 o                         
   1   1   3       2337.88       2517.60        48.47 o                         
   2   1   3       9843.20      11569.81       167.47 o                         
   3   1   3      12904.24      18858.80       248.21 o                         
   4   1   3        725.00       1009.28        22.93 o                         
   5   1   3       1367.31       2006.80        61.18 o                         
   6   1   3       2383.02       3327.00       114.65 o                         
   7   1   3        600.37        895.96        51.43 o                         
   8   1   3        202.74        296.58        20.17 o                         
   9   1   3        629.81        722.65        48.77 o                         
  10   1   3        832.43       1006.63        42.52 o                         
  11   1   3         54.31         33.15        19.40 o                         
  12   1   3         18.31         -6.20        16.77 o                         
  13   1   3        792.20        742.58        74.12 o                         
  14   1   3          1.02         28.35        17.20 o                         
  15   1   3          1.78         -5.56        10.98 o                         
  16   1   3        159.06        169.69        35.45 o                         
  17   1   3        593.82        478.02        36.44 o                         
  18   1   3        277.59        199.63        34.88 o                         
  19   1   3         51.46         36.34        12.93 o                         
  20   1   3         23.46        -15.26        15.26 o                         
  21   1   3         92.16         41.70        20.33 o                         
 -20   2   3          2.99         38.87        29.93 o                         
 -19   2   3         52.73        101.85        37.27 o                         
 -18   2   3         24.47         67.89        27.04 o                         
 -17   2   3        144.36        122.99        31.67 o                         
 -16   2   3        159.10        147.15        23.08 o                         
 -15   2   3        108.82         93.93        17.13 o                         
 -14   2   3       1700.66       1593.51        62.22 o                         
 -13   2   3        580.86        565.63        36.82 o                         
 -12   2   3        751.69        656.72        37.64 o                         
 -11   2   3        268.95        243.95        16.42 o                         
 -10   2   3        604.44        560.23        24.32 o                         
  -9   2   3        164.73        151.69        12.43 o                         
  -8   2   3       1729.69       1776.34        41.66 o                         
  -7   2   3         87.26         87.56         8.99 o                         
  -6   2   3       3176.51       3246.93        56.20 o                         
  -5   2   3       6675.93       7167.49       127.22 o                         
  -4   2   3        726.24        624.15        18.19 o                         
  -3   2   3       2008.49       1890.80        42.42 o                         
  -2   2   3        526.00        535.96        14.15 o                         
  -1   2   3        111.56         76.63         7.05 o                         
   0   2   3       1739.29       1738.76        64.31 o                         
   1   2   3       3385.31       3353.94       108.99 o                         
   2   2   3       1022.06       1026.30        45.36 o                         
   3   2   3         21.82         22.76         7.52 o                         
   4   2   3         19.64         17.91         5.34 o                         
   5   2   3         96.41        101.26        10.10 o                         
   6   2   3        757.15        998.40        41.01 o                         
   7   2   3         36.27         36.47         8.88 o                         
   8   2   3       2205.87       2697.55        80.25 o                         
   9   2   3        325.02        465.98        38.22 o                         
  10   2   3        124.92        119.57        26.06 o                         
  11   2   3       1218.28       1258.74        63.73 o                         
  12   2   3         47.77         77.05        14.42 o                         
  13   2   3         46.10         17.32        17.71 o                         
  14   2   3         95.30         51.03        19.23 o                         
  15   2   3         41.70         20.72         8.94 o                         
  16   2   3          1.20         -4.98        11.19 o                         
  17   2   3        162.41        101.01        23.09 o                         
  18   2   3        269.18        236.08        23.71 o                         
  19   2   3        152.10        109.59        22.63 o                         
  20   2   3          7.61          0.76        17.13 o                         
 -20   3   3        262.20        328.80        56.32 o                         
 -19   3   3        188.25        221.40        47.33 o                         
 -18   3   3         79.63        110.24        32.37 o                         
 -17   3   3        267.85        234.50        42.68 o                         
 -16   3   3        148.28        142.16        38.98 o                         
 -15   3   3         58.99         58.20        14.36 o                         
 -14   3   3        106.35        107.02        18.77 o                         
 -13   3   3        201.95        187.82        18.20 o                         
 -12   3   3         66.56         69.12        10.54 o                         
 -11   3   3        170.67        154.58        13.58 o                         
 -10   3   3          9.86         11.29         8.09 o                         
  -9   3   3        113.18        141.92        12.97 o                         
  -8   3   3          0.47          0.65         6.65 o                         
  -7   3   3         13.00         15.41         6.38 o                         
  -6   3   3         22.38         11.62         4.70 o                         
  -5   3   3        444.19        460.30        12.29 o                         
  -4   3   3       2680.80       2829.83        48.42 o                         
  -3   3   3       1277.30       1276.62        26.71 o                         
  -2   3   3        871.24        828.84        21.60 o                         
  -1   3   3          7.13          9.45         3.76 o                         
   0   3   3       2445.22       2279.54        55.43 o                         
   1   3   3       3503.30       3614.59        56.67 o                         
   2   3   3         40.31         57.30         9.66 o                         
   3   3   3        197.14        255.20        17.86 o                         
   4   3   3        296.13        309.94        13.19 o                         
   5   3   3        946.35        997.91        52.53 o                         
   6   3   3        456.50        485.56        44.43 o                         
   7   3   3          2.39         10.12        11.95 o                         
   8   3   3       1394.15       1655.22       126.93 o                         
   9   3   3        204.04        246.63        30.51 o                         
  10   3   3        229.92        273.37        28.59 o                         
  11   3   3        113.35         94.59        13.16 o                         
  12   3   3       1003.96       1027.94        64.10 o                         
  13   3   3       1231.02       1129.91        45.57 o                         
  14   3   3         31.75         15.27        12.02 o                         
  15   3   3        571.25        542.11        33.57 o                         
  16   3   3        116.73         89.46        18.82 o                         
  17   3   3          0.04          0.04        15.59 o                         
  18   3   3        126.20         92.72        20.65 o                         
  19   3   3         56.33         42.81        20.47 o                         
  20   3   3          9.88         -4.05        11.21 o                         
 -20   4   3          0.15         14.90        27.31 o                         
 -19   4   3         41.24        114.33        37.08 o                         
 -18   4   3        268.42        313.04        51.08 o                         
 -17   4   3         54.52         66.74        75.49 o                         
 -16   4   3        289.88        259.21        30.36 o                         
 -15   4   3          0.47         19.71        18.01 o                         
 -14   4   3        453.80        452.66        38.23 o                         
 -13   4   3         46.06         48.96        12.00 o                         
 -12   4   3         33.05         27.38         8.80 o                         
 -11   4   3        556.38        522.51        26.06 o                         
 -10   4   3        212.38        217.92        16.20 o                         
  -9   4   3        638.78        586.22        30.58 o                         
  -8   4   3        216.75        203.57         7.80 o                         
  -7   4   3        518.96        431.91        13.66 o                         
  -6   4   3         50.57         62.19         6.88 o                         
  -5   4   3       1011.91       1089.20        23.35 o                         
  -4   4   3       1145.39       1060.25        24.91 o                         
  -3   4   3          8.21          6.26         4.44 o                         
  -2   4   3       2968.48       2896.71        59.04 o                         
  -1   4   3        129.74        107.77         8.09 o                         
   0   4   3       3212.65       2938.63        46.51 o                         
   1   4   3         35.10         36.96         5.09 o                         
   2   4   3        276.14        364.22        24.33 o                         
   3   4   3          9.82          7.25         4.35 o                         
   4   4   3        477.37        478.59        18.62 o                         
   5   4   3       2687.63       2765.62        89.42 o                         
   6   4   3        171.68        184.55        18.27 o                         
   7   4   3        704.96        646.36        50.16 o                         
   8   4   3        938.29        843.44        49.80 o                         
   9   4   3        747.33        708.09        43.16 o                         
  10   4   3         10.09          5.29         8.54 o                         
  11   4   3        379.33        373.49        39.35 o                         
  12   4   3       1027.33       1006.32        67.68 o                         
  13   4   3        205.24        171.29        42.71 o                         
  14   4   3        249.61        205.19        28.80 o                         
  15   4   3        986.84        828.70        52.47 o                         
  16   4   3        571.03        504.10        49.67 o                         
  17   4   3         64.38         48.40        17.34 o                         
  18   4   3          6.68          6.25        16.59 o                         
  19   4   3         73.51         69.30        29.65 o                         
  20   4   3         49.04         37.69        14.96 o                         
 -19   5   3        258.84        333.53        55.04 o                         
 -18   5   3         56.20         49.90        33.45 o                         
 -17   5   3         24.48         70.64        59.62 o                         
 -16   5   3          4.87         15.20        14.27 o                         
 -15   5   3         21.50         21.24        23.24 o                         
 -14   5   3         16.31         47.78        24.77 o                         
 -13   5   3        667.57        666.35        46.34 o                         
 -12   5   3        639.86        563.63        41.26 o                         
 -11   5   3        841.98        863.52        49.35 o                         
 -10   5   3        103.93         86.46        10.44 o                         
  -9   5   3        561.25        541.72        17.72 o                         
  -8   5   3        625.65        521.78        20.58 o                         
  -7   5   3       1167.61       1061.29        28.48 o                         
  -6   5   3        724.00        716.25        23.35 o                         
  -5   5   3        838.72        743.18        25.06 o                         
  -4   5   3       1030.96       1004.51        25.51 o                         
  -3   5   3          9.94          3.78         4.43 o                         
  -2   5   3        323.37        305.24        16.15 o                         
  -1   5   3        193.67        162.70        11.89 o                         
   0   5   3         78.63        121.48         9.86 o                         
   1   5   3        530.08        453.33        16.74 o                         
   2   5   3        340.79        321.68        17.09 o                         
   3   5   3       1470.53       1440.20        39.76 o                         
   4   5   3        132.01        116.04        13.78 o                         
   5   5   3        539.34        481.30        19.93 o                         
   6   5   3        203.82        184.62        12.05 o                         
   7   5   3          0.09          7.27         6.06 o                         
   8   5   3       1914.57       1776.12        59.85 o                         
   9   5   3         21.50         28.10        10.11 o                         
  10   5   3        152.13        136.03        21.31 o                         
  11   5   3        158.34        164.78        23.73 o                         
  12   5   3         14.85         23.87         9.80 o                         
  13   5   3        601.67        576.53        60.02 o                         
  14   5   3          0.05          4.69         9.04 o                         
  15   5   3         68.76         35.80        20.62 o                         
  16   5   3         15.72         30.01        14.75 o                         
  17   5   3        295.37        260.01        28.35 o                         
  18   5   3          2.62         10.01         8.74 o                         
  19   5   3        330.78        314.39        49.85 o                         
 -18   6   3        168.60        222.81        44.78 o                         
 -17   6   3          2.54          1.33        13.97 o                         
 -16   6   3         34.34         14.80        10.68 o                         
 -15   6   3        158.12        137.41        27.06 o                         
 -14   6   3         60.50         71.11        18.12 o                         
 -13   6   3        496.36        501.42        42.83 o                         
 -12   6   3         51.64         61.89        17.27 o                         
 -11   6   3        200.70        193.47        24.82 o                         
 -10   6   3         44.24         53.06        10.49 o                         
  -9   6   3          7.43         13.10         8.62 o                         
  -8   6   3        449.65        436.46        24.07 o                         
  -7   6   3       1765.86       1752.82        44.98 o                         
  -6   6   3       1366.17       1354.60        38.61 o                         
  -5   6   3        174.97        184.39        13.96 o                         
  -4   6   3          0.22          1.30         3.44 o                         
  -3   6   3        446.46        398.24        17.61 o                         
  -2   6   3         10.42         19.62         5.45 o                         
  -1   6   3         50.12         55.85         8.43 o                         
   0   6   3         13.24         10.56         5.65 o                         
   1   6   3        385.23        332.12        22.88 o                         
   2   6   3        730.43        683.89        38.32 o                         
   3   6   3         85.93         91.98        11.53 o                         
   4   6   3         14.76         10.56         8.63 o                         
   5   6   3          6.41         -3.28         7.95 o                         
   6   6   3         20.12         15.79         5.91 o                         
   7   6   3          0.04         12.32         5.08 o                         
   8   6   3         98.03        103.91        19.83 o                         
   9   6   3          6.59          6.64         9.12 o                         
  10   6   3        252.78        270.21        25.98 o                         
  11   6   3        225.64        252.92        29.92 o                         
  12   6   3          4.30          9.59        15.03 o                         
  13   6   3         56.97         47.12        15.69 o                         
  14   6   3         43.45         37.29        13.84 o                         
  15   6   3          1.10          2.26        10.59 o                         
  16   6   3          3.92         39.03        14.89 o                         
  17   6   3          0.41         22.06        14.18 o                         
  18   6   3         55.00         65.67        29.56 o                         
 -17   7   3         12.43         17.26        14.12 o                         
 -16   7   3        163.22        171.38        28.79 o                         
 -15   7   3        264.25        265.51        31.90 o                         
 -14   7   3         15.20         23.31        14.22 o                         
 -13   7   3         40.57         17.24        12.94 o                         
 -12   7   3         31.69         18.56        13.53 o                         
 -11   7   3        635.61        713.00        54.63 o                         
 -10   7   3        276.84        265.80        21.35 o                         
  -9   7   3       1474.57       1433.20        47.93 o                         
  -8   7   3        160.76        168.21        15.21 o                         
  -7   7   3        997.80        978.42        35.85 o                         
  -6   7   3       1072.23       1051.14        36.62 o                         
  -5   7   3       1419.60       1421.47        41.51 o                         
  -4   7   3         88.86         80.16        10.41 o                         
  -3   7   3        192.14        187.87        13.63 o                         
  -2   7   3          1.44         -3.15         6.44 o                         
  -1   7   3        435.65        427.69        19.65 o                         
   0   7   3         17.39         35.30         9.50 o                         
   1   7   3        119.45        131.80        18.95 o                         
   2   7   3          3.74         10.63         9.71 o                         
   3   7   3        995.16        914.89        47.36 o                         
   4   7   3        436.93        367.81        30.35 o                         
   5   7   3        414.31        415.09        29.30 o                         
   6   7   3        319.47        316.32        23.07 o                         
   7   7   3        245.05        245.20        21.17 o                         
   8   7   3        171.51        153.75        23.58 o                         
   9   7   3         46.16         26.45        11.94 o                         
  10   7   3       2926.21       2768.90        86.24 o                         
  11   7   3       1774.73       1705.49        90.72 o                         
  12   7   3         25.04         23.91        12.78 o                         
  13   7   3        119.29        134.67        26.39 o                         
  14   7   3        623.72        675.57        53.70 o                         
  15   7   3        306.96        310.57        37.73 o                         
  16   7   3        363.33        361.52        41.80 o                         
  17   7   3        493.62        463.14        46.77 o                         
 -16   8   3         27.73         29.43        19.36 o                         
 -15   8   3          1.60          0.42        12.29 o                         
 -14   8   3        137.87        119.98        25.55 o                         
 -13   8   3        175.00        180.64        29.72 o                         
 -12   8   3          0.11          8.06        10.34 o                         
 -11   8   3        161.20        160.69        22.52 o                         
 -10   8   3        153.84        165.57        19.58 o                         
  -9   8   3         89.16        126.93        16.65 o                         
  -8   8   3         29.64         21.41         7.35 o                         
  -7   8   3        109.06        125.37        15.18 o                         
  -6   8   3        238.56        252.02        18.87 o                         
  -5   8   3        248.14        273.70        18.55 o                         
  -4   8   3         57.23         42.32        10.48 o                         
  -3   8   3        334.54        332.41        20.86 o                         
  -2   8   3       1538.90       1500.89        64.74 o                         
  -1   8   3        540.83        512.67        32.54 o                         
   0   8   3        441.02        473.65        34.96 o                         
   1   8   3         48.10         39.33        16.28 o                         
   2   8   3        189.51        194.30        23.64 o                         
   3   8   3        205.41        199.35        23.40 o                         
   4   8   3        363.57        339.10        30.47 o                         
   5   8   3          9.01          3.34         7.90 o                         
   6   8   3        311.24        306.45        27.23 o                         
   7   8   3         24.75         41.82        11.75 o                         
   8   8   3        384.72        357.30        29.39 o                         
   9   8   3         64.15         70.94        18.72 o                         
  10   8   3        502.83        462.26        45.38 o                         
  11   8   3         13.20          7.45         8.88 o                         
  12   8   3        184.85        172.84        23.73 o                         
  13   8   3         93.66        104.12        22.71 o                         
  14   8   3          6.10         21.32        14.34 o                         
  15   8   3        128.70        132.85        29.26 o                         
  16   8   3          5.20         21.45        16.92 o                         
 -15   9   3         99.26         68.85        31.15 o                         
 -14   9   3         37.34         47.50        16.58 o                         
 -13   9   3         14.02         24.17        12.71 o                         
 -12   9   3        131.68        120.61        20.29 o                         
 -11   9   3        159.24        206.32        26.75 o                         
 -10   9   3         19.79         26.06         9.91 o                         
  -9   9   3         78.01         82.15        15.24 o                         
  -8   9   3        334.04        375.90        28.19 o                         
  -7   9   3          1.54         11.73         7.80 o                         
  -6   9   3         10.94         21.03         7.54 o                         
  -5   9   3        839.11        913.51        40.62 o                         
  -4   9   3        329.34        369.03        30.30 o                         
  -3   9   3         48.65         43.22        10.72 o                         
  -2   9   3        555.58        571.14        36.87 o                         
  -1   9   3        212.46        224.88        23.03 o                         
   0   9   3        564.16        461.34        37.68 o                         
   1   9   3        115.57        130.39        20.94 o                         
   2   9   3          8.61          5.47         9.78 o                         
   3   9   3        140.25        140.83        21.69 o                         
   4   9   3         26.91         16.44        10.74 o                         
   5   9   3         10.58          7.82         8.57 o                         
   6   9   3         20.45          6.35         9.43 o                         
   7   9   3        429.81        393.54        41.52 o                         
   8   9   3          0.10          5.99        12.14 o                         
   9   9   3        373.38        401.27        43.06 o                         
  10   9   3         34.82         33.47        16.67 o                         
  11   9   3          1.85         24.19        16.89 o                         
  12   9   3          8.00         -9.24         9.24 o                         
  13   9   3          0.68         16.25        10.30 o                         
  14   9   3          0.67         21.67        17.59 o                         
  15   9   3          7.97         38.14        31.43 o                         
 -13  10   3          4.69          0.89        11.61 o                         
 -12  10   3          2.30         35.88        19.80 o                         
 -11  10   3         21.05         46.00        18.20 o                         
 -10  10   3        387.85        437.44        46.83 o                         
  -9  10   3          0.91          8.66        14.11 o                         
  -8  10   3         22.75         34.53        12.45 o                         
  -7  10   3         78.59         92.45        18.42 o                         
  -6  10   3          8.35          1.93         8.35 o                         
  -5  10   3         24.38         21.95        11.44 o                         
  -4  10   3          0.04         -8.44         8.44 o                         
  -3  10   3        221.75        241.04        28.02 o                         
  -2  10   3         32.15         16.66         9.05 o                         
  -1  10   3         73.65         72.52        18.14 o                         
   0  10   3         10.79          8.16        10.84 o                         
   1  10   3       1112.32       1119.12        65.14 o                         
   2  10   3        214.60        183.60        26.78 o                         
   3  10   3          1.80         11.39        14.19 o                         
   4  10   3        256.14        304.22        32.05 o                         
   5  10   3        170.52        195.32        37.38 o                         
   6  10   3         49.30         54.93        21.95 o                         
   7  10   3        170.21        186.86        38.13 o                         
   8  10   3         65.95         76.79        21.47 o                         
   9  10   3         63.26         66.43        19.93 o                         
  10  10   3          1.60          4.42        12.60 o                         
  11  10   3         78.69         86.31        25.68 o                         
  12  10   3         82.48         65.93        31.51 o                         
  13  10   3          9.72         12.51        11.97 o                         
 -11  11   3         72.81        186.96        34.09 o                         
 -10  11   3        318.95        395.67        46.21 o                         
  -9  11   3         15.95         21.66        15.11 o                         
  -8  11   3        164.87        236.79        36.20 o                         
  -7  11   3         87.33         80.46        17.65 o                         
  -6  11   3         73.76         80.92        17.70 o                         
  -5  11   3         88.52         82.78        17.46 o                         
  -4  11   3        181.67        208.13        25.37 o                         
  -3  11   3         43.38         74.66        16.59 o                         
  -2  11   3         14.96         17.35        10.27 o                         
  -1  11   3         79.23         67.33        17.50 o                         
   0  11   3          1.63          9.80        12.32 o                         
   1  11   3          4.19          1.76         8.54 o                         
   2  11   3         13.57         21.48        12.68 o                         
   3  11   3         57.47         94.68        28.88 o                         
   4  11   3         24.83         60.01        22.98 o                         
   5  11   3         38.78         55.90        25.88 o                         
   6  11   3        221.17        262.86        43.34 o                         
   7  11   3         48.10         67.67        25.98 o                         
   8  11   3        602.04        661.19        72.11 o                         
   9  11   3        136.25        125.48        32.37 o                         
  10  11   3          2.15         32.09        17.18 o                         
  11  11   3         17.21         49.92        19.67 o                         
  -7  12   3        173.54        234.34        39.73 o                         
  -6  12   3         16.28         43.31        15.70 o                         
  -5  12   3          0.16          0.78        13.83 o                         
  -4  12   3          0.45         -9.30        11.89 o                         
  -3  12   3        183.57        263.59        35.20 o                         
  -2  12   3        140.52        149.77        25.47 o                         
  -1  12   3          4.86         19.60        13.02 o                         
   0  12   3        128.69        150.73        34.14 o                         
   1  12   3         79.36        116.45        32.32 o                         
   2  12   3          0.60         -0.47        15.34 o                         
   3  12   3        380.91        384.09        54.60 o                         
   4  12   3         75.36         86.41        28.09 o                         
   5  12   3        208.79        265.05        47.32 o                         
   6  12   3         55.71         75.25        37.05 o                         
   7  12   3        485.78        533.09        66.57 o                         
 -20   0   4        334.48        469.67        94.70 o                         
 -19   0   4        131.61        204.96        39.62 o                         
 -18   0   4        383.95        386.30        48.37 o                         
 -17   0   4        258.18        283.06        40.19 o                         
 -16   0   4        441.46        424.70        48.05 o                         
 -15   0   4        130.55        115.60        24.32 o                         
 -14   0   4        198.45        190.45        31.15 o                         
 -13   0   4        533.66        494.64        48.56 o                         
 -12   0   4       1970.80       1901.48        89.00 o                         
 -11   0   4       1965.29       1763.17        89.84 o                         
 -10   0   4       2350.19       2215.46        40.32 o                         
  -9   0   4          1.90         11.53         6.02 o                         
  -8   0   4        170.01        145.81        12.94 o                         
  -7   0   4       3654.16       3263.72       172.25 o                         
  -6   0   4       6741.34       6850.93       192.73 o                         
  -5   0   4        593.49        719.07        22.99 o                         
  -4   0   4        102.00         76.29         9.65 o                         
  -3   0   4       2882.92       2550.41        84.28 o                         
  -2   0   4         15.92         32.89         7.55 o                         
  -1   0   4          0.41          7.10         6.52 o                         
   0   0   4         65.39         57.36        16.35 o                         
   1   0   4        457.16        482.87        44.65 o                         
   2   0   4       1500.20       1633.31        87.07 o                         
   3   0   4          6.67         27.64        21.93 o                         
   4   0   4        701.37       1086.71        40.56 o                         
   5   0   4       9261.55      14244.88       316.80 o                         
   6   0   4      10283.13      15556.92       901.71 o                         
   7   0   4       7026.91      10133.50       277.49 o                         
   8   0   4       5458.56       7728.95       455.92 o                         
   9   0   4       2835.76       3937.57       171.21 o                         
  10   0   4        131.16        209.96        40.72 o                         
  11   0   4          8.63         17.92        13.54 o                         
  12   0   4        306.04        375.06        61.58 o                         
  13   0   4         35.45         23.20        25.29 o                         
  14   0   4         58.16         57.33        22.84 o                         
  15   0   4        177.46        201.74        31.31 o                         
  16   0   4       1611.12       1607.49        89.53 o                         
  17   0   4         67.18         64.75        19.33 o                         
  18   0   4         38.34         51.85        23.80 o                         
  19   0   4         10.54         18.71        25.07 o                         
  20   0   4        222.92        192.99        51.13 o                         
 -20   1   4         53.13         67.43        35.18 o                         
 -19   1   4        184.06        183.94        33.05 o                         
 -18   1   4        136.11        120.11        21.74 o                         
 -17   1   4          0.93          8.36        11.66 o                         
 -16   1   4        190.19        191.89        23.33 o                         
 -15   1   4          2.33         -9.30         9.30 o                         
 -14   1   4        230.14        198.68        28.11 o                         
 -13   1   4        412.65        407.12        23.27 o                         
 -12   1   4       1057.50       1016.20        39.48 o                         
 -11   1   4        253.00        236.85        19.26 o                         
 -10   1   4         24.17         15.88         6.31 o                         
  -9   1   4          8.04          4.09         6.26 o                         
  -8   1   4        494.08        428.51        20.69 o                         
  -7   1   4        725.97        713.90        23.65 o                         
  -6   1   4         26.04         33.05         5.23 o                         
  -5   1   4       2034.27       1872.36        37.07 o                         
  -4   1   4       1776.85       1861.67        29.66 o                         
  -3   1   4        371.10        363.15        13.10 o                         
  -2   1   4         22.37         11.90         4.21 o                         
  -1   1   4        904.66        855.45        27.55 o                         
   0   1   4        509.09        511.77        22.56 o                         
   1   1   4        670.81        667.20        36.75 o                         
   2   1   4        160.36        245.03        18.79 o                         
   3   1   4        341.30        473.26        15.53 o                         
   4   1   4       1299.04       2030.11        57.67 o                         
   5   1   4       6200.82       8884.69       213.15 o                         
   6   1   4       1996.49       2748.66        65.32 o                         
   7   1   4         14.88         24.36         6.28 o                         
   8   1   4          1.76         -2.40         4.94 o                         
   9   1   4        686.11        878.76        34.82 o                         
  10   1   4        157.40        249.67        45.46 o                         
  11   1   4         77.56         86.18        22.13 o                         
  12   1   4         23.78         14.71        14.20 o                         
  13   1   4         46.68         33.08        11.59 o                         
  14   1   4        200.67        206.16        26.35 o                         
  15   1   4          1.96         21.09        11.54 o                         
  16   1   4        131.09        115.55        24.97 o                         
  17   1   4         11.89          8.56         8.56 o                         
  18   1   4         86.20        100.71        21.08 o                         
  19   1   4         17.93         24.18        11.26 o                         
  20   1   4          5.64         -4.81        18.23 o                         
 -20   2   4          3.22         31.29        22.94 o                         
 -19   2   4         18.68         19.47        15.74 o                         
 -18   2   4         38.90         40.73        24.23 o                         
 -17   2   4        277.89        303.69        37.15 o                         
 -16   2   4        105.40         93.45        15.77 o                         
 -15   2   4          4.89         -1.09         8.63 o                         
 -14   2   4        242.73        208.12        22.52 o                         
 -13   2   4       3695.63       3550.89        83.69 o                         
 -12   2   4       1027.93       1074.14        44.22 o                         
 -11   2   4        782.58        787.15        36.72 o                         
 -10   2   4        413.08        376.65        21.98 o                         
  -9   2   4          8.70          9.48         6.09 o                         
  -8   2   4          3.32          9.87         4.79 o                         
  -7   2   4        177.91        157.16        12.63 o                         
  -6   2   4        278.32        258.15        16.03 o                         
  -5   2   4       1946.26       1978.84        57.71 o                         
  -4   2   4        877.84        899.19        23.91 o                         
  -3   2   4         93.92         70.15         6.17 o                         
  -2   2   4         53.44         37.36         6.14 o                         
  -1   2   4        368.72        323.12        17.34 o                         
   0   2   4         40.16         37.61         9.70 o                         
   1   2   4        526.67        490.07        34.31 o                         
   2   2   4        241.64        224.36        24.24 o                         
   3   2   4       1109.58       1389.23        90.15 o                         
   4   2   4          4.81         10.85         7.39 o                         
   5   2   4        903.58       1301.77        43.64 o                         
   6   2   4        683.72        815.27        41.12 o                         
   7   2   4        184.50        226.79        15.55 o                         
   8   2   4       1017.19       1290.44        73.15 o                         
   9   2   4         28.84         41.52        18.40 o                         
  10   2   4        193.46        257.33        33.30 o                         
  11   2   4         68.62         77.30        15.53 o                         
  12   2   4        705.08        850.61        49.62 o                         
  13   2   4        208.75        252.17        28.86 o                         
  14   2   4        216.48        217.98        27.81 o                         
  15   2   4        359.65        396.16        37.70 o                         
  16   2   4          5.39          5.69        14.08 o                         
  17   2   4         35.66         50.35        15.11 o                         
  18   2   4         35.69         56.88        19.03 o                         
  19   2   4        273.09        237.65        32.51 o                         
  20   2   4        106.02        104.41        22.64 o                         
 -20   3   4        134.97        163.61        39.45 o                         
 -19   3   4        195.53        238.19        37.15 o                         
 -18   3   4        123.56        105.28        33.83 o                         
 -17   3   4         96.71         81.24        21.67 o                         
 -16   3   4        645.55        547.46        48.45 o                         
 -15   3   4         25.85         22.03        21.30 o                         
 -14   3   4       1012.02        898.90        45.04 o                         
 -13   3   4        288.82        295.37        21.67 o                         
 -12   3   4        144.28        114.62        14.09 o                         
 -11   3   4       1004.59        975.91        32.95 o                         
 -10   3   4        145.26        150.82        13.16 o                         
  -9   3   4        318.44        303.16        17.78 o                         
  -8   3   4        419.83        405.75        19.99 o                         
  -7   3   4         94.69         69.66        15.90 o                         
  -6   3   4        115.89        111.22         7.82 o                         
  -5   3   4       2809.58       2721.79        47.29 o                         
  -4   3   4        929.87        937.66        25.04 o                         
  -3   3   4         64.91         86.49         7.13 o                         
  -2   3   4         78.79         61.61         8.50 o                         
  -1   3   4        500.77        405.82        23.32 o                         
   0   3   4          0.45         -2.25         7.37 o                         
   1   3   4        135.15        110.94         9.83 o                         
   2   3   4       5777.44       5960.47       184.57 o                         
   3   3   4       9910.23       9750.23       147.08 o                         
   4   3   4       5111.76       5337.33       107.78 o                         
   5   3   4         39.56         56.15         9.75 o                         
   6   3   4        250.85        253.76        24.62 o                         
   7   3   4       1883.66       2170.45        88.44 o                         
   8   3   4          9.35         11.76         9.71 o                         
   9   3   4         73.72         45.57        29.45 o                         
  10   3   4         76.13         83.59        15.36 o                         
  11   3   4        307.80        318.07        30.85 o                         
  12   3   4        323.20        318.19        38.64 o                         
  13   3   4        100.71         99.50        19.60 o                         
  14   3   4        226.31        181.07        25.34 o                         
  15   3   4         37.90         40.40        15.09 o                         
  16   3   4        413.55        397.62        51.23 o                         
  17   3   4        862.09        798.27        65.95 o                         
  18   3   4        204.14        215.46        31.95 o                         
  19   3   4        198.05        202.55        31.69 o                         
 -19   4   4         22.16         44.97        21.66 o                         
 -18   4   4        293.44        253.66        42.42 o                         
 -17   4   4          0.43        -14.64        21.17 o                         
 -16   4   4          4.78          8.72        12.84 o                         
 -15   4   4         25.25         26.14        10.61 o                         
 -14   4   4         75.02         74.44        19.42 o                         
 -13   4   4          0.35         20.87         9.98 o                         
 -12   4   4         18.62         24.02         9.24 o                         
 -11   4   4         62.93         51.62         9.12 o                         
 -10   4   4        121.17         95.80        14.00 o                         
  -9   4   4         54.42         64.80         9.12 o                         
  -8   4   4        391.27        340.22        26.29 o                         
  -7   4   4          6.97         16.05         5.29 o                         
  -6   4   4        464.23        447.23        14.04 o                         
  -5   4   4         29.50         23.56         5.06 o                         
  -4   4   4        236.41        257.78        17.88 o                         
  -3   4   4        695.81        732.46        35.94 o                         
  -2   4   4        180.24        190.82        16.53 o                         
  -1   4   4         76.63         69.91         8.33 o                         
   0   4   4        162.07        109.08         9.47 o                         
   1   4   4         28.04         25.85         6.58 o                         
   2   4   4          0.08          8.10         5.48 o                         
   3   4   4       1058.38       1040.96        45.27 o                         
   4   4   4        420.24        329.04        24.01 o                         
   5   4   4          3.40          1.47         7.12 o                         
   6   4   4         74.83         57.06        11.37 o                         
   7   4   4        391.25        326.65        16.21 o                         
   8   4   4          0.53         -0.67         8.05 o                         
   9   4   4         41.23         18.13        16.19 o                         
  10   4   4        243.86        211.57        25.49 o                         
  11   4   4        390.55        402.57        35.76 o                         
  12   4   4        281.83        304.95        32.25 o                         
  13   4   4          1.01          5.42        12.86 o                         
  14   4   4         11.08          3.42         9.51 o                         
  15   4   4        147.53        192.85        28.48 o                         
  16   4   4         20.12         25.85        20.25 o                         
  17   4   4          0.02          7.73        10.88 o                         
  18   4   4        117.57         98.63        22.10 o                         
  19   4   4        172.71        158.23        28.24 o                         
 -18   5   4        170.07        168.38        37.00 o                         
 -17   5   4         43.87         53.22        20.09 o                         
 -16   5   4         55.25         67.98        22.91 o                         
 -15   5   4        251.57        270.00        28.91 o                         
 -14   5   4         25.97         41.24        13.27 o                         
 -13   5   4         20.38         21.29         9.06 o                         
 -12   5   4         53.82         68.25        14.88 o                         
 -11   5   4        709.64        678.06        38.85 o                         
 -10   5   4          0.61         -9.17         9.17 o                         
  -9   5   4        764.23        757.96        27.01 o                         
  -8   5   4         59.93         59.37         6.51 o                         
  -7   5   4        332.65        344.13        15.81 o                         
  -6   5   4        627.67        571.89        20.11 o                         
  -5   5   4        636.24        608.52        23.73 o                         
  -4   5   4       3629.72       3501.87        58.27 o                         
  -3   5   4        521.46        484.67        19.53 o                         
  -2   5   4        279.58        273.14        16.75 o                         
  -1   5   4        387.19        358.65        18.16 o                         
   0   5   4       1187.43       1095.92        31.26 o                         
   1   5   4         68.31         80.07        11.98 o                         
   2   5   4        986.54        902.78        53.66 o                         
   3   5   4          9.81          8.12         8.85 o                         
   4   5   4        905.97        897.95        32.98 o                         
   5   5   4        147.66        164.76        19.02 o                         
   6   5   4        151.86        138.70        11.07 o                         
   7   5   4        101.51        103.29        11.54 o                         
   8   5   4        207.17        191.11        21.02 o                         
   9   5   4        336.91        312.41        31.21 o                         
  10   5   4       1217.63       1218.88        62.73 o                         
  11   5   4        926.49        942.83        56.69 o                         
  12   5   4        550.57        599.09        46.24 o                         
  13   5   4        166.54        182.04        22.01 o                         
  14   5   4         51.00         46.45        12.29 o                         
  15   5   4          0.69          0.17        10.40 o                         
  16   5   4        148.19        130.52        24.20 o                         
  17   5   4          0.93         14.66        10.97 o                         
  18   5   4          2.01         -1.83        10.26 o                         
 -18   6   4         91.88         95.77        24.84 o                         
 -17   6   4        120.82         76.05        35.58 o                         
 -16   6   4        170.00        206.27        34.22 o                         
 -15   6   4        100.48        116.06        26.21 o                         
 -14   6   4         20.75         29.56        15.71 o                         
 -13   6   4          5.68          5.47        12.49 o                         
 -12   6   4         41.30         32.00        13.38 o                         
 -11   6   4        123.60         79.16        15.27 o                         
 -10   6   4        366.62        413.44        31.13 o                         
  -9   6   4         81.66        101.05        12.46 o                         
  -8   6   4         71.85         76.68        10.95 o                         
  -7   6   4        579.09        579.23        27.64 o                         
  -6   6   4       2498.18       2456.71        56.95 o                         
  -5   6   4       1168.96       1044.87        28.78 o                         
  -4   6   4        378.51        347.58        16.68 o                         
  -3   6   4        369.36        334.12        16.91 o                         
  -2   6   4        298.92        280.20        17.27 o                         
  -1   6   4        383.97        356.27        19.40 o                         
   0   6   4        198.14        179.16        13.40 o                         
   1   6   4       1090.60        983.85        30.34 o                         
   2   6   4         12.69          8.87         6.77 o                         
   3   6   4        380.36        304.56        12.82 o                         
   4   6   4        222.97        184.86        13.77 o                         
   5   6   4        239.03        222.37        13.31 o                         
   6   6   4        230.50        196.53        18.30 o                         
   7   6   4        128.18        132.84        18.87 o                         
   8   6   4       1391.91       1284.70        53.63 o                         
   9   6   4          6.50         13.19        11.04 o                         
  10   6   4        797.64        754.07        44.32 o                         
  11   6   4         56.71         67.85        17.77 o                         
  12   6   4        109.83        104.88        21.28 o                         
  13   6   4        116.41         85.02        20.40 o                         
  14   6   4          1.31         -6.87        26.11 o                         
  15   6   4        320.62        322.69        37.39 o                         
  16   6   4        191.02        200.42        30.05 o                         
  17   6   4        121.87        116.21        24.31 o                         
  18   6   4          7.51         41.54        17.51 o                         
 -17   7   4          0.02         38.41        42.14 o                         
 -16   7   4          0.73         11.95        15.12 o                         
 -15   7   4          1.06         17.16        19.58 o                         
 -14   7   4         37.68         64.37        16.47 o                         
 -13   7   4         35.80         61.60        16.52 o                         
 -12   7   4          0.15         -9.02         9.02 o                         
 -11   7   4        255.72        224.77        22.83 o                         
 -10   7   4          5.52         10.38        13.70 o                         
  -9   7   4          0.45          7.09         9.23 o                         
  -8   7   4         91.32        106.36        12.16 o                         
  -7   7   4        182.76        194.98        16.45 o                         
  -6   7   4        518.57        541.21        26.02 o                         
  -5   7   4        470.06        458.36        25.85 o                         
  -4   7   4          0.82          6.60         6.78 o                         
  -3   7   4          3.57          1.67         5.86 o                         
  -2   7   4        188.45        206.68        16.27 o                         
  -1   7   4          3.28          4.88         5.41 o                         
   0   7   4          0.99          8.54         5.95 o                         
   1   7   4         39.03         19.47        10.20 o                         
   2   7   4          0.31         10.74         8.81 o                         
   3   7   4         19.90          9.41         8.13 o                         
   4   7   4        100.32         87.87        15.18 o                         
   5   7   4        126.79        118.51        20.61 o                         
   6   7   4        141.28        130.84        20.34 o                         
   7   7   4        154.92        147.26        20.62 o                         
   8   7   4        528.67        498.02        34.44 o                         
   9   7   4         62.59         30.91        14.68 o                         
  10   7   4         61.99         54.20        14.08 o                         
  11   7   4        370.23        348.32        31.75 o                         
  12   7   4        217.54        261.71        33.39 o                         
  13   7   4         29.36         43.94        31.22 o                         
  14   7   4         30.72         31.86        14.10 o                         
  15   7   4         66.51        106.78        23.63 o                         
  16   7   4          8.46         17.02        13.79 o                         
  17   7   4        155.85        153.09        27.78 o                         
 -15   8   4         42.65         21.53        17.35 o                         
 -14   8   4        300.57        339.48        44.76 o                         
 -13   8   4        370.78        374.17        31.70 o                         
 -12   8   4         17.86         28.04        11.73 o                         
 -11   8   4        137.61        145.33        20.16 o                         
 -10   8   4        124.76        106.40        14.75 o                         
  -9   8   4        201.68        227.77        22.18 o                         
  -8   8   4          0.09          4.44         7.76 o                         
  -7   8   4         14.59         22.00         7.42 o                         
  -6   8   4         17.22         18.56         7.93 o                         
  -5   8   4          4.34         15.22         7.23 o                         
  -4   8   4        973.00       1028.43        41.58 o                         
  -3   8   4        421.39        429.58        33.21 o                         
  -2   8   4       1280.88       1374.88        49.02 o                         
  -1   8   4        350.36        354.99        28.22 o                         
   0   8   4       2746.42       2676.21       100.83 o                         
   1   8   4       1491.04       1419.31        94.46 o                         
   2   8   4        136.72        119.52        20.21 o                         
   3   8   4         13.65         13.65         9.26 o                         
   4   8   4        175.35        144.07        21.94 o                         
   5   8   4          5.37         10.85         9.00 o                         
   6   8   4          6.95         -2.56        10.95 o                         
   7   8   4         14.10         16.58         8.71 o                         
   8   8   4        117.75        118.55        16.57 o                         
   9   8   4         28.03         32.58        12.57 o                         
  10   8   4         14.14          1.83         9.27 o                         
  11   8   4         21.58          6.88        11.35 o                         
  12   8   4         22.43          9.09        10.43 o                         
  13   8   4        378.23        397.41        42.72 o                         
  14   8   4         82.90         69.87        32.24 o                         
  15   8   4        349.62        358.13        42.35 o                         
 -14   9   4        104.30        139.55        24.20 o                         
 -13   9   4          2.41         -1.53        12.41 o                         
 -12   9   4        179.18        223.40        29.97 o                         
 -11   9   4        321.45        357.25        38.02 o                         
 -10   9   4          0.77          5.39        14.64 o                         
  -9   9   4        103.50        142.73        22.54 o                         
  -8   9   4          4.06         20.03         9.67 o                         
  -7   9   4         82.10         83.04        13.88 o                         
  -6   9   4         15.77         27.56         8.25 o                         
  -5   9   4         88.97         97.99        15.35 o                         
  -4   9   4          0.05          5.71         7.73 o                         
  -3   9   4          8.91          9.95         8.57 o                         
  -2   9   4         35.99         35.49        11.31 o                         
  -1   9   4         72.81         84.54        18.41 o                         
   0   9   4        249.95        220.05        27.18 o                         
   1   9   4        171.25        156.95        25.01 o                         
   2   9   4        940.66        837.70        76.21 o                         
   3   9   4         85.17         85.87        18.78 o                         
   4   9   4         31.10         29.98        13.27 o                         
   5   9   4          4.35          0.48        11.32 o                         
   6   9   4          0.26         -2.28        11.93 o                         
   7   9   4        110.52         91.40        19.05 o                         
   8   9   4         14.05         35.01        18.73 o                         
   9   9   4        109.92         97.14        23.03 o                         
  10   9   4        180.00        178.99        29.68 o                         
  11   9   4        114.80        105.96        27.41 o                         
  12   9   4         67.29         38.91        14.10 o                         
  13   9   4        305.37        331.79        40.73 o                         
  14   9   4         97.85        110.20        28.16 o                         
 -12  10   4        114.40        143.07        28.53 o                         
 -11  10   4          1.66          4.09        11.13 o                         
 -10  10   4         54.33         47.13        17.99 o                         
  -9  10   4         85.39        130.54        26.63 o                         
  -8  10   4          1.82         27.60        18.90 o                         
  -7  10   4         55.01         56.39        18.40 o                         
  -6  10   4         85.75         84.20        16.61 o                         
  -5  10   4        236.53        268.07        28.19 o                         
  -4  10   4         16.05         28.59        11.53 o                         
  -3  10   4        150.80        160.75        25.66 o                         
  -2  10   4         28.91         52.14        15.19 o                         
  -1  10   4        197.81        179.91        27.39 o                         
   0  10   4         54.08         28.47        15.08 o                         
   1  10   4        102.99         99.90        19.96 o                         
   2  10   4        193.89        163.93        24.63 o                         
   3  10   4        193.81        160.73        24.55 o                         
   4  10   4        137.71        147.21        24.89 o                         
   5  10   4        117.17         95.76        26.81 o                         
   6  10   4         88.73        105.51        28.35 o                         
   7  10   4          0.81        -10.97        19.68 o                         
   8  10   4         49.41         62.33        25.70 o                         
   9  10   4          0.02          7.78        38.74 o                         
  10  10   4          2.45         17.65        12.49 o                         
  11  10   4         79.45        107.32        21.06 o                         
  12  10   4          0.73          7.73        19.74 o                         
 -10  11   4         19.23         35.04        16.33 o                         
  -9  11   4        206.74        228.53        35.54 o                         
  -8  11   4         21.52         22.12        14.04 o                         
  -7  11   4          2.41         18.08        14.14 o                         
  -6  11   4        472.48        528.39        48.97 o                         
  -5  11   4        446.34        512.75        40.84 o                         
  -4  11   4        394.95        441.64        36.87 o                         
  -3  11   4        271.69        290.45        30.82 o                         
  -2  11   4         54.17         65.27        18.37 o                         
  -1  11   4         92.31        103.25        20.93 o                         
   0  11   4          3.16         28.09        14.81 o                         
   1  11   4         30.57         28.52        14.62 o                         
   2  11   4          8.99         18.18        10.31 o                         
   3  11   4         91.84        169.53        36.04 o                         
   4  11   4        211.36        235.10        58.02 o                         
   5  11   4         29.59         32.98        19.22 o                         
   6  11   4        135.59         93.10        29.40 o                         
   7  11   4          0.46          7.45        22.24 o                         
   8  11   4        103.62        133.26        34.11 o                         
   9  11   4        171.41        187.48        37.85 o                         
  10  11   4        636.88        646.14        74.32 o                         
  -6  12   4          5.95         37.62        17.57 o                         
  -5  12   4         34.92         67.36        18.57 o                         
  -4  12   4          1.00          9.80        16.08 o                         
  -3  12   4          5.98          6.99        12.13 o                         
  -2  12   4         28.06         34.64        15.45 o                         
  -1  12   4          1.91          9.12        10.48 o                         
   0  12   4         49.44         69.29        26.50 o                         
   1  12   4          7.06         13.48        38.99 o                         
   2  12   4         32.85         31.73        19.47 o                         
   3  12   4         30.55         46.77        23.51 o                         
   4  12   4         53.50         55.78        22.23 o                         
   5  12   4         68.14        118.01        43.62 o                         
   6  12   4         33.99         62.25        24.61 o                         
 -19   1   5        107.13        138.46        27.62 o                         
 -18   1   5          6.49          0.00        13.56 o                         
 -17   1   5         10.06         22.70        12.01 o                         
 -16   1   5        328.87        305.70        29.30 o                         
 -15   1   5         30.61         48.24        14.21 o                         
 -14   1   5          7.48         27.55        10.84 o                         
 -13   1   5          0.10          8.80         9.25 o                         
 -12   1   5         37.46         32.82        10.57 o                         
 -11   1   5       1530.06       1539.26        43.72 o                         
 -10   1   5        523.27        540.36        23.18 o                         
  -9   1   5        378.71        350.72        18.53 o                         
  -8   1   5        596.87        557.09        22.80 o                         
  -7   1   5        885.78        704.10        36.49 o                         
  -6   1   5       1049.02        972.62        29.13 o                         
  -5   1   5        317.35        283.31        13.96 o                         
  -4   1   5       1572.76       1535.69        35.08 o                         
  -3   1   5       3889.06       3911.71        65.34 o                         
  -2   1   5        298.17        255.99        23.17 o                         
  -1   1   5       2218.73       2027.92        65.50 o                         
   0   1   5       1005.00        991.45        47.31 o                         
   1   1   5        375.61        400.46        31.33 o                         
   2   1   5       1308.94       1399.54        61.96 o                         
   3   1   5       2365.93       2841.88       139.69 o                         
   4   1   5         36.40         65.27        16.90 o                         
   5   1   5        163.01        213.53        28.31 o                         
   6   1   5        792.96       1139.12        64.84 o                         
   7   1   5        526.77        735.33        39.81 o                         
   8   1   5         74.15        100.03        11.62 o                         
   9   1   5        529.67        642.02        34.55 o                         
  10   1   5        362.22        445.26        30.12 o                         
  11   1   5        891.18       1183.25        70.02 o                         
  12   1   5         81.60         99.34        17.09 o                         
  13   1   5        343.06        374.43        34.13 o                         
  14   1   5        131.40        137.36        22.18 o                         
  15   1   5          3.68          8.51        11.29 o                         
  16   1   5          1.67         -0.25         8.32 o                         
  17   1   5        187.97        225.38        38.51 o                         
  18   1   5        449.67        405.04        51.39 o                         
  19   1   5          1.89         28.18        19.28 o                         
 -19   2   5         24.14         12.42        18.28 o                         
 -18   2   5         12.19          6.99        25.23 o                         
 -17   2   5         58.56         42.63        16.90 o                         
 -16   2   5        230.42        231.39        36.37 o                         
 -15   2   5        109.17         96.22        35.13 o                         
 -14   2   5          0.10         16.79        11.56 o                         
 -13   2   5        114.40         83.10        14.81 o                         
 -12   2   5        122.10         67.22        26.31 o                         
 -11   2   5       2313.47       2213.86        69.29 o                         
 -10   2   5          2.00          4.49         8.68 o                         
  -9   2   5       1096.78       1106.99        41.09 o                         
  -8   2   5         40.88         45.92        13.41 o                         
  -7   2   5        945.61        899.93        39.19 o                         
  -6   2   5         33.71         29.92         5.34 o                         
  -5   2   5        684.60        632.75        25.44 o                         
  -4   2   5        743.21        686.29        24.75 o                         
  -3   2   5        170.99        165.80        12.95 o                         
  -2   2   5         39.28         25.52         6.62 o                         
  -1   2   5         55.23         35.51        13.43 o                         
   0   2   5        238.62        181.50        22.14 o                         
   1   2   5        657.16        573.21        40.44 o                         
   2   2   5        219.35        256.79        22.82 o                         
   3   2   5       2362.05       2537.95       148.73 o                         
   4   2   5        944.06       1181.08        52.38 o                         
   5   2   5       2326.63       2894.22        99.32 o                         
   6   2   5       1225.51       1612.94        77.28 o                         
   7   2   5        129.57        163.79        26.14 o                         
   8   2   5       1973.43       2556.21       103.82 o                         
   9   2   5          6.16         13.53        15.79 o                         
  10   2   5        474.90        534.85        29.62 o                         
  11   2   5         12.77         28.07         7.35 o                         
  12   2   5        315.76        350.07        24.74 o                         
  13   2   5         13.66         16.04        10.88 o                         
  14   2   5         26.59         50.39        13.69 o                         
  15   2   5        123.34        106.93        19.84 o                         
  16   2   5        374.26        408.71        40.00 o                         
  17   2   5          7.35         -3.72        11.54 o                         
  18   2   5        181.77        230.05        39.32 o                         
  19   2   5        364.26        322.64        48.62 o                         
 -19   3   5         12.49         -6.64        22.18 o                         
 -18   3   5          8.98         45.63        17.27 o                         
 -17   3   5         78.45        126.29        26.50 o                         
 -16   3   5          7.12         -5.80        13.49 o                         
 -15   3   5          4.26         24.87        25.30 o                         
 -14   3   5          8.74          1.02        14.99 o                         
 -13   3   5         20.28         -4.25         9.96 o                         
 -12   3   5         15.62         38.21        10.25 o                         
 -11   3   5        360.08        351.09        26.10 o                         
 -10   3   5         37.38         34.34        15.11 o                         
  -9   3   5        860.86        825.60        30.83 o                         
  -8   3   5        368.69        334.41        19.36 o                         
  -7   3   5         80.35         60.59         8.20 o                         
  -6   3   5         58.92         61.37         6.42 o                         
  -5   3   5        347.81        323.66        20.76 o                         
  -4   3   5         79.82         84.85         8.07 o                         
  -3   3   5         55.54         70.98         7.97 o                         
  -2   3   5       1021.59       1059.34        35.88 o                         
  -1   3   5       1043.65        970.25        65.52 o                         
   0   3   5       1500.93       1353.88        89.14 o                         
   1   3   5         23.43         18.01         7.75 o                         
   2   3   5         24.75          7.29         4.98 o                         
   3   3   5        784.71        771.61        40.73 o                         
   4   3   5         31.16         20.80        13.16 o                         
   5   3   5        198.94        222.26        23.26 o                         
   6   3   5        327.97        335.47        30.51 o                         
   7   3   5         42.18         16.82        18.46 o                         
   8   3   5         24.28         15.28         7.42 o                         
   9   3   5        432.08        515.40        38.21 o                         
  10   3   5          1.28          9.87         6.90 o                         
  11   3   5        207.14        184.73        28.83 o                         
  12   3   5         37.96         25.35        10.48 o                         
  13   3   5         97.65         83.18        17.27 o                         
  14   3   5        143.43        186.25        26.67 o                         
  15   3   5        755.71        793.23        55.31 o                         
  16   3   5        109.75        172.34        26.67 o                         
  17   3   5        448.65        417.23        54.19 o                         
  18   3   5        130.44        138.76        26.36 o                         
  19   3   5         28.65         30.74        25.82 o                         
 -18   4   5        217.14        190.63        40.67 o                         
 -17   4   5        340.39        353.16        41.47 o                         
 -16   4   5        257.95        272.29        35.22 o                         
 -15   4   5         20.51         10.82        14.31 o                         
 -14   4   5        688.54        686.16        52.23 o                         
 -13   4   5        809.74        831.27        39.98 o                         
 -12   4   5          2.37         -0.99         7.64 o                         
 -11   4   5        170.62        126.70        13.07 o                         
 -10   4   5        500.98        499.57        24.92 o                         
  -9   4   5        519.21        480.23        23.88 o                         
  -8   4   5        123.11        120.46        12.97 o                         
  -7   4   5        535.83        466.29        28.00 o                         
  -6   4   5        909.29        793.99        21.01 o                         
  -5   4   5        133.04        112.92         8.86 o                         
  -4   4   5        301.45        267.10        20.19 o                         
  -3   4   5        648.43        547.31        26.31 o                         
  -2   4   5       2050.62       1906.73        69.03 o                         
  -1   4   5        456.31        464.44        25.04 o                         
   0   4   5        749.00        702.60        29.14 o                         
   1   4   5       1090.10        945.89        32.77 o                         
   2   4   5         49.59         32.74         6.26 o                         
   3   4   5       1178.36       1060.10        49.69 o                         
   4   4   5          9.12          4.21         8.19 o                         
   5   4   5       1027.35       1019.39        45.05 o                         
   6   4   5        159.68        160.46        18.73 o                         
   7   4   5        394.93        422.42        27.52 o                         
   8   4   5        437.35        462.86        32.65 o                         
   9   4   5         81.28         68.88        15.32 o                         
  10   4   5        101.45        111.35        17.38 o                         
  11   4   5        505.02        551.90        37.31 o                         
  12   4   5         66.90         99.31        17.08 o                         
  13   4   5         25.19         36.51        14.62 o                         
  14   4   5         80.06         79.75        24.86 o                         
  15   4   5        379.39        376.41        38.09 o                         
  16   4   5          5.04         10.07        11.19 o                         
  17   4   5          1.86         -0.41        13.41 o                         
  18   4   5          4.57         10.15        14.67 o                         
 -18   5   5         72.07         43.02        39.40 o                         
 -17   5   5         20.14         52.48        42.18 o                         
 -16   5   5         46.57         33.41        17.21 o                         
 -15   5   5         82.35         97.94        23.47 o                         
 -14   5   5        318.31        333.69        34.72 o                         
 -13   5   5          0.48          4.11        10.95 o                         
 -12   5   5        259.28        273.64        23.40 o                         
 -11   5   5          0.20         -1.70         7.27 o                         
 -10   5   5         12.79        -11.31        11.31 o                         
  -9   5   5        120.28        122.46        16.82 o                         
  -8   5   5        492.93        473.78        22.52 o                         
  -7   5   5          1.89          2.62         7.11 o                         
  -6   5   5       1133.05       1054.73        33.60 o                         
  -5   5   5         28.41         31.17         7.37 o                         
  -4   5   5        135.98        144.34        15.32 o                         
  -3   5   5        120.12        100.99        12.31 o                         
  -2   5   5         23.07         11.06         5.63 o                         
  -1   5   5          1.14         -0.51         5.27 o                         
   0   5   5         70.46         77.27         9.96 o                         
   1   5   5         64.89         60.41         8.28 o                         
   2   5   5        295.46        253.50        24.12 o                         
   3   5   5       1046.96        903.48        47.26 o                         
   4   5   5        584.29        514.22        35.78 o                         
   5   5   5          7.86          3.25         8.38 o                         
   6   5   5        612.41        536.61        39.11 o                         
   7   5   5        217.23        180.98        20.17 o                         
   8   5   5        124.33        102.27        22.02 o                         
   9   5   5         43.46         35.13        19.41 o                         
  10   5   5       2119.03       2044.74        72.82 o                         
  11   5   5        220.37        214.88        24.54 o                         
  12   5   5         56.38         78.12        16.80 o                         
  13   5   5         15.75          8.11        14.16 o                         
  14   5   5        149.22        127.41        31.97 o                         
  15   5   5         29.44         40.03        14.52 o                         
  16   5   5        244.38        188.09        28.61 o                         
  17   5   5         47.34         31.23        16.53 o                         
  18   5   5        257.53        270.19        36.00 o                         
 -17   6   5         79.65         99.58        30.15 o                         
 -16   6   5          1.79         41.22        21.78 o                         
 -15   6   5         35.97         50.27        19.91 o                         
 -14   6   5        159.86        177.57        24.28 o                         
 -13   6   5        115.22        122.64        17.99 o                         
 -12   6   5          0.60          5.34        10.66 o                         
 -11   6   5         26.00         22.51         9.46 o                         
 -10   6   5         16.03         13.08         9.48 o                         
  -9   6   5        137.79        115.37        21.19 o                         
  -8   6   5        222.06        199.24        16.46 o                         
  -7   6   5         50.84         43.68         8.95 o                         
  -6   6   5        251.29        264.62        19.36 o                         
  -5   6   5       1352.32       1233.25        40.99 o                         
  -4   6   5       1633.71       1480.88        44.46 o                         
  -3   6   5        131.91        107.49        12.05 o                         
  -2   6   5         40.69         26.64         5.91 o                         
  -1   6   5         10.44          4.07         6.26 o                         
   0   6   5         52.57         40.52         6.77 o                         
   1   6   5          0.16          2.12         5.12 o                         
   2   6   5        267.05        237.13        18.05 o                         
   3   6   5         26.74         34.11        11.35 o                         
   4   6   5         40.65         29.09         7.97 o                         
   5   6   5        137.38        119.33        18.86 o                         
   6   6   5        242.13        210.21        26.44 o                         
   7   6   5         50.61         54.38        15.37 o                         
   8   6   5        120.88        126.86        16.97 o                         
   9   6   5        269.28        227.16        24.89 o                         
  10   6   5        833.91        732.88        51.99 o                         
  11   6   5        169.36        150.22        24.29 o                         
  12   6   5         86.63        123.10        20.36 o                         
  13   6   5        699.41        655.31        44.54 o                         
  14   6   5         49.44         79.25        20.62 o                         
  15   6   5         78.10         57.70        16.43 o                         
  16   6   5         60.26         70.36        19.46 o                         
  17   6   5        277.04        271.00        36.89 o                         
 -16   7   5         42.97         49.63        20.36 o                         
 -15   7   5        318.40        330.34        40.75 o                         
 -14   7   5         84.13        136.60        23.63 o                         
 -13   7   5        392.99        392.02        36.13 o                         
 -12   7   5        550.36        568.18        41.00 o                         
 -11   7   5        189.78        215.12        25.54 o                         
 -10   7   5        434.30        383.85        31.99 o                         
  -9   7   5        144.64        140.95        17.11 o                         
  -8   7   5       1162.93       1105.75        45.88 o                         
  -7   7   5        169.64        158.58        14.81 o                         
  -6   7   5         41.53         36.29        10.01 o                         
  -5   7   5          0.23         -0.48         6.96 o                         
  -4   7   5       1301.47       1268.10        42.42 o                         
  -3   7   5        463.62        395.08        22.98 o                         
  -2   7   5          2.05          4.27         7.08 o                         
  -1   7   5        176.24        151.61        13.81 o                         
   0   7   5        357.16        365.11        20.30 o                         
   1   7   5          7.14         14.01         6.33 o                         
   2   7   5         49.44         46.50         8.00 o                         
   3   7   5        335.27        301.43        30.08 o                         
   4   7   5        800.05        662.44        44.70 o                         
   5   7   5         22.82         16.33        10.41 o                         
   6   7   5        614.41        521.01        41.27 o                         
   7   7   5        137.09        131.05        21.63 o                         
   8   7   5          2.85          5.98        12.16 o                         
   9   7   5          1.36        -10.40        10.40 o                         
  10   7   5        649.53        617.88        43.44 o                         
  11   7   5        802.00        764.63        57.11 o                         
  12   7   5        440.72        414.49        43.20 o                         
  13   7   5        397.47        418.96        44.04 o                         
  14   7   5        110.82         73.58        21.24 o                         
  15   7   5          0.25         16.36        14.61 o                         
  16   7   5         36.04         42.73        18.76 o                         
 -15   8   5          7.30         39.30        16.53 o                         
 -14   8   5         39.20         67.03        14.62 o                         
 -13   8   5         17.75         21.31        16.09 o                         
 -12   8   5          0.91          1.67        11.57 o                         
 -11   8   5         52.02         45.74        16.49 o                         
 -10   8   5         40.82         30.90        12.00 o                         
  -9   8   5         27.24         45.53        11.19 o                         
  -8   8   5        548.72        552.26        34.32 o                         
  -7   8   5         29.88         48.54        12.25 o                         
  -6   8   5         97.01         87.36        13.10 o                         
  -5   8   5        326.85        321.91        23.61 o                         
  -4   8   5         87.05         96.89        13.75 o                         
  -3   8   5        273.95        269.64        25.57 o                         
  -2   8   5        376.68        327.90        34.47 o                         
  -1   8   5        394.52        351.33        32.97 o                         
   0   8   5        258.14        261.20        24.58 o                         
   1   8   5         94.86         80.56        16.45 o                         
   2   8   5         20.43          7.69        13.99 o                         
   3   8   5        372.74        338.76        34.07 o                         
   4   8   5        161.98        180.63        24.78 o                         
   5   8   5        323.94        321.07        28.89 o                         
   6   8   5         51.80         47.40        13.25 o                         
   7   8   5          3.54         -3.12        11.95 o                         
   8   8   5          0.07         -0.48        14.92 o                         
   9   8   5          8.23         14.66        14.84 o                         
  10   8   5         48.38         38.31        13.62 o                         
  11   8   5        208.50        221.78        27.61 o                         
  12   8   5         96.31        119.05        25.09 o                         
  13   8   5        131.21        142.03        30.15 o                         
  14   8   5        181.93        248.97        35.96 o                         
  15   8   5        123.37        114.31        27.53 o                         
 -13   9   5        174.03        261.20        44.21 o                         
 -12   9   5         12.31         21.11        13.31 o                         
 -11   9   5         55.53         90.21        20.87 o                         
 -10   9   5         16.45          9.74         9.53 o                         
  -9   9   5        197.63        227.04        26.99 o                         
  -8   9   5         34.49         31.21        17.63 o                         
  -7   9   5          1.25         16.15         9.12 o                         
  -6   9   5          0.32          7.57         9.77 o                         
  -5   9   5        236.37        250.32        23.74 o                         
  -4   9   5         46.56         64.80        14.34 o                         
  -3   9   5        110.73        107.73        17.61 o                         
  -2   9   5         61.11         62.32        13.42 o                         
  -1   9   5          6.91          3.72         8.51 o                         
   0   9   5         58.09         62.99        14.53 o                         
   1   9   5         73.10         62.37        17.97 o                         
   2   9   5        286.93        267.80        32.13 o                         
   3   9   5         87.55        100.67        20.79 o                         
   4   9   5        828.34        770.14        53.75 o                         
   5   9   5         22.84         28.45        13.71 o                         
   6   9   5          2.31          2.09        10.45 o                         
   7   9   5        371.70        356.45        38.29 o                         
   8   9   5         20.37         31.89        20.21 o                         
   9   9   5        175.44        176.44        36.99 o                         
  10   9   5         59.16         72.78        18.89 o                         
  11   9   5         31.98         23.84        15.04 o                         
  12   9   5          5.16          7.10        14.08 o                         
  13   9   5          4.23         19.47        13.72 o                         
 -11  10   5          1.42         20.36        14.42 o                         
 -10  10   5         55.84         66.74        26.14 o                         
  -9  10   5         61.11         76.97        20.93 o                         
  -8  10   5         63.92         67.92        18.98 o                         
  -7  10   5         61.06         90.95        21.83 o                         
  -6  10   5        239.91        285.27        36.11 o                         
  -5  10   5         81.80         72.97        18.31 o                         
  -4  10   5        180.23        240.38        29.87 o                         
  -3  10   5        501.51        548.39        50.05 o                         
  -2  10   5        771.02        877.39        49.80 o                         
  -1  10   5         85.90         99.98        19.76 o                         
   0  10   5         83.59         97.23        21.45 o                         
   1  10   5        530.81        589.71        61.06 o                         
   2  10   5         54.17         73.02        24.87 o                         
   3  10   5        160.60        149.03        25.15 o                         
   4  10   5         24.95         36.58        13.60 o                         
   5  10   5        178.93        203.39        29.96 o                         
   6  10   5         80.81        113.02        32.19 o                         
   7  10   5        152.34        129.23        35.35 o                         
   8  10   5         54.94         40.50        17.98 o                         
   9  10   5         61.63         60.77        25.46 o                         
  10  10   5         31.00         16.67        13.39 o                         
  11  10   5        192.87        148.83        28.77 o                         
  -8  11   5         76.72        113.32        40.35 o                         
  -7  11   5         86.87         87.77        38.29 o                         
  -6  11   5        222.98        320.08        40.38 o                         
  -5  11   5          0.39        -12.99        14.32 o                         
  -4  11   5          7.10         19.38         9.66 o                         
  -3  11   5          8.68         24.02        11.07 o                         
  -2  11   5         25.06         18.72        11.76 o                         
  -1  11   5          7.68          3.16        10.51 o                         
   0  11   5         12.20          9.90        11.19 o                         
   1  11   5         55.38         54.53        16.69 o                         
   2  11   5         34.15         66.01        21.04 o                         
   3  11   5          7.23         11.71        18.68 o                         
   4  11   5          2.79          8.74        35.36 o                         
   5  11   5         35.39         18.01        20.86 o                         
   6  11   5         22.82         25.88        20.63 o                         
   7  11   5          9.13         30.96        14.80 o                         
   8  11   5        151.99        147.50        37.25 o                         
  -4  12   5          6.09         26.32        27.30 o                         
  -3  12   5          0.45         17.95        14.31 o                         
  -2  12   5          8.92         28.26        13.00 o                         
  -1  12   5          2.28          4.20        12.32 o                         
   0  12   5        125.91        163.43        29.65 o                         
   1  12   5          1.63         18.60        19.49 o                         
   2  12   5         12.21         24.00        16.49 o                         
   3  12   5          0.91        -10.00        21.58 o                         
   4  12   5         60.36         84.45        28.86 o                         
 -19   0   6        619.17        805.50       112.75 o                         
 -18   0   6        109.60        116.33        28.44 o                         
 -17   0   6        899.23        868.18        74.11 o                         
 -16   0   6        406.08        425.90        51.17 o                         
 -15   0   6         30.88         68.19        25.13 o                         
 -14   0   6        369.43        383.23        45.79 o                         
 -13   0   6       1406.94       1413.28        85.24 o                         
 -12   0   6         98.16        109.50        24.84 o                         
 -11   0   6        113.60         89.11        20.98 o                         
 -10   0   6        207.73        212.42        30.69 o                         
  -9   0   6        802.08        723.63        33.70 o                         
  -8   0   6         25.60         20.93         5.54 o                         
  -7   0   6        133.12        156.03        13.15 o                         
  -6   0   6        680.76        643.59        27.58 o                         
  -5   0   6        439.04        390.58        63.71 o                         
  -4   0   6          1.07          2.44         8.09 o                         
  -3   0   6       1538.28        527.16       804.44 o                         
  -2   0   6        823.15        251.48       356.28 o                         
  -1   0   6         20.21         11.08        24.65 o                         
   0   0   6         15.51         -7.72         7.93 o                         
   1   0   6         16.17         -8.89        20.09 o                         
   2   0   6       1177.15       1207.89        87.07 o                         
   3   0   6          5.50         13.55         7.51 o                         
   4   0   6       1028.88       1252.58        50.59 o                         
   5   0   6       1166.06       1250.14       106.91 o                         
   6   0   6        908.31       1181.87        95.91 o                         
   7   0   6        577.68        773.24        80.41 o                         
   8   0   6       2023.27       3007.18       164.20 o                         
   9   0   6         46.75         97.20        34.73 o                         
  10   0   6       1261.58       1544.49       110.63 o                         
  11   0   6        272.08        334.16        34.79 o                         
  12   0   6        231.16        329.35        63.01 o                         
  13   0   6        207.57        361.61        70.19 o                         
  14   0   6          0.17        -15.38        22.75 o                         
  15   0   6         66.38         82.17        37.02 o                         
  16   0   6         34.70         22.15        22.36 o                         
  17   0   6         21.69         26.20        28.58 o                         
  18   0   6        134.28        145.51        46.85 o                         
  19   0   6        150.14        194.60        55.49 o                         
 -19   1   6         52.79         81.57        21.64 o                         
 -18   1   6         29.64         52.72        39.14 o                         
 -17   1   6          0.57         28.03        24.39 o                         
 -16   1   6          2.73         35.51        12.96 o                         
 -15   1   6        216.60        216.85        25.02 o                         
 -14   1   6         41.85         75.02        16.16 o                         
 -13   1   6          4.32          5.89        10.63 o                         
 -12   1   6         59.38         55.30        13.83 o                         
 -11   1   6          8.02        -10.96        11.12 o                         
 -10   1   6       1389.80       1409.70        43.57 o                         
  -9   1   6         62.84         66.83        10.24 o                         
  -8   1   6         70.89         51.87         5.77 o                         
  -7   1   6         66.09         54.79         8.01 o                         
  -6   1   6        210.70        215.12        12.64 o                         
  -5   1   6        419.31        421.24        18.43 o                         
  -4   1   6       1592.26       1481.69        51.29 o                         
  -3   1   6        716.01        652.12        32.56 o                         
  -2   1   6       1028.21       1076.40        49.82 o                         
  -1   1   6        414.93        392.76        31.33 o                         
   0   1   6        402.18        374.79        31.34 o                         
   1   1   6        185.73        238.52        30.61 o                         
   2   1   6          0.72          5.31         8.80 o                         
   3   1   6        479.82        541.43        26.69 o                         
   4   1   6        946.08       1005.92        37.27 o                         
   5   1   6          1.41         13.95         9.55 o                         
   6   1   6       1301.77       1511.22        77.72 o                         
   7   1   6         47.75         50.42        12.66 o                         
   8   1   6       3024.44       3977.34       149.12 o                         
   9   1   6          3.26         -4.69        13.77 o                         
  10   1   6       1905.90       2438.17       148.36 o                         
  11   1   6         25.85         36.48        21.02 o                         
  12   1   6         10.61         35.31        19.62 o                         
  13   1   6         40.92         44.46        15.28 o                         
  14   1   6         96.57         74.44        23.27 o                         
  15   1   6          0.66          6.60        16.14 o                         
  16   1   6         67.37        133.23        31.94 o                         
  17   1   6          7.50         37.53        23.58 o                         
  18   1   6          1.24         16.86        16.74 o                         
  19   1   6        371.28        280.98        44.77 o                         
 -18   2   6         29.86         62.86        21.15 o                         
 -17   2   6        221.42        285.50        46.46 o                         
 -16   2   6        118.23        129.88        25.29 o                         
 -15   2   6         17.18          8.46        13.10 o                         
 -14   2   6        124.49        124.58        19.21 o                         
 -13   2   6          9.14         17.55         9.67 o                         
 -12   2   6        134.79        105.21        17.13 o                         
 -11   2   6       2279.69       2344.83        83.70 o                         
 -10   2   6       1375.75       1402.52        49.47 o                         
  -9   2   6        230.46        264.10        22.74 o                         
  -8   2   6         32.58         22.90        11.39 o                         
  -7   2   6         59.95         56.12         7.63 o                         
  -6   2   6        288.38        254.62        13.18 o                         
  -5   2   6        146.31        122.92         9.94 o                         
  -4   2   6         63.75         59.24         9.23 o                         
  -3   2   6        128.12         87.87        21.56 o                         
  -2   2   6         53.58         26.65        11.82 o                         
  -1   2   6       1536.62       1367.41        62.54 o                         
   0   2   6          0.07         -0.93         8.12 o                         
   1   2   6         52.89         33.60        20.88 o                         
   2   2   6        511.79        485.18        33.72 o                         
   3   2   6          0.12          3.01         9.41 o                         
   4   2   6        936.06       1116.69        47.58 o                         
   5   2   6        666.42        746.50        40.02 o                         
   6   2   6       1722.94       2161.93        69.06 o                         
   7   2   6        622.85        793.86        48.44 o                         
   8   2   6        982.51       1138.78        58.96 o                         
   9   2   6       1903.07       2368.33       106.65 o                         
  10   2   6         31.64         47.18        18.66 o                         
  11   2   6         25.86         68.82        16.44 o                         
  12   2   6         43.26         52.37        14.43 o                         
  13   2   6        106.53        133.78        22.85 o                         
  14   2   6         57.97         75.27        17.54 o                         
  15   2   6        150.43        137.42        23.54 o                         
  16   2   6          4.37         22.06        18.12 o                         
  17   2   6          0.10         26.72        18.72 o                         
  18   2   6         37.69         41.04        20.55 o                         
 -18   3   6        193.44        250.13        41.18 o                         
 -17   3   6          5.89         21.15        19.29 o                         
 -16   3   6        112.92         97.84        23.07 o                         
 -15   3   6        455.29        417.20        42.27 o                         
 -14   3   6          5.65         13.17        11.75 o                         
 -13   3   6         20.85        -10.32        14.03 o                         
 -12   3   6         14.75         32.47        10.26 o                         
 -11   3   6       1016.56       1079.02        47.66 o                         
 -10   3   6       1058.65       1094.66        43.69 o                         
  -9   3   6        176.53        167.00        17.50 o                         
  -8   3   6       1598.15       1629.36        58.94 o                         
  -7   3   6          5.38          4.79         4.42 o                         
  -6   3   6        210.13        180.77        13.21 o                         
  -5   3   6        193.25        156.61        13.16 o                         
  -4   3   6       2101.20       2040.04        57.40 o                         
  -3   3   6         70.53         32.18         8.32 o                         
  -2   3   6        214.70        139.37        28.78 o                         
  -1   3   6        147.28        133.67        15.70 o                         
   0   3   6        686.08        602.15        44.34 o                         
   1   3   6         34.27         17.13        10.51 o                         
   2   3   6        343.64        269.56        23.28 o                         
   3   3   6        159.34        132.87        15.43 o                         
   4   3   6        218.14        194.18        20.57 o                         
   5   3   6       1270.18       1374.85        74.10 o                         
   6   3   6        258.18        313.28        26.96 o                         
   7   3   6         70.16        102.93        18.86 o                         
   8   3   6         11.25         24.24        13.68 o                         
   9   3   6        229.23        246.74        29.79 o                         
  10   3   6        714.05        799.42        45.94 o                         
  11   3   6        964.39       1018.14        50.20 o                         
  12   3   6         25.91         43.90        15.22 o                         
  13   3   6          9.87         25.94        12.15 o                         
  14   3   6         27.38         32.55        15.89 o                         
  15   3   6          5.20          3.29         9.74 o                         
  16   3   6          7.46         19.54        20.75 o                         
  17   3   6        151.20        139.56        34.13 o                         
  18   3   6          4.49         28.07        39.77 o                         
 -18   4   6         56.35        113.94        28.19 o                         
 -17   4   6         18.20         15.06        21.93 o                         
 -16   4   6         21.19          4.20        13.74 o                         
 -15   4   6         94.14        100.09        22.58 o                         
 -14   4   6         66.71         42.00        13.20 o                         
 -13   4   6         59.71         78.91        16.63 o                         
 -12   4   6       1030.85       1002.88        44.98 o                         
 -11   4   6        191.33        135.29        20.31 o                         
 -10   4   6        137.22        127.55        17.05 o                         
  -9   4   6        195.30        205.40        20.08 o                         
  -8   4   6          7.17         14.79         8.78 o                         
  -7   4   6         13.94          3.41         4.84 o                         
  -6   4   6        337.07        311.51        17.82 o                         
  -5   4   6        766.72        736.26        31.30 o                         
  -4   4   6        699.06        649.54        28.44 o                         
  -3   4   6        108.53        107.94        12.80 o                         
  -2   4   6         25.19         29.62         6.97 o                         
  -1   4   6        608.36        645.11        30.15 o                         
   0   4   6        135.60        115.60        17.33 o                         
   1   4   6        683.98        630.33        26.42 o                         
   2   4   6        446.52        450.44        20.69 o                         
   3   4   6        896.13        840.66        46.32 o                         
   4   4   6        259.37        224.87        19.22 o                         
   5   4   6        117.01        121.11        15.43 o                         
   6   4   6        659.67        661.86        39.04 o                         
   7   4   6        523.33        504.38        34.77 o                         
   8   4   6          9.59          7.39        10.64 o                         
   9   4   6       1261.40       1259.76        66.20 o                         
  10   4   6        186.69        233.66        26.20 o                         
  11   4   6        109.02        129.95        21.66 o                         
  12   4   6        251.41        210.86        24.47 o                         
  13   4   6          2.75         10.77         9.53 o                         
  14   4   6         10.46         26.56        13.68 o                         
  15   4   6         96.31         81.10        20.68 o                         
  16   4   6          0.62         22.83        13.79 o                         
  17   4   6          3.98         22.66        15.63 o                         
 -17   5   6          1.08         53.60        20.89 o                         
 -16   5   6        352.48        406.23        44.89 o                         
 -15   5   6         22.57         46.14        16.52 o                         
 -14   5   6         15.90          6.62        12.20 o                         
 -13   5   6          7.36         -0.19        20.37 o                         
 -12   5   6        154.65        160.80        19.30 o                         
 -11   5   6        210.38        210.45        21.67 o                         
 -10   5   6        168.52        195.38        20.46 o                         
  -9   5   6        517.86        534.82        32.47 o                         
  -8   5   6        201.00        221.13        21.15 o                         
  -7   5   6         21.23         29.79         7.73 o                         
  -6   5   6          1.68         11.19         6.18 o                         
  -5   5   6         16.29         18.93         7.82 o                         
  -4   5   6         42.74         42.58        11.10 o                         
  -3   5   6        389.17        365.47        24.41 o                         
  -2   5   6        304.98        301.59        34.24 o                         
  -1   5   6        337.76        316.05        19.69 o                         
   0   5   6          2.07         -0.77         5.67 o                         
   1   5   6        179.06        168.68        15.86 o                         
   2   5   6        290.82        235.57        17.22 o                         
   3   5   6        968.96        823.71        48.22 o                         
   4   5   6        291.71        250.32        29.59 o                         
   5   5   6        141.09        118.43        20.74 o                         
   6   5   6          0.77          1.12        10.18 o                         
   7   5   6         85.13         83.74        14.24 o                         
   8   5   6         57.05         67.67        15.09 o                         
   9   5   6         80.64         81.69        19.10 o                         
  10   5   6          3.15         21.68        18.79 o                         
  11   5   6        306.30        338.44        31.69 o                         
  12   5   6          0.09         11.15        11.91 o                         
  13   5   6        310.10        330.48        32.16 o                         
  14   5   6        296.23        301.38        36.76 o                         
  15   5   6         20.56         35.41        16.54 o                         
  16   5   6          0.19         21.87        15.42 o                         
  17   5   6        219.11        204.05        31.95 o                         
 -16   6   6        102.36        127.74        27.33 o                         
 -15   6   6         36.74         62.55        21.93 o                         
 -14   6   6         65.90         59.47        23.75 o                         
 -13   6   6        113.00        136.92        18.14 o                         
 -12   6   6        179.10        193.42        21.70 o                         
 -11   6   6         41.27         19.97        10.39 o                         
 -10   6   6        389.96        424.99        30.26 o                         
  -9   6   6        347.94        425.58        30.18 o                         
  -8   6   6        255.50        278.31        26.43 o                         
  -7   6   6         17.32         11.34        12.53 o                         
  -6   6   6        217.21        195.02        17.62 o                         
  -5   6   6        617.14        630.77        33.74 o                         
  -4   6   6       2286.96       2229.43        57.13 o                         
  -3   6   6       3568.87       3446.41       110.93 o                         
  -2   6   6         38.29         35.46         8.47 o                         
  -1   6   6        710.68        660.10        29.01 o                         
   0   6   6         61.26         69.46        10.15 o                         
   1   6   6        988.28        894.13        33.85 o                         
   2   6   6        312.88        281.29        21.68 o                         
   3   6   6          1.82         -4.53         9.15 o                         
   4   6   6          2.35         24.67        12.40 o                         
   5   6   6         38.66         28.80        13.36 o                         
   6   6   6        181.12        157.18        25.41 o                         
   7   6   6        109.08        101.05        16.34 o                         
   8   6   6          4.27         -0.16        13.03 o                         
   9   6   6         45.61         75.07        21.12 o                         
  10   6   6        255.68        239.19        31.54 o                         
  11   6   6         89.15        138.22        21.89 o                         
  12   6   6         26.04         55.70        15.68 o                         
  13   6   6        468.30        396.85        36.37 o                         
  14   6   6        211.48        229.31        34.63 o                         
  15   6   6         84.24         78.13        20.06 o                         
  16   6   6        621.50        642.87        56.01 o                         
 -15   7   6          6.53          5.21        13.66 o                         
 -14   7   6          5.24         32.34        17.14 o                         
 -13   7   6        172.88        246.59        26.05 o                         
 -12   7   6         11.85         23.03        11.05 o                         
 -11   7   6         10.82          7.78        10.45 o                         
 -10   7   6         38.33         32.71        11.81 o                         
  -9   7   6         46.48         33.29        12.55 o                         
  -8   7   6         52.72         42.17        10.02 o                         
  -7   7   6        340.23        312.66        24.34 o                         
  -6   7   6        101.99         77.69        10.05 o                         
  -5   7   6         13.86         12.74         7.05 o                         
  -4   7   6         57.18         44.63         9.71 o                         
  -3   7   6          9.70         14.22         6.05 o                         
  -2   7   6        127.81        140.03        14.98 o                         
  -1   7   6         23.98         23.54         7.52 o                         
   0   7   6        127.21        109.85        13.35 o                         
   1   7   6          2.24          6.24         6.25 o                         
   2   7   6          5.09         14.50        12.92 o                         
   3   7   6        357.94        277.93        29.97 o                         
   4   7   6         28.68         30.60        17.22 o                         
   5   7   6         89.13         91.31        19.71 o                         
   6   7   6        112.03         98.44        20.36 o                         
   7   7   6         28.50         16.25        11.51 o                         
   8   7   6        114.51         74.05        17.46 o                         
   9   7   6        111.51         92.98        19.48 o                         
  10   7   6         25.24         33.59        19.43 o                         
  11   7   6          4.87         12.42        11.11 o                         
  12   7   6         45.25         55.31        17.31 o                         
  13   7   6        307.67        321.61        35.10 o                         
  14   7   6        128.72        172.07        30.59 o                         
  15   7   6        234.33        251.51        36.20 o                         
 -14   8   6          1.00          9.41        12.16 o                         
 -13   8   6         89.56         98.69        18.44 o                         
 -12   8   6        290.68        318.38        29.86 o                         
 -11   8   6         19.62         13.36        12.26 o                         
 -10   8   6         84.53         90.43        21.90 o                         
  -9   8   6        342.82        432.34        31.99 o                         
  -8   8   6         20.38         21.18         9.63 o                         
  -7   8   6        203.49        235.12        22.65 o                         
  -6   8   6         86.59         95.25        14.21 o                         
  -5   8   6        122.06        121.92        17.15 o                         
  -4   8   6          7.66         -1.36         7.88 o                         
  -3   8   6        104.97        117.04        23.11 o                         
  -2   8   6         37.44         23.07         9.41 o                         
  -1   8   6          4.40         10.89         8.94 o                         
   0   8   6          0.14         -6.21         9.62 o                         
   1   8   6        259.05        250.27        30.74 o                         
   2   8   6         15.06         21.71        12.26 o                         
   3   8   6         11.19         -9.31         9.31 o                         
   4   8   6        141.62        130.25        23.31 o                         
   5   8   6        307.99        272.38        32.48 o                         
   6   8   6          1.52          6.35         9.57 o                         
   7   8   6         27.18         27.38        14.53 o                         
   8   8   6         81.27         81.05        18.06 o                         
   9   8   6          5.60         14.93        10.67 o                         
  10   8   6         23.63         15.53        18.10 o                         
  11   8   6         18.28         36.06        18.72 o                         
  12   8   6        220.36        199.46        38.82 o                         
  13   8   6        420.49        424.07        41.53 o                         
 -12   9   6        273.41        356.50        42.77 o                         
 -11   9   6        342.99        373.36        35.93 o                         
 -10   9   6        163.77        159.53        27.51 o                         
  -9   9   6         87.48        101.34        18.97 o                         
  -8   9   6        130.65        136.32        21.37 o                         
  -7   9   6          9.77         -8.23         8.23 o                         
  -6   9   6          3.65         17.85        16.28 o                         
  -5   9   6        150.99        153.12        25.95 o                         
  -4   9   6         93.61        130.48        19.45 o                         
  -3   9   6          4.08          7.15         7.99 o                         
  -2   9   6          0.54          3.89         7.86 o                         
  -1   9   6          0.33         12.80        11.88 o                         
   0   9   6        192.30        186.00        27.66 o                         
   1   9   6        275.25        274.54        45.74 o                         
   2   9   6        633.07        500.39        54.26 o                         
   3   9   6       1397.90       1184.66        79.64 o                         
   4   9   6         83.05        106.85        23.14 o                         
   5   9   6         37.79         25.15        12.02 o                         
   6   9   6         14.43         -1.65         8.79 o                         
   7   9   6         24.39         37.06        13.57 o                         
   8   9   6          8.09         11.80        12.17 o                         
   9   9   6        105.37        109.41        23.62 o                         
  10   9   6        241.42        234.47        34.58 o                         
  11   9   6         51.89         39.16        16.92 o                         
  12   9   6         93.56         69.80        22.71 o                         
 -10  10   6         21.31         48.37        16.95 o                         
  -9  10   6         42.76         62.85        19.98 o                         
  -8  10   6         51.52         39.91        15.34 o                         
  -7  10   6        152.21        222.81        33.50 o                         
  -6  10   6         53.82         65.82        20.77 o                         
  -5  10   6         61.17         72.53        16.33 o                         
  -4  10   6         49.64         32.49        12.75 o                         
  -3  10   6        158.16        146.63        21.45 o                         
  -2  10   6        280.96        315.11        36.16 o                         
  -1  10   6          2.33         -0.87        11.16 o                         
   0  10   6         43.67         59.71        17.97 o                         
   1  10   6        264.61        292.91        36.46 o                         
   2  10   6         91.34        101.50        21.80 o                         
   3  10   6        178.00        136.61        24.91 o                         
   4  10   6         42.90         26.25        12.70 o                         
   5  10   6        147.16         89.64        20.33 o                         
   6  10   6         23.75         11.51        17.82 o                         
   7  10   6         23.61         27.45        20.49 o                         
   8  10   6         13.81         18.70        20.54 o                         
   9  10   6          1.79         11.35        19.32 o                         
  10  10   6        122.18        117.16        26.51 o                         
  -6  11   6          1.70          3.44        12.78 o                         
  -5  11   6          0.46         18.14        12.47 o                         
  -4  11   6         16.07         10.87        34.43 o                         
  -3  11   6         45.19         53.95        17.92 o                         
  -2  11   6          2.88          4.29        12.10 o                         
  -1  11   6         61.60         57.67        19.14 o                         
   0  11   6          0.41         13.31        11.99 o                         
   1  11   6         43.70         40.39        17.05 o                         
   2  11   6         48.57         71.21        25.88 o                         
   3  11   6        349.18        376.64        41.71 o                         
   4  11   6         93.15         85.22        49.69 o                         
   5  11   6         13.80         11.79        14.93 o                         
   6  11   6        293.40        335.20        53.84 o                         
 -18   1   7         14.20         23.10        34.15 o                         
 -17   1   7         66.69        155.69        30.67 o                         
 -16   1   7          0.81         22.10        18.46 o                         
 -15   1   7        303.47        400.85        35.36 o                         
 -14   1   7        237.55        264.31        28.36 o                         
 -13   1   7        107.88        109.74        19.45 o                         
 -12   1   7         48.79         62.45        14.49 o                         
 -11   1   7        352.41        349.08        30.41 o                         
 -10   1   7        378.06        395.81        31.65 o                         
  -9   1   7       1103.53       1054.78        50.06 o                         
  -8   1   7        666.59        602.40        25.75 o                         
  -7   1   7        429.88        420.29        23.29 o                         
  -6   1   7          3.09          9.38         6.17 o                         
  -5   1   7       1503.02       1449.22        39.78 o                         
  -4   1   7        480.27        441.83        23.44 o                         
  -3   1   7        163.68        179.68        16.74 o                         
  -2   1   7        122.93        110.91        13.54 o                         
  -1   1   7       1103.50       1094.50        43.66 o                         
   0   1   7        163.78        140.34        17.15 o                         
   1   1   7        188.39        206.94        21.19 o                         
   2   1   7         41.30         37.55        12.39 o                         
   3   1   7         75.72         79.58        12.84 o                         
   4   1   7         58.59         52.71         8.66 o                         
   5   1   7         89.33         89.94        18.51 o                         
   6   1   7        577.57        722.84        57.60 o                         
   7   1   7        132.05        182.53        31.00 o                         
   8   1   7         37.67         47.25        18.96 o                         
   9   1   7        122.91        109.42        25.91 o                         
  10   1   7        296.35        368.46        48.32 o                         
  11   1   7       1854.32       2253.88       115.21 o                         
  12   1   7        425.64        545.96        59.01 o                         
  13   1   7        167.29        234.39        39.24 o                         
  14   1   7          0.76         42.85        20.58 o                         
  15   1   7         32.63         39.62        24.20 o                         
  16   1   7          8.28         18.71        23.19 o                         
  17   1   7         23.78         25.92        14.91 o                         
  18   1   7        457.13        505.56        63.94 o                         
 -17   2   7        385.50        429.63        46.84 o                         
 -16   2   7         83.94        120.02        25.97 o                         
 -15   2   7         19.99         29.72        15.86 o                         
 -14   2   7         59.25        118.84        18.78 o                         
 -13   2   7         45.85         57.49        15.02 o                         
 -12   2   7        121.77        125.77        20.10 o                         
 -11   2   7        253.45        211.92        24.11 o                         
 -10   2   7        112.60         89.94        13.19 o                         
  -9   2   7         39.40         38.89         9.51 o                         
  -8   2   7       1874.95       1908.21        55.86 o                         
  -7   2   7         19.98         15.68         6.81 o                         
  -6   2   7       1858.24       1689.58        43.14 o                         
  -5   2   7        102.66        102.83        10.16 o                         
  -4   2   7         72.78         81.50         9.78 o                         
  -3   2   7         25.87         21.97         7.52 o                         
  -2   2   7         97.20         84.36        11.37 o                         
  -1   2   7        297.46        284.49        20.78 o                         
   0   2   7        409.35        387.33        25.16 o                         
   1   2   7        370.14        316.34        26.01 o                         
   2   2   7        173.84        198.11        21.15 o                         
   3   2   7        187.86        147.39        25.92 o                         
   4   2   7        192.61        210.99        23.16 o                         
   5   2   7        549.77        630.60        39.25 o                         
   6   2   7        620.85        705.51        47.84 o                         
   7   2   7          7.74         26.06        16.05 o                         
   8   2   7       1880.38       2123.55       104.41 o                         
   9   2   7        136.12        132.21        43.70 o                         
  10   2   7         54.45         45.58        30.71 o                         
  11   2   7        249.93        257.39        39.34 o                         
  12   2   7         10.15         32.66        17.52 o                         
  13   2   7        185.53        210.12        37.93 o                         
  14   2   7         17.72         19.82        20.16 o                         
  15   2   7          1.23         -2.63        10.89 o                         
  16   2   7        261.14        253.76        43.43 o                         
  17   2   7        127.09        125.87        34.43 o                         
 -17   3   7         19.70         -0.58        13.87 o                         
 -16   3   7          0.63         11.16        17.22 o                         
 -15   3   7          1.70         10.72        12.46 o                         
 -14   3   7         73.68         84.38        21.12 o                         
 -13   3   7         84.13        133.50        26.08 o                         
 -12   3   7        252.36        236.14        25.46 o                         
 -11   3   7        440.21        424.42        32.53 o                         
 -10   3   7        223.63        241.09        23.52 o                         
  -9   3   7        322.99        383.17        24.16 o                         
  -8   3   7         78.49         65.45        10.76 o                         
  -7   3   7        347.12        335.26        22.22 o                         
  -6   3   7        140.75        130.06        10.71 o                         
  -5   3   7          9.43         20.93         7.62 o                         
  -4   3   7          3.78         15.12         7.14 o                         
  -3   3   7         63.31         52.03         9.61 o                         
  -2   3   7        109.38         88.77        11.26 o                         
  -1   3   7          3.85         11.42         9.23 o                         
   0   3   7          3.23         -7.91         8.44 o                         
   1   3   7         33.40         20.18         9.11 o                         
   2   3   7         20.00         25.13         9.62 o                         
   3   3   7         80.03         68.25        13.81 o                         
   4   3   7        300.64        316.60        28.56 o                         
   5   3   7         21.83         18.90        10.79 o                         
   6   3   7       1073.12       1101.69        52.91 o                         
   7   3   7         88.12        105.58        18.12 o                         
   8   3   7        524.36        575.33        46.05 o                         
   9   3   7          8.76          7.36        10.23 o                         
  10   3   7          3.92          4.64        20.45 o                         
  11   3   7        124.63         77.45        23.68 o                         
  12   3   7          0.00         -6.27        16.85 o                         
  13   3   7         50.89         72.02        18.80 o                         
  14   3   7        421.84        465.68        55.27 o                         
  15   3   7          0.01         27.92        20.17 o                         
  16   3   7          1.44         16.72        15.64 o                         
  17   3   7        132.86         93.09        29.77 o                         
 -16   4   7        182.72        266.90        37.03 o                         
 -15   4   7         50.79         77.07        25.03 o                         
 -14   4   7        255.45        209.90        31.70 o                         
 -13   4   7        186.99        181.10        29.74 o                         
 -12   4   7          9.74         21.04        12.84 o                         
 -11   4   7        259.86        294.82        25.76 o                         
 -10   4   7         77.79         96.25        14.62 o                         
  -9   4   7        352.67        414.21        29.11 o                         
  -8   4   7         37.38         28.10         9.00 o                         
  -7   4   7          2.13         -7.57         8.06 o                         
  -6   4   7         95.53         61.01        15.49 o                         
  -5   4   7        110.89         95.83        14.33 o                         
  -4   4   7        338.16        339.10        20.33 o                         
  -3   4   7        558.63        544.36        28.70 o                         
  -2   4   7       1645.91       1530.66        61.61 o                         
  -1   4   7         62.70         67.59        11.45 o                         
   0   4   7        136.18        137.35        18.24 o                         
   1   4   7        337.95        313.24        23.61 o                         
   2   4   7         62.55         61.70         7.62 o                         
   3   4   7        154.85        161.30        19.56 o                         
   4   4   7        165.07        134.68        19.90 o                         
   5   4   7       1859.69       1719.51        73.75 o                         
   6   4   7       1046.12       1010.91        51.41 o                         
   7   4   7         28.85         33.34        12.64 o                         
   8   4   7        206.58        251.77        30.99 o                         
   9   4   7          3.47          9.92        13.22 o                         
  10   4   7          0.38         -6.19        10.43 o                         
  11   4   7         42.36         38.64        13.21 o                         
  12   4   7        567.28        619.45        51.02 o                         
  13   4   7        412.02        417.40        43.41 o                         
  14   4   7        186.51        187.52        31.74 o                         
  15   4   7          0.93         24.72        17.40 o                         
  16   4   7         57.64         91.48        35.34 o                         
 -16   5   7        142.17        122.30        23.14 o                         
 -15   5   7          1.08         -7.35        21.09 o                         
 -14   5   7        144.11        119.96        24.84 o                         
 -13   5   7          0.00         -7.24        14.78 o                         
 -12   5   7         85.85         69.13        26.02 o                         
 -11   5   7         53.77         69.89        13.67 o                         
 -10   5   7         72.12         83.82        14.38 o                         
  -9   5   7          0.48          1.69         8.42 o                         
  -8   5   7          3.83         11.09         8.81 o                         
  -7   5   7        636.86        676.50        37.72 o                         
  -6   5   7        130.02        140.08        14.90 o                         
  -5   5   7        127.27        128.35        20.11 o                         
  -4   5   7          1.86          4.47         7.95 o                         
  -3   5   7        977.38        937.37        38.54 o                         
  -2   5   7       1343.61       1223.99        52.73 o                         
  -1   5   7          4.35          0.50         5.69 o                         
   0   5   7        431.97        363.99        20.80 o                         
   1   5   7        335.27        317.24        20.41 o                         
   2   5   7         55.37         43.16        15.87 o                         
   3   5   7       1092.66       1015.41        50.56 o                         
   4   5   7          0.50         -7.86         7.86 o                         
   5   5   7          0.03         -7.76         8.11 o                         
   6   5   7         87.86         68.12        14.73 o                         
   7   5   7        186.37        184.61        23.21 o                         
   8   5   7         59.37         41.10        12.81 o                         
   9   5   7         19.45         10.85        11.74 o                         
  10   5   7        159.76        130.34        24.19 o                         
  11   5   7         32.73          6.58        28.07 o                         
  12   5   7          1.88        -16.81        16.81 o                         
  13   5   7          2.46          5.03        10.74 o                         
  14   5   7          1.71          3.40        11.99 o                         
  15   5   7          7.95         23.91        16.66 o                         
  16   5   7         74.69         89.17        28.12 o                         
 -15   6   7          0.52          7.00        20.87 o                         
 -14   6   7          5.88          2.94        13.39 o                         
 -13   6   7        277.94        273.38        30.16 o                         
 -12   6   7          0.06          2.36        15.82 o                         
 -11   6   7         25.26         16.18         9.86 o                         
 -10   6   7         73.92         81.87        18.85 o                         
  -9   6   7          3.07         23.51        10.58 o                         
  -8   6   7          7.65         10.02         9.28 o                         
  -7   6   7         99.52         88.70        14.85 o                         
  -6   6   7        202.68        234.39        30.78 o                         
  -5   6   7         49.63         50.44        10.51 o                         
  -4   6   7          0.25          1.23         6.85 o                         
  -3   6   7         85.95         74.91        12.26 o                         
  -2   6   7         14.92         19.29         6.95 o                         
  -1   6   7       1094.31       1072.27        39.01 o                         
   0   6   7         19.59         21.21         7.52 o                         
   1   6   7        207.91        212.25        20.68 o                         
   2   6   7        308.94        280.58        23.88 o                         
   3   6   7         12.42          7.28         9.28 o                         
   4   6   7          7.81         13.52         8.59 o                         
   5   6   7        100.75         77.35        15.90 o                         
   6   6   7          0.44         15.74         8.83 o                         
   7   6   7         27.88         17.93        10.71 o                         
   8   6   7          0.01          6.17         9.82 o                         
   9   6   7        367.08        336.87        37.29 o                         
  10   6   7          0.36         12.16        12.88 o                         
  11   6   7        139.75        112.33        22.46 o                         
  12   6   7         44.68         47.75        16.30 o                         
  13   6   7         54.09         69.19        23.81 o                         
  14   6   7         37.88         49.14        20.79 o                         
  15   6   7        349.71        286.34        38.71 o                         
 -14   7   7        260.87        350.18        42.60 o                         
 -13   7   7         73.73         95.30        20.65 o                         
 -12   7   7        404.31        529.47        38.10 o                         
 -11   7   7         81.70        100.13        16.28 o                         
 -10   7   7          0.75          6.13        10.19 o                         
  -9   7   7          0.05         -2.93        13.61 o                         
  -8   7   7        428.84        478.03        36.09 o                         
  -7   7   7         82.97         90.38        15.87 o                         
  -6   7   7         22.58         20.95         9.85 o                         
  -5   7   7        670.79        629.97        38.70 o                         
  -4   7   7         40.37         43.93         9.06 o                         
  -3   7   7        405.18        379.79        25.12 o                         
  -2   7   7        546.42        527.54        28.86 o                         
  -1   7   7        894.30        875.30        40.77 o                         
   0   7   7        428.67        408.42        36.21 o                         
   1   7   7          0.46         16.91        14.21 o                         
   2   7   7        522.37        451.96        40.78 o                         
   3   7   7        539.80        482.05        41.78 o                         
   4   7   7        277.17        206.08        28.51 o                         
   5   7   7         77.11         41.03        17.91 o                         
   6   7   7          9.09         17.53        12.67 o                         
   7   7   7        214.89        256.51        25.56 o                         
   8   7   7         20.04         42.89        21.00 o                         
   9   7   7          1.95         63.01        26.18 o                         
  10   7   7          8.57         30.66        13.90 o                         
  11   7   7        489.26        444.39        46.28 o                         
  12   7   7          2.43         31.56        15.57 o                         
  13   7   7        567.94        574.47        53.61 o                         
  14   7   7         20.09         41.83        22.15 o                         
 -12   8   7         26.81         63.70        14.21 o                         
 -11   8   7          1.38         10.44         8.84 o                         
 -10   8   7          0.04          2.46         8.59 o                         
  -9   8   7        156.06        172.37        19.32 o                         
  -8   8   7        164.89        160.29        23.55 o                         
  -7   8   7         20.71          5.63        10.67 o                         
  -6   8   7        225.13        173.85        23.22 o                         
  -5   8   7          5.14         10.91        12.09 o                         
  -4   8   7        158.96        152.68        20.09 o                         
  -3   8   7        104.29        102.03        16.14 o                         
  -2   8   7        243.90        282.45        32.52 o                         
  -1   8   7         39.70         36.79        16.38 o                         
   0   8   7          1.86         -0.72         9.50 o                         
   1   8   7         61.68         45.09        16.39 o                         
   2   8   7         21.74          8.76         9.65 o                         
   3   8   7        317.08        270.68        32.86 o                         
   4   8   7          0.15          2.99        11.18 o                         
   5   8   7        272.23        230.15        30.41 o                         
   6   8   7         10.19         -4.66        11.33 o                         
   7   8   7          2.18          5.66        11.72 o                         
   8   8   7          6.82         27.77        13.67 o                         
   9   8   7          8.23          1.41        13.75 o                         
  10   8   7          1.58          7.22        13.52 o                         
  11   8   7         18.73         30.81        17.06 o                         
  12   8   7          0.72         22.87        17.17 o                         
 -10   9   7          0.47         10.54        10.95 o                         
  -9   9   7         24.89         41.96        15.16 o                         
  -8   9   7         79.30        112.09        19.48 o                         
  -7   9   7          1.56         13.09        11.27 o                         
  -6   9   7         47.66         67.16        15.45 o                         
  -5   9   7          1.39         -1.74        13.64 o                         
  -4   9   7         30.86          9.46        19.18 o                         
  -3   9   7         51.20         53.65        14.70 o                         
  -2   9   7         43.63         47.85        17.23 o                         
  -1   9   7         17.80         16.70        12.27 o                         
   0   9   7        218.21        210.09        30.35 o                         
   1   9   7        179.06        165.62        26.81 o                         
   2   9   7          9.63          1.05        13.49 o                         
   3   9   7          0.72         12.85        14.66 o                         
   4   9   7        771.04        722.24        80.75 o                         
   5   9   7          0.10         17.16        11.73 o                         
   6   9   7        490.76        444.78        44.89 o                         
   7   9   7          5.05        -13.92        19.88 o                         
   8   9   7          0.83         15.05        11.71 o                         
   9   9   7          1.61         -4.33        15.53 o                         
  10   9   7         24.41         39.35        21.93 o                         
  -7  10   7         23.36         15.00        15.21 o                         
  -6  10   7        189.57        280.52        36.46 o                         
  -5  10   7         99.64        157.32        27.38 o                         
  -4  10   7         83.20        104.77        31.55 o                         
  -3  10   7        263.60        310.14        60.75 o                         
  -2  10   7         81.52         65.41        19.56 o                         
  -1  10   7        128.69        144.60        26.15 o                         
   0  10   7         86.65         79.16        21.56 o                         
   1  10   7        296.57        328.90        39.37 o                         
   2  10   7         16.91         -3.63        12.24 o                         
   3  10   7        143.73        127.55        25.76 o                         
   4  10   7         26.35         31.45        24.82 o                         
   5  10   7         25.85         46.75        19.87 o                         
   6  10   7        466.71        405.58        44.98 o                         
   7  10   7          1.27         17.45        18.35 o                         
  -2  11   7         38.58         42.27        36.15 o                         
  -1  11   7        128.01        167.37        33.77 o                         
   0  11   7         78.63         86.46        22.35 o                         
   1  11   7         11.23          5.26        10.68 o                         
   2  11   7          6.15        -12.67        12.67 o                         
 -16   0   8        104.61        155.11        38.41 o                         
 -15   0   8          4.86         62.55        27.06 o                         
 -14   0   8         15.09         29.40        19.15 o                         
 -13   0   8        303.58        356.02        48.00 o                         
 -12   0   8          1.77         -1.18        14.98 o                         
 -11   0   8         45.53         51.96        26.03 o                         
 -10   0   8        250.49        262.39        40.21 o                         
  -9   0   8       1051.76       1094.74        76.97 o                         
  -8   0   8         89.99        107.72        24.89 o                         
  -7   0   8        453.42        399.19        31.58 o                         
  -6   0   8         35.50         17.51         9.12 o                         
  -5   0   8        103.13         75.68        21.43 o                         
  -4   0   8        132.99        114.95        20.16 o                         
  -3   0   8       1753.76       1770.05        81.56 o                         
  -2   0   8       1043.77        974.48        61.57 o                         
  -1   0   8        850.62        844.08        58.58 o                         
   0   0   8        193.35        172.78        35.23 o                         
   1   0   8         50.19         38.59        18.31 o                         
   2   0   8       2532.79       2506.39       107.66 o                         
   3   0   8         13.65         27.90        18.97 o                         
   4   0   8       2083.31       2232.32       105.24 o                         
   5   0   8        349.97        425.04        63.91 o                         
   6   0   8        811.10        913.75        94.12 o                         
   7   0   8         66.46        111.78        36.37 o                         
   8   0   8        252.86        378.42        66.69 o                         
   9   0   8         31.50         62.95        26.35 o                         
  10   0   8         94.28        119.20        41.54 o                         
  11   0   8        321.82        269.69        58.23 o                         
  12   0   8         36.31         46.84        28.59 o                         
  13   0   8        412.36        434.37        84.20 o                         
  14   0   8        273.52        382.18        76.69 o                         
  15   0   8        154.02        197.67        60.85 o                         
  16   0   8        227.05        196.02        62.24 o                         
 -16   1   8        109.01        168.34        30.47 o                         
 -15   1   8        158.44        168.35        24.03 o                         
 -14   1   8        103.84        100.07        19.01 o                         
 -13   1   8         15.20         21.95        11.69 o                         
 -12   1   8          2.00         10.23        14.73 o                         
 -11   1   8        104.12         84.05        20.25 o                         
 -10   1   8        112.70         97.42        17.40 o                         
  -9   1   8         77.63         81.34        16.81 o                         
  -8   1   8         17.60         20.47         8.21 o                         
  -7   1   8         32.42         31.21         9.52 o                         
  -6   1   8        107.04        117.32        12.57 o                         
  -5   1   8         49.68         49.96         8.87 o                         
  -4   1   8         33.33         31.15         8.32 o                         
  -3   1   8        319.18        306.54        23.69 o                         
  -2   1   8         70.38         51.64         9.34 o                         
  -1   1   8        190.72        179.99        19.02 o                         
   0   1   8        343.23        334.86        26.49 o                         
   1   1   8         55.52         71.74        13.79 o                         
   2   1   8        385.21        393.23        30.43 o                         
   3   1   8         79.54         83.67        17.72 o                         
   4   1   8         49.49         55.71        12.99 o                         
   5   1   8        331.07        394.57        37.49 o                         
   6   1   8        138.32        147.00        28.62 o                         
   7   1   8          6.91          4.21        10.87 o                         
   8   1   8        468.50        564.57        55.48 o                         
   9   1   8          0.70         43.18        22.30 o                         
  10   1   8        870.88       1109.48        81.43 o                         
  11   1   8         28.72         47.72        28.11 o                         
  12   1   8        393.87        382.65        51.39 o                         
  13   1   8         23.82         38.58        20.41 o                         
  14   1   8         85.40        125.61        32.12 o                         
  15   1   8         64.85         95.17        30.69 o                         
  16   1   8         51.59         46.64        24.80 o                         
 -16   2   8        103.98        112.15        25.52 o                         
 -15   2   8          1.17         18.22        12.56 o                         
 -14   2   8         19.78         13.03        12.90 o                         
 -13   2   8         45.19         69.49        16.40 o                         
 -12   2   8          4.41         -3.99        13.02 o                         
 -11   2   8         14.77         20.76        13.99 o                         
 -10   2   8          5.49          0.53         9.96 o                         
  -9   2   8         14.42          2.90         9.31 o                         
  -8   2   8        168.29        167.66        21.56 o                         
  -7   2   8        820.12        880.44        47.95 o                         
  -6   2   8        250.99        244.13        19.07 o                         
  -5   2   8        853.03        817.69        33.96 o                         
  -4   2   8          6.28          5.64         6.36 o                         
  -3   2   8         97.32         96.15        12.35 o                         
  -2   2   8        139.75        114.29        13.84 o                         
  -1   2   8        518.51        527.95        33.35 o                         
   0   2   8          2.13          4.64        12.80 o                         
   1   2   8        980.05        913.26        51.77 o                         
   2   2   8         58.89         74.26        17.94 o                         
   3   2   8         37.78         41.95        13.06 o                         
   4   2   8         22.31         30.57        12.74 o                         
   5   2   8        169.32        155.34        24.51 o                         
   6   2   8          8.15         18.41        12.76 o                         
   7   2   8        103.49         95.91        23.46 o                         
   8   2   8        284.45        291.47        42.05 o                         
   9   2   8        319.80        367.79        47.13 o                         
  10   2   8        334.44        371.88        48.82 o                         
  11   2   8        823.12        956.21        76.71 o                         
  12   2   8          3.48          9.76        15.92 o                         
  13   2   8         90.02         90.84        25.84 o                         
  14   2   8        568.89        600.65        66.54 o                         
  15   2   8          0.29          7.86        16.26 o                         
  16   2   8         24.89         45.58        37.44 o                         
 -16   3   8          0.37         34.63        20.00 o                         
 -15   3   8        365.79        431.11        47.18 o                         
 -14   3   8        213.05        250.52        34.53 o                         
 -13   3   8         96.21        119.70        23.56 o                         
 -12   3   8         39.32         26.51        12.53 o                         
 -11   3   8        215.71        233.65        26.48 o                         
 -10   3   8          0.11         -8.92        10.42 o                         
  -9   3   8        897.21        867.18        41.22 o                         
  -8   3   8       2666.62       2827.40       137.36 o                         
  -7   3   8         30.77         36.08         9.19 o                         
  -6   3   8        177.87        203.94        18.59 o                         
  -5   3   8         20.92         45.59         9.69 o                         
  -4   3   8        739.81        764.77        32.09 o                         
  -3   3   8       2024.18       1947.39        52.67 o                         
  -2   3   8         39.34         36.80        10.57 o                         
  -1   3   8          0.39         -6.36        10.66 o                         
   0   3   8         41.29         20.23         8.98 o                         
   1   3   8        749.63        667.56        41.32 o                         
   2   3   8        136.11        133.65        19.91 o                         
   3   3   8          7.08         -1.12         9.48 o                         
   4   3   8         65.22         79.02        16.14 o                         
   5   3   8         19.21         24.77        11.03 o                         
   6   3   8        184.14        189.25        23.11 o                         
   7   3   8         18.83         46.45        16.87 o                         
   8   3   8        246.76        275.27        39.41 o                         
   9   3   8        543.77        532.38        56.50 o                         
  10   3   8        144.13        153.80        32.17 o                         
  11   3   8       1826.94       1859.20       107.76 o                         
  12   3   8        270.99        261.61        42.50 o                         
  13   3   8          6.27         40.52        21.20 o                         
  14   3   8          0.60         40.75        23.21 o                         
  15   3   8          0.10          5.93        14.11 o                         
  16   3   8         22.56         13.22        15.88 o                         
 -15   4   8          0.06         39.07        20.19 o                         
 -14   4   8        107.55        146.02        29.20 o                         
 -13   4   8        121.93        102.74        28.91 o                         
 -12   4   8        122.02        131.30        25.61 o                         
 -11   4   8          4.80         -2.65        12.44 o                         
 -10   4   8         38.63         25.64        10.83 o                         
  -9   4   8          4.09          9.35         8.72 o                         
  -8   4   8         89.32        101.66        15.96 o                         
  -7   4   8         39.65         30.09        12.27 o                         
  -6   4   8          8.02          7.53         6.88 o                         
  -5   4   8         51.39         52.41        13.17 o                         
  -4   4   8          7.39         12.92         8.00 o                         
  -3   4   8        191.24        167.25        17.51 o                         
  -2   4   8        264.43        262.85        22.63 o                         
  -1   4   8          3.85          2.85         7.21 o                         
   0   4   8         59.52         39.01        12.07 o                         
   1   4   8        396.21        328.93        26.39 o                         
   2   4   8        184.99        125.91        18.36 o                         
   3   4   8        189.91        190.36        22.95 o                         
   4   4   8         25.96         40.71        14.29 o                         
   5   4   8        255.28        263.39        27.94 o                         
   6   4   8          3.79          8.93        11.12 o                         
   7   4   8         28.38         20.25        11.09 o                         
   8   4   8         12.11         16.82        15.13 o                         
   9   4   8        104.96         77.01        24.91 o                         
  10   4   8         16.25         20.97        13.25 o                         
  11   4   8        339.33        309.41        45.45 o                         
  12   4   8        218.11        249.16        42.83 o                         
  13   4   8        166.05        164.81        36.31 o                         
  14   4   8        141.09         60.08        28.11 o                         
  15   4   8         61.17         57.72        25.86 o                         
 -14   5   8          0.20          3.81        13.30 o                         
 -13   5   8          2.22         15.60        14.36 o                         
 -12   5   8        156.27        153.90        25.83 o                         
 -11   5   8        582.11        739.20        49.88 o                         
 -10   5   8        337.40        426.58        32.20 o                         
  -9   5   8        130.86        141.19        19.48 o                         
  -8   5   8         20.80         17.64        10.07 o                         
  -7   5   8        234.15        237.82        23.84 o                         
  -6   5   8        207.45        213.57        32.70 o                         
  -5   5   8         18.47         10.57        12.72 o                         
  -4   5   8          4.64          6.10         8.65 o                         
  -3   5   8          1.87          1.50         7.67 o                         
  -2   5   8        121.46        122.91        17.45 o                         
  -1   5   8       1712.75       1616.26        67.27 o                         
   0   5   8        138.04        118.94        16.14 o                         
   1   5   8         21.71          7.83         9.78 o                         
   2   5   8        219.97        185.10        27.85 o                         
   3   5   8        731.31        650.30        38.42 o                         
   4   5   8       1124.21       1022.90        54.33 o                         
   5   5   8        362.03        362.88        32.99 o                         
   6   5   8          3.59         14.13        10.26 o                         
   7   5   8         72.86         83.22        17.17 o                         
   8   5   8         22.55         32.07        11.93 o                         
   9   5   8          3.36         23.75        12.95 o                         
  10   5   8         92.95        101.75        22.81 o                         
  11   5   8         34.64         40.63        15.34 o                         
  12   5   8         75.52         63.52        20.50 o                         
  13   5   8        240.98        222.44        34.54 o                         
  14   5   8         26.42         77.32        26.77 o                         
 -13   6   8        279.49        324.09        34.12 o                         
 -12   6   8         94.55        131.23        23.09 o                         
 -11   6   8          1.36         22.97        14.65 o                         
 -10   6   8        222.81        232.70        24.48 o                         
  -9   6   8        314.68        374.52        31.42 o                         
  -8   6   8         87.04         91.21        15.02 o                         
  -7   6   8         13.64         12.91         9.92 o                         
  -6   6   8        387.51        459.61        37.11 o                         
  -5   6   8         35.26         30.54        12.74 o                         
  -4   6   8         11.88         -1.03        11.17 o                         
  -3   6   8        284.56        283.99        20.46 o                         
  -2   6   8         68.53         64.34        12.89 o                         
  -1   6   8         44.97         58.15        11.83 o                         
   0   6   8        270.03        261.92        23.24 o                         
   1   6   8         80.19         93.12        13.73 o                         
   2   6   8         79.74         62.06        10.94 o                         
   3   6   8         36.95         20.14        15.85 o                         
   4   6   8         15.99         21.24         9.14 o                         
   5   6   8        322.96        324.40        28.54 o                         
   6   6   8        858.06        774.89        53.82 o                         
   7   6   8         69.69         55.09        15.18 o                         
   8   6   8          0.13          9.01        12.85 o                         
   9   6   8         18.01         17.16        11.28 o                         
  10   6   8        185.68        185.55        32.15 o                         
  11   6   8          3.71         37.24        16.78 o                         
  12   6   8         80.45        108.12        29.17 o                         
  13   6   8          9.57         18.42        14.74 o                         
 -12   7   8          6.30         -2.23        19.27 o                         
 -11   7   8        245.25        356.25        36.01 o                         
 -10   7   8         67.07         80.18        15.78 o                         
  -9   7   8         19.57          2.17        13.36 o                         
  -8   7   8          5.87         28.01        10.63 o                         
  -7   7   8          9.49          8.67        12.57 o                         
  -6   7   8         20.89         28.28         9.20 o                         
  -5   7   8        193.56        213.96        22.81 o                         
  -4   7   8          2.54          6.93        10.01 o                         
  -3   7   8         63.02         68.18        15.25 o                         
  -2   7   8          0.57          3.73        12.84 o                         
  -1   7   8         75.75         79.51        17.30 o                         
   0   7   8         86.42         64.07        15.95 o                         
   1   7   8         17.05         -6.18         9.18 o                         
   2   7   8        277.84        267.76        29.19 o                         
   3   7   8         15.57          8.81        14.86 o                         
   4   7   8         34.48         17.07        11.29 o                         
   5   7   8         47.43         48.48        11.41 o                         
   6   7   8          1.02         -0.03         8.31 o                         
   7   7   8         86.84         73.65        16.67 o                         
   8   7   8          9.69         30.53        12.45 o                         
   9   7   8         14.03         27.37        16.06 o                         
  10   7   8         55.49         53.95        17.31 o                         
  11   7   8          7.60         20.35        20.21 o                         
  12   7   8          8.19         44.80        20.50 o                         
 -10   8   8        572.46        729.77        46.91 o                         
  -9   8   8        180.68        233.07        26.47 o                         
  -8   8   8        214.43        250.31        27.41 o                         
  -7   8   8         12.94         21.49         9.85 o                         
  -6   8   8        103.66        113.27        18.43 o                         
  -5   8   8        135.22        139.73        26.52 o                         
  -4   8   8          2.47         33.99        17.21 o                         
  -3   8   8        534.82        622.17        56.14 o                         
  -2   8   8        533.46        529.15        55.86 o                         
  -1   8   8         29.63         21.16        12.07 o                         
   0   8   8         44.75         60.61        18.87 o                         
   1   8   8         11.30         12.04         9.88 o                         
   2   8   8         85.15         62.35        23.43 o                         
   3   8   8         83.48         95.36        18.59 o                         
   4   8   8          2.51          3.18        12.59 o                         
   5   8   8        247.43        271.12        31.42 o                         
   6   8   8        213.30        195.67        25.07 o                         
   7   8   8        102.97        148.91        22.32 o                         
   8   8   8         31.32         31.79        12.67 o                         
   9   8   8        224.36        191.31        28.01 o                         
  10   8   8          2.82         30.49        16.72 o                         
  -8   9   8         71.80         78.33        16.09 o                         
  -7   9   8         36.18         67.49        19.62 o                         
  -6   9   8         53.85         69.81        21.64 o                         
  -5   9   8          2.26          3.46        18.42 o                         
  -4   9   8          3.01          3.11        13.75 o                         
  -3   9   8         48.73         37.37        21.63 o                         
  -2   9   8          2.04          9.04        13.98 o                         
  -1   9   8         53.14         64.07        20.14 o                         
   0   9   8         14.02         30.88        14.42 o                         
   1   9   8         56.09         32.11        14.35 o                         
   2   9   8          3.18         14.88        16.38 o                         
   3   9   8        145.24        133.20        24.48 o                         
   4   9   8          5.74         -5.26        12.65 o                         
   5   9   8         48.66         24.68        14.08 o                         
   6   9   8          4.40         20.05        24.16 o                         
   7   9   8        161.93        171.74        24.26 o                         
   8   9   8         83.97         83.47        18.40 o                         
  -4  10   8          7.10         -6.08        24.94 o                         
  -3  10   8        175.20        219.54        44.09 o                         
  -2  10   8          8.19         14.30        18.39 o                         
  -1  10   8         18.93         47.40        16.01 o                         
   0  10   8         18.97          9.89        15.95 o                         
   1  10   8          0.86         14.40        11.43 o                         
   2  10   8          4.57         -4.49        13.41 o                         
   3  10   8         60.63         55.25        18.56 o                         
   4  10   8         34.57         39.34        20.22 o                         
 -15   1   9        122.80        196.37        32.93 o                         
 -14   1   9        685.03        919.85        56.85 o                         
 -13   1   9         26.64         54.44        14.81 o                         
 -12   1   9        170.79        253.59        29.30 o                         
 -11   1   9         58.25         49.53        14.12 o                         
 -10   1   9        192.69        221.25        26.72 o                         
  -9   1   9        154.94        161.53        24.16 o                         
  -8   1   9        360.88        331.36        31.86 o                         
  -7   1   9         49.99         39.76        11.81 o                         
  -6   1   9        106.03        114.26        16.22 o                         
  -5   1   9         39.60         17.85         6.77 o                         
  -4   1   9        588.51        547.31        30.88 o                         
  -3   1   9         58.98         40.34         9.95 o                         
  -2   1   9        106.67        109.60        15.79 o                         
  -1   1   9         14.97         18.15         9.87 o                         
   0   1   9        758.63        783.02        43.41 o                         
   1   1   9         22.48         24.17        10.22 o                         
   2   1   9         98.31        112.38        17.07 o                         
   3   1   9         70.25         54.56        16.51 o                         
   4   1   9        184.36        175.65        27.29 o                         
   5   1   9        490.62        514.96        52.84 o                         
   6   1   9         82.25        109.69        26.09 o                         
   7   1   9        631.96        814.27        69.20 o                         
   8   1   9        174.16        222.68        38.00 o                         
   9   1   9        116.05        126.50        30.60 o                         
  10   1   9        196.27        251.79        44.02 o                         
  11   1   9        642.01        734.33        72.54 o                         
  12   1   9         22.18         84.85        29.17 o                         
  13   1   9        237.23        231.44        42.47 o                         
  14   1   9          1.91         26.57        26.25 o                         
  15   1   9          9.03         56.91        25.83 o                         
 -14   2   9          7.01         21.05        24.84 o                         
 -13   2   9         61.76         82.23        22.21 o                         
 -12   2   9        385.26        430.80        38.19 o                         
 -11   2   9          3.27         14.31        12.95 o                         
 -10   2   9         10.81         11.88        13.01 o                         
  -9   2   9         57.45         37.32        13.58 o                         
  -8   2   9        149.95        186.95        24.18 o                         
  -7   2   9         82.91         73.45        14.54 o                         
  -6   2   9        852.41        832.17        41.06 o                         
  -5   2   9        309.24        332.20        29.15 o                         
  -4   2   9        794.98        756.01        39.81 o                         
  -3   2   9         70.66         55.77        10.55 o                         
  -2   2   9        673.68        635.89        66.11 o                         
  -1   2   9        501.58        467.58        33.36 o                         
   0   2   9        172.53        168.85        21.37 o                         
   1   2   9        301.28        283.24        31.90 o                         
   2   2   9        108.24        146.73        24.52 o                         
   3   2   9          4.07          3.46        11.14 o                         
   4   2   9         88.87         92.05        20.18 o                         
   5   2   9        464.53        498.72        44.50 o                         
   6   2   9         52.71         76.34        22.68 o                         
   7   2   9        130.92        127.18        30.75 o                         
   8   2   9         99.99        110.15        27.36 o                         
   9   2   9        255.25        259.76        42.44 o                         
  10   2   9        175.91        131.03        30.93 o                         
  11   2   9         20.15         30.11        19.55 o                         
  12   2   9          1.06         34.60        49.69 o                         
  13   2   9       1101.26       1110.32        91.01 o                         
  14   2   9        266.67        280.09        48.66 o                         
 -14   3   9         13.39          6.76        15.81 o                         
 -13   3   9          2.73         21.08        21.56 o                         
 -12   3   9         11.52          3.94        16.64 o                         
 -11   3   9         45.79         32.19        17.65 o                         
 -10   3   9          0.76          8.41        13.09 o                         
  -9   3   9          5.80          7.56        10.82 o                         
  -8   3   9        290.42        356.96        33.05 o                         
  -7   3   9         37.72         59.96        12.85 o                         
  -6   3   9        106.33        108.55        19.67 o                         
  -5   3   9         74.12         78.55        15.65 o                         
  -4   3   9        431.17        418.35        32.65 o                         
  -3   3   9         65.46         64.70        11.39 o                         
  -2   3   9         31.39         14.53        11.92 o                         
  -1   3   9        177.48        150.78        22.55 o                         
   0   3   9          0.59          7.09        10.08 o                         
   1   3   9        350.69        331.06        30.10 o                         
   2   3   9         15.36         11.37         7.87 o                         
   3   3   9         68.32         67.95        15.06 o                         
   4   3   9        147.09        140.14        24.05 o                         
   5   3   9          0.01         12.89        14.18 o                         
   6   3   9         40.98         41.51        15.70 o                         
   7   3   9         14.91         -3.54        11.59 o                         
   8   3   9        307.99        324.88        46.20 o                         
   9   3   9          9.20          2.70        24.15 o                         
  10   3   9         33.56         36.14        20.02 o                         
  11   3   9         43.14         54.91        36.32 o                         
  12   3   9         22.78         57.99        24.79 o                         
  13   3   9         13.16         27.83        25.39 o                         
  14   3   9        321.46        291.27        48.44 o                         
 -13   4   9        181.37        215.93        33.74 o                         
 -12   4   9         16.10         34.75        14.62 o                         
 -11   4   9          3.27         19.51        15.38 o                         
 -10   4   9        120.39        132.41        25.90 o                         
  -9   4   9        461.71        437.53        44.32 o                         
  -8   4   9        324.81        349.72        26.40 o                         
  -7   4   9        108.19        109.93        15.49 o                         
  -6   4   9         25.13         35.39         9.51 o                         
  -5   4   9        645.87        644.87        47.55 o                         
  -4   4   9        104.30         87.19        17.74 o                         
  -3   4   9        338.48        322.57        25.41 o                         
  -2   4   9         34.50         24.46         9.60 o                         
  -1   4   9         96.33         61.51        12.12 o                         
   0   4   9        308.92        287.44        27.75 o                         
   1   4   9          5.72        -10.07        10.07 o                         
   2   4   9        202.96        185.11        23.76 o                         
   3   4   9        120.56        119.24        19.52 o                         
   4   4   9          2.50         -2.03         9.86 o                         
   5   4   9         42.61         51.63        15.11 o                         
   6   4   9        323.27        278.40        30.78 o                         
   7   4   9         62.91         92.86        19.59 o                         
   8   4   9        208.06        191.01        30.47 o                         
   9   4   9         13.21         22.21        29.16 o                         
  10   4   9          8.31         27.44        18.24 o                         
  11   4   9         15.99         36.33        18.35 o                         
  12   4   9          2.70         15.84        50.87 o                         
  13   4   9        209.00        288.52        48.45 o                         
 -12   5   9          2.99         30.25        21.40 o                         
 -11   5   9          6.23          7.39        13.12 o                         
 -10   5   9          4.48         -8.83         9.90 o                         
  -9   5   9         34.87         40.99        15.87 o                         
  -8   5   9         78.20        117.32        18.01 o                         
  -7   5   9        246.15        249.99        25.08 o                         
  -6   5   9        321.20        364.10        30.42 o                         
  -5   5   9          4.95          9.97        14.46 o                         
  -4   5   9         51.23         28.40        11.91 o                         
  -3   5   9          0.32        -10.89        11.49 o                         
  -2   5   9         74.97         73.06        12.69 o                         
  -1   5   9        480.71        472.88        31.53 o                         
   0   5   9       1260.68       1202.22        56.43 o                         
   1   5   9         13.62         18.31        10.61 o                         
   2   5   9        125.40         88.10        17.15 o                         
   3   5   9        139.97        132.71        21.16 o                         
   4   5   9         27.13         21.02        18.44 o                         
   5   5   9        109.73         95.49        18.97 o                         
   6   5   9         24.70         19.23        13.65 o                         
   7   5   9        153.18        151.14        23.87 o                         
   8   5   9        537.14        480.61        47.31 o                         
   9   5   9          0.33         11.01        12.11 o                         
  10   5   9         29.39         14.00        16.51 o                         
  11   5   9          2.03        -14.62        14.62 o                         
  12   5   9        101.67         90.53        27.93 o                         
 -11   6   9         22.18         42.48        17.39 o                         
 -10   6   9        107.20        170.75        27.26 o                         
  -9   6   9         89.06        120.86        19.88 o                         
  -8   6   9          0.97          9.99        10.43 o                         
  -7   6   9          4.88         -5.09         9.45 o                         
  -6   6   9        111.82        126.77        19.43 o                         
  -5   6   9         91.03        107.82        19.82 o                         
  -4   6   9          6.40          3.69        12.48 o                         
  -3   6   9         13.41          9.80         8.84 o                         
  -2   6   9         51.37         60.01        15.41 o                         
  -1   6   9        230.38        217.12        21.91 o                         
   0   6   9         30.41         23.88        10.15 o                         
   1   6   9        495.14        457.14        31.86 o                         
   2   6   9        162.94        148.18        19.71 o                         
   3   6   9        140.10        128.29        19.51 o                         
   4   6   9        569.15        506.08        42.56 o                         
   5   6   9         52.40         77.25        18.66 o                         
   6   6   9        158.87        137.13        23.72 o                         
   7   6   9        106.80         99.04        22.12 o                         
   8   6   9         26.06         35.86        19.05 o                         
   9   6   9          2.85         26.71        18.77 o                         
  10   6   9         13.37         35.57        17.96 o                         
  11   6   9         12.39         30.97        16.63 o                         
 -10   7   9         91.12        112.23        21.73 o                         
  -9   7   9         57.71        105.04        20.19 o                         
  -8   7   9         11.96         18.44        12.67 o                         
  -7   7   9        300.11        336.19        30.69 o                         
  -6   7   9         37.94         48.27        14.83 o                         
  -5   7   9         31.82          8.28        11.44 o                         
  -4   7   9          2.42          6.65        12.86 o                         
  -3   7   9        548.98        594.78        57.75 o                         
  -2   7   9          4.90          9.14        14.08 o                         
  -1   7   9        250.47        294.86        48.45 o                         
   0   7   9         30.47         43.87        15.30 o                         
   1   7   9        227.55        205.87        26.77 o                         
   2   7   9         14.85         18.36        10.53 o                         
   3   7   9        141.77        152.16        23.67 o                         
   4   7   9         97.40         99.14        18.28 o                         
   5   7   9         89.85         79.42        16.88 o                         
   6   7   9         11.62         14.58        12.28 o                         
   7   7   9         11.72         24.29        13.87 o                         
   8   7   9         47.27         50.47        16.40 o                         
   9   7   9         14.20          7.63        19.22 o                         
  10   7   9          0.08         -0.37        18.02 o                         
  -8   8   9         13.43         17.44        13.04 o                         
  -7   8   9         20.55         35.70        15.73 o                         
  -6   8   9         11.88         27.13        27.42 o                         
  -5   8   9         46.34         83.11        24.54 o                         
  -4   8   9         36.58         54.21        19.54 o                         
  -3   8   9          9.32         33.50        19.36 o                         
  -2   8   9         32.89         58.40        20.56 o                         
  -1   8   9         55.86         54.21        14.93 o                         
   0   8   9         16.74          9.28        17.69 o                         
   1   8   9        146.13        134.39        20.92 o                         
   2   8   9          0.47         21.45        13.24 o                         
   3   8   9          1.57         -3.55        11.13 o                         
   4   8   9         87.31         98.37        20.72 o                         
   5   8   9        376.53        313.25        33.43 o                         
   6   8   9         36.08         40.87        14.60 o                         
   7   8   9          5.75         27.81        18.26 o                         
   8   8   9          7.79         17.17        12.41 o                         
  -4   9   9          2.01         31.07        18.51 o                         
  -3   9   9         62.52        145.45        30.31 o                         
  -2   9   9         10.53         15.89        16.56 o                         
  -1   9   9        135.23        169.35        33.90 o                         
   0   9   9        187.94        198.47        29.60 o                         
   1   9   9         28.52         51.66        17.11 o                         
   2   9   9         33.28          5.29        22.06 o                         
   3   9   9         43.24         70.88        20.06 o                         
   4   9   9        119.03        148.46        25.63 o                         
 -13   0  10         15.92         44.12        25.76 o                         
 -12   0  10        241.33        293.53        45.97 o                         
 -11   0  10        410.15        500.65        60.77 o                         
 -10   0  10         42.06         85.25        29.55 o                         
  -9   0  10        263.20        324.03        47.10 o                         
  -8   0  10        182.86        225.03        71.64 o                         
  -7   0  10          0.26          7.20        17.78 o                         
  -6   0  10         96.25        109.76        29.04 o                         
  -5   0  10         37.84         47.17        19.81 o                         
  -4   0  10        490.59        504.33        48.57 o                         
  -3   0  10        102.08         96.22        21.73 o                         
  -2   0  10        226.54        233.67        35.19 o                         
  -1   0  10         33.36         23.07        24.57 o                         
   0   0  10         41.56         55.81        18.97 o                         
   1   0  10          6.79         27.67        20.35 o                         
   2   0  10        745.36        710.52        65.49 o                         
   3   0  10        895.15        903.35        74.86 o                         
   4   0  10        715.47        661.86        87.27 o                         
   5   0  10         19.06         18.61        16.17 o                         
   6   0  10        137.37        125.12        44.19 o                         
   7   0  10          5.02          2.64        16.72 o                         
   8   0  10        184.59        187.47        50.58 o                         
   9   0  10        157.48        189.93        52.83 o                         
  10   0  10         17.23         53.63        33.12 o                         
  11   0  10        117.28        194.75        60.70 o                         
  12   0  10        420.57        590.55        98.66 o                         
  13   0  10        807.65        951.55       126.20 o                         
 -13   1  10         83.64        129.31        24.40 o                         
 -12   1  10         34.94         44.68        15.69 o                         
 -11   1  10          1.52         24.17        13.27 o                         
 -10   1  10         18.37         12.51        14.38 o                         
  -9   1  10         22.91         42.29        13.49 o                         
  -8   1  10        469.11        529.30        42.39 o                         
  -7   1  10        330.04        343.13        33.50 o                         
  -6   1  10         97.18         81.99        17.61 o                         
  -5   1  10         68.57         64.49        13.70 o                         
  -4   1  10        128.71        119.33        16.41 o                         
  -3   1  10         40.21         23.08         9.62 o                         
  -2   1  10         59.78         36.60        10.87 o                         
  -1   1  10         50.19         45.40        11.38 o                         
   0   1  10         12.76         23.06        13.85 o                         
   1   1  10         38.68         52.27        14.70 o                         
   2   1  10         14.26         30.81        19.03 o                         
   3   1  10         16.65         29.43        12.72 o                         
   4   1  10          2.54         26.43        13.90 o                         
   5   1  10         72.59         63.75        26.04 o                         
   6   1  10         68.64         52.28        18.28 o                         
   7   1  10        141.04        204.77        37.81 o                         
   8   1  10         39.10         76.44        29.42 o                         
   9   1  10         45.62         31.92        20.65 o                         
  10   1  10          2.24         40.64        21.11 o                         
  11   1  10          0.65         18.10        22.37 o                         
  12   1  10         12.12         45.77        25.34 o                         
  13   1  10        492.81        559.68        68.44 o                         
 -12   2  10         53.07         39.69        15.57 o                         
 -11   2  10         42.17         37.70        14.89 o                         
 -10   2  10          1.34         -9.42        12.94 o                         
  -9   2  10         48.28         55.30        17.44 o                         
  -8   2  10        256.43        315.15        32.88 o                         
  -7   2  10          0.08          5.94        12.08 o                         
  -6   2  10        495.42        553.17        36.28 o                         
  -5   2  10        507.31        567.79        40.33 o                         
  -4   2  10         78.40         73.29        16.17 o                         
  -3   2  10        472.90        494.61        31.66 o                         
  -2   2  10        190.74        148.89        20.24 o                         
  -1   2  10        366.31        358.50        31.07 o                         
   0   2  10         45.70         27.67        12.03 o                         
   1   2  10          6.50         -9.94         9.94 o                         
   2   2  10          0.48         -4.06        10.48 o                         
   3   2  10         13.19          5.83        13.55 o                         
   4   2  10         11.05          8.01        12.29 o                         
   5   2  10         25.79         18.86        14.20 o                         
   6   2  10        181.49        188.33        33.22 o                         
   7   2  10          9.29         10.21        43.87 o                         
   8   2  10        152.86        178.53        43.95 o                         
   9   2  10          7.00         31.68        19.96 o                         
  10   2  10          9.03         36.01        19.22 o                         
  11   2  10          5.97         60.42        25.49 o                         
  12   2  10        111.14         92.75        29.30 o                         
 -12   3  10          3.21         36.86        15.47 o                         
 -11   3  10         89.46        114.06        27.47 o                         
 -10   3  10        368.17        337.91        41.36 o                         
  -9   3  10         19.14         34.33        13.30 o                         
  -8   3  10        126.67        148.36        22.96 o                         
  -7   3  10          0.21          4.40         9.71 o                         
  -6   3  10          8.70         14.78        10.82 o                         
  -5   3  10        173.11        176.16        23.64 o                         
  -4   3  10        184.85        200.09        24.83 o                         
  -3   3  10        470.18        507.23        38.71 o                         
  -2   3  10         17.29          2.02        10.22 o                         
  -1   3  10        794.72        799.06        51.91 o                         
   0   3  10        160.92        157.60        24.64 o                         
   1   3  10        550.25        507.23        44.15 o                         
   2   3  10         66.36         56.20        16.74 o                         
   3   3  10        130.19         99.60        22.99 o                         
   4   3  10        351.19        326.35        36.36 o                         
   5   3  10         81.04         86.54        21.16 o                         
   6   3  10          0.20         10.28        11.21 o                         
   7   3  10        150.51        112.58        28.00 o                         
   8   3  10         50.82         41.64        20.47 o                         
   9   3  10         43.53         54.44        22.11 o                         
  10   3  10          0.55          6.70        20.16 o                         
  11   3  10        473.22        443.52        56.51 o                         
  12   3  10          3.69         37.52        20.17 o                         
 -11   4  10        168.08        207.33        33.44 o                         
 -10   4  10         16.21         20.00        15.52 o                         
  -9   4  10         40.46         42.84        18.22 o                         
  -8   4  10         35.65         62.36        19.95 o                         
  -7   4  10         59.36         45.17        23.47 o                         
  -6   4  10        358.29        407.25        36.86 o                         
  -5   4  10         23.86         24.28        11.40 o                         
  -4   4  10        289.19        291.68        30.22 o                         
  -3   4  10        107.21         90.61        17.71 o                         
  -2   4  10         34.54         28.20         9.56 o                         
  -1   4  10        372.44        339.07        27.42 o                         
   0   4  10         54.03         47.77        13.50 o                         
   1   4  10        438.57        400.29        35.38 o                         
   2   4  10         46.38         31.09        13.49 o                         
   3   4  10        860.81        820.85        55.01 o                         
   4   4  10         23.43         29.15        19.62 o                         
   5   4  10         60.72         53.83        19.09 o                         
   6   4  10         92.70         98.83        24.92 o                         
   7   4  10         18.30         25.13        14.09 o                         
   8   4  10         52.12         49.81        20.71 o                         
   9   4  10          9.28         23.53        30.03 o                         
  10   4  10        127.48        101.46        26.00 o                         
  11   4  10          8.46         51.47        20.94 o                         
 -10   5  10          3.81         16.92        17.43 o                         
  -9   5  10         51.87         50.80        19.36 o                         
  -8   5  10         96.75        104.17        21.66 o                         
  -7   5  10        310.01        331.87        31.05 o                         
  -6   5  10        114.16        134.00        18.57 o                         
  -5   5  10         21.29         32.46        13.41 o                         
  -4   5  10         21.56         45.21        16.38 o                         
  -3   5  10        185.98        179.32        25.77 o                         
  -2   5  10        160.26        155.43        19.13 o                         
  -1   5  10         61.54         26.59        10.14 o                         
   0   5  10        132.44        116.14        17.19 o                         
   1   5  10        216.92        180.14        25.18 o                         
   2   5  10         70.81         53.27        15.92 o                         
   3   5  10        169.58        154.17        23.46 o                         
   4   5  10        392.82        456.24        40.09 o                         
   5   5  10         26.42         38.04        14.18 o                         
   6   5  10        276.77        245.63        30.80 o                         
   7   5  10         57.57         70.07        18.37 o                         
   8   5  10        205.41        209.27        33.49 o                         
   9   5  10        181.29        161.02        34.85 o                         
  10   5  10          0.03         44.84        22.70 o                         
  -9   6  10        185.34        244.12        32.23 o                         
  -8   6  10        313.83        389.94        39.71 o                         
  -7   6  10         17.08         21.27        11.84 o                         
  -6   6  10         26.54         15.55        11.84 o                         
  -5   6  10         26.63         21.56        15.02 o                         
  -4   6  10         36.75         36.98        17.48 o                         
  -3   6  10         70.05         54.88        19.92 o                         
  -2   6  10          0.17        -14.10        18.63 o                         
  -1   6  10        270.47        250.50        38.63 o                         
   0   6  10         37.05         12.06        13.60 o                         
   1   6  10          6.30          7.78         9.81 o                         
   2   6  10        345.92        284.84        30.20 o                         
   3   6  10         94.32        123.43        24.12 o                         
   4   6  10         70.63         73.70        17.83 o                         
   5   6  10        176.27        169.63        25.88 o                         
   6   6  10        664.14        616.04        48.20 o                         
   7   6  10         60.39         71.64        20.66 o                         
   8   6  10          0.64          8.64        13.15 o                         
   9   6  10         30.43         53.37        20.96 o                         
  -7   7  10          0.92         12.58        14.47 o                         
  -6   7  10         73.60         89.04        22.52 o                         
  -5   7  10         80.89         97.98        32.35 o                         
  -4   7  10         10.63         33.12        23.96 o                         
  -3   7  10         31.31         52.61        20.44 o                         
  -2   7  10          3.06        -19.36        19.36 o                         
  -1   7  10         17.83         -4.24        12.96 o                         
   0   7  10        169.56        198.90        33.61 o                         
   1   7  10         86.12         99.56        22.70 o                         
   2   7  10         22.27         49.40        12.61 o                         
   3   7  10         45.27         66.47        15.49 o                         
   4   7  10          1.74          8.85        18.24 o                         
   5   7  10        154.43        153.21        26.16 o                         
   6   7  10         86.43         74.34        18.14 o                         
  -3   8  10          0.93         53.48        19.58 o                         
  -2   8  10         53.29         79.87        27.10 o                         
  -1   8  10         51.93         34.48        24.58 o                         
   0   8  10          0.29         14.00        17.18 o                         
   1   8  10         12.34         27.98        19.16 o                         
   2   8  10         89.51        104.53        22.22 o                         
 -10   1  11          0.19         -8.45        13.43 o                         
  -9   1  11         20.03         29.38        16.25 o                         
  -8   1  11         14.37         27.09        13.63 o                         
  -7   1  11         62.48        105.72        21.54 o                         
  -6   1  11          1.41          4.39        13.40 o                         
  -5   1  11        323.44        361.47        37.03 o                         
  -4   1  11          0.23         -3.95        13.33 o                         
  -3   1  11        307.59        373.34        39.83 o                         
  -2   1  11          2.79          7.70        12.62 o                         
  -1   1  11         49.80         59.48        11.61 o                         
   0   1  11        508.37        529.16        41.10 o                         
   1   1  11        523.77        521.11        41.06 o                         
   2   1  11         18.58         18.59        12.80 o                         
   3   1  11         27.90         20.07        13.17 o                         
   4   1  11         25.47         42.85        17.69 o                         
   5   1  11        254.59        225.36        39.67 o                         
   6   1  11         10.59         10.95        18.81 o                         
   7   1  11        288.28        319.04        50.12 o                         
   8   1  11         94.51        117.22        31.11 o                         
   9   1  11         28.64         34.98        22.18 o                         
  10   1  11          5.49         38.94        21.68 o                         
 -10   2  11         76.37        148.42        24.45 o                         
  -9   2  11          1.38         17.28        13.62 o                         
  -8   2  11         33.32         51.94        14.93 o                         
  -7   2  11         98.30        120.36        22.18 o                         
  -6   2  11        138.87        148.13        23.99 o                         
  -5   2  11        124.80        103.51        21.07 o                         
  -4   2  11         45.11         50.85        12.85 o                         
  -3   2  11         33.46         11.91        10.98 o                         
  -2   2  11         46.64         31.60        17.58 o                         
  -1   2  11        497.92        459.52        37.78 o                         
   0   2  11        344.18        344.23        36.14 o                         
   1   2  11         10.19         12.78        14.19 o                         
   2   2  11        106.18        107.35        21.79 o                         
   3   2  11          2.88        -16.85        18.18 o                         
   4   2  11         10.20          8.45        10.99 o                         
   5   2  11         28.17         15.09        12.98 o                         
   6   2  11          0.56         30.07        21.43 o                         
   7   2  11          0.39         -4.27        14.60 o                         
   8   2  11          3.89         25.51        19.44 o                         
   9   2  11         19.87         47.62        21.08 o                         
  10   2  11        328.94        479.78        61.23 o                         
  -9   3  11         18.22         31.53        14.53 o                         
  -8   3  11          0.02          2.50        12.61 o                         
  -7   3  11         25.88          9.51        15.09 o                         
  -6   3  11          9.40          5.12        12.23 o                         
  -5   3  11          0.99         29.98        14.24 o                         
  -4   3  11         20.29         28.06        12.71 o                         
  -3   3  11          3.68          7.20        11.88 o                         
  -2   3  11        325.38        323.58        37.29 o                         
  -1   3  11        106.64        153.56        33.66 o                         
   0   3  11         11.17         29.54        16.39 o                         
   1   3  11          8.03         12.31        19.98 o                         
   2   3  11         11.27          9.48        20.83 o                         
   3   3  11          1.47          9.74        11.67 o                         
   4   3  11          6.94         17.75        12.93 o                         
   5   3  11          6.73         -4.88        10.50 o                         
   6   3  11          2.40         11.43        40.02 o                         
   7   3  11         35.45         59.29        22.34 o                         
   8   3  11          3.60         28.58        19.89 o                         
   9   3  11          5.28         26.60        35.55 o                         
  -8   4  11         22.87          0.46        14.24 o                         
  -7   4  11         12.64         20.72        27.19 o                         
  -6   4  11         55.92         12.83        18.69 o                         
  -5   4  11        656.20        732.11        56.35 o                         
  -4   4  11        155.07        159.85        27.72 o                         
  -3   4  11        127.82         97.54        23.23 o                         
  -2   4  11         96.48        113.15        22.93 o                         
  -1   4  11        109.71         76.66        20.66 o                         
   0   4  11        238.95        272.47        35.37 o                         
   1   4  11          0.89         35.93        15.52 o                         
   2   4  11       1011.82        991.70        65.14 o                         
   3   4  11         44.70         38.69        26.39 o                         
   4   4  11         78.87        104.38        23.77 o                         
   5   4  11        106.35        129.19        27.32 o                         
   6   4  11        154.02        140.79        26.71 o                         
   7   4  11        285.26        334.21        50.33 o                         
   8   4  11         30.59         65.00        23.08 o                         
  -7   5  11         52.98         94.21        25.53 o                         
  -6   5  11         20.05          4.60        13.81 o                         
  -5   5  11        104.22         88.10        24.74 o                         
  -4   5  11         33.36         47.84        14.58 o                         
  -3   5  11         36.86         45.05        15.01 o                         
  -2   5  11          2.32         -3.73        12.43 o                         
  -1   5  11         24.87         27.32        11.66 o                         
   0   5  11        334.34        337.61        36.10 o                         
   1   5  11          5.59         14.32        12.91 o                         
   2   5  11         51.22         27.68        14.22 o                         
   3   5  11         20.22         16.78        10.51 o                         
   4   5  11        138.54         90.46        22.19 o                         
   5   5  11         63.42        100.68        26.18 o                         
   6   5  11        250.73        245.48        35.99 o                         
   7   5  11         28.03         31.62        17.13 o                         
  -4   6  11         14.68         11.24        18.32 o                         
  -3   6  11         42.14         35.57        21.26 o                         
  -2   6  11        110.74        128.67        45.69 o                         
  -1   6  11          8.76         34.50        16.08 o                         
   0   6  11          3.97          7.44        12.55 o                         
   1   6  11         61.04         66.50        23.40 o                         
   2   6  11         20.44         50.60        21.76 o                         
   3   6  11          0.12         34.57        19.26 o                         
   4   6  11         12.54         25.56        16.43 o                         
  -7   0  12         19.61         64.75        33.81 o                         
  -6   0  12        190.53        255.14        45.86 o                         
  -5   0  12        471.71        595.93        70.13 o                         
  -4   0  12        328.48        456.19        61.90 o                         
  -3   0  12        258.09        287.63        75.42 o                         
  -2   0  12        254.56        357.12        80.85 o                         
  -1   0  12        316.77        367.97        49.83 o                         
   0   0  12        147.52        175.19        37.33 o                         
   1   0  12        115.60        176.10        38.06 o                         
   2   0  12          0.04          6.22        26.06 o                         
   3   0  12        112.89         80.26        33.30 o                         
   4   0  12          1.00          8.29        22.79 o                         
   5   0  12          0.03         59.68        36.42 o                         
   6   0  12         20.40        -10.14        22.91 o                         
   7   0  12         35.24         70.67        42.93 o                         
  -6   1  12          2.37         17.29        17.37 o                         
  -5   1  12          3.65        -12.83        12.84 o                         
  -4   1  12          1.07         15.31        16.79 o                         
  -3   1  12         10.63         10.46        13.18 o                         
  -2   1  12          2.11         44.39        28.82 o                         
  -1   1  12          0.82        -14.01        14.01 o                         
   0   1  12         16.17         23.83        14.44 o                         
   1   1  12         42.93         66.17        26.29 o                         
   2   1  12          0.28         18.22        14.19 o                         
   3   1  12         49.65         53.78        16.41 o                         
   4   1  12         39.15         63.55        19.39 o                         
   5   1  12        226.76        163.99        36.63 o                         
   6   1  12         56.11         80.37        27.35 o                         
  -6   2  12         54.81         48.80        18.01 o                         
  -5   2  12          0.60         -3.91        12.08 o                         
  -4   2  12         16.45         17.96        15.28 o                         
  -3   2  12         17.17         32.81        28.62 o                         
  -2   2  12        218.24        191.50        26.04 o                         
  -1   2  12         53.78         27.95        31.90 o                         
   0   2  12          0.41          7.68        47.18 o                         
   1   2  12         77.22         88.02        22.68 o                         
   2   2  12         62.27         49.01        18.86 o                         
   3   2  12        107.39        125.42        26.06 o                         
   4   2  12         59.02         50.03        18.73 o                         
   5   2  12         17.19        -16.41        16.41 o                         
   6   2  12        144.65        119.10        31.64 o                         
  -5   3  12         91.59         81.45        20.15 o                         
  -4   3  12         11.58         24.65        20.79 o                         
  -3   3  12        298.74        335.40        41.09 o                         
  -2   3  12         80.00         95.82        26.15 o                         
  -1   3  12        618.50        546.97        51.57 o                         
   0   3  12        294.28        305.23        48.07 o                         
   1   3  12         54.48         72.71        24.76 o                         
   2   3  12         75.09         60.35        20.15 o                         
   3   3  12        103.45        106.29        24.94 o                         
   4   3  12         26.54         29.43        13.62 o                         
   5   3  12         74.77         84.49        23.94 o                         
  -2   4  12        327.21        360.96        42.36 o                         
  -1   4  12          7.45         12.23        14.11 o                         
   0   4  12         10.81         39.10        18.54 o                         
   1   4  12        141.90        184.04        42.70 o                         
   2   4  12          2.29         42.92        24.22 o                         
                                                                                
