# Supplementary material for: Selected solid-state behaviour of three di-tert-butyl-substituted N-salicylideneaniline derivatives: temperature-induced phase transitions and chromic behaviour
Source: Acta Crystallogr C Struct Chem. 2021 Sep 29;77(Pt 10):659–67. doi: 10.1107/S2053229621008780 (PMC8491094; doi:10.1107/S2053229621008780)
Supplement: Supplementary file 9 [file c-77-00659-2_100Ksup9.hkl]

data_2_100K                                                                     
_shelx_title ' 11HM026 in P2(1)/c'                                              
_shelx_refln_list_code          4                                               
_shelx_F_calc_maximum      215.84                                               
_exptl_crystal_F_000       736.00                                               
_reflns_d_resolution_high  0.8000                                               
                                                                                
loop_                                                                           
 _space_group_symop_operation_xyz                                               
 'x, y, z'                                                                      
 '-x, y+1/2, -z+1/2'                                                            
 '-x, -y, -z'                                                                   
 'x, -y-1/2, z-1/2'                                                             
                                                                                
_cell_length_a    17.3011                                                       
_cell_length_b    10.6780                                                       
_cell_length_c    10.1200                                                       
_cell_angle_alpha  90.000                                                       
_cell_angle_beta   90.252                                                       
_cell_angle_gamma  90.000                                                       
                                                                                
_shelx_F_squared_multiplier     1.000                                           
                                                                                
loop_                                                                           
 _refln_index_h                                                                 
 _refln_index_k                                                                 
 _refln_index_l                                                                 
 _refln_F_squared_calc                                                          
 _refln_F_squared_meas                                                          
 _refln_F_squared_sigma                                                         
 _refln_observed_status                                                         
   3   0   0       3466.16       3451.87        73.77 o                         
   4   0   0       3131.89       2988.29        61.47 o                         
   5   0   0        245.57        278.24        20.10 o                         
   6   0   0       1834.14       1886.98        76.69 o                         
   7   0   0        189.47        169.31        22.69 o                         
   8   0   0         90.99         89.67        17.72 o                         
   9   0   0        339.02        288.88        31.80 o                         
  10   0   0        878.46        817.53        56.10 o                         
  11   0   0        368.54        352.09        38.07 o                         
  12   0   0        181.85        110.73        44.42 o                         
  13   0   0        650.37        489.40        48.65 o                         
  14   0   0       2076.43       1907.87       178.36 o                         
  15   0   0        675.18        558.86        57.19 o                         
  16   0   0         72.11         57.80        20.05 o                         
  17   0   0        458.07        413.70        53.62 o                         
  18   0   0        399.80        300.82        45.63 o                         
  19   0   0        561.29        511.97        63.62 o                         
  20   0   0        173.15        132.23        58.04 o                         
  21   0   0         41.02         43.08        44.42 o                         
   2   1   0       1210.93       1287.82        29.49 o                         
   3   1   0        322.76        292.97        12.91 o                         
   4   1   0       1616.99       1506.57        29.99 o                         
   5   1   0       1028.10       1060.28        29.88 o                         
   6   1   0        143.46        131.89        13.12 o                         
   7   1   0          1.07          7.80         4.88 o                         
   8   1   0        100.78        107.58        14.26 o                         
   9   1   0          1.22         13.52         9.52 o                         
  10   1   0          3.12          8.57         7.42 o                         
  11   1   0        235.43        244.91        23.21 o                         
  12   1   0        190.41        148.68        19.68 o                         
  13   1   0        233.98        217.41        23.98 o                         
  14   1   0        191.51        147.80        19.91 o                         
  15   1   0        251.58        238.85        26.83 o                         
  16   1   0        219.90        191.52        23.98 o                         
  17   1   0       1911.97       1729.98        77.03 o                         
  18   1   0          0.24         -1.57        11.07 o                         
  19   1   0        701.93        641.24        49.56 o                         
  20   1   0          8.61         37.25        18.62 o                         
  21   1   0         53.37         38.57        26.86 o                         
   0   2   0       1033.10       1466.11        83.70 o                         
   1   2   0       1150.73       1362.88        43.59 o                         
   2   2   0       1407.04       1471.79        70.55 o                         
   3   2   0        983.74        977.47        27.92 o                         
   4   2   0        384.63        389.16        15.56 o                         
   5   2   0        654.79        648.15        23.88 o                         
   6   2   0       2779.70       2952.98        77.94 o                         
   7   2   0       1480.87       1587.93        60.33 o                         
   8   2   0        737.80        710.89        41.40 o                         
   9   2   0        114.41         84.05        16.00 o                         
  10   2   0          8.68         37.21        11.48 o                         
  11   2   0        168.25        147.89        10.80 o                         
  12   2   0        477.12        454.40        31.01 o                         
  13   2   0         33.23         26.94        10.00 o                         
  14   2   0        197.88        170.32        23.51 o                         
  15   2   0          3.65         15.26        11.90 o                         
  16   2   0         52.33         36.77        13.30 o                         
  17   2   0         37.73         18.01         9.88 o                         
  18   2   0        883.68        862.31        57.35 o                         
  19   2   0        472.66        415.51        41.38 o                         
  20   2   0        230.62        211.66        36.49 o                         
  21   2   0        209.02        252.53        89.79 o                         
   1   3   0       5702.56       6846.20       263.76 o                         
   2   3   0       2801.30       2820.49       111.78 o                         
   3   3   0         27.73         10.91         8.78 o                         
   4   3   0          4.82          5.90         3.81 o                         
   5   3   0       6262.79       6494.79       160.78 o                         
   6   3   0        537.80        530.03        29.27 o                         
   7   3   0          0.39         12.48         6.28 o                         
   8   3   0        207.58        181.47        16.44 o                         
   9   3   0       1195.04       1225.03        44.89 o                         
  10   3   0        912.09        949.61        43.98 o                         
  11   3   0         47.52         46.32        12.08 o                         
  12   3   0        607.52        613.18        42.19 o                         
  13   3   0       1305.98       1218.59        61.54 o                         
  14   3   0        554.33        530.98        37.25 o                         
  15   3   0         48.91         42.81        12.83 o                         
  16   3   0         34.55         25.48        13.22 o                         
  17   3   0          0.39         -7.42        10.67 o                         
  18   3   0        262.15        231.97        30.42 o                         
  19   3   0         95.47         93.29        26.48 o                         
  20   3   0          2.36        -15.60        29.83 o                         
  21   3   0         56.96        108.20        52.77 o                         
   0   4   0       1168.28       1577.01       120.33 o                         
   1   4   0       1452.27       1896.61        92.81 o                         
   2   4   0        210.36        236.40        32.14 o                         
   3   4   0        523.72        572.44        46.80 o                         
   4   4   0         15.15          1.29         6.55 o                         
   5   4   0         22.32         31.19         8.60 o                         
   6   4   0       1004.67       1120.01        69.53 o                         
   7   4   0        100.29        102.50        17.70 o                         
   8   4   0        368.32        373.92        23.94 o                         
   9   4   0         80.34         50.66        10.42 o                         
  10   4   0         24.77         29.66         7.65 o                         
  11   4   0        334.01        318.24        31.91 o                         
  12   4   0        389.56        403.89        35.81 o                         
  13   4   0        636.00        601.05        43.73 o                         
  14   4   0        193.32        206.21        24.62 o                         
  15   4   0         60.12         35.44        14.34 o                         
  16   4   0         23.35         38.62        17.14 o                         
  17   4   0         42.43         33.73        10.07 o                         
  18   4   0          0.79          3.63        11.05 o                         
  19   4   0          0.19         28.26        17.39 o                         
  20   4   0         31.20         86.93        27.11 o                         
   1   5   0         17.20         -0.39        19.29 o                         
   2   5   0          7.21         22.14        11.76 o                         
   3   5   0       2695.93       2906.82       121.88 o                         
   4   5   0         69.77         66.06        15.82 o                         
   5   5   0        843.31        817.48        60.71 o                         
   6   5   0       1069.82        998.49        48.43 o                         
   7   5   0       1111.34       1160.88        65.55 o                         
   8   5   0         66.47         34.33        12.99 o                         
   9   5   0        250.09        207.68        22.03 o                         
  10   5   0         34.33         30.94        10.64 o                         
  11   5   0         41.54         36.30        14.24 o                         
  12   5   0         39.69         52.97        14.87 o                         
  13   5   0        133.35        127.76        22.28 o                         
  14   5   0        230.20        228.66        30.38 o                         
  15   5   0         53.07         32.83        12.45 o                         
  16   5   0        787.05        769.31        59.93 o                         
  17   5   0        328.12        362.61        36.55 o                         
  18   5   0         10.60         18.16        21.47 o                         
  19   5   0        164.00        215.08        40.11 o                         
  20   5   0        408.00        443.60        59.43 o                         
   0   6   0       1923.71       2682.35       189.54 o                         
   1   6   0       1299.54       1633.91       104.32 o                         
   2   6   0          4.46          6.46        17.14 o                         
   3   6   0        654.56        599.27        58.29 o                         
   4   6   0         25.83         24.85        11.40 o                         
   5   6   0        139.28        118.90        16.67 o                         
   6   6   0         20.13         25.95         7.06 o                         
   7   6   0        477.13        462.79        44.00 o                         
   8   6   0        793.49        853.11        52.19 o                         
   9   6   0          0.97         -2.37        10.12 o                         
  10   6   0        453.75        524.37        38.81 o                         
  11   6   0        664.25        655.78        50.23 o                         
  12   6   0        477.26        461.01        42.68 o                         
  13   6   0       1378.29       1370.22        76.54 o                         
  14   6   0        898.75        916.06        64.14 o                         
  15   6   0         28.04         38.17        15.52 o                         
  16   6   0          7.68          7.89        13.23 o                         
  17   6   0          0.08         -1.83        16.08 o                         
  18   6   0         35.83          5.25        12.77 o                         
  19   6   0         97.88         78.06        20.93 o                         
   1   7   0        135.38        141.65        33.08 o                         
   2   7   0          1.67         15.17        10.79 o                         
   3   7   0         28.67         -5.67        22.12 o                         
   4   7   0          2.11          7.72        15.65 o                         
   5   7   0        133.01        118.71        17.26 o                         
   6   7   0        177.33        145.93        17.99 o                         
   7   7   0        150.25        167.22        21.11 o                         
   8   7   0          9.79          9.77        12.50 o                         
   9   7   0        203.32        209.14        28.06 o                         
  10   7   0        275.14        231.66        29.90 o                         
  11   7   0          0.44         12.00        11.89 o                         
  12   7   0        606.83        654.26        53.82 o                         
  13   7   0        158.31        140.54        27.40 o                         
  14   7   0        115.77        138.58        28.00 o                         
  15   7   0        297.16        317.68        40.26 o                         
  16   7   0         70.78         67.47        20.90 o                         
  17   7   0         37.63         52.71        33.12 o                         
  18   7   0         13.03          6.25        19.04 o                         
   0   8   0          5.44          7.39        13.73 o                         
   1   8   0         58.10         30.78        18.40 o                         
   2   8   0         36.22         33.05        27.94 o                         
   3   8   0         53.09         45.93        18.35 o                         
   4   8   0          5.10        -24.28        24.28 o                         
   5   8   0        801.72        749.93        63.77 o                         
   6   8   0        141.26        123.97        18.81 o                         
   7   8   0       6511.41       6108.69       155.28 o                         
   8   8   0       1707.97       1902.93       105.35 o                         
   9   8   0        280.73        241.38        32.30 o                         
  10   8   0        250.42        263.26        32.61 o                         
  11   8   0         70.07         81.76        17.65 o                         
  12   8   0        362.06        385.60        43.26 o                         
  13   8   0        106.09        142.48        31.38 o                         
  14   8   0        272.59        283.24        39.79 o                         
  15   8   0          0.49        -12.99        12.99 o                         
  16   8   0          1.63         21.51        12.66 o                         
  17   8   0         92.61         65.57        18.18 o                         
   1   9   0        228.36        263.43        47.87 o                         
   2   9   0         19.94         44.26        17.71 o                         
   3   9   0        210.84        254.20        69.86 o                         
   4   9   0         17.35         28.77        51.69 o                         
   5   9   0       1434.87       1462.55       222.60 o                         
   6   9   0          0.16         10.11        14.25 o                         
   7   9   0        327.94        328.82        45.34 o                         
   8   9   0        633.28        621.66        68.56 o                         
   9   9   0        232.24        188.54        44.78 o                         
  10   9   0          0.10         -4.71        12.94 o                         
  11   9   0          0.68        -12.01        12.01 o                         
  12   9   0        155.95        145.87        25.43 o                         
  13   9   0         13.66         19.54        16.53 o                         
  14   9   0         41.37         30.41        18.68 o                         
  15   9   0          4.48         37.63        15.86 o                         
   0  10   0         79.75        144.53        54.48 o                         
   1  10   0         53.13         77.35        29.60 o                         
   2  10   0         46.85         54.87        33.51 o                         
   3  10   0         44.98         37.92        22.79 o                         
   4  10   0         60.80         24.19        44.87 o                         
   5  10   0        410.88        393.68       101.95 o                         
   6  10   0        103.84         64.19        38.06 o                         
   7  10   0         17.92         12.65        21.67 o                         
   8  10   0        494.24        495.55        72.34 o                         
   9  10   0        338.24        330.29        48.98 o                         
  10  10   0          4.39         21.11        17.83 o                         
  11  10   0        467.11        442.93        49.49 o                         
  12  10   0         37.32         23.22        12.68 o                         
  13  10   0         74.52         58.78        17.04 o                         
  14  10   0         61.48         54.18        25.87 o                         
   1  11   0        626.68        577.53        80.65 o                         
   2  11   0        527.74        495.18        72.50 o                         
   3  11   0         97.12         85.43        37.13 o                         
   4  11   0         17.96         29.64        18.62 o                         
   5  11   0        251.77        366.71        68.61 o                         
   6  11   0        629.06        736.10       126.18 o                         
   7  11   0         54.43         92.83        37.05 o                         
   8  11   0          3.80          6.21        48.44 o                         
   9  11   0          4.22          1.21        17.70 o                         
  10  11   0          0.97         29.18        25.18 o                         
  11  11   0          9.00        -18.63        18.63 o                         
  12  11   0        310.24        334.12        40.89 o                         
   0  12   0        374.19        374.86        94.48 o                         
   1  12   0          9.79         21.81        18.15 o                         
   2  12   0         12.09          9.04        17.58 o                         
   3  12   0          0.17          3.62        25.59 o                         
   4  12   0         55.22         40.59        30.25 o                         
   5  12   0         29.81         37.79        20.65 o                         
   6  12   0        201.79        213.43        55.48 o                         
   7  12   0        195.10        185.17        50.83 o                         
   8  12   0         54.53         85.42        34.00 o                         
   9  12   0          2.28         46.51        32.55 o                         
   1  13   0          2.28        -26.35        26.35 o                         
   2  13   0        250.68        262.84        59.91 o                         
   3  13   0          0.38         79.88        66.54 o                         
   4  13   0        453.87        581.69       114.58 o                         
 -21   1   1          0.03         55.28        21.48 o                         
 -20   1   1         71.40         74.96        19.25 o                         
 -19   1   1        526.31        541.35        46.88 o                         
 -18   1   1        213.57        199.29        27.32 o                         
 -17   1   1          0.55          5.28        18.12 o                         
 -16   1   1       1360.22       1249.99        65.12 o                         
 -15   1   1         10.39         -8.33         8.72 o                         
 -14   1   1       1397.62       1293.41        61.64 o                         
 -13   1   1       1220.40       1098.89        55.18 o                         
 -12   1   1        317.38        295.53        27.51 o                         
 -11   1   1        481.84        444.74        32.43 o                         
 -10   1   1        134.74        156.05        18.98 o                         
  -9   1   1       3366.30       3046.56        67.78 o                         
  -8   1   1        402.93        374.49        14.30 o                         
  -7   1   1         21.09         32.78         6.57 o                         
  -6   1   1       1282.34       1077.47        25.60 o                         
  -5   1   1        376.24        313.32        12.58 o                         
  -4   1   1       3069.73       2831.89        48.66 o                         
  -3   1   1       3308.13       3049.30        54.91 o                         
  -2   1   1       1132.22       1100.32        27.23 o                         
  -1   1   1       2314.36       2339.50        85.91 o                         
   0   1   1         93.46        111.52        11.22 o                         
   1   1   1        443.68        534.73        61.12 o                         
   2   1   1        113.61        171.63        18.06 o                         
   3   1   1      16201.51      20719.28       424.67 o                         
   4   1   1          3.29          2.20         3.05 o                         
   5   1   1       2552.91       2784.43        51.52 o                         
   6   1   1       3545.55       3565.87        91.67 o                         
   7   1   1       2054.64       2034.98        67.05 o                         
   8   1   1         11.40          8.59         3.68 o                         
   9   1   1       2040.87       1858.31        70.73 o                         
  10   1   1        115.39         85.19        13.81 o                         
  11   1   1        309.58        315.09        25.81 o                         
  12   1   1        597.33        541.64        34.76 o                         
  13   1   1        236.40        239.08        24.42 o                         
  14   1   1         29.58         37.10        13.29 o                         
  15   1   1          1.57         14.67        11.03 o                         
  16   1   1        829.21        737.49        46.42 o                         
  17   1   1        112.29         74.41        17.45 o                         
  18   1   1         32.78          5.87        10.31 o                         
  19   1   1         48.99         45.52        49.84 o                         
  20   1   1         38.60         62.02        32.99 o                         
  21   1   1         50.73         55.36        35.01 o                         
 -21   2   1        239.97        203.19        36.90 o                         
 -20   2   1          9.08          6.40        15.76 o                         
 -19   2   1        136.08        129.77        24.23 o                         
 -18   2   1        107.34        109.79        22.92 o                         
 -17   2   1          7.73          5.14        12.23 o                         
 -16   2   1         66.77         57.38        13.86 o                         
 -15   2   1        276.33        292.36        31.41 o                         
 -14   2   1       1201.93       1142.68        59.15 o                         
 -13   2   1         33.28         17.96         8.48 o                         
 -12   2   1         62.19         45.94         5.99 o                         
 -11   2   1        457.98        501.68        19.91 o                         
 -10   2   1        540.05        469.12        21.30 o                         
  -9   2   1          1.43          4.39         5.82 o                         
  -8   2   1          8.09         10.08         7.27 o                         
  -7   2   1        922.50       1092.55        50.96 o                         
  -6   2   1        378.54        325.49        21.95 o                         
  -5   2   1          6.64          8.74         5.21 o                         
  -4   2   1       5392.83       5002.76        91.76 o                         
  -3   2   1        711.45        627.75        17.97 o                         
  -2   2   1        485.66        468.37        25.63 o                         
  -1   2   1      24723.64      28400.72       406.85 o                         
   0   2   1        635.24        753.18        37.00 o                         
   1   2   1       5198.45       6286.45       105.77 o                         
   2   2   1       3129.77       4054.43       242.37 o                         
   3   2   1       1382.28       1607.16        83.10 o                         
   4   2   1        238.21        310.29        18.77 o                         
   5   2   1        110.23        112.00        10.70 o                         
   6   2   1         76.52        104.70        10.06 o                         
   7   2   1        631.55        650.04        37.98 o                         
   8   2   1       2515.85       2655.56       158.28 o                         
   9   2   1        343.71        386.80        37.29 o                         
  10   2   1       1054.39       1064.02        49.59 o                         
  11   2   1       1899.04       1807.27        37.19 o                         
  12   2   1         34.71         32.14         5.39 o                         
  13   2   1        259.92        256.97        25.44 o                         
  14   2   1        600.98        551.60        39.35 o                         
  15   2   1        697.55        676.36        44.92 o                         
  16   2   1        753.75        742.11        48.93 o                         
  17   2   1        301.01        284.04        30.93 o                         
  18   2   1          3.84         35.21        16.79 o                         
  19   2   1        129.83         90.76        33.76 o                         
  20   2   1         22.56         22.62        24.66 o                         
  21   2   1        381.64        316.20        60.16 o                         
 -21   3   1         10.79         14.00        27.36 o                         
 -20   3   1         31.68         54.11        15.54 o                         
 -19   3   1         54.70         31.60        13.60 o                         
 -18   3   1         27.50         22.86        14.42 o                         
 -17   3   1        223.47        223.96        30.40 o                         
 -16   3   1         20.10         10.74         9.77 o                         
 -15   3   1        220.45        247.59        27.07 o                         
 -14   3   1        185.04        171.84        21.70 o                         
 -13   3   1         20.16         11.39         7.70 o                         
 -12   3   1         97.76         97.62        11.93 o                         
 -11   3   1          5.56          0.60         9.39 o                         
 -10   3   1        453.64        401.63        32.50 o                         
  -9   3   1         18.10          8.93         6.57 o                         
  -8   3   1       3420.04       3633.81       108.46 o                         
  -7   3   1       3295.43       3476.18       102.09 o                         
  -6   3   1       1026.42       1089.93        39.16 o                         
  -5   3   1        708.51        768.38        28.85 o                         
  -4   3   1        244.57        217.80        17.69 o                         
  -3   3   1          0.91         -1.11         4.23 o                         
  -2   3   1       3364.19       3546.78       159.45 o                         
  -1   3   1        379.38        417.96        25.17 o                         
   0   3   1        125.31        137.94        18.19 o                         
   1   3   1         15.55         23.27        21.63 o                         
   2   3   1        993.72       1267.21        90.09 o                         
   3   3   1         81.87         72.06        11.41 o                         
   4   3   1       1449.69       1454.55       117.89 o                         
   5   3   1        710.64        882.16        68.18 o                         
   6   3   1        533.98        523.24        23.72 o                         
   7   3   1       1591.82       1703.07        49.06 o                         
   8   3   1        183.38        208.96        22.30 o                         
   9   3   1       1473.37       1581.06        67.84 o                         
  10   3   1       5025.13       5662.95       130.17 o                         
  11   3   1        110.41        107.96        12.83 o                         
  12   3   1        564.33        568.73        27.29 o                         
  13   3   1         34.42         39.48         9.13 o                         
  14   3   1         16.11         20.59        14.86 o                         
  15   3   1          1.16         -1.15         8.62 o                         
  16   3   1          4.08         26.14        11.35 o                         
  17   3   1          1.13         22.78        11.71 o                         
  18   3   1          2.27         26.97        16.62 o                         
  19   3   1          1.22         22.63        13.56 o                         
  20   3   1          9.07        -18.81        62.79 o                         
 -20   4   1          6.08         23.49        15.24 o                         
 -19   4   1        184.16        177.09        28.33 o                         
 -18   4   1         26.14         54.70        15.22 o                         
 -17   4   1         47.75         92.14        18.94 o                         
 -16   4   1         24.37         13.33        11.35 o                         
 -15   4   1        753.83        743.85        48.48 o                         
 -14   4   1        816.30        795.37        49.03 o                         
 -13   4   1        257.83        268.56        28.44 o                         
 -12   4   1          9.06          5.94        12.80 o                         
 -11   4   1        434.13        413.04        32.76 o                         
 -10   4   1        685.32        666.64        39.73 o                         
  -9   4   1          0.16          6.90         9.67 o                         
  -8   4   1       1614.08       1680.62        65.92 o                         
  -7   4   1       7554.48       8151.77       170.60 o                         
  -6   4   1       3735.12       3908.06       113.54 o                         
  -5   4   1        396.23        416.90        27.65 o                         
  -4   4   1          7.24         20.48         7.50 o                         
  -3   4   1       1182.45       1095.44        74.51 o                         
  -2   4   1       2024.12       2275.98        98.25 o                         
  -1   4   1       1878.74       1779.54        85.32 o                         
   0   4   1       7530.00       9148.10       225.24 o                         
   1   4   1       1896.09       2231.17       100.89 o                         
   2   4   1        540.81        569.26        50.02 o                         
   3   4   1        200.07        268.52        32.08 o                         
   4   4   1        649.11        671.91        29.58 o                         
   5   4   1        124.92        125.99        22.80 o                         
   6   4   1        174.72        183.97        27.17 o                         
   7   4   1        860.84        912.85        60.45 o                         
   8   4   1        737.45        776.24        56.26 o                         
   9   4   1         40.28         37.00         8.13 o                         
  10   4   1        153.78        136.33        16.99 o                         
  11   4   1        183.30        118.98        14.69 o                         
  12   4   1         22.42         25.80        10.59 o                         
  13   4   1          1.67          0.78        11.48 o                         
  14   4   1         67.63         44.72        12.20 o                         
  15   4   1        211.67        190.18        25.15 o                         
  16   4   1          3.48         21.70        10.60 o                         
  17   4   1         95.67         76.02        22.93 o                         
  18   4   1        200.86        215.10        38.88 o                         
  19   4   1         31.01         44.85        21.13 o                         
  20   4   1        132.01        164.72        43.38 o                         
 -19   5   1        142.26        151.77        30.49 o                         
 -18   5   1          5.22         17.28        28.17 o                         
 -17   5   1          2.14        -12.39        12.84 o                         
 -16   5   1        151.13        148.54        26.98 o                         
 -15   5   1        103.12         84.56        19.08 o                         
 -14   5   1        123.55        132.41        23.11 o                         
 -13   5   1         44.45         45.72        14.08 o                         
 -12   5   1         96.33         57.49        15.19 o                         
 -11   5   1         55.92         59.86        13.80 o                         
 -10   5   1          4.32         29.13        13.58 o                         
  -9   5   1        360.84        373.40        34.11 o                         
  -8   5   1        183.28        170.94        19.67 o                         
  -7   5   1        226.70        222.32        29.43 o                         
  -6   5   1        608.94        537.11        34.37 o                         
  -5   5   1        355.33        352.91        27.68 o                         
  -4   5   1       1318.58       1498.92        62.92 o                         
  -3   5   1        226.80        239.13        28.74 o                         
  -2   5   1       2192.11       2634.94       118.12 o                         
  -1   5   1        137.43        209.42        33.49 o                         
   0   5   1       5492.87       7011.36       208.93 o                         
   1   5   1        101.13        119.37        25.95 o                         
   2   5   1       1821.69       2127.38       107.50 o                         
   3   5   1       3751.79       4711.96       164.17 o                         
   4   5   1       2663.81       2998.57       125.55 o                         
   5   5   1        123.71        100.12        11.49 o                         
   6   5   1         14.09          9.53        11.69 o                         
   7   5   1         27.72         17.67         9.76 o                         
   8   5   1        134.81        162.36        25.27 o                         
   9   5   1       1088.77       1133.35        55.17 o                         
  10   5   1        331.58        353.12        28.73 o                         
  11   5   1        347.64        362.17        34.60 o                         
  12   5   1        179.40        176.90        26.00 o                         
  13   5   1        496.80        482.87        42.22 o                         
  14   5   1         40.90         41.92        12.86 o                         
  15   5   1        469.63        489.32        44.71 o                         
  16   5   1        576.90        530.43        48.23 o                         
  17   5   1        705.47        688.02        58.45 o                         
  18   5   1          1.00        -12.38        12.38 o                         
  19   5   1         84.00        104.55        27.83 o                         
 -19   6   1         36.18         20.58        12.90 o                         
 -18   6   1         65.67         68.36        22.02 o                         
 -17   6   1          1.98         61.37        23.15 o                         
 -16   6   1         25.72         17.97        21.39 o                         
 -15   6   1        218.16        159.89        28.46 o                         
 -14   6   1        105.54         73.45        20.57 o                         
 -13   6   1        117.34        135.07        26.01 o                         
 -12   6   1        381.75        370.49        39.51 o                         
 -11   6   1         98.37         80.85        16.60 o                         
 -10   6   1        278.30        288.80        34.12 o                         
  -9   6   1          1.93          6.07        10.56 o                         
  -8   6   1          2.55          5.09        10.21 o                         
  -7   6   1        325.68        380.65        31.96 o                         
  -6   6   1        189.94        186.38        22.43 o                         
  -5   6   1         79.08         94.38        16.80 o                         
  -4   6   1          1.01          4.13         9.35 o                         
  -3   6   1        607.53        702.80        68.14 o                         
  -2   6   1         35.61         43.04        15.28 o                         
  -1   6   1         49.21         35.56        19.90 o                         
   0   6   1        304.25        332.79        58.89 o                         
   1   6   1         25.12         56.98        22.42 o                         
   2   6   1        372.58        529.41        57.94 o                         
   3   6   1       1171.17       1355.79        92.19 o                         
   4   6   1        427.22        440.00        56.75 o                         
   5   6   1        482.64        440.62        31.25 o                         
   6   6   1        225.24        181.07        16.89 o                         
   7   6   1        372.38        412.26        41.98 o                         
   8   6   1       1221.85       1150.35        60.32 o                         
   9   6   1        267.86        262.83        28.94 o                         
  10   6   1         23.63         27.65        10.83 o                         
  11   6   1          9.99          9.58         8.44 o                         
  12   6   1       1141.90       1104.44        65.41 o                         
  13   6   1         19.83         21.97        32.46 o                         
  14   6   1        200.41        226.14        32.41 o                         
  15   6   1         41.70         45.21        15.29 o                         
  16   6   1         21.22         27.49        14.62 o                         
  17   6   1          0.22         15.21        19.03 o                         
  18   6   1         35.66         25.02        30.00 o                         
  19   6   1         91.87         84.50        23.84 o                         
 -18   7   1         18.90          2.64        14.02 o                         
 -17   7   1         28.24         16.57        15.42 o                         
 -16   7   1        591.96        641.63        59.97 o                         
 -15   7   1         37.21         12.05        16.33 o                         
 -14   7   1        287.71        281.36        39.26 o                         
 -13   7   1          1.96         -2.60        12.08 o                         
 -12   7   1         79.16        127.35        25.39 o                         
 -11   7   1       1442.29       1478.37        80.85 o                         
 -10   7   1         70.46         61.24        16.87 o                         
  -9   7   1       1402.60       1388.74        67.42 o                         
  -8   7   1        291.14        294.04        39.74 o                         
  -7   7   1         53.67         71.09        16.61 o                         
  -6   7   1       1394.70       1374.91        77.33 o                         
  -5   7   1       3720.58       3466.56       116.25 o                         
  -4   7   1        279.13        266.21        55.15 o                         
  -3   7   1         17.31          7.94        12.45 o                         
  -2   7   1       1273.42       1315.25       163.44 o                         
  -1   7   1       2168.15       2611.70       140.20 o                         
   0   7   1         10.50         32.86        30.11 o                         
   1   7   1          1.40         22.59        17.58 o                         
   2   7   1        366.90        432.26        57.23 o                         
   3   7   1        338.36        357.12        48.90 o                         
   4   7   1        332.08        323.15        37.55 o                         
   5   7   1       1109.13       1067.58        69.36 o                         
   6   7   1        245.53        202.44        19.60 o                         
   7   7   1        726.60        743.54        59.94 o                         
   8   7   1          3.22        -11.68        12.05 o                         
   9   7   1         48.43         55.08        15.95 o                         
  10   7   1        433.89        368.71        37.01 o                         
  11   7   1          3.11          9.94        13.21 o                         
  12   7   1         10.18          5.73        16.56 o                         
  13   7   1         10.18         23.78        14.18 o                         
  14   7   1        517.24        507.11        48.89 o                         
  15   7   1        255.42        304.97        39.16 o                         
  16   7   1        557.19        570.50        66.28 o                         
  17   7   1        211.48        267.81        47.63 o                         
  18   7   1        270.56        287.13        47.63 o                         
 -17   8   1         88.89         97.08        23.46 o                         
 -16   8   1          1.73         40.19        33.77 o                         
 -15   8   1         31.65         33.12        21.02 o                         
 -14   8   1         45.06         78.40        24.53 o                         
 -13   8   1        151.69        152.24        29.78 o                         
 -12   8   1         41.59         -3.40        14.22 o                         
 -11   8   1        341.54        287.41        38.75 o                         
 -10   8   1         96.54         88.81        16.63 o                         
  -9   8   1        247.52        252.15        38.06 o                         
  -8   8   1         61.60         71.55        16.90 o                         
  -7   8   1          0.16          3.34        12.61 o                         
  -6   8   1         79.82         83.78        17.09 o                         
  -5   8   1          4.14         -9.70        11.46 o                         
  -4   8   1        530.74        617.12        85.73 o                         
  -3   8   1        582.64        620.48        70.99 o                         
  -2   8   1        482.46        477.74        59.49 o                         
  -1   8   1        577.93        672.53        73.07 o                         
   0   8   1          6.81          8.80        30.69 o                         
   1   8   1         38.10         47.94        14.88 o                         
   2   8   1        104.14        138.41        34.56 o                         
   3   8   1         31.45         27.44        34.44 o                         
   4   8   1         75.59        103.68        24.13 o                         
   5   8   1        245.22        231.72        34.19 o                         
   6   8   1         29.08         19.55        11.47 o                         
   7   8   1        211.89        174.94        29.81 o                         
   8   8   1       2502.02       2506.67       151.84 o                         
   9   8   1         86.18         79.76        17.52 o                         
  10   8   1          2.88         -9.63        11.33 o                         
  11   8   1       1019.83       1017.36        66.79 o                         
  12   8   1         38.67         38.40        14.64 o                         
  13   8   1        386.89        371.17        42.71 o                         
  14   8   1         98.69         88.88        24.19 o                         
  15   8   1         14.89         65.49        21.98 o                         
  16   8   1         23.41         -8.21        35.22 o                         
  17   8   1         13.77         -0.06        19.69 o                         
 -15   9   1          5.11         33.00        22.62 o                         
 -14   9   1         16.81         47.34        19.93 o                         
 -13   9   1        109.14        125.82        27.31 o                         
 -12   9   1         86.09        126.15        26.84 o                         
 -11   9   1          7.48          8.96        13.93 o                         
 -10   9   1          0.23          0.63        14.79 o                         
  -9   9   1         30.81         26.77        18.57 o                         
  -8   9   1         11.22         25.63        15.75 o                         
  -7   9   1        154.76        149.12        25.05 o                         
  -6   9   1         26.00         36.56        23.28 o                         
  -5   9   1         44.33         44.82        19.77 o                         
  -4   9   1        676.77        721.56        87.00 o                         
  -3   9   1        102.76         82.12        32.04 o                         
  -2   9   1       2324.98       2349.53       150.14 o                         
  -1   9   1         46.27         35.23        18.10 o                         
   0   9   1          1.23         -2.14        14.16 o                         
   1   9   1          2.94         12.06        15.56 o                         
   2   9   1       1109.74       1283.60       111.59 o                         
   3   9   1         70.92         85.23        27.64 o                         
   4   9   1        380.75        410.00        59.52 o                         
   5   9   1          0.07          8.64        25.33 o                         
   6   9   1        307.84        300.98        43.19 o                         
   7   9   1        688.55        681.04        73.08 o                         
   8   9   1         12.24         19.94        15.34 o                         
   9   9   1        331.13        328.89        38.35 o                         
  10   9   1        250.79        235.38        32.14 o                         
  11   9   1         38.72          5.34        16.07 o                         
  12   9   1         70.51         32.69        18.47 o                         
  13   9   1        292.21        327.34        36.64 o                         
  14   9   1        174.55        229.53        39.62 o                         
  15   9   1         90.23         38.34        39.18 o                         
 -14  10   1         71.78        101.27        28.60 o                         
 -13  10   1         18.96         26.50        17.03 o                         
 -12  10   1          1.33         10.11        16.43 o                         
 -11  10   1        614.02        660.30        56.25 o                         
 -10  10   1        416.05        475.85        51.02 o                         
  -9  10   1          5.95          8.83        15.25 o                         
  -8  10   1       1228.17       1240.38       201.57 o                         
  -7  10   1        558.84        594.51        82.25 o                         
  -6  10   1         73.97         80.73        38.58 o                         
  -5  10   1        136.63         95.97        21.79 o                         
  -4  10   1        395.72        357.78        62.75 o                         
  -3  10   1         33.64         30.19        29.06 o                         
  -2  10   1         38.05         33.36        23.41 o                         
  -1  10   1          0.33         -4.22        44.70 o                         
   0  10   1        266.05        291.96        53.71 o                         
   1  10   1        253.26        307.85        56.13 o                         
   2  10   1         23.78          4.87        15.07 o                         
   3  10   1        547.80        600.91        75.99 o                         
   4  10   1        774.10        766.02        85.92 o                         
   5  10   1          6.80         -8.49        21.35 o                         
   6  10   1        599.57        549.43        74.49 o                         
   7  10   1        191.01        282.70        54.36 o                         
   8  10   1        449.33        428.73        54.41 o                         
   9  10   1        314.56        328.72        41.19 o                         
  10  10   1         19.74         -9.23        13.91 o                         
  11  10   1          0.31         -3.59        20.02 o                         
  12  10   1         14.13         17.51        16.51 o                         
  13  10   1         98.13         91.40        19.18 o                         
  14  10   1         42.20         49.15        33.75 o                         
 -12  11   1         78.50         89.33        26.32 o                         
 -11  11   1          9.03         26.95        23.09 o                         
 -10  11   1         79.54         80.57        24.85 o                         
  -9  11   1         67.25         53.40        18.23 o                         
  -8  11   1        126.76         68.87        43.74 o                         
  -7  11   1         41.63         12.42        27.10 o                         
  -6  11   1         64.95         60.51        24.30 o                         
  -5  11   1         61.75         85.74        36.36 o                         
  -4  11   1          0.00         29.15        25.26 o                         
  -3  11   1        137.05         80.12        31.51 o                         
  -2  11   1          4.04          1.75        14.16 o                         
  -1  11   1        149.95        170.95        44.51 o                         
   0  11   1        325.98        278.15        71.35 o                         
   1  11   1         94.80        149.69        45.10 o                         
   2  11   1          2.82          8.04        17.03 o                         
   3  11   1         13.20          8.98        19.24 o                         
   4  11   1          0.03         19.99        16.42 o                         
   5  11   1         12.11         27.47        30.99 o                         
   6  11   1        167.93        167.65        75.75 o                         
   7  11   1         31.37         -0.90        16.23 o                         
   8  11   1         76.71         44.07        24.68 o                         
   9  11   1         26.96         31.27        28.95 o                         
  10  11   1         64.35         57.57        25.34 o                         
  11  11   1         10.82         17.52        19.85 o                         
  12  11   1          9.41         -6.33        14.83 o                         
  -9  12   1          3.26        -38.37        59.69 o                         
  -8  12   1        110.46        156.47        59.15 o                         
  -7  12   1        107.47        196.57        59.33 o                         
  -6  12   1          0.14         24.25        28.92 o                         
  -5  12   1          2.16         -3.11        20.48 o                         
  -4  12   1          2.55        107.94        61.42 o                         
  -3  12   1         27.24         28.14        53.87 o                         
  -2  12   1          0.74          5.65        18.21 o                         
  -1  12   1         49.67         74.67        32.20 o                         
   0  12   1        480.78        517.24        79.83 o                         
   1  12   1        328.55        286.21        57.37 o                         
   2  12   1         49.78         75.07        30.67 o                         
   3  12   1        105.37         81.39        32.22 o                         
   4  12   1          7.10         -0.89        15.05 o                         
   5  12   1        536.24        532.23        82.47 o                         
   6  12   1         55.29         35.07        30.53 o                         
   7  12   1        263.92        354.70        69.72 o                         
   8  12   1         69.21         84.84        33.71 o                         
   9  12   1          1.24         -4.39        27.92 o                         
  -4  13   1         60.44         48.73        28.73 o                         
  -3  13   1        118.02        134.89        42.69 o                         
  -2  13   1         54.11         87.08        36.46 o                         
  -1  13   1         77.10         85.02        34.83 o                         
   0  13   1         11.56         69.67        33.58 o                         
   1  13   1         47.72         41.45        15.27 o                         
   2  13   1        690.63        683.99        91.93 o                         
   3  13   1        307.70        335.95        65.63 o                         
   4  13   1          4.56         21.49        30.29 o                         
 -21   0   2         37.28         16.30        21.12 o                         
 -20   0   2        106.54        104.40        31.65 o                         
 -19   0   2        315.09        301.38        49.11 o                         
 -18   0   2         99.17        118.24        34.11 o                         
 -17   0   2          7.92         27.35        26.15 o                         
 -16   0   2        189.35        108.92        34.85 o                         
 -15   0   2        312.37        250.54        39.70 o                         
 -14   0   2       1245.91       1183.04        84.80 o                         
 -13   0   2       2883.07       2754.26       197.21 o                         
 -12   0   2          6.37         -8.48        12.62 o                         
 -11   0   2       1016.27        828.75        74.92 o                         
 -10   0   2        986.28        867.24        59.74 o                         
  -9   0   2        743.09        621.63        37.62 o                         
  -8   0   2        150.71        101.60        11.69 o                         
  -7   0   2       3094.44       2600.66        82.76 o                         
  -6   0   2       1061.81        994.35        28.36 o                         
  -5   0   2        409.20        338.30        15.62 o                         
  -4   0   2        823.43        779.73        22.27 o                         
  -3   0   2       1940.93       1645.82        26.76 o                         
  -2   0   2        967.85        760.12        19.07 o                         
  -1   0   2       2140.26       1834.21        72.47 o                         
   0   0   2       9737.52       8485.35       172.05 o                         
   1   0   2       2229.04       2030.23        48.78 o                         
   2   0   2      46585.29      57013.07      1324.67 o                         
   3   0   2        200.79        293.69        16.25 o                         
   4   0   2      10299.61      15881.91       342.85 o                         
   5   0   2      10086.09      14500.61       163.97 o                         
   6   0   2        916.01       1174.27        32.88 o                         
   7   0   2       2830.17       3545.38        99.66 o                         
   8   0   2         96.58        103.79        11.26 o                         
   9   0   2        564.39        606.24        27.93 o                         
  10   0   2        117.15        142.46        18.63 o                         
  11   0   2        397.19        371.67        27.56 o                         
  12   0   2        569.73        564.28        90.42 o                         
  13   0   2          0.14          2.85        18.48 o                         
  14   0   2          0.68          8.90        13.50 o                         
  15   0   2       1732.39       1614.20       100.45 o                         
  16   0   2        160.17        133.28        26.38 o                         
  17   0   2        346.39        343.04        74.42 o                         
  18   0   2          2.25         52.16        43.27 o                         
  19   0   2       1323.38       1087.47       154.01 o                         
  20   0   2        358.97        289.32        79.43 o                         
  21   0   2       1042.01       1030.95       164.12 o                         
 -21   1   2         13.98         24.11        12.30 o                         
 -20   1   2         14.15         18.40        14.49 o                         
 -19   1   2          0.31        -11.34        13.62 o                         
 -18   1   2        160.19        146.70        23.96 o                         
 -17   1   2        463.02        445.76        40.86 o                         
 -16   1   2        519.55        549.43        43.41 o                         
 -15   1   2       2795.40       2685.82        95.17 o                         
 -14   1   2        118.91        120.91        18.31 o                         
 -13   1   2        312.44        247.46        25.10 o                         
 -12   1   2       1880.59       1736.42        67.92 o                         
 -11   1   2        318.14        240.98        14.36 o                         
 -10   1   2         50.62         30.49         9.30 o                         
  -9   1   2         36.17         27.26         4.89 o                         
  -8   1   2       3076.03       3009.52        57.84 o                         
  -7   1   2        760.36        799.83        23.51 o                         
  -6   1   2       1221.83       1165.39        29.99 o                         
  -5   1   2          2.83          6.24         2.90 o                         
  -4   1   2        361.97        334.69        11.32 o                         
  -3   1   2        314.85        251.52         9.22 o                         
  -2   1   2        488.95        429.12        13.05 o                         
  -1   1   2        289.39        303.52        15.99 o                         
   0   1   2       1034.64       1058.40        47.63 o                         
   1   1   2        244.37        209.27         7.52 o                         
   2   1   2      23533.86      27752.45       172.18 o                         
   3   1   2      35295.10      47115.80       723.35 o                         
   4   1   2          0.03         12.14         3.74 o                         
   5   1   2       3756.94       5217.59        66.15 o                         
   6   1   2       1876.00       2268.53        40.69 o                         
   7   1   2        653.99        763.68        27.25 o                         
   8   1   2         60.86         57.53         6.10 o                         
   9   1   2        707.19        859.25        47.36 o                         
  10   1   2          6.81          5.35         5.18 o                         
  11   1   2         17.11         14.83         4.89 o                         
  12   1   2          4.49          8.31        11.57 o                         
  13   1   2        180.93        168.51        19.27 o                         
  14   1   2        289.09        217.81        22.96 o                         
  15   1   2        152.37        117.11        17.03 o                         
  16   1   2         46.07         25.83         8.34 o                         
  17   1   2        173.48        140.63        24.52 o                         
  18   1   2         24.66         -7.77        26.60 o                         
  19   1   2        287.59        254.86        52.43 o                         
  20   1   2         29.79          0.11        36.65 o                         
  21   1   2        151.89        163.57        42.07 o                         
 -21   2   2         17.52         48.59        20.21 o                         
 -20   2   2         15.70         19.17        13.70 o                         
 -19   2   2         61.07         54.91        14.40 o                         
 -18   2   2        136.04        129.18        23.53 o                         
 -17   2   2         13.77         20.02        10.93 o                         
 -16   2   2        165.04        124.15        21.26 o                         
 -15   2   2        528.02        560.57        44.33 o                         
 -14   2   2         52.55         47.14        15.05 o                         
 -13   2   2        326.12        318.89        19.74 o                         
 -12   2   2         44.99         38.77         6.59 o                         
 -11   2   2        217.92        215.12        14.19 o                         
 -10   2   2         82.67         58.94         8.54 o                         
  -9   2   2        372.22        377.87        20.11 o                         
  -8   2   2         50.13         38.15         6.69 o                         
  -7   2   2       5144.94       5462.63       130.62 o                         
  -6   2   2        736.05        728.04        23.80 o                         
  -5   2   2        101.51         75.28         9.25 o                         
  -4   2   2       2158.18       1958.37        42.76 o                         
  -3   2   2       5351.44       4965.43        78.50 o                         
  -2   2   2       1138.59       1189.56        43.54 o                         
  -1   2   2        404.01        434.91        22.31 o                         
   0   2   2       5869.27       5991.86       129.28 o                         
   1   2   2      13509.56      15035.64       440.89 o                         
   2   2   2       3601.46       4385.96       119.10 o                         
   3   2   2        932.52       1163.62        52.90 o                         
   4   2   2        193.15        284.30        17.28 o                         
   5   2   2         40.72         40.81         6.03 o                         
   6   2   2        422.29        562.35        29.09 o                         
   7   2   2        706.27        868.73        50.60 o                         
   8   2   2        535.10        632.70        24.68 o                         
   9   2   2        183.33        157.78        12.02 o                         
  10   2   2          1.03          4.21         3.59 o                         
  11   2   2          3.55         15.35         4.74 o                         
  12   2   2        482.89        453.98        23.99 o                         
  13   2   2        213.33        225.31        16.41 o                         
  14   2   2        802.94        796.32        39.82 o                         
  15   2   2        780.34        794.30        41.75 o                         
  16   2   2        218.85        204.31        25.61 o                         
  17   2   2        169.47        161.31        26.55 o                         
  18   2   2         10.27          8.43        18.75 o                         
  19   2   2         42.37         29.29        18.97 o                         
  20   2   2        195.27        163.69        44.29 o                         
  21   2   2        106.31        168.71        45.57 o                         
 -20   3   2        332.32        374.45        42.85 o                         
 -19   3   2        316.72        306.87        38.77 o                         
 -18   3   2        617.09        620.45        52.85 o                         
 -17   3   2        208.35        184.19        27.54 o                         
 -16   3   2        909.59        879.27        57.99 o                         
 -15   3   2        291.36        279.34        28.92 o                         
 -14   3   2         16.40         25.82         9.36 o                         
 -13   3   2        176.85        175.28        18.17 o                         
 -12   3   2        932.15        874.07        39.99 o                         
 -11   3   2        329.47        291.35        23.23 o                         
 -10   3   2         59.18         29.50         8.25 o                         
  -9   3   2        567.61        522.23        35.18 o                         
  -8   3   2        260.32        185.11        26.03 o                         
  -7   3   2        120.23         99.75        14.65 o                         
  -6   3   2        715.55        641.70        34.64 o                         
  -5   3   2       4692.23       4962.78       134.43 o                         
  -4   3   2         73.87         56.29         7.59 o                         
  -3   3   2         18.71          6.87         5.37 o                         
  -2   3   2        434.84        412.17        22.71 o                         
  -1   3   2         38.39         31.92         8.79 o                         
   0   3   2        564.07        596.17        26.33 o                         
   1   3   2          5.94         13.45         7.48 o                         
   2   3   2       3324.71       3905.54       199.14 o                         
   3   3   2         15.25         20.92         9.90 o                         
   4   3   2        307.10        396.88        33.38 o                         
   5   3   2        942.54        951.75       100.64 o                         
   6   3   2       1156.96       1424.69        48.97 o                         
   7   3   2          2.14         -2.89         7.60 o                         
   8   3   2       1016.47       1213.37       102.29 o                         
   9   3   2         85.94        103.10        21.82 o                         
  10   3   2        946.15       1075.54        67.20 o                         
  11   3   2         74.51         84.47        10.02 o                         
  12   3   2        311.46        306.80        19.25 o                         
  13   3   2         63.05         65.19        10.04 o                         
  14   3   2        793.18        690.51        40.74 o                         
  15   3   2        143.21        133.00        21.14 o                         
  16   3   2        610.08        552.68        52.61 o                         
  17   3   2        485.68        477.49        50.54 o                         
  18   3   2        241.81        232.46        51.02 o                         
  19   3   2          2.64         -8.98        20.89 o                         
  20   3   2        135.03        195.72        46.56 o                         
 -20   4   2        136.79        159.92        27.47 o                         
 -19   4   2         98.65         74.08        20.72 o                         
 -18   4   2         35.24         34.95        20.27 o                         
 -17   4   2          9.22         24.15        12.21 o                         
 -16   4   2          1.27          8.18        10.42 o                         
 -15   4   2         22.02         11.04         9.90 o                         
 -14   4   2        169.44        172.50        25.34 o                         
 -13   4   2        110.69        102.15        15.46 o                         
 -12   4   2          0.00         10.26         8.06 o                         
 -11   4   2        250.25        233.23        26.83 o                         
 -10   4   2          1.25         -2.57         8.28 o                         
  -9   4   2        134.91        143.62        19.08 o                         
  -8   4   2         49.12         72.46        13.09 o                         
  -7   4   2        159.02        191.05        20.35 o                         
  -6   4   2        633.36        677.58        42.20 o                         
  -5   4   2        230.70        209.18        19.33 o                         
  -4   4   2       1066.36       1147.70        48.02 o                         
  -3   4   2        166.93        185.12        22.92 o                         
  -2   4   2        238.38        208.10        34.52 o                         
  -1   4   2       1286.41       1563.36       143.89 o                         
   0   4   2       1125.04       1269.53       110.92 o                         
   1   4   2       5625.47       6491.92       173.40 o                         
   2   4   2       2843.15       3365.25       123.82 o                         
   3   4   2        155.68        191.75        34.53 o                         
   4   4   2       1119.28       1299.31        81.02 o                         
   5   4   2        926.91       1005.59        61.14 o                         
   6   4   2        311.85        276.27        34.09 o                         
   7   4   2        138.08         60.65        36.33 o                         
   8   4   2          0.02          5.10         7.25 o                         
   9   4   2        420.42        438.68        31.06 o                         
  10   4   2       1119.53       1120.31        58.99 o                         
  11   4   2          2.51         23.25        10.63 o                         
  12   4   2        192.26        192.22        23.82 o                         
  13   4   2        263.00        285.70        24.35 o                         
  14   4   2        148.84        142.30        20.88 o                         
  15   4   2        118.47        111.77        19.73 o                         
  16   4   2        200.44        174.93        35.34 o                         
  17   4   2         22.35         27.95        25.41 o                         
  18   4   2        148.34        144.34        41.82 o                         
  19   4   2        107.07        107.80        42.70 o                         
  20   4   2         84.60         36.22        64.71 o                         
 -19   5   2        279.97        297.13        36.66 o                         
 -18   5   2          5.45         39.30        15.06 o                         
 -17   5   2          5.15         -3.67        11.62 o                         
 -16   5   2        287.44        335.68        35.18 o                         
 -15   5   2         53.54         70.03        17.40 o                         
 -14   5   2        303.48        255.94        30.14 o                         
 -13   5   2         73.11         88.19        17.10 o                         
 -12   5   2        130.18         88.35        19.43 o                         
 -11   5   2        152.06        130.98        23.51 o                         
 -10   5   2         15.79         14.38         7.70 o                         
  -9   5   2        571.59        577.32        43.14 o                         
  -8   5   2        102.21         79.94        16.65 o                         
  -7   5   2          0.13          4.48         8.86 o                         
  -6   5   2         20.75         33.46        10.12 o                         
  -5   5   2        386.70        314.68        27.82 o                         
  -4   5   2       1463.46       1494.91        86.12 o                         
  -3   5   2         12.21         29.32        22.23 o                         
  -2   5   2        707.25        834.71       117.77 o                         
  -1   5   2          7.77         15.80        39.84 o                         
   0   5   2       1371.77       1558.50        89.41 o                         
   1   5   2         26.84         19.43         8.38 o                         
   2   5   2       2930.84       3553.99       141.42 o                         
   3   5   2        585.92        650.35        58.27 o                         
   4   5   2        383.20        404.43        45.06 o                         
   5   5   2        909.27        895.58        64.53 o                         
   6   5   2        751.32        713.66        55.94 o                         
   7   5   2        145.22         68.39        29.56 o                         
   8   5   2        190.23        212.21        22.51 o                         
   9   5   2       2031.37       2144.09        76.26 o                         
  10   5   2        204.29        191.76        22.79 o                         
  11   5   2        176.76        175.33        21.10 o                         
  12   5   2        115.40        114.19        20.02 o                         
  13   5   2        357.13        415.36        37.32 o                         
  14   5   2         30.43         32.48        11.96 o                         
  15   5   2          4.85         15.26        13.88 o                         
  16   5   2         67.34         44.22        23.44 o                         
  17   5   2          1.38         30.57        14.03 o                         
  18   5   2          1.71          6.75        27.10 o                         
  19   5   2         37.78         79.87        38.02 o                         
 -19   6   2        153.97        195.90        28.57 o                         
 -18   6   2        106.15        115.45        27.11 o                         
 -17   6   2        321.60        342.75        43.80 o                         
 -16   6   2          2.87         -3.71        10.40 o                         
 -15   6   2        224.52        187.99        43.58 o                         
 -14   6   2        717.72        721.76        59.51 o                         
 -13   6   2        407.42        366.80        41.01 o                         
 -12   6   2        153.80        162.05        28.51 o                         
 -11   6   2       1723.97       1822.46        85.17 o                         
 -10   6   2         64.55         59.96        15.57 o                         
  -9   6   2       1106.78       1105.44        64.08 o                         
  -8   6   2          0.45         15.12        11.10 o                         
  -7   6   2        747.63        817.65        45.05 o                         
  -6   6   2        354.83        350.10        33.98 o                         
  -5   6   2        101.15        118.29        20.23 o                         
  -4   6   2        132.02        154.19        24.43 o                         
  -3   6   2        641.52        690.73        69.31 o                         
  -2   6   2         83.93         78.48        22.79 o                         
  -1   6   2         86.56        152.02        34.16 o                         
   0   6   2       1302.89       1248.26        89.12 o                         
   1   6   2        626.59        586.04        59.22 o                         
   2   6   2        169.27        114.63        25.83 o                         
   3   6   2        730.92        728.68        67.82 o                         
   4   6   2        123.85         41.13        36.35 o                         
   5   6   2          8.88          2.80        16.50 o                         
   6   6   2        320.65        314.33        34.09 o                         
   7   6   2       2904.64       2977.23       105.14 o                         
   8   6   2       3464.76       3501.44       122.94 o                         
   9   6   2        865.04        908.79        52.82 o                         
  10   6   2         99.41         85.86        15.27 o                         
  11   6   2         21.92          5.10         8.67 o                         
  12   6   2          7.18         -0.84        10.64 o                         
  13   6   2          1.44         13.86        11.25 o                         
  14   6   2        320.39        305.89        34.41 o                         
  15   6   2         46.90         28.14        18.64 o                         
  16   6   2          1.41        -14.11        14.11 o                         
  17   6   2         89.89         83.51        31.69 o                         
  18   6   2         22.20         72.68        22.87 o                         
 -18   7   2          7.60         16.52        18.49 o                         
 -17   7   2          2.58         -0.84        12.86 o                         
 -16   7   2         65.68         38.18        15.89 o                         
 -15   7   2         82.05         43.40        14.52 o                         
 -14   7   2          7.44         12.40        14.48 o                         
 -13   7   2          8.51         -0.42        11.98 o                         
 -12   7   2         14.46         17.32        16.23 o                         
 -11   7   2         14.38          3.89        15.49 o                         
 -10   7   2        683.43        719.82        54.88 o                         
  -9   7   2        178.33        187.52        23.71 o                         
  -8   7   2       1515.62       1624.83        75.01 o                         
  -7   7   2        257.46        307.21        32.61 o                         
  -6   7   2        316.73        290.73        31.58 o                         
  -5   7   2         51.89         19.89        13.81 o                         
  -4   7   2        991.24       1116.81        70.70 o                         
  -3   7   2         47.14         56.75        23.27 o                         
  -2   7   2         73.07        111.79        27.96 o                         
  -1   7   2        463.08        450.00        57.03 o                         
   0   7   2          2.94         -7.59        26.61 o                         
   1   7   2          8.21         -1.68        13.50 o                         
   2   7   2       1558.67       1829.78       115.28 o                         
   3   7   2         90.72         77.20        19.12 o                         
   4   7   2          9.83          8.80        14.75 o                         
   5   7   2         17.85         -1.03        11.24 o                         
   6   7   2        111.87         93.96        15.58 o                         
   7   7   2          0.59         -5.50        17.17 o                         
   8   7   2        272.35        291.01        33.81 o                         
   9   7   2        238.07        211.46        26.44 o                         
  10   7   2        612.19        611.57        47.03 o                         
  11   7   2         46.96         58.08        15.76 o                         
  12   7   2         25.44         31.97        16.70 o                         
  13   7   2          9.74          3.67         9.71 o                         
  14   7   2        402.15        379.96        42.01 o                         
  15   7   2        721.82        751.59        75.54 o                         
  16   7   2        316.37        385.57        53.62 o                         
  17   7   2         28.10         -7.40        13.46 o                         
  18   7   2          8.39         17.42        16.35 o                         
 -16   8   2          4.32         46.77        31.01 o                         
 -15   8   2         77.31        124.09        27.08 o                         
 -14   8   2        354.62        373.33        47.26 o                         
 -13   8   2         65.45         57.99        28.78 o                         
 -12   8   2        182.06        181.73        31.12 o                         
 -11   8   2        149.67        155.45        28.85 o                         
 -10   8   2          0.69        -18.39        18.69 o                         
  -9   8   2         50.81         60.31        20.88 o                         
  -8   8   2          7.77          4.75        12.49 o                         
  -7   8   2        134.79        150.98        27.55 o                         
  -6   8   2        851.20        880.89        65.46 o                         
  -5   8   2        255.03        279.36        37.73 o                         
  -4   8   2          5.13         19.42        21.24 o                         
  -3   8   2         56.25         41.03        18.69 o                         
  -2   8   2       2242.23       2593.39       630.98 o                         
  -1   8   2         79.38         32.92        43.67 o                         
   0   8   2        612.37        541.14        65.48 o                         
   1   8   2        164.02        185.66        38.24 o                         
   2   8   2         41.19         73.69        22.50 o                         
   3   8   2        103.39        105.52        28.68 o                         
   4   8   2        255.40        234.03        33.92 o                         
   5   8   2        510.83        460.04        48.92 o                         
   6   8   2        156.82        126.16        24.61 o                         
   7   8   2        741.80        680.16        59.67 o                         
   8   8   2        834.20        883.97        59.90 o                         
   9   8   2        735.22        753.43        54.96 o                         
  10   8   2        415.19        425.53        42.31 o                         
  11   8   2        256.99        238.79        33.03 o                         
  12   8   2        247.07        221.79        30.10 o                         
  13   8   2          0.14         -8.26        11.43 o                         
  14   8   2        825.95        957.00        86.46 o                         
  15   8   2        212.40        221.09        44.64 o                         
  16   8   2         30.50         71.57        27.88 o                         
 -15   9   2        120.98        154.79        29.56 o                         
 -14   9   2          7.35         -3.93        22.92 o                         
 -13   9   2          0.26        -14.69        14.69 o                         
 -12   9   2        186.10        209.83        36.95 o                         
 -11   9   2         49.53         83.95        22.92 o                         
 -10   9   2         18.52         42.68        13.17 o                         
  -9   9   2         61.56         57.79        18.69 o                         
  -8   9   2         27.36         20.43         9.90 o                         
  -7   9   2        405.60        445.15        49.26 o                         
  -6   9   2       1890.87       2005.30       139.83 o                         
  -5   9   2       3488.98       3566.08       168.60 o                         
  -4   9   2       1542.07       1958.32       291.22 o                         
  -3   9   2        414.45        529.89       108.64 o                         
  -2   9   2        413.29        538.10       106.14 o                         
  -1   9   2          9.54          2.32        19.69 o                         
   0   9   2        785.10        793.10       133.79 o                         
   1   9   2         28.14         16.31        12.25 o                         
   2   9   2        288.75        344.46        53.76 o                         
   3   9   2         40.39         34.29        19.40 o                         
   4   9   2         22.76         22.20        13.83 o                         
   5   9   2         25.06         15.65        15.06 o                         
   6   9   2         51.90         42.50        16.08 o                         
   7   9   2          4.20         -2.96        14.04 o                         
   8   9   2         48.95         90.86        25.33 o                         
   9   9   2        370.91        344.35        39.43 o                         
  10   9   2        646.19        702.96        56.97 o                         
  11   9   2        304.75        298.18        37.07 o                         
  12   9   2          1.59          6.50        10.92 o                         
  13   9   2        118.32         99.44        20.87 o                         
  14   9   2        226.99        306.99        56.29 o                         
  15   9   2        174.83        202.32        44.83 o                         
 -13  10   2        138.34        154.08        35.22 o                         
 -12  10   2         56.38         67.75        27.98 o                         
 -11  10   2        104.46         97.94        36.22 o                         
 -10  10   2          2.38          8.18        15.80 o                         
  -9  10   2         50.52         29.36        28.61 o                         
  -8  10   2         16.42         25.43        41.78 o                         
  -7  10   2          2.16         23.87        16.52 o                         
  -6  10   2        182.21        115.71        40.87 o                         
  -5  10   2        232.45        175.80        30.18 o                         
  -4  10   2         88.61         90.18        21.78 o                         
  -3  10   2        442.20        358.84       109.77 o                         
  -2  10   2         34.39         48.17        23.12 o                         
  -1  10   2          0.92         16.03        23.45 o                         
   0  10   2         38.31         45.36        27.86 o                         
   1  10   2        143.63         94.22        30.17 o                         
   2  10   2         95.96         65.72        43.25 o                         
   3  10   2         13.53         14.40        10.98 o                         
   4  10   2        572.26        559.82        71.47 o                         
   5  10   2         75.07         40.04        54.07 o                         
   6  10   2         95.21         75.46        25.19 o                         
   7  10   2          7.86          2.99        14.73 o                         
   8  10   2        242.55        258.84        41.80 o                         
   9  10   2         41.54         82.32        20.53 o                         
  10  10   2        318.20        306.85        39.97 o                         
  11  10   2         74.98         32.66        15.64 o                         
  12  10   2          2.33          5.82        14.70 o                         
  13  10   2          0.32         -6.85        17.44 o                         
 -11  11   2        193.27        257.41        45.66 o                         
 -10  11   2         41.75         35.34        36.13 o                         
  -9  11   2         53.18         90.39        26.71 o                         
  -8  11   2        379.69        501.97        93.67 o                         
  -7  11   2        530.42        633.50       134.27 o                         
  -6  11   2         38.47         32.23        58.81 o                         
  -5  11   2         22.42         -4.81        17.60 o                         
  -4  11   2        137.52        159.20        32.73 o                         
  -3  11   2         25.51          8.57        51.82 o                         
  -2  11   2        191.91        226.22        55.60 o                         
  -1  11   2        335.16        378.30        68.21 o                         
   0  11   2        123.88        153.47        44.15 o                         
   1  11   2        766.86        778.80        93.99 o                         
   2  11   2          4.89          2.17        22.23 o                         
   3  11   2        147.92        106.79        28.76 o                         
   4  11   2          1.82         10.21        19.00 o                         
   5  11   2         11.45         12.11        17.61 o                         
   6  11   2         74.04         58.85        20.60 o                         
   7  11   2         39.09         35.59        22.50 o                         
   8  11   2          2.75          7.31        19.37 o                         
   9  11   2        257.53        301.16        61.64 o                         
  10  11   2        176.53        200.08        46.45 o                         
  11  11   2          5.55         21.54        18.07 o                         
  -8  12   2         48.95         -7.31        35.56 o                         
  -7  12   2         81.31         40.15        47.64 o                         
  -6  12   2        472.54        544.75        86.45 o                         
  -5  12   2         21.08         10.45        43.20 o                         
  -4  12   2         94.01        140.48        48.95 o                         
  -3  12   2         62.71        141.72        52.75 o                         
  -2  12   2         42.07         44.14        22.48 o                         
  -1  12   2        266.75        250.57        56.43 o                         
   0  12   2        207.53        253.00        59.87 o                         
   1  12   2        107.00        106.20        38.07 o                         
   2  12   2         60.11         36.58        40.63 o                         
   3  12   2         36.37         12.73        48.00 o                         
   4  12   2          5.67         -1.85        26.98 o                         
   5  12   2        100.88         79.55        27.00 o                         
   6  12   2          1.97          0.96        17.90 o                         
   7  12   2        244.28        229.62        97.09 o                         
   8  12   2        279.85        312.94       142.16 o                         
  -3  13   2         12.38         56.75        43.59 o                         
  -2  13   2        241.60        321.05        72.38 o                         
  -1  13   2         47.44        114.49        42.09 o                         
   0  13   2         86.86        150.46        50.08 o                         
   1  13   2         19.46         20.68        14.40 o                         
   2  13   2         78.97        100.00        37.20 o                         
   3  13   2        211.06        217.89        55.75 o                         
 -20   1   3         26.84         36.64        17.13 o                         
 -19   1   3        195.67        195.90        30.88 o                         
 -18   1   3        139.74        148.77        25.52 o                         
 -17   1   3         13.11         11.24        13.08 o                         
 -16   1   3        564.02        538.38        44.35 o                         
 -15   1   3         48.19         50.93        12.96 o                         
 -14   1   3        612.19        564.82        41.64 o                         
 -13   1   3        803.05        715.81        33.41 o                         
 -12   1   3        223.88        197.33        15.17 o                         
 -11   1   3        257.71        264.88        17.62 o                         
 -10   1   3        165.03        187.09        14.83 o                         
  -9   1   3        569.29        541.03        28.91 o                         
  -8   1   3        530.08        489.32        20.65 o                         
  -7   1   3        487.40        520.28        22.16 o                         
  -6   1   3         17.96         17.37         4.13 o                         
  -5   1   3        497.84        576.97        16.84 o                         
  -4   1   3       5160.73       4679.26        78.48 o                         
  -3   1   3        597.79        559.69        16.70 o                         
  -2   1   3        504.46        466.16        20.69 o                         
  -1   1   3        861.42        742.43        18.13 o                         
   0   1   3         40.83         35.56         3.64 o                         
   1   1   3       2474.10       2278.76        36.93 o                         
   2   1   3      10154.89       9793.98       109.24 o                         
   3   1   3      12463.63      14295.45       206.43 o                         
   4   1   3        724.05        908.19        24.90 o                         
   5   1   3       1329.84       1610.09        98.85 o                         
   6   1   3       2504.08       3108.67        79.08 o                         
   7   1   3        701.27        955.43        37.01 o                         
   8   1   3        181.03        231.95        14.13 o                         
   9   1   3        594.03        625.15        31.85 o                         
  10   1   3        821.69        822.84        46.65 o                         
  11   1   3         59.39         43.53         5.29 o                         
  12   1   3         29.29         21.01         4.58 o                         
  13   1   3        734.65        709.11        30.41 o                         
  14   1   3          0.68          6.98         7.27 o                         
  15   1   3          1.05         -2.58         8.82 o                         
  16   1   3        219.80        178.21        38.21 o                         
  17   1   3        508.69        440.35        67.08 o                         
  18   1   3        228.24        197.79        42.04 o                         
  19   1   3         46.85         66.78        31.16 o                         
  20   1   3         11.33          6.24        16.22 o                         
 -20   2   3          2.95         10.81        14.42 o                         
 -19   2   3         42.02         26.20        12.35 o                         
 -18   2   3         17.32          2.63         9.83 o                         
 -17   2   3        123.09         89.92        19.75 o                         
 -16   2   3        146.87        145.59        23.90 o                         
 -15   2   3        118.93        172.93        26.06 o                         
 -14   2   3       1657.97       1750.09        76.49 o                         
 -13   2   3        620.49        590.42        29.99 o                         
 -12   2   3        628.30        605.18        29.75 o                         
 -11   2   3        245.90        212.35        17.56 o                         
 -10   2   3        553.48        511.30        28.68 o                         
  -9   2   3        202.37        146.48        15.44 o                         
  -8   2   3       1609.01       1583.36        48.63 o                         
  -7   2   3         96.19         79.29         9.24 o                         
  -6   2   3       3116.76       3068.72        55.22 o                         
  -5   2   3       6779.33       6630.64       102.07 o                         
  -4   2   3        684.48        566.03        23.19 o                         
  -3   2   3       2112.83       1964.28        46.62 o                         
  -2   2   3        555.77        576.80        22.22 o                         
  -1   2   3        115.04        103.41         9.23 o                         
   0   2   3       1743.13       1703.73        33.29 o                         
   1   2   3       3726.80       3771.33        65.32 o                         
   2   2   3        966.09       1019.08        20.56 o                         
   3   2   3         23.21         27.15         5.04 o                         
   4   2   3         27.13         26.71         6.34 o                         
   5   2   3        103.96        127.56         8.05 o                         
   6   2   3        776.68       1002.36        55.25 o                         
   7   2   3         50.88         65.15         6.57 o                         
   8   2   3       2235.58       2878.97        74.77 o                         
   9   2   3        315.47        378.67        22.38 o                         
  10   2   3        123.60        124.83        13.02 o                         
  11   2   3       1193.85       1323.57        52.06 o                         
  12   2   3         53.72         64.05         8.05 o                         
  13   2   3         39.71         44.92        10.34 o                         
  14   2   3        114.89        110.20        21.51 o                         
  15   2   3         36.36         10.51        13.73 o                         
  16   2   3          0.23         -6.49        20.09 o                         
  17   2   3        138.30         78.06        32.51 o                         
  18   2   3        288.42        274.26        53.17 o                         
  19   2   3        135.50         89.98        29.78 o                         
  20   2   3          4.29         24.99        44.32 o                         
 -20   3   3        217.24        238.44        33.30 o                         
 -19   3   3        167.71        162.93        31.56 o                         
 -18   3   3         88.74         91.40        30.44 o                         
 -17   3   3        251.85        227.12        30.99 o                         
 -16   3   3        128.15         97.45        22.38 o                         
 -15   3   3         58.50         49.94        11.54 o                         
 -14   3   3        127.54        148.12        20.48 o                         
 -13   3   3        160.38        149.42        17.48 o                         
 -12   3   3         68.03         69.14        12.05 o                         
 -11   3   3        171.34        155.33        17.63 o                         
 -10   3   3         10.49          5.93         8.58 o                         
  -9   3   3        130.92        146.48        16.20 o                         
  -8   3   3          0.56          8.97         8.57 o                         
  -7   3   3         12.23         12.98         6.72 o                         
  -6   3   3         22.63         10.79         6.10 o                         
  -5   3   3        435.78        481.80        25.89 o                         
  -4   3   3       2743.23       2868.17        69.89 o                         
  -3   3   3       1387.99       1481.74        47.39 o                         
  -2   3   3        880.13        929.84        39.69 o                         
  -1   3   3          3.70          4.58         7.36 o                         
   0   3   3       2530.80       2386.45       138.23 o                         
   1   3   3       3572.39       3720.40       112.50 o                         
   2   3   3         62.41         82.09        11.31 o                         
   3   3   3        179.74        206.27        12.32 o                         
   4   3   3        317.34        409.11        31.27 o                         
   5   3   3       1041.08       1106.67        45.82 o                         
   6   3   3        432.27        514.63        50.70 o                         
   7   3   3          3.32         11.31         4.71 o                         
   8   3   3       1368.12       1826.80       128.98 o                         
   9   3   3        203.79        250.24        19.77 o                         
  10   3   3        233.06        282.96        21.38 o                         
  11   3   3        112.54        119.90        12.32 o                         
  12   3   3        985.92       1163.28        42.00 o                         
  13   3   3       1211.24       1267.89        42.54 o                         
  14   3   3         36.06         57.51        18.20 o                         
  15   3   3        518.24        478.32        46.95 o                         
  16   3   3        114.98        150.03        27.01 o                         
  17   3   3          0.02         18.17        14.69 o                         
  18   3   3        138.28        108.53        34.87 o                         
  19   3   3         61.02         44.97        28.68 o                         
  20   3   3         11.75          1.92        41.13 o                         
 -20   4   3          0.32        -10.44        10.86 o                         
 -19   4   3         21.58         16.33        23.72 o                         
 -18   4   3        208.72        285.87        37.28 o                         
 -17   4   3         59.22         73.74        15.85 o                         
 -16   4   3        289.57        301.58        31.88 o                         
 -15   4   3          3.90         -4.89        11.73 o                         
 -14   4   3        415.30        435.34        41.14 o                         
 -13   4   3         48.93         34.26         8.82 o                         
 -12   4   3         20.87          8.08         8.63 o                         
 -11   4   3        533.67        508.98        34.45 o                         
 -10   4   3        206.85        186.34        21.20 o                         
  -9   4   3        671.06        695.38        38.83 o                         
  -8   4   3        204.03        215.12        23.66 o                         
  -7   4   3        516.88        454.52        31.30 o                         
  -6   4   3         40.65         43.49         9.64 o                         
  -5   4   3        921.52       1029.01        50.03 o                         
  -4   4   3       1205.13       1194.35       105.38 o                         
  -3   4   3          5.83         -5.44        12.66 o                         
  -2   4   3       3161.30       3428.83       105.48 o                         
  -1   4   3        114.23         91.10        21.81 o                         
   0   4   3       3270.41       3499.17       164.12 o                         
   1   4   3         32.76         45.44        13.39 o                         
   2   4   3        327.23        396.85        52.40 o                         
   3   4   3          4.93        -11.13        12.98 o                         
   4   4   3        481.84        529.06        58.27 o                         
   5   4   3       2764.51       3035.29       108.77 o                         
   6   4   3        176.28        214.95        26.89 o                         
   7   4   3        782.08        834.55        88.38 o                         
   8   4   3        984.31       1083.27        70.75 o                         
   9   4   3        721.68        763.24        74.32 o                         
  10   4   3          5.78         -0.44         6.41 o                         
  11   4   3        419.78        459.29        29.38 o                         
  12   4   3        985.35       1073.50        49.79 o                         
  13   4   3        204.02        237.79        21.19 o                         
  14   4   3        242.07        247.75        31.40 o                         
  15   4   3        959.43        935.06        61.57 o                         
  16   4   3        542.35        572.56        55.60 o                         
  17   4   3         36.92         32.72        19.15 o                         
  18   4   3         10.14         36.46        28.66 o                         
  19   4   3         61.31        107.25        36.51 o                         
 -19   5   3        265.01        316.90        38.21 o                         
 -18   5   3         51.18         34.69        10.82 o                         
 -17   5   3         29.81         48.44        13.88 o                         
 -16   5   3          5.67          2.15        12.33 o                         
 -15   5   3         21.73         49.81        15.53 o                         
 -14   5   3         19.54         59.58        13.71 o                         
 -13   5   3        692.33        704.48        42.39 o                         
 -12   5   3        675.80        575.51        37.41 o                         
 -11   5   3        891.26        965.84        53.69 o                         
 -10   5   3        122.89         99.68        16.10 o                         
  -9   5   3        592.60        627.31        45.64 o                         
  -8   5   3        662.10        587.65        42.67 o                         
  -7   5   3       1331.56       1326.12        66.85 o                         
  -6   5   3        847.91        850.76        49.83 o                         
  -5   5   3        967.75       1007.97        67.48 o                         
  -4   5   3       1185.30       1388.89        64.01 o                         
  -3   5   3          9.14          7.95         8.98 o                         
  -2   5   3        333.10        338.08        45.12 o                         
  -1   5   3        227.24        198.85        34.23 o                         
   0   5   3         70.23        138.95        29.25 o                         
   1   5   3        598.47        669.37        93.86 o                         
   2   5   3        347.61        321.95        40.28 o                         
   3   5   3       1648.04       1767.97       131.86 o                         
   4   5   3        137.91         95.60        46.11 o                         
   5   5   3        599.39        611.88        44.50 o                         
   6   5   3        181.58        166.09        19.66 o                         
   7   5   3          0.88          0.15         9.05 o                         
   8   5   3       2022.26       2218.46        75.82 o                         
   9   5   3         47.93         49.25        11.47 o                         
  10   5   3        188.31        170.88        23.42 o                         
  11   5   3        143.00        155.25        20.62 o                         
  12   5   3          9.77          4.45        11.48 o                         
  13   5   3        612.26        704.11        50.37 o                         
  14   5   3          0.44         12.10        14.29 o                         
  15   5   3         83.19         68.63        21.38 o                         
  16   5   3         26.86         16.59        12.20 o                         
  17   5   3        241.35        270.79        59.52 o                         
  18   5   3          3.29        -20.21        80.93 o                         
  19   5   3        314.66        381.99        71.71 o                         
 -18   6   3        148.35        158.62        35.34 o                         
 -17   6   3          3.60          1.27        15.20 o                         
 -16   6   3         21.22         -2.43        13.88 o                         
 -15   6   3        135.23        172.13        32.53 o                         
 -14   6   3         51.97         75.83        22.59 o                         
 -13   6   3        521.67        515.81        42.15 o                         
 -12   6   3         55.32         52.74        16.31 o                         
 -11   6   3        167.48        136.99        22.43 o                         
 -10   6   3         48.17         49.52        16.12 o                         
  -9   6   3         13.22          8.36        12.77 o                         
  -8   6   3        544.46        520.47        53.24 o                         
  -7   6   3       1887.30       1991.23        93.23 o                         
  -6   6   3       1418.79       1570.00        75.29 o                         
  -5   6   3        203.12        197.57        26.28 o                         
  -4   6   3          1.87          4.49        13.60 o                         
  -3   6   3        484.09        480.47        45.75 o                         
  -2   6   3          9.43         29.72        23.00 o                         
  -1   6   3         66.96         62.05        24.61 o                         
   0   6   3         19.07         12.30        12.39 o                         
   1   6   3        365.35        392.46        40.73 o                         
   2   6   3        835.09        847.48        58.34 o                         
   3   6   3        130.90        112.07        20.67 o                         
   4   6   3         10.85         16.79         9.45 o                         
   5   6   3          9.21         16.09        15.71 o                         
   6   6   3         20.51         -6.94         7.97 o                         
   7   6   3          1.23          0.18         7.00 o                         
   8   6   3         75.82         66.51        14.15 o                         
   9   6   3          7.68         11.25         8.81 o                         
  10   6   3        312.98        323.85        39.07 o                         
  11   6   3        207.80        254.26        27.45 o                         
  12   6   3          3.29        -10.16        10.23 o                         
  13   6   3         33.50         46.77        21.28 o                         
  14   6   3         52.50         39.94        16.32 o                         
  15   6   3          1.98         -0.91        26.29 o                         
  16   6   3          5.15          3.96        12.96 o                         
  17   6   3          0.16          7.01        30.73 o                         
  18   6   3         41.74         27.74        51.68 o                         
 -17   7   3          6.67          8.98        14.45 o                         
 -16   7   3        156.14        148.83        45.01 o                         
 -15   7   3        311.70        373.97        45.81 o                         
 -14   7   3         29.89         16.39        16.41 o                         
 -13   7   3         39.24         71.62        19.98 o                         
 -12   7   3         33.38         18.01        13.57 o                         
 -11   7   3        741.37        801.44        77.58 o                         
 -10   7   3        344.46        322.24        36.00 o                         
  -9   7   3       1658.95       1649.05       121.74 o                         
  -8   7   3        169.53        198.26        28.87 o                         
  -7   7   3       1066.65       1022.25        69.54 o                         
  -6   7   3       1244.56       1347.66        73.83 o                         
  -5   7   3       1667.86       1844.92       131.64 o                         
  -4   7   3        120.29        110.07        24.05 o                         
  -3   7   3        222.16        227.88        45.11 o                         
  -2   7   3          2.92         18.01        15.77 o                         
  -1   7   3        513.44        575.09        81.58 o                         
   0   7   3         30.95         28.46        16.33 o                         
   1   7   3        153.99        170.55        32.07 o                         
   2   7   3          3.83          9.28        15.75 o                         
   3   7   3       1194.29       1152.80        93.38 o                         
   4   7   3        471.49        465.48        45.60 o                         
   5   7   3        531.89        531.10        49.07 o                         
   6   7   3        346.71        338.26        39.90 o                         
   7   7   3        249.88        213.47        26.87 o                         
   8   7   3        180.29        144.78        22.53 o                         
   9   7   3         76.21         43.47        12.18 o                         
  10   7   3       3147.28       3329.21       109.32 o                         
  11   7   3       1888.92       1963.11        84.08 o                         
  12   7   3         28.46         47.76        13.52 o                         
  13   7   3        162.57        142.06        25.36 o                         
  14   7   3        634.59        690.94        70.96 o                         
  15   7   3        289.54        282.38        46.99 o                         
  16   7   3        375.57        395.51        56.79 o                         
  17   7   3        550.06        629.86        96.44 o                         
 -16   8   3         19.34         26.31        17.43 o                         
 -15   8   3          1.80         -0.84        15.67 o                         
 -14   8   3        173.68        177.62        31.03 o                         
 -13   8   3        215.93        198.62        33.25 o                         
 -12   8   3          0.16          5.86        16.72 o                         
 -11   8   3        228.43        216.49        33.27 o                         
 -10   8   3        198.65        175.61        28.52 o                         
  -9   8   3        112.17         91.12        35.50 o                         
  -8   8   3         30.13         28.23        12.36 o                         
  -7   8   3        113.87        135.85        24.09 o                         
  -6   8   3        296.84        350.90        44.84 o                         
  -5   8   3        299.63        361.27        45.87 o                         
  -4   8   3         26.64         39.07        17.53 o                         
  -3   8   3        386.83        428.48        61.30 o                         
  -2   8   3       2062.57       2330.46       237.43 o                         
  -1   8   3        641.24        751.84        97.56 o                         
   0   8   3        600.90        783.11       119.31 o                         
   1   8   3         28.08         -7.52        49.51 o                         
   2   8   3        236.71        257.23        45.07 o                         
   3   8   3        249.75        257.00        35.11 o                         
   4   8   3        403.90        427.64        46.74 o                         
   5   8   3         21.77          6.42        10.14 o                         
   6   8   3        354.44        335.09        39.83 o                         
   7   8   3         18.19         10.77        10.51 o                         
   8   8   3        516.60        440.54        40.89 o                         
   9   8   3         67.91         56.16        14.85 o                         
  10   8   3        610.24        639.29        50.11 o                         
  11   8   3         27.69         61.57        17.40 o                         
  12   8   3        204.76        240.80        32.21 o                         
  13   8   3         88.46         96.96        31.80 o                         
  14   8   3         13.54         41.22        21.29 o                         
  15   8   3        106.61        122.34        32.15 o                         
  16   8   3          8.38         38.47        29.56 o                         
 -15   9   3        137.34        200.39        38.52 o                         
 -14   9   3         48.98         63.50        26.53 o                         
 -13   9   3         24.78          7.70        15.12 o                         
 -12   9   3        132.23        156.28        31.30 o                         
 -11   9   3        199.76        249.43        38.36 o                         
 -10   9   3         19.96         10.88        24.81 o                         
  -9   9   3        107.05         87.84        40.33 o                         
  -8   9   3        478.19        561.06        51.91 o                         
  -7   9   3          0.04         12.15        11.27 o                         
  -6   9   3          3.81         29.46        20.30 o                         
  -5   9   3       1052.49       1050.18        90.59 o                         
  -4   9   3        347.48        334.97        45.42 o                         
  -3   9   3         81.42        120.48        39.94 o                         
  -2   9   3        654.69        645.65       155.65 o                         
  -1   9   3        308.10        327.65        56.74 o                         
   0   9   3        860.81        808.85       114.59 o                         
   1   9   3        140.70        186.14        54.72 o                         
   2   9   3          4.75         11.04        20.62 o                         
   3   9   3        179.55        155.55        55.25 o                         
   4   9   3         14.71         -5.28        19.62 o                         
   5   9   3         22.52         22.05        13.31 o                         
   6   9   3         16.40         23.82        10.30 o                         
   7   9   3        482.79        381.12        45.29 o                         
   8   9   3          0.33          1.95         9.11 o                         
   9   9   3        505.74        481.61        46.80 o                         
  10   9   3         44.18         27.38        16.66 o                         
  11   9   3          0.52         29.64        23.18 o                         
  12   9   3          6.47         39.31        17.91 o                         
  13   9   3          0.08         29.54        15.70 o                         
  14   9   3          0.33         24.24        17.19 o                         
  15   9   3         19.07         28.24        24.59 o                         
 -13  10   3         10.92         31.29        25.43 o                         
 -12  10   3          0.04         15.55        20.44 o                         
 -11  10   3         28.85         56.30        26.93 o                         
 -10  10   3        526.57        754.79       208.63 o                         
  -9  10   3          1.05         15.40        24.15 o                         
  -8  10   3         26.95         55.18        29.15 o                         
  -7  10   3        116.89        118.38        32.63 o                         
  -6  10   3         38.06         28.89        16.89 o                         
  -5  10   3         12.16         -7.15        21.06 o                         
  -4  10   3          1.19         10.57        18.31 o                         
  -3  10   3        293.80        323.44        57.96 o                         
  -2  10   3         41.66         12.51        36.20 o                         
  -1  10   3        111.64        161.52        42.32 o                         
   0  10   3         36.64         45.00        43.32 o                         
   1  10   3       1581.57       1584.98       132.81 o                         
   2  10   3        254.53        264.79        50.40 o                         
   3  10   3          0.80        -11.59        13.52 o                         
   4  10   3        428.55        400.15        84.28 o                         
   5  10   3        251.80        159.58        36.69 o                         
   6  10   3         56.57         70.23        18.11 o                         
   7  10   3        234.64        245.23        38.13 o                         
   8  10   3        103.81        114.98        19.20 o                         
   9  10   3         75.87         67.20        14.79 o                         
  10  10   3          1.42         -0.41        15.77 o                         
  11  10   3        106.57        100.41        24.93 o                         
  12  10   3        106.88        155.83        35.34 o                         
  13  10   3         11.18          1.09        24.30 o                         
 -11  11   3        118.27        169.22        50.53 o                         
 -10  11   3        390.69        553.35       121.23 o                         
  -9  11   3         19.16          1.78        23.40 o                         
  -8  11   3        240.14        362.99        59.38 o                         
  -7  11   3        105.53         83.72        31.36 o                         
  -6  11   3        127.66        126.83        29.90 o                         
  -5  11   3        138.92        119.12        45.45 o                         
  -4  11   3        302.05        349.20        48.95 o                         
  -3  11   3         55.13          3.94        16.90 o                         
  -2  11   3         27.59         16.17        19.76 o                         
  -1  11   3        115.37        140.19        44.74 o                         
   0  11   3          0.44        -12.46        24.19 o                         
   1  11   3          1.16         20.43        52.27 o                         
   2  11   3         34.76         17.10        12.56 o                         
   3  11   3         90.47         43.03        18.54 o                         
   4  11   3         34.70         11.42        14.99 o                         
   5  11   3         35.38         12.85        11.00 o                         
   6  11   3        354.84        270.70        48.14 o                         
   7  11   3         58.25         48.77        25.92 o                         
   8  11   3        799.57        805.26        92.96 o                         
   9  11   3        241.65        244.17        34.68 o                         
  10  11   3          0.09         35.52        20.98 o                         
  11  11   3         36.09        117.76        45.53 o                         
  -7  12   3        209.33        247.67        57.96 o                         
  -6  12   3         16.57         19.94        23.01 o                         
  -5  12   3          1.72         -4.80        23.81 o                         
  -4  12   3          0.08         24.60        27.28 o                         
  -3  12   3        313.77        365.40        53.59 o                         
  -2  12   3        179.32        216.82        53.52 o                         
  -1  12   3          0.66         25.19        24.84 o                         
   0  12   3        213.98        207.24        57.30 o                         
   1  12   3        111.25        137.84        42.88 o                         
   2  12   3          0.03         18.62        16.80 o                         
   3  12   3        538.63        465.32        72.79 o                         
   4  12   3        124.54        103.28        30.74 o                         
   5  12   3        311.25        288.53        54.83 o                         
   6  12   3         75.37         69.71        22.89 o                         
   7  12   3        693.61        596.08       153.20 o                         
 -20   0   4        292.17        285.84        67.82 o                         
 -19   0   4        144.87        317.88        81.44 o                         
 -18   0   4        296.92        353.67        57.48 o                         
 -17   0   4        219.68        248.72        44.60 o                         
 -16   0   4        406.14        432.28        63.27 o                         
 -15   0   4        130.87        102.30        29.97 o                         
 -14   0   4        129.94        122.60        27.05 o                         
 -13   0   4        463.48        429.43        49.58 o                         
 -12   0   4       1688.92       1512.14        66.01 o                         
 -11   0   4       1762.40       1762.55        67.66 o                         
 -10   0   4       2405.44       2190.81        73.61 o                         
  -9   0   4          0.19         20.86         9.62 o                         
  -8   0   4        181.47        166.03        17.67 o                         
  -7   0   4       3430.35       2954.47        74.69 o                         
  -6   0   4       6908.70       6678.54       216.58 o                         
  -5   0   4        652.98        659.00        33.29 o                         
  -4   0   4        127.60        125.74        33.09 o                         
  -3   0   4       2912.83       2578.04        95.09 o                         
  -2   0   4         10.08         42.82        13.20 o                         
  -1   0   4          0.10          6.15         4.56 o                         
   0   0   4         62.19         43.55         6.62 o                         
   1   0   4        462.95        440.35        16.80 o                         
   2   0   4       1608.25       1316.49        30.23 o                         
   3   0   4          0.65         13.57         4.91 o                         
   4   0   4        627.67        863.50        27.33 o                         
   5   0   4       9403.33      11430.37       407.30 o                         
   6   0   4      10314.47      14380.52       375.32 o                         
   7   0   4       7042.29       9027.96       279.10 o                         
   8   0   4       5578.68       4763.29      3435.47 o                         
   9   0   4       2759.73       3413.73       325.00 o                         
  10   0   4         96.99        108.32        36.75 o                         
  11   0   4          6.53         14.15        17.74 o                         
  12   0   4        297.71        275.14        47.88 o                         
  13   0   4         46.28         46.83        66.24 o                         
  14   0   4         59.77         24.81        23.80 o                         
  15   0   4        173.48        213.92        63.21 o                         
  16   0   4       1466.45       1288.39       153.24 o                         
  17   0   4         70.01         -3.35        24.03 o                         
  18   0   4         42.13        130.61        48.57 o                         
  19   0   4          3.37         -1.78        20.87 o                         
  20   0   4        190.83        204.10        73.49 o                         
 -20   1   4         29.57         43.29        26.76 o                         
 -19   1   4        142.94        115.43        26.97 o                         
 -18   1   4        142.43        148.66        35.01 o                         
 -17   1   4          0.44         19.51        11.00 o                         
 -16   1   4        157.34        171.56        40.20 o                         
 -15   1   4          2.94          7.91        11.38 o                         
 -14   1   4        190.19        206.14        24.91 o                         
 -13   1   4        347.58        324.36        24.29 o                         
 -12   1   4       1046.24        998.67        41.53 o                         
 -11   1   4        268.66        241.25        19.69 o                         
 -10   1   4         24.47         13.82         5.92 o                         
  -9   1   4          4.96          9.28         5.06 o                         
  -8   1   4        487.39        440.55        20.43 o                         
  -7   1   4        782.63        706.14        26.25 o                         
  -6   1   4         10.67         12.06         4.39 o                         
  -5   1   4       2067.12       1911.03        58.70 o                         
  -4   1   4       1817.35       1803.13        34.26 o                         
  -3   1   4        351.23        313.49        14.46 o                         
  -2   1   4         15.05          5.50         5.26 o                         
  -1   1   4        914.10        887.55        25.06 o                         
   0   1   4        502.41        501.40        16.94 o                         
   1   1   4        605.16        582.52        16.04 o                         
   2   1   4        176.42        168.93         8.26 o                         
   3   1   4        306.89        334.01        11.62 o                         
   4   1   4       1206.93       1462.89        27.68 o                         
   5   1   4       6396.34       8057.29       222.47 o                         
   6   1   4       1962.10       2453.10        76.06 o                         
   7   1   4         26.89         36.79        15.80 o                         
   8   1   4          0.86          9.04         6.10 o                         
   9   1   4        654.90        815.60        31.71 o                         
  10   1   4        184.22        186.95        34.15 o                         
  11   1   4         63.71         80.61         9.08 o                         
  12   1   4         31.63         20.32        14.77 o                         
  13   1   4         45.13         37.33        18.76 o                         
  14   1   4        189.38        116.35        37.04 o                         
  15   1   4          0.92          6.78        23.60 o                         
  16   1   4        123.63         70.00        25.72 o                         
  17   1   4         10.41         -1.13        34.18 o                         
  18   1   4         66.64         38.18        24.51 o                         
  19   1   4         13.72         30.55        24.87 o                         
  20   1   4          4.54         -4.34        64.03 o                         
 -20   2   4          2.36        -14.91        23.76 o                         
 -19   2   4         10.61         18.49        18.49 o                         
 -18   2   4         25.70         27.38        11.14 o                         
 -17   2   4        267.62        307.85        35.43 o                         
 -16   2   4        124.59        104.21        19.85 o                         
 -15   2   4          2.02         14.37        10.29 o                         
 -14   2   4        223.27        204.34        26.44 o                         
 -13   2   4       3552.77       3636.97       114.30 o                         
 -12   2   4       1051.05       1079.99        42.24 o                         
 -11   2   4        701.25        667.47        32.17 o                         
 -10   2   4        389.72        340.61        24.54 o                         
  -9   2   4         10.37         11.75         5.61 o                         
  -8   2   4          5.69          7.85         5.50 o                         
  -7   2   4        153.82        143.60        12.37 o                         
  -6   2   4        280.60        253.10        14.06 o                         
  -5   2   4       1944.04       1981.73        38.95 o                         
  -4   2   4        840.55        833.00        27.15 o                         
  -3   2   4        100.74         69.97         7.77 o                         
  -2   2   4         61.14         45.85         6.64 o                         
  -1   2   4        377.86        360.37        18.34 o                         
   0   2   4         47.23         53.72         5.79 o                         
   1   2   4        548.40        506.09        16.48 o                         
   2   2   4        286.07        268.03        12.38 o                         
   3   2   4       1095.57       1204.04        27.44 o                         
   4   2   4          6.62         13.84         3.65 o                         
   5   2   4        904.56       1208.68        39.09 o                         
   6   2   4        608.78        673.39        26.80 o                         
   7   2   4        141.42        107.95        45.98 o                         
   8   2   4        992.29       1049.36        40.72 o                         
   9   2   4         25.11         17.93         6.20 o                         
  10   2   4        187.86        229.13        16.81 o                         
  11   2   4         77.71         88.12        11.25 o                         
  12   2   4        675.54        754.73        61.76 o                         
  13   2   4        157.03        181.61        30.76 o                         
  14   2   4        178.87        159.55        36.61 o                         
  15   2   4        326.17        316.66        53.40 o                         
  16   2   4          4.54        -21.61        21.61 o                         
  17   2   4         47.14         37.14        26.75 o                         
  18   2   4         37.67         41.37        25.77 o                         
  19   2   4        230.83        221.19        54.83 o                         
  20   2   4         85.33         79.35        38.61 o                         
 -19   3   4        172.57        236.52        39.19 o                         
 -18   3   4        131.36        116.04        24.90 o                         
 -17   3   4         75.28         84.10        20.40 o                         
 -16   3   4        554.35        579.53        49.52 o                         
 -15   3   4         28.00         43.87        22.72 o                         
 -14   3   4        939.10        869.48        49.23 o                         
 -13   3   4        244.11        231.86        21.02 o                         
 -12   3   4        115.73        113.00        16.42 o                         
 -11   3   4       1053.38        976.58        45.42 o                         
 -10   3   4        176.79        187.55        20.26 o                         
  -9   3   4        284.00        272.50        22.97 o                         
  -8   3   4        424.59        381.69        26.23 o                         
  -7   3   4         98.84         74.64        11.30 o                         
  -6   3   4        131.61        138.66        13.03 o                         
  -5   3   4       2921.31       2973.84        70.58 o                         
  -4   3   4        943.75        958.96        38.69 o                         
  -3   3   4         57.07         82.34        13.91 o                         
  -2   3   4         90.94         65.37        10.67 o                         
  -1   3   4        570.04        448.60        29.86 o                         
   0   3   4          0.42          0.32         5.73 o                         
   1   3   4        128.81        114.20        12.55 o                         
   2   3   4       5934.72       5908.28       102.03 o                         
   3   3   4      10254.53      10678.87       177.38 o                         
   4   3   4       5242.32       5572.42       103.05 o                         
   5   3   4         30.04         25.40        10.18 o                         
   6   3   4        258.31        293.66        19.19 o                         
   7   3   4       1943.48       2409.79       153.69 o                         
   8   3   4         14.07         11.89         4.27 o                         
   9   3   4         80.87        105.72         9.73 o                         
  10   3   4        104.49         92.41        10.53 o                         
  11   3   4        306.30        319.00        18.73 o                         
  12   3   4        332.89        336.79        38.60 o                         
  13   3   4        100.61        119.27        16.22 o                         
  14   3   4        205.92        186.38        28.13 o                         
  15   3   4         16.79         43.58        27.49 o                         
  16   3   4        384.91        440.51        78.16 o                         
  17   3   4        848.73        909.93        99.41 o                         
  18   3   4        185.43        170.04        43.54 o                         
  19   3   4        163.38        198.74        52.92 o                         
 -19   4   4         19.59         41.61        19.34 o                         
 -18   4   4        304.78        318.96        46.95 o                         
 -17   4   4          0.29         -3.57        10.81 o                         
 -16   4   4          4.53         -8.23         9.27 o                         
 -15   4   4         23.55         35.82        15.14 o                         
 -14   4   4         83.26        100.62        21.76 o                         
 -13   4   4          1.28         -3.61         9.10 o                         
 -12   4   4         14.23         12.96        11.69 o                         
 -11   4   4         71.32         64.33        16.63 o                         
 -10   4   4        147.69        110.28        15.05 o                         
  -9   4   4         56.25         54.04        11.25 o                         
  -8   4   4        388.28        406.92        30.03 o                         
  -7   4   4          8.25          8.63         7.43 o                         
  -6   4   4        481.24        495.64        34.69 o                         
  -5   4   4         33.71         28.41         9.12 o                         
  -4   4   4        234.51        242.18        25.74 o                         
  -3   4   4        755.72        812.63        54.31 o                         
  -2   4   4        222.82        252.32        29.68 o                         
  -1   4   4         71.09         69.38        14.87 o                         
   0   4   4        249.54        218.92        22.39 o                         
   1   4   4         35.20         21.57        10.70 o                         
   2   4   4          0.44          6.46        10.99 o                         
   3   4   4       1038.78       1006.75        41.98 o                         
   4   4   4        469.55        470.34        42.15 o                         
   5   4   4          1.60          3.34         6.66 o                         
   6   4   4         95.04         82.24        12.30 o                         
   7   4   4        411.34        414.39        30.96 o                         
   8   4   4          0.04          1.24         8.35 o                         
   9   4   4         81.16         96.40        16.61 o                         
  10   4   4        239.73        273.55        20.56 o                         
  11   4   4        417.82        474.84        41.05 o                         
  12   4   4        269.75        277.42        28.30 o                         
  13   4   4          0.01          2.58         9.24 o                         
  14   4   4          6.90         28.77        13.36 o                         
  15   4   4        127.31        154.46        41.71 o                         
  16   4   4          9.63         33.13        26.53 o                         
  17   4   4          0.11        -17.97        17.97 o                         
  18   4   4        112.75        104.04        43.37 o                         
  19   4   4        211.13        230.48        55.77 o                         
 -18   5   4        172.19        195.12        29.43 o                         
 -17   5   4         31.73         24.87        14.51 o                         
 -16   5   4         47.52         35.60        19.10 o                         
 -15   5   4        261.36        301.48        33.90 o                         
 -14   5   4         29.62         69.72        18.01 o                         
 -13   5   4         17.65         18.08        11.28 o                         
 -12   5   4         40.75         40.28        12.65 o                         
 -11   5   4        758.47        802.98        44.08 o                         
 -10   5   4          0.19         -1.12        10.15 o                         
  -9   5   4        769.96        770.93        41.59 o                         
  -8   5   4         57.77         48.09        10.59 o                         
  -7   5   4        350.68        367.02        35.81 o                         
  -6   5   4        648.88        603.38        51.83 o                         
  -5   5   4        638.21        720.59        56.58 o                         
  -4   5   4       3969.36       4084.83       162.21 o                         
  -3   5   4        600.93        601.57        43.78 o                         
  -2   5   4        260.05        265.28        29.08 o                         
  -1   5   4        419.24        434.59        41.37 o                         
   0   5   4       1198.82       1353.60        88.48 o                         
   1   5   4         78.74        134.98        27.08 o                         
   2   5   4       1072.80       1065.22        74.90 o                         
   3   5   4         18.85          8.55         9.63 o                         
   4   5   4       1059.10        971.96       101.83 o                         
   5   5   4        152.26        161.75        23.64 o                         
   6   5   4        169.51        152.47        18.05 o                         
   7   5   4         99.31        104.62        15.60 o                         
   8   5   4        267.91        237.58        29.26 o                         
   9   5   4        325.15        324.33        26.67 o                         
  10   5   4       1248.78       1419.66        85.59 o                         
  11   5   4        943.93       1039.92        70.32 o                         
  12   5   4        546.98        634.72        66.08 o                         
  13   5   4        187.57        220.38        27.11 o                         
  14   5   4         57.57        114.13        29.95 o                         
  15   5   4          0.04         17.05        18.81 o                         
  16   5   4        123.03        140.56        37.02 o                         
  17   5   4          0.77         42.37        20.42 o                         
  18   5   4          2.70         43.31        31.19 o                         
 -18   6   4         85.05        126.91        26.84 o                         
 -17   6   4        100.76        103.88        26.25 o                         
 -16   6   4        188.00        222.16        35.76 o                         
 -15   6   4        102.39         78.05        20.64 o                         
 -14   6   4         19.89         25.98        16.03 o                         
 -13   6   4          9.39         13.93        10.44 o                         
 -12   6   4         32.18         19.73        12.84 o                         
 -11   6   4         94.33         82.76        17.78 o                         
 -10   6   4        436.42        479.53        43.68 o                         
  -9   6   4         81.74         80.02        19.11 o                         
  -8   6   4         82.47         83.30        24.72 o                         
  -7   6   4        654.83        694.90        60.43 o                         
  -6   6   4       2973.76       3168.40       128.84 o                         
  -5   6   4       1304.18       1268.91        93.59 o                         
  -4   6   4        411.34        409.06        38.70 o                         
  -3   6   4        463.04        474.30        41.00 o                         
  -2   6   4        397.35        416.87        44.92 o                         
  -1   6   4        437.99        415.92        54.31 o                         
   0   6   4        236.13        253.24        48.05 o                         
   1   6   4       1220.16       1216.83        80.16 o                         
   2   6   4         19.94         20.37        14.70 o                         
   3   6   4        400.93        331.99        36.46 o                         
   4   6   4        286.40        219.99        26.83 o                         
   5   6   4        289.66        368.49        32.33 o                         
   6   6   4        207.04        188.00        22.90 o                         
   7   6   4        140.36        124.92        18.90 o                         
   8   6   4       1563.60       1427.26        78.13 o                         
   9   6   4          9.54         -0.14         9.51 o                         
  10   6   4        981.71       1021.68        54.81 o                         
  11   6   4         68.06         75.26        13.68 o                         
  12   6   4        156.82        202.60        27.65 o                         
  13   6   4        123.50        151.33        25.62 o                         
  14   6   4          1.02         63.75        24.73 o                         
  15   6   4        340.49        349.82        48.31 o                         
  16   6   4        187.73        256.89        46.90 o                         
  17   6   4        139.26        203.08        41.45 o                         
  18   6   4          2.72         32.68        45.64 o                         
 -17   7   4          0.25         23.64        20.38 o                         
 -16   7   4          1.22        -13.76        20.41 o                         
 -15   7   4          0.03        -10.37        12.92 o                         
 -14   7   4         56.40         41.73        18.10 o                         
 -13   7   4         13.75         18.02        13.36 o                         
 -12   7   4          0.00         -1.60         9.81 o                         
 -11   7   4        292.00        285.63        36.11 o                         
 -10   7   4          2.19         -7.84        10.02 o                         
  -9   7   4          0.02         -9.99        12.36 o                         
  -8   7   4        151.13        199.65        33.02 o                         
  -7   7   4        272.36        249.60        37.87 o                         
  -6   7   4        594.20        692.22        66.65 o                         
  -5   7   4        569.21        606.65        51.38 o                         
  -4   7   4          0.07          7.15        26.10 o                         
  -3   7   4          3.32        -13.74        13.74 o                         
  -2   7   4        209.18        265.15        47.89 o                         
  -1   7   4          5.56         19.39        18.83 o                         
   0   7   4          1.06         -7.42        15.25 o                         
   1   7   4         36.20          9.91        14.16 o                         
   2   7   4          0.98         -1.70        14.18 o                         
   3   7   4         29.87         22.02        24.82 o                         
   4   7   4         69.56         82.24        22.28 o                         
   5   7   4        135.39         99.78        20.19 o                         
   6   7   4        134.34        104.60        26.27 o                         
   7   7   4        177.79        165.70        22.69 o                         
   8   7   4        577.69        470.15        37.68 o                         
   9   7   4         56.07         29.88         9.57 o                         
  10   7   4         28.58         14.78        13.95 o                         
  11   7   4        452.67        441.69        48.56 o                         
  12   7   4        232.45        292.98        42.19 o                         
  13   7   4         26.93         58.51        19.72 o                         
  14   7   4         44.99         86.41        26.30 o                         
  15   7   4         76.37        115.55        30.29 o                         
  16   7   4         14.79        -20.31        24.34 o                         
  17   7   4        134.26        158.45        49.07 o                         
 -15   8   4         32.58         19.29        16.99 o                         
 -14   8   4        327.60        366.79        45.89 o                         
 -13   8   4        384.09        396.58        40.71 o                         
 -12   8   4         23.90         35.39        17.02 o                         
 -11   8   4        148.36        138.50        37.24 o                         
 -10   8   4        147.02        165.50        34.68 o                         
  -9   8   4        245.67        306.97        62.28 o                         
  -8   8   4          0.51         -5.96        19.97 o                         
  -7   8   4          5.84         24.84        19.81 o                         
  -6   8   4         13.75         17.35        14.26 o                         
  -5   8   4          0.27         11.28        17.31 o                         
  -4   8   4       1206.25       1337.95        97.83 o                         
  -3   8   4        507.98        551.82        56.99 o                         
  -2   8   4       1457.24       1700.06       164.17 o                         
  -1   8   4        441.56        470.92        64.96 o                         
   0   8   4       3249.09       3422.78       230.10 o                         
   1   8   4       1949.82       2036.75       133.76 o                         
   2   8   4        164.95         85.67        50.42 o                         
   3   8   4         11.32         15.91        19.46 o                         
   4   8   4        206.70        211.85        32.89 o                         
   5   8   4         11.60          3.02        12.80 o                         
   6   8   4          2.97          9.48        13.62 o                         
   7   8   4         20.43          5.66        10.28 o                         
   8   8   4        143.61         91.06        17.93 o                         
   9   8   4         29.78         20.85         9.25 o                         
  10   8   4         15.00         10.37         8.78 o                         
  11   8   4         17.80         13.70        16.85 o                         
  12   8   4         22.91         23.28        19.59 o                         
  13   8   4        446.44        542.16        70.48 o                         
  14   8   4        103.02        141.48        36.41 o                         
  15   8   4        427.86        598.82        71.17 o                         
 -14   9   4        128.03        204.91        43.38 o                         
 -13   9   4          4.40         25.25        14.93 o                         
 -12   9   4        194.38        195.69        48.04 o                         
 -11   9   4        430.32        430.78        56.91 o                         
 -10   9   4          0.11        -18.30        18.30 o                         
  -9   9   4        130.01        241.54        63.89 o                         
  -8   9   4         17.24         41.67        27.84 o                         
  -7   9   4         90.48        135.71        29.06 o                         
  -6   9   4          9.47         36.11        23.25 o                         
  -5   9   4        145.57        134.32        23.45 o                         
  -4   9   4          0.43          9.44        16.45 o                         
  -3   9   4          3.79         -2.20        20.14 o                         
  -2   9   4         49.96         42.33        19.01 o                         
  -1   9   4         55.53         36.15        35.31 o                         
   0   9   4        277.13        225.74        45.41 o                         
   1   9   4        232.11        233.25        53.03 o                         
   2   9   4       1142.58       1190.84       108.27 o                         
   3   9   4        151.28        157.19        41.63 o                         
   4   9   4         30.80         28.41        15.95 o                         
   5   9   4          0.26          7.54        12.32 o                         
   6   9   4          1.52          1.83        15.84 o                         
   7   9   4        160.28        129.40        22.62 o                         
   8   9   4         15.03          7.85        11.56 o                         
   9   9   4        145.17        119.21        21.86 o                         
  10   9   4        241.69        225.37        30.40 o                         
  11   9   4        151.60        179.47        36.28 o                         
  12   9   4         87.78         60.06        23.50 o                         
  13   9   4        361.98        399.11        55.33 o                         
  14   9   4        123.78        271.25       118.25 o                         
 -12  10   4        112.16        179.59        41.59 o                         
 -11  10   4          4.13        -27.91        27.91 o                         
 -10  10   4         91.28        129.07        53.71 o                         
  -9  10   4        117.65        119.08        34.66 o                         
  -8  10   4          0.05        -13.81        13.81 o                         
  -7  10   4         59.91         43.10        25.40 o                         
  -6  10   4        106.68        139.61        30.74 o                         
  -5  10   4        343.29        374.22        50.59 o                         
  -4  10   4         16.25         29.82        20.02 o                         
  -3  10   4        262.94        267.82        43.89 o                         
  -2  10   4         31.67         71.02        31.63 o                         
  -1  10   4        250.85        220.18        45.96 o                         
   0  10   4         69.36         38.12        32.05 o                         
   1  10   4        126.88        133.84        40.68 o                         
   2  10   4        274.74        289.67        56.70 o                         
   3  10   4        272.25        172.16        42.29 o                         
   4  10   4        184.23        185.54        40.58 o                         
   5  10   4        116.57        125.78        35.11 o                         
   6  10   4        118.46         81.11        24.45 o                         
   7  10   4          3.80        -10.97        16.36 o                         
   8  10   4         58.31         60.86        18.44 o                         
   9  10   4          1.52         22.15        13.07 o                         
  10  10   4          3.54         -8.96        13.25 o                         
  11  10   4         93.01         70.00        20.95 o                         
  12  10   4          1.18          1.94        19.63 o                         
 -10  11   4         21.04         64.67        42.09 o                         
  -9  11   4        363.10        432.74        88.11 o                         
  -8  11   4         27.32         14.81        47.31 o                         
  -7  11   4          0.23          3.73        16.22 o                         
  -6  11   4        626.21        706.32        67.24 o                         
  -5  11   4        600.30        688.95        82.63 o                         
  -4  11   4        553.84        602.78        88.03 o                         
  -3  11   4        365.00        339.02        48.53 o                         
  -2  11   4         84.29         56.19        29.72 o                         
  -1  11   4        104.47        118.59        40.46 o                         
   0  11   4          8.33         30.22        33.13 o                         
   1  11   4         42.08         43.15        19.43 o                         
   2  11   4         22.06         44.74        22.12 o                         
   3  11   4        148.73        106.10        32.53 o                         
   4  11   4        305.65        305.46        58.35 o                         
   5  11   4         29.35         22.77        35.64 o                         
   6  11   4        201.49        177.23        39.41 o                         
   7  11   4          2.01        -12.36        12.36 o                         
   8  11   4        156.84        153.20        37.92 o                         
   9  11   4        251.37        253.82        37.34 o                         
  10  11   4        867.20        947.79        90.90 o                         
  -6  12   4          4.80          3.25        16.83 o                         
  -5  12   4         55.16         57.18        21.51 o                         
  -4  12   4          2.23        -14.55        14.55 o                         
  -3  12   4         16.69         26.56        29.21 o                         
  -2  12   4         56.04         79.73        28.57 o                         
  -1  12   4          0.34          5.80        22.58 o                         
   0  12   4        111.04         61.48        29.53 o                         
   1  12   4         10.67         23.87        28.30 o                         
   2  12   4         82.07        182.68        49.74 o                         
   3  12   4         43.30         51.40        23.88 o                         
   4  12   4        101.62         95.65        29.70 o                         
   5  12   4         72.45         60.53        31.23 o                         
   6  12   4         69.50         50.90        30.68 o                         
 -19   1   5         91.18        105.30        62.46 o                         
 -18   1   5          4.09         -4.78        21.98 o                         
 -17   1   5         21.81         34.34        32.18 o                         
 -16   1   5        271.65        282.68        49.88 o                         
 -15   1   5         21.84         26.52        12.01 o                         
 -14   1   5          7.48         25.01        10.38 o                         
 -13   1   5          0.87          4.12         7.98 o                         
 -12   1   5         35.53         30.29         8.79 o                         
 -11   1   5       1507.35       1475.39        45.60 o                         
 -10   1   5        579.90        556.82        26.87 o                         
  -9   1   5        312.59        286.64        18.27 o                         
  -8   1   5        558.91        505.46        21.51 o                         
  -7   1   5        980.64        866.31        24.02 o                         
  -6   1   5       1016.10        954.16        26.31 o                         
  -5   1   5        302.64        267.76        13.05 o                         
  -4   1   5       1513.94       1368.73        41.82 o                         
  -3   1   5       4101.42       3908.56        65.21 o                         
  -2   1   5        295.89        266.52        15.31 o                         
  -1   1   5       2224.61       1928.90        35.42 o                         
   0   1   5       1004.39        874.53        24.09 o                         
   1   1   5        340.99        327.37        13.75 o                         
   2   1   5       1337.58       1190.84        24.85 o                         
   3   1   5       2423.58       2265.47        32.81 o                         
   4   1   5         28.20         26.79         4.05 o                         
   5   1   5        127.52        118.59        12.59 o                         
   6   1   5        794.44        986.54        29.89 o                         
   7   1   5        439.71        455.19        78.72 o                         
   8   1   5         94.53        101.73         8.74 o                         
   9   1   5        479.39        451.35        44.73 o                         
  10   1   5        318.87        292.66        36.23 o                         
  11   1   5        982.44       1224.99        56.96 o                         
  12   1   5         65.33         59.44        16.43 o                         
  13   1   5        390.83        394.62        62.25 o                         
  14   1   5         98.82        109.39        33.19 o                         
  15   1   5          2.43        -17.10        20.99 o                         
  16   1   5          3.43          2.84        20.90 o                         
  17   1   5        198.78        162.52        51.85 o                         
  18   1   5        359.43        389.88        68.00 o                         
  19   1   5          5.38        -15.93        16.43 o                         
 -19   2   5         22.85         19.56        50.80 o                         
 -18   2   5          4.03          9.59        24.86 o                         
 -17   2   5         45.91         46.28        23.35 o                         
 -16   2   5        228.29        253.32        36.74 o                         
 -15   2   5        126.03        128.69        21.02 o                         
 -14   2   5          0.57         -4.22         8.97 o                         
 -13   2   5        108.08         92.40        14.23 o                         
 -12   2   5         89.93        119.11        16.32 o                         
 -11   2   5       2322.70       2122.86        60.97 o                         
 -10   2   5          3.38         17.34         7.56 o                         
  -9   2   5       1101.13       1193.18        52.33 o                         
  -8   2   5         56.63         42.18         8.59 o                         
  -7   2   5        968.04        930.71        30.47 o                         
  -6   2   5         39.58         25.35         4.94 o                         
  -5   2   5        707.59        676.52        19.47 o                         
  -4   2   5        726.18        725.68        24.21 o                         
  -3   2   5        157.39        132.54        10.92 o                         
  -2   2   5         53.80         32.72         6.38 o                         
  -1   2   5         48.69         47.92         5.33 o                         
   0   2   5        239.66        214.74        12.22 o                         
   1   2   5        655.44        599.76        24.04 o                         
   2   2   5        198.08        206.09        13.15 o                         
   3   2   5       2542.99       2537.46        56.43 o                         
   4   2   5       1138.58       1127.47        27.48 o                         
   5   2   5       2377.65       2570.46        62.99 o                         
   6   2   5       1241.56       1418.54        33.03 o                         
   7   2   5        129.18        122.37        12.46 o                         
   8   2   5       2088.43       2567.39        69.30 o                         
   9   2   5          8.74         13.70        12.87 o                         
  10   2   5        411.76        464.54        46.49 o                         
  11   2   5         13.81         21.79         8.77 o                         
  12   2   5        298.14        288.35        55.56 o                         
  13   2   5         17.26         41.36        12.23 o                         
  14   2   5         17.85         21.72        33.22 o                         
  15   2   5        116.39         98.71        32.74 o                         
  16   2   5        362.34        279.17        54.26 o                         
  17   2   5          6.04          5.79        28.36 o                         
  18   2   5        214.68        162.75        42.93 o                         
  19   2   5        360.47        360.84        82.34 o                         
 -19   3   5         11.28         23.76        44.52 o                         
 -18   3   5          7.54         17.13        16.86 o                         
 -17   3   5         68.91         63.37        44.12 o                         
 -16   3   5          5.12         20.06        13.44 o                         
 -15   3   5          2.60         35.11        19.54 o                         
 -14   3   5          3.80         -0.71         8.97 o                         
 -13   3   5         41.33         47.72        11.76 o                         
 -12   3   5         12.53         28.67         8.62 o                         
 -11   3   5        380.08        357.81        28.87 o                         
 -10   3   5         52.73         28.81         6.91 o                         
  -9   3   5        943.09        955.39        44.22 o                         
  -8   3   5        349.21        335.38        24.92 o                         
  -7   3   5         89.17         78.55        10.45 o                         
  -6   3   5         55.06         49.26         7.96 o                         
  -5   3   5        360.48        357.20        23.95 o                         
  -4   3   5         62.15         62.07         9.41 o                         
  -3   3   5         47.08         54.87        10.86 o                         
  -2   3   5       1046.87       1057.97        42.71 o                         
  -1   3   5       1115.42       1091.55        44.01 o                         
   0   3   5       1584.27       1499.24        41.00 o                         
   1   3   5         26.19         17.54         6.16 o                         
   2   3   5         19.22          4.67         5.90 o                         
   3   3   5        725.97        720.52        31.89 o                         
   4   3   5         42.01         45.31         7.62 o                         
   5   3   5        205.13        185.14        20.12 o                         
   6   3   5        328.73        344.75        20.58 o                         
   7   3   5         29.77         22.17        10.28 o                         
   8   3   5         30.62         44.59        10.68 o                         
   9   3   5        440.70        534.90        33.91 o                         
  10   3   5          1.76         18.80         8.92 o                         
  11   3   5        186.44        206.60        31.08 o                         
  12   3   5         32.17         29.09        10.79 o                         
  13   3   5         73.92         63.42        24.61 o                         
  14   3   5        135.25        163.14        40.07 o                         
  15   3   5        693.27        698.97        83.18 o                         
  16   3   5         99.17         80.70        30.51 o                         
  17   3   5        411.02        400.51        69.13 o                         
  18   3   5        118.74         83.42        29.52 o                         
  19   3   5         24.47          6.43        21.17 o                         
 -18   4   5        183.89        207.30        58.26 o                         
 -17   4   5        326.56        431.39        69.28 o                         
 -16   4   5        272.53        288.20        35.67 o                         
 -15   4   5         32.63         45.98        16.76 o                         
 -14   4   5        648.18        657.55        52.40 o                         
 -13   4   5        816.68        934.41        50.37 o                         
 -12   4   5          0.11         12.00         8.90 o                         
 -11   4   5        156.39        136.48        18.33 o                         
 -10   4   5        493.82        516.30        35.68 o                         
  -9   4   5        535.04        515.33        34.24 o                         
  -8   4   5        154.65        160.30        20.89 o                         
  -7   4   5        531.99        490.24        37.98 o                         
  -6   4   5        967.94        933.75        54.41 o                         
  -5   4   5        156.65        136.97        18.70 o                         
  -4   4   5        296.07        309.30        27.71 o                         
  -3   4   5        709.62        595.71        42.50 o                         
  -2   4   5       2257.57       2159.56        79.23 o                         
  -1   4   5        556.28        554.38        45.03 o                         
   0   4   5        751.70        729.65        50.39 o                         
   1   4   5       1244.99       1165.45        62.30 o                         
   2   4   5         67.05         55.57        12.00 o                         
   3   4   5       1264.64       1090.98        48.13 o                         
   4   4   5         12.73         27.57         8.41 o                         
   5   4   5       1011.38       1055.28        41.51 o                         
   6   4   5        174.65        168.46        15.68 o                         
   7   4   5        457.43        472.60        21.98 o                         
   8   4   5        527.48        519.22        23.22 o                         
   9   4   5         69.47         84.99        11.43 o                         
  10   4   5        104.27         98.18        16.84 o                         
  11   4   5        578.28        654.68        57.78 o                         
  12   4   5         76.33        113.68        18.55 o                         
  13   4   5         35.78         27.23        17.69 o                         
  14   4   5         85.25         87.95        29.93 o                         
  15   4   5        387.65        467.30        70.51 o                         
  16   4   5          4.32         21.83        35.47 o                         
  17   4   5          0.54          7.59        19.75 o                         
  18   4   5          9.53         89.98        48.23 o                         
 -18   5   5         75.46         90.48        25.51 o                         
 -17   5   5         12.64         63.19        25.96 o                         
 -16   5   5         46.56         61.37        21.28 o                         
 -15   5   5         72.95         78.03        21.91 o                         
 -14   5   5        350.95        349.08        40.23 o                         
 -13   5   5          0.52          3.43         9.73 o                         
 -12   5   5        289.71        364.69        31.18 o                         
 -11   5   5          0.59         15.57         9.04 o                         
 -10   5   5         10.26          4.59         8.85 o                         
  -9   5   5        132.77        112.22        20.44 o                         
  -8   5   5        491.65        505.80        36.82 o                         
  -7   5   5          0.53         -7.26        11.48 o                         
  -6   5   5       1268.39       1202.82        66.91 o                         
  -5   5   5         39.10         34.46        14.03 o                         
  -4   5   5        127.65        134.83        21.69 o                         
  -3   5   5        130.13        117.86        20.67 o                         
  -2   5   5         23.69         32.44        10.33 o                         
  -1   5   5          3.03         -4.55        10.39 o                         
   0   5   5        107.81         77.91        19.91 o                         
   1   5   5         79.25         48.32        16.59 o                         
   2   5   5        332.97        268.91        26.26 o                         
   3   5   5       1164.67       1059.23        48.81 o                         
   4   5   5        621.01        554.86        34.78 o                         
   5   5   5          5.96         -2.96         6.61 o                         
   6   5   5        730.69        712.12        38.02 o                         
   7   5   5        242.35        221.24        21.40 o                         
   8   5   5        139.15        139.04        18.55 o                         
   9   5   5         69.32         77.32        11.70 o                         
  10   5   5       2318.97       2364.60       125.25 o                         
  11   5   5        216.45        241.28        27.32 o                         
  12   5   5         61.61         62.76        15.43 o                         
  13   5   5         18.03         39.73        13.21 o                         
  14   5   5        151.93        168.38        34.21 o                         
  15   5   5         48.84        101.69        35.29 o                         
  16   5   5        256.36        259.55        54.27 o                         
  17   5   5         39.13         38.75        26.35 o                         
  18   5   5        260.03        216.66        54.78 o                         
 -17   6   5         77.63        126.92        33.69 o                         
 -16   6   5          0.44          5.65        19.19 o                         
 -15   6   5         30.27         80.43        28.81 o                         
 -14   6   5        158.67        132.06        35.91 o                         
 -13   6   5        124.03        126.58        22.72 o                         
 -12   6   5          0.98         24.70        12.93 o                         
 -11   6   5         12.62          9.43        12.68 o                         
 -10   6   5         18.31         26.19        13.51 o                         
  -9   6   5        147.95        116.13        21.77 o                         
  -8   6   5        259.99        272.31        41.65 o                         
  -7   6   5         55.74         55.84        14.29 o                         
  -6   6   5        265.71        264.12        33.29 o                         
  -5   6   5       1511.39       1515.73       137.28 o                         
  -4   6   5       1739.10       1759.90        96.60 o                         
  -3   6   5        121.98        124.18        27.04 o                         
  -2   6   5         34.53         19.69        11.62 o                         
  -1   6   5         12.07         31.76        14.63 o                         
   0   6   5         79.97         76.08        21.84 o                         
   1   6   5          1.96         -2.01        11.82 o                         
   2   6   5        267.55        268.05        34.68 o                         
   3   6   5         33.71         33.42        14.29 o                         
   4   6   5         48.59         42.94        12.84 o                         
   5   6   5        178.46        210.18        25.06 o                         
   6   6   5        252.04        240.20        24.10 o                         
   7   6   5         42.19         40.59         9.74 o                         
   8   6   5         98.91         97.89        14.75 o                         
   9   6   5        289.75        254.62        24.14 o                         
  10   6   5        893.16        902.24        57.13 o                         
  11   6   5        209.96        223.77        29.23 o                         
  12   6   5         86.70        115.15        21.16 o                         
  13   6   5        634.67        744.62        68.30 o                         
  14   6   5         54.16         50.67        52.12 o                         
  15   6   5         79.99         78.93        28.23 o                         
  16   6   5         65.11         37.44        23.04 o                         
  17   6   5        247.34        324.52       134.71 o                         
 -16   7   5         35.61         38.30        25.71 o                         
 -15   7   5        351.27        382.96        53.49 o                         
 -14   7   5        112.71        185.73        41.36 o                         
 -13   7   5        402.46        480.31        43.71 o                         
 -12   7   5        650.74        784.66        61.60 o                         
 -11   7   5        199.47        224.75        33.45 o                         
 -10   7   5        521.16        477.59        45.83 o                         
  -9   7   5        149.43        132.44        20.56 o                         
  -8   7   5       1355.59       1396.87        96.34 o                         
  -7   7   5        183.04        136.03        31.39 o                         
  -6   7   5         40.13         24.04        16.37 o                         
  -5   7   5          0.12         10.62        19.83 o                         
  -4   7   5       1493.87       1616.07       141.16 o                         
  -3   7   5        579.01        680.42        54.70 o                         
  -2   7   5          3.44         10.59        21.02 o                         
  -1   7   5        201.68        182.26        30.37 o                         
   0   7   5        454.09        485.72        62.13 o                         
   1   7   5          9.44         13.21        15.72 o                         
   2   7   5         92.15         64.10        34.25 o                         
   3   7   5        422.32        360.37        42.18 o                         
   4   7   5        973.88        932.97        68.13 o                         
   5   7   5         30.61         35.59        14.00 o                         
   6   7   5        726.91        736.93        50.30 o                         
   7   7   5        135.76        148.55        23.33 o                         
   8   7   5          0.02          3.86         9.02 o                         
   9   7   5          0.35         -8.53         8.53 o                         
  10   7   5        798.78        804.18        58.31 o                         
  11   7   5        834.36        910.45        62.01 o                         
  12   7   5        459.87        499.17        45.67 o                         
  13   7   5        450.13        554.85        61.06 o                         
  14   7   5         95.57        184.08        53.75 o                         
  15   7   5          0.79        -15.18        23.96 o                         
  16   7   5         65.47         43.85        57.97 o                         
 -15   8   5          7.56         34.89        23.10 o                         
 -14   8   5         40.78         46.07        20.81 o                         
 -13   8   5         25.04         51.88        32.17 o                         
 -12   8   5          0.63         13.42        27.36 o                         
 -11   8   5         78.30        128.58        27.92 o                         
 -10   8   5         38.16         19.97        13.49 o                         
  -9   8   5         30.82         29.80        19.68 o                         
  -8   8   5        664.93        740.75        71.05 o                         
  -7   8   5         39.29         90.95        26.07 o                         
  -6   8   5        137.06        168.66        32.30 o                         
  -5   8   5        322.73        380.13        50.69 o                         
  -4   8   5        115.71        117.57        22.64 o                         
  -3   8   5        367.64        420.81        45.61 o                         
  -2   8   5        475.49        512.34        49.87 o                         
  -1   8   5        449.31        409.35        66.83 o                         
   0   8   5        325.57        312.09        53.64 o                         
   1   8   5         70.05         51.36        26.15 o                         
   2   8   5         25.07         15.74        25.49 o                         
   3   8   5        447.86        324.11        41.27 o                         
   4   8   5        221.68        212.92        34.45 o                         
   5   8   5        396.96        472.00        43.19 o                         
   6   8   5         51.59         39.27        11.55 o                         
   7   8   5          1.52         -8.88         8.88 o                         
   8   8   5          5.38         -7.39        11.22 o                         
   9   8   5          6.18         12.23        16.04 o                         
  10   8   5         37.80         59.19        22.25 o                         
  11   8   5        273.71        333.87        39.78 o                         
  12   8   5        113.02        106.68        21.65 o                         
  13   8   5        185.75        231.94        44.80 o                         
  14   8   5        235.17        237.46        62.96 o                         
  15   8   5        140.67        172.20        51.89 o                         
 -13   9   5        187.06        230.56        45.55 o                         
 -12   9   5          5.96         22.74        16.23 o                         
 -11   9   5         57.77         67.55        20.39 o                         
 -10   9   5         15.07         -1.31        21.24 o                         
  -9   9   5        238.94        367.54        76.34 o                         
  -8   9   5         58.56         72.06        24.80 o                         
  -7   9   5          0.03          3.44        14.84 o                         
  -6   9   5          0.81         11.86        18.37 o                         
  -5   9   5        266.94        325.57        50.61 o                         
  -4   9   5         63.62         89.69        23.42 o                         
  -3   9   5        110.06        101.94        24.15 o                         
  -2   9   5         65.34         13.87        17.44 o                         
  -1   9   5          6.50         24.42        16.88 o                         
   0   9   5         64.26         27.79        23.33 o                         
   1   9   5        107.06         77.59        22.98 o                         
   2   9   5        407.00        318.58        54.48 o                         
   3   9   5         75.64         52.01        53.95 o                         
   4   9   5       1143.83       1089.69        83.19 o                         
   5   9   5         55.85         53.39        18.68 o                         
   6   9   5         10.81         17.98        10.87 o                         
   7   9   5        453.88        477.64        45.76 o                         
   8   9   5         17.37         19.64        11.20 o                         
   9   9   5        159.52        160.76        34.73 o                         
  10   9   5         83.69         94.81        28.97 o                         
  11   9   5         28.62         38.04        20.81 o                         
  12   9   5          0.19          2.22        13.65 o                         
  13   9   5         14.14         39.52        45.97 o                         
 -11  10   5          1.02         21.88        28.95 o                         
 -10  10   5         64.21         79.70        42.63 o                         
  -9  10   5         97.01        214.68        69.10 o                         
  -8  10   5        102.08        178.27        42.60 o                         
  -7  10   5         69.53         96.84        29.11 o                         
  -6  10   5        319.36        400.00        57.30 o                         
  -5  10   5        123.90        140.74        27.75 o                         
  -4  10   5        269.89        332.29        44.93 o                         
  -3  10   5        772.81        877.69        73.41 o                         
  -2  10   5       1093.74       1218.17        94.92 o                         
  -1  10   5        122.31         54.99        49.56 o                         
   0  10   5        107.21         64.76        23.49 o                         
   1  10   5        773.03        737.92        89.91 o                         
   2  10   5         90.75         79.51        49.22 o                         
   3  10   5        268.07        225.31        48.64 o                         
   4  10   5         32.19         60.36        23.95 o                         
   5  10   5        260.96        277.25        50.35 o                         
   6  10   5        114.52        106.96        23.44 o                         
   7  10   5        195.31        183.43        31.08 o                         
   8  10   5         67.68         50.39        15.49 o                         
   9  10   5         93.54         55.71        17.76 o                         
  10  10   5         49.63         62.02        27.57 o                         
  11  10   5        265.59        258.64        50.31 o                         
  -8  11   5         96.39        173.13        42.35 o                         
  -7  11   5        152.75        247.03        62.42 o                         
  -6  11   5        371.28        542.14        85.53 o                         
  -5  11   5          0.49          3.94        25.66 o                         
  -4  11   5         26.39         19.28        19.16 o                         
  -3  11   5         28.91         39.62        35.11 o                         
  -2  11   5         35.00         26.75        13.91 o                         
  -1  11   5          9.92         22.81        42.00 o                         
   0  11   5          8.00        -25.81        40.93 o                         
   1  11   5         70.98         72.52        31.84 o                         
   2  11   5         36.25         68.69        31.06 o                         
   3  11   5         26.50         31.09        33.34 o                         
   4  11   5          1.05          5.47        18.33 o                         
   5  11   5         42.81          6.72        52.12 o                         
   6  11   5         26.65         39.57        16.88 o                         
   7  11   5         22.36         24.40        15.14 o                         
   8  11   5        171.09        189.60        49.31 o                         
  -4  12   5         18.80         34.03        28.39 o                         
  -3  12   5          2.26          9.05        18.38 o                         
  -2  12   5          4.57         62.79        32.01 o                         
  -1  12   5          4.86         15.96        17.99 o                         
   0  12   5        202.57        156.25        47.62 o                         
   1  12   5          7.03         17.64        27.99 o                         
   2  12   5         19.64         17.30        22.18 o                         
   3  12   5          0.03         -8.89        15.73 o                         
   4  12   5         90.12         94.29        38.96 o                         
 -19   0   6        619.00        870.93       137.25 o                         
 -18   0   6         61.65         91.03        57.42 o                         
 -17   0   6        804.50        859.10       130.72 o                         
 -16   0   6        420.66        424.37        89.21 o                         
 -15   0   6         46.60         59.07        41.35 o                         
 -14   0   6        270.55        213.96        62.72 o                         
 -13   0   6       1355.88       1460.24        98.58 o                         
 -12   0   6         89.17         86.46        25.72 o                         
 -11   0   6        104.25         91.36        16.02 o                         
 -10   0   6        220.76        176.43        21.63 o                         
  -9   0   6        803.68        715.37        47.90 o                         
  -8   0   6         27.59          1.31        32.48 o                         
  -7   0   6        143.84        123.88        24.71 o                         
  -6   0   6        689.44        622.68        56.95 o                         
  -5   0   6        482.55        502.56        51.11 o                         
  -4   0   6          9.26          8.37        13.24 o                         
  -3   0   6       1481.87       1330.04        79.94 o                         
  -2   0   6        886.21        800.01        60.69 o                         
  -1   0   6         23.30         20.08         6.29 o                         
   0   0   6          9.96         16.20         8.06 o                         
   1   0   6         16.43         10.54         5.38 o                         
   2   0   6       1209.83       1141.67        39.66 o                         
   3   0   6          7.21         14.48         6.35 o                         
   4   0   6       1107.24       1022.09        53.90 o                         
   5   0   6       1172.74       1060.57        42.68 o                         
   6   0   6        820.44        757.68        47.25 o                         
   7   0   6        566.69        611.68        56.55 o                         
   8   0   6       2161.48       2469.67       115.50 o                         
   9   0   6         33.26         33.29        37.13 o                         
  10   0   6       1280.57       1662.30       104.57 o                         
  11   0   6        241.67        343.62        46.58 o                         
  12   0   6        256.43        377.61        88.00 o                         
  13   0   6        186.49        233.78        37.36 o                         
  14   0   6          0.02         56.67        40.41 o                         
  15   0   6         87.09         83.98        45.00 o                         
  16   0   6         33.44         65.28        44.60 o                         
  17   0   6         13.82         24.96        27.67 o                         
  18   0   6        134.83        154.63        63.29 o                         
 -19   1   6         48.85        123.12        89.49 o                         
 -18   1   6         34.99         95.32        34.77 o                         
 -17   1   6          0.92         42.21       143.43 o                         
 -16   1   6          1.24         24.54        43.26 o                         
 -15   1   6        194.67        225.66        47.10 o                         
 -14   1   6         36.37         38.41        56.86 o                         
 -13   1   6          4.65        -14.13        14.13 o                         
 -12   1   6         47.31         60.64        12.71 o                         
 -11   1   6          4.27         31.16        11.96 o                         
 -10   1   6       1361.28       1302.28        40.96 o                         
  -9   1   6         48.18         44.87         7.80 o                         
  -8   1   6         73.81         70.10         9.46 o                         
  -7   1   6         57.80         44.89        10.37 o                         
  -6   1   6        205.47        193.23        18.18 o                         
  -5   1   6        447.37        407.39        24.93 o                         
  -4   1   6       1717.25       1552.47        46.35 o                         
  -3   1   6        749.16        676.09        27.30 o                         
  -2   1   6       1068.69       1070.20        49.58 o                         
  -1   1   6        413.07        356.83        15.06 o                         
   0   1   6        478.48        379.14        17.08 o                         
   1   1   6        180.42        164.72        21.35 o                         
   2   1   6          0.14          3.49         3.97 o                         
   3   1   6        468.95        397.38        18.27 o                         
   4   1   6        958.73        891.85        27.56 o                         
   5   1   6          0.04         -7.66         7.66 o                         
   6   1   6       1191.01       1279.27        43.59 o                         
   7   1   6         43.06         40.19         8.90 o                         
   8   1   6       2957.82       3372.41        65.46 o                         
   9   1   6          0.03          7.13         9.86 o                         
  10   1   6       2030.54       2506.13        87.31 o                         
  11   1   6         38.40         51.02        15.31 o                         
  12   1   6          8.61         24.72        11.45 o                         
  13   1   6         39.73         38.78        13.41 o                         
  14   1   6         86.04         73.90        39.23 o                         
  15   1   6          0.79        -19.19        27.05 o                         
  16   1   6         67.57         36.28        22.81 o                         
  17   1   6         11.95         19.26        19.69 o                         
  18   1   6          0.47         -4.91        17.43 o                         
 -18   2   6         19.44         42.96        30.70 o                         
 -17   2   6        198.96        249.44        50.77 o                         
 -16   2   6        128.29        173.30        43.81 o                         
 -15   2   6         21.99         28.13        22.61 o                         
 -14   2   6        120.89         72.18        59.02 o                         
 -13   2   6          6.69          4.12        11.06 o                         
 -12   2   6        122.69        121.25        35.81 o                         
 -11   2   6       2085.77       1950.85        72.26 o                         
 -10   2   6       1340.29       1432.81        43.23 o                         
  -9   2   6        223.48        242.24        19.18 o                         
  -8   2   6         33.09         46.99        10.35 o                         
  -7   2   6         82.77         97.78        10.53 o                         
  -6   2   6        275.20        266.04        15.34 o                         
  -5   2   6        150.87        122.14        13.54 o                         
  -4   2   6         62.79         58.59         7.71 o                         
  -3   2   6        121.52         89.54        18.91 o                         
  -2   2   6         60.73         34.31         6.99 o                         
  -1   2   6       1580.70       1466.25        44.28 o                         
   0   2   6          0.05         -5.98         5.98 o                         
   1   2   6         48.31         44.48         8.65 o                         
   2   2   6        537.96        474.98        23.04 o                         
   3   2   6          0.17         15.68         6.18 o                         
   4   2   6       1042.98        999.68        35.17 o                         
   5   2   6        688.54        673.48        24.03 o                         
   6   2   6       1721.84       1787.05        61.26 o                         
   7   2   6        627.77        710.33        26.96 o                         
   8   2   6        970.97       1056.98        38.31 o                         
   9   2   6       1907.01       2343.14        92.55 o                         
  10   2   6         32.93         37.01        10.03 o                         
  11   2   6         24.25         21.98        16.07 o                         
  12   2   6         27.71          1.52        12.49 o                         
  13   2   6        104.86        126.86        24.07 o                         
  14   2   6         56.25         32.24        46.93 o                         
  15   2   6        121.99        119.73        53.93 o                         
  16   2   6          7.61          9.14        53.65 o                         
  17   2   6          0.37         -7.13        26.71 o                         
  18   2   6         18.81         22.58        35.89 o                         
 -18   3   6        185.64        283.39        64.47 o                         
 -17   3   6          7.40         14.43        23.20 o                         
 -16   3   6         76.52        115.79        35.41 o                         
 -15   3   6        443.64        499.28        70.81 o                         
 -14   3   6          7.50         20.35        22.86 o                         
 -13   3   6         20.78          9.39        12.76 o                         
 -12   3   6         14.80         49.30        12.32 o                         
 -11   3   6       1068.73       1127.81        61.08 o                         
 -10   3   6       1173.09       1299.17        54.11 o                         
  -9   3   6        129.18        101.37        17.96 o                         
  -8   3   6       1707.38       1694.33        69.01 o                         
  -7   3   6          5.66         18.42         7.04 o                         
  -6   3   6        244.49        222.20        18.53 o                         
  -5   3   6        167.41        126.40        11.76 o                         
  -4   3   6       2253.39       2231.37        51.53 o                         
  -3   3   6         84.28         55.19         9.37 o                         
  -2   3   6        208.03        215.64        20.75 o                         
  -1   3   6        160.56        135.12        16.54 o                         
   0   3   6        740.53        696.81        28.24 o                         
   1   3   6         33.90         44.61         8.73 o                         
   2   3   6        369.96        308.77        20.57 o                         
   3   3   6        178.37        152.80        16.03 o                         
   4   3   6        244.74        218.16        19.24 o                         
   5   3   6       1274.80       1309.62        39.55 o                         
   6   3   6        279.64        274.41        15.87 o                         
   7   3   6         86.41         97.29        12.11 o                         
   8   3   6          4.68         21.98        11.64 o                         
   9   3   6        245.06        278.15        22.24 o                         
  10   3   6        788.70        858.96        80.01 o                         
  11   3   6       1019.12       1202.61        73.72 o                         
  12   3   6         21.80         43.85        16.52 o                         
  13   3   6         14.24         24.80        13.47 o                         
  14   3   6         34.67         35.01        28.81 o                         
  15   3   6          4.50         26.55        41.37 o                         
  16   3   6          8.06         18.33        51.82 o                         
  17   3   6        141.53        143.21        40.67 o                         
  18   3   6          2.85        -16.01        20.02 o                         
 -17   4   6         19.37         79.71        38.28 o                         
 -16   4   6         28.52         52.44        71.20 o                         
 -15   4   6         86.51         96.34        40.28 o                         
 -14   4   6         77.53         84.54        24.47 o                         
 -13   4   6         81.90        122.58        21.20 o                         
 -12   4   6       1099.46       1108.39        63.69 o                         
 -11   4   6        187.75        161.96        23.46 o                         
 -10   4   6        141.21        162.22        24.00 o                         
  -9   4   6        237.36        218.43        26.12 o                         
  -8   4   6         10.48         11.95         8.81 o                         
  -7   4   6         11.64         17.43         8.56 o                         
  -6   4   6        356.83        308.78        32.81 o                         
  -5   4   6        852.89        785.36        40.86 o                         
  -4   4   6        788.79        781.65        38.48 o                         
  -3   4   6        132.48        113.59        20.48 o                         
  -2   4   6         30.44         30.12        14.45 o                         
  -1   4   6        623.64        607.52        42.45 o                         
   0   4   6        160.85        140.90        15.16 o                         
   1   4   6        665.77        623.94        35.90 o                         
   2   4   6        512.12        457.07        29.90 o                         
   3   4   6        945.71        890.37        42.22 o                         
   4   4   6        261.09        263.48        24.72 o                         
   5   4   6        188.66        154.75        17.82 o                         
   6   4   6        712.42        684.22        37.29 o                         
   7   4   6        536.75        494.56        27.14 o                         
   8   4   6         16.28         25.87        10.26 o                         
   9   4   6       1351.52       1389.06       113.00 o                         
  10   4   6        226.81        271.42        24.54 o                         
  11   4   6         81.27        107.07        24.58 o                         
  12   4   6        215.97        237.96        35.64 o                         
  13   4   6          4.04         26.81        17.56 o                         
  14   4   6          3.72         23.72        24.92 o                         
  15   4   6        122.17         80.58        38.83 o                         
  16   4   6          0.90          9.55        32.14 o                         
  17   4   6          0.01         -0.89        20.78 o                         
 -17   5   6          4.74         46.45        33.24 o                         
 -16   5   6        317.39        474.66        57.71 o                         
 -15   5   6         17.92         34.91        22.59 o                         
 -14   5   6         21.89         17.56        17.31 o                         
 -13   5   6         15.09         31.62        15.48 o                         
 -12   5   6        115.14        146.75        26.35 o                         
 -11   5   6        203.97        259.76        31.80 o                         
 -10   5   6        214.59        233.61        27.70 o                         
  -9   5   6        517.97        514.50        39.19 o                         
  -8   5   6        196.76        209.45        24.74 o                         
  -7   5   6         19.97         16.92        14.37 o                         
  -6   5   6          0.02        -11.84        11.84 o                         
  -5   5   6         13.01          9.69        18.56 o                         
  -4   5   6         58.33         34.92        11.88 o                         
  -3   5   6        428.21        434.37        39.06 o                         
  -2   5   6        321.09        289.59        32.20 o                         
  -1   5   6        405.84        373.97        38.15 o                         
   0   5   6          5.30         10.95         9.67 o                         
   1   5   6        199.32        163.60        20.55 o                         
   2   5   6        277.77        258.48        28.29 o                         
   3   5   6       1012.23        993.86        53.73 o                         
   4   5   6        353.54        339.00        30.81 o                         
   5   5   6        128.09         72.42        18.88 o                         
   6   5   6          2.11         18.67         8.35 o                         
   7   5   6         98.15        106.65        15.37 o                         
   8   5   6         69.68         64.26        14.17 o                         
   9   5   6         70.21         93.02        16.75 o                         
  10   5   6          1.59         13.03         8.91 o                         
  11   5   6        314.89        366.30        44.34 o                         
  12   5   6          3.02         13.14        14.69 o                         
  13   5   6        363.23        455.00        49.65 o                         
  14   5   6        307.82        309.33        57.64 o                         
  15   5   6         16.96         51.32        25.91 o                         
  16   5   6          0.70         13.24        22.84 o                         
  17   5   6        223.66        351.29        67.73 o                         
 -16   6   6        123.77        189.28        42.03 o                         
 -15   6   6         49.06        152.60        39.55 o                         
 -14   6   6         53.81         46.54        26.36 o                         
 -13   6   6        132.88        140.91        27.74 o                         
 -12   6   6        183.41        161.93        28.08 o                         
 -11   6   6         55.18         40.62        15.53 o                         
 -10   6   6        446.50        409.20        44.28 o                         
  -9   6   6        438.96        409.78        40.05 o                         
  -8   6   6        277.36        231.11        28.68 o                         
  -7   6   6         15.96         -8.41        12.04 o                         
  -6   6   6        244.41        215.61        31.88 o                         
  -5   6   6        718.61        743.56        56.32 o                         
  -4   6   6       2580.61       2597.68       107.90 o                         
  -3   6   6       4289.73       4274.33       219.57 o                         
  -2   6   6         49.56         61.14        17.24 o                         
  -1   6   6        856.20        855.98        57.40 o                         
   0   6   6         69.86         98.98        21.46 o                         
   1   6   6       1124.07       1062.50        60.52 o                         
   2   6   6        374.21        316.63        33.39 o                         
   3   6   6          1.40         19.46        10.94 o                         
   4   6   6          3.29          9.06         7.69 o                         
   5   6   6         59.70         52.79        11.19 o                         
   6   6   6        217.69        198.74        19.33 o                         
   7   6   6        163.63        132.08        19.95 o                         
   8   6   6          3.54         18.00         9.82 o                         
   9   6   6         83.11         77.69        21.73 o                         
  10   6   6        276.16        251.54        30.93 o                         
  11   6   6        115.03         74.26        27.13 o                         
  12   6   6         36.71         12.37        20.35 o                         
  13   6   6        528.35        591.52        59.81 o                         
  14   6   6        230.24        287.79        45.58 o                         
  15   6   6         84.59        104.35        75.13 o                         
  16   6   6        658.76        817.00       102.45 o                         
 -15   7   6         11.42         77.36        30.08 o                         
 -14   7   6          3.58         32.43        19.05 o                         
 -13   7   6        156.17        189.86        32.09 o                         
 -12   7   6          9.28         12.04        15.11 o                         
 -11   7   6         16.99         14.96        12.83 o                         
 -10   7   6         34.82         50.96        18.99 o                         
  -9   7   6         31.79         30.82        20.59 o                         
  -8   7   6         34.86         -5.53        18.37 o                         
  -7   7   6        435.48        466.19        48.93 o                         
  -6   7   6         99.83         96.49        23.44 o                         
  -5   7   6         16.23         21.71        14.39 o                         
  -4   7   6         55.62         42.20        11.25 o                         
  -3   7   6         22.64         28.64        13.22 o                         
  -2   7   6        114.27        120.58        23.82 o                         
  -1   7   6         18.71        -10.89        24.94 o                         
   0   7   6        174.40        158.22        26.00 o                         
   1   7   6          0.01         16.56        10.79 o                         
   2   7   6          9.33         13.26         8.73 o                         
   3   7   6        440.06        361.28        28.90 o                         
   4   7   6         47.85         33.35        11.74 o                         
   5   7   6         97.16         95.07        16.10 o                         
   6   7   6        119.08         92.40        16.85 o                         
   7   7   6         38.90         43.61        12.12 o                         
   8   7   6         95.43         61.78        15.18 o                         
   9   7   6        121.27        111.11        19.43 o                         
  10   7   6         24.49         44.81        14.47 o                         
  11   7   6         21.72         11.48        14.45 o                         
  12   7   6         82.02         75.21        37.52 o                         
  13   7   6        330.10        364.26        49.25 o                         
  14   7   6        143.14        275.83        62.92 o                         
  15   7   6        236.43        288.23        60.85 o                         
 -13   8   6        110.71        114.68        33.14 o                         
 -12   8   6        384.62        444.53        48.64 o                         
 -11   8   6         11.52         37.09        21.01 o                         
 -10   8   6         71.10        100.01        24.47 o                         
  -9   8   6        453.45        526.11        66.37 o                         
  -8   8   6         27.97         38.93        20.50 o                         
  -7   8   6        218.02        255.30        38.56 o                         
  -6   8   6         99.00         97.26        21.94 o                         
  -5   8   6        192.52        240.59        36.16 o                         
  -4   8   6          7.53         43.73        22.47 o                         
  -3   8   6        152.46        159.69        35.54 o                         
  -2   8   6         37.51         52.05        21.07 o                         
  -1   8   6          4.23          8.65        16.58 o                         
   0   8   6          3.22         -4.56        15.21 o                         
   1   8   6        372.51        370.13        55.98 o                         
   2   8   6         17.80         -8.11        14.77 o                         
   3   8   6         19.44          1.74        11.59 o                         
   4   8   6        153.25        131.13        22.37 o                         
   5   8   6        394.33        351.33        35.54 o                         
   6   8   6          4.17         12.19        10.30 o                         
   7   8   6         25.19         14.46        10.73 o                         
   8   8   6        123.26        115.16        22.65 o                         
   9   8   6          4.12         -8.94        13.78 o                         
  10   8   6         26.69         36.10        16.04 o                         
  11   8   6         35.26         32.26        16.65 o                         
  12   8   6        265.67        360.28        51.89 o                         
  13   8   6        442.72        500.51        61.60 o                         
 -12   9   6        354.35        443.50        52.19 o                         
 -11   9   6        439.98        466.38        52.81 o                         
 -10   9   6        200.37        185.39        33.06 o                         
  -9   9   6        106.52        120.86        35.87 o                         
  -8   9   6        196.22        239.82        39.73 o                         
  -7   9   6         14.77         23.03        22.02 o                         
  -6   9   6          2.84         12.83        23.25 o                         
  -5   9   6        197.19        210.71        43.59 o                         
  -4   9   6        117.93        113.40        25.17 o                         
  -3   9   6         12.16         22.20        23.53 o                         
  -2   9   6          2.30         34.46        22.24 o                         
  -1   9   6          5.33         10.90        12.89 o                         
   0   9   6        261.19        234.69        37.09 o                         
   1   9   6        304.82        268.58        41.87 o                         
   2   9   6        793.08        645.84        76.38 o                         
   3   9   6       1863.01       1755.60       128.06 o                         
   4   9   6        174.59        181.93        29.61 o                         
   5   9   6         40.04         49.65        17.42 o                         
   6   9   6         15.36         12.99        10.45 o                         
   7   9   6         40.93         12.44         8.61 o                         
   8   9   6         17.47         25.34        12.39 o                         
   9   9   6        130.37        173.40        30.21 o                         
  10   9   6        317.88        352.73        45.09 o                         
  11   9   6         81.67         92.95        30.00 o                         
  12   9   6        109.32        133.32        37.00 o                         
 -10  10   6         26.02          2.04        33.73 o                         
  -9  10   6         52.92        108.25        36.03 o                         
  -8  10   6         58.30        143.37        30.37 o                         
  -7  10   6        197.03        207.65        50.27 o                         
  -6  10   6         73.19        125.07        38.97 o                         
  -5  10   6         74.99        102.73        32.58 o                         
  -4  10   6         73.52         43.16        22.90 o                         
  -3  10   6        172.52        164.59        38.38 o                         
  -2  10   6        343.97        369.26        49.85 o                         
  -1  10   6          0.41         20.29        17.79 o                         
   0  10   6         68.66         57.33        22.08 o                         
   1  10   6        350.30        301.62        44.84 o                         
   2  10   6         91.51        100.13        29.53 o                         
   3  10   6        219.33        146.65        58.28 o                         
   4  10   6         43.01         44.62        21.54 o                         
   5  10   6        190.79        158.87        31.02 o                         
   6  10   6         17.27         21.46        11.01 o                         
   7  10   6         66.10         44.33        31.56 o                         
   8  10   6         13.86         14.91        23.84 o                         
   9  10   6          1.03          2.79        15.57 o                         
  -6  11   6          1.62         -6.90        22.77 o                         
  -5  11   6          3.02         42.62        24.09 o                         
  -4  11   6         40.56         50.70        20.52 o                         
  -3  11   6         74.56         36.46        21.74 o                         
  -2  11   6          0.23         17.87        22.45 o                         
  -1  11   6         85.42         69.35        20.94 o                         
   0  11   6          0.17          7.00        14.01 o                         
   1  11   6         60.45         67.98        19.07 o                         
   2  11   6         61.37         59.91        30.09 o                         
   3  11   6        574.94        554.91        77.87 o                         
   4  11   6        116.61        140.65        42.66 o                         
   5  11   6         12.71          3.39        13.01 o                         
   6  11   6        492.96        456.45        71.40 o                         
 -17   1   7         75.09        119.07        40.00 o                         
 -16   1   7          0.30         22.60        14.57 o                         
 -15   1   7        259.37        379.69        64.89 o                         
 -14   1   7        244.54        348.68        60.49 o                         
 -13   1   7        122.69        104.14        19.97 o                         
 -12   1   7         66.89         55.12        20.00 o                         
 -11   1   7        341.15        346.56        34.42 o                         
 -10   1   7        444.45        506.71        40.99 o                         
  -9   1   7       1105.96       1033.29        57.39 o                         
  -8   1   7        644.23        639.92        45.61 o                         
  -7   1   7        462.82        498.60        40.24 o                         
  -6   1   7         10.92         12.36        10.35 o                         
  -5   1   7       1609.33       1517.33        67.57 o                         
  -4   1   7        519.00        467.88        36.96 o                         
  -3   1   7        160.41        166.16        21.50 o                         
  -2   1   7        152.67        107.39        10.02 o                         
  -1   1   7       1134.97       1075.99        31.76 o                         
   0   1   7        185.71        193.09        14.76 o                         
   1   1   7        184.78        172.05        14.01 o                         
   2   1   7         49.59         41.63         9.84 o                         
   3   1   7         84.71         43.61        22.02 o                         
   4   1   7         70.13         60.09        10.55 o                         
   5   1   7         76.34         53.60        12.69 o                         
   6   1   7        622.56        527.95        38.35 o                         
   7   1   7        157.57        176.42        14.43 o                         
   8   1   7         59.85         41.24        30.04 o                         
   9   1   7         64.67         35.62        12.00 o                         
  10   1   7        314.63        371.23        35.56 o                         
  11   1   7       1798.58       2135.42        74.58 o                         
  12   1   7        455.03        537.13        44.12 o                         
  13   1   7        197.28        224.74        28.53 o                         
  14   1   7          1.35         31.24        39.05 o                         
  15   1   7         19.42         83.72        30.65 o                         
  16   1   7          9.57         -0.32        10.84 o                         
  17   1   7         17.22         97.91        39.02 o                         
 -17   2   7        329.09        560.65        78.88 o                         
 -16   2   7         84.97        130.77        41.47 o                         
 -15   2   7         32.18         71.22        26.17 o                         
 -14   2   7         53.61         41.49        25.52 o                         
 -13   2   7         25.01         34.69        16.19 o                         
 -12   2   7        131.25        116.15        22.60 o                         
 -11   2   7        255.58        243.42        35.15 o                         
 -10   2   7        139.85        118.91        20.48 o                         
  -9   2   7         41.86         65.85        14.36 o                         
  -8   2   7       1924.77       1908.06        66.15 o                         
  -7   2   7          9.49         -0.00         9.24 o                         
  -6   2   7       1922.52       1814.68        60.70 o                         
  -5   2   7        141.98        136.78        10.67 o                         
  -4   2   7         71.34         67.52         7.01 o                         
  -3   2   7         21.74         19.24         6.07 o                         
  -2   2   7         92.82         76.91         6.73 o                         
  -1   2   7        341.14        310.20        16.00 o                         
   0   2   7        434.99        429.96        22.70 o                         
   1   2   7        394.28        364.10        24.09 o                         
   2   2   7        174.74        181.23        16.45 o                         
   3   2   7        243.21        201.39        19.64 o                         
   4   2   7        229.48        252.55        21.06 o                         
   5   2   7        587.14        526.94        45.40 o                         
   6   2   7        627.59        671.19        36.31 o                         
   7   2   7         10.09         19.39         7.14 o                         
   8   2   7       1862.22       2051.55        81.97 o                         
   9   2   7         99.41        130.50        23.24 o                         
  10   2   7         53.25         53.20        25.77 o                         
  11   2   7        180.11        148.46        23.54 o                         
  12   2   7          2.77         -7.81        12.04 o                         
  13   2   7        212.96        215.35        48.02 o                         
  14   2   7         10.71         11.17        20.91 o                         
  15   2   7          5.33        -13.41        24.12 o                         
  16   2   7        238.26        273.53        53.87 o                         
  17   2   7        119.16        136.39        40.81 o                         
 -17   3   7         19.44         89.24        39.94 o                         
 -16   3   7          3.07         66.68        32.05 o                         
 -15   3   7          2.51         12.93        17.16 o                         
 -14   3   7         79.68        119.49        39.66 o                         
 -13   3   7         69.52         92.46        23.88 o                         
 -12   3   7        258.74        312.70        34.26 o                         
 -11   3   7        492.99        484.14        41.16 o                         
 -10   3   7        222.30        258.36        30.23 o                         
  -9   3   7        359.90        451.17        37.96 o                         
  -8   3   7         53.96         52.46        15.10 o                         
  -7   3   7        381.52        388.81        30.02 o                         
  -6   3   7        133.04        127.24        17.14 o                         
  -5   3   7          4.93          1.47         9.86 o                         
  -4   3   7          0.04          6.12        13.63 o                         
  -3   3   7         62.44         42.45        12.03 o                         
  -2   3   7         97.11         86.63        13.51 o                         
  -1   3   7          2.37         14.95         9.25 o                         
   0   3   7          8.10         41.47        11.84 o                         
   1   3   7         45.35         63.43        14.28 o                         
   2   3   7         31.36         68.25        14.99 o                         
   3   3   7         88.11         94.31        15.20 o                         
   4   3   7        359.22        372.46        25.32 o                         
   5   3   7         16.83         28.52         8.38 o                         
   6   3   7       1198.91       1167.95        50.84 o                         
   7   3   7        101.09        108.57        14.89 o                         
   8   3   7        502.57        505.49        34.94 o                         
   9   3   7         11.58         20.95        11.14 o                         
  10   3   7          5.74         18.55        14.45 o                         
  11   3   7        150.99        138.79        27.42 o                         
  12   3   7          1.01         12.72        18.48 o                         
  13   3   7         45.98         62.74        18.06 o                         
  14   3   7        474.53        507.28        72.74 o                         
  15   3   7          0.26          3.65        28.31 o                         
  16   3   7          3.07        -18.06        18.99 o                         
  17   3   7        118.70        108.91        36.24 o                         
 -16   4   7        160.19        281.92        59.11 o                         
 -15   4   7         70.35        174.04        49.65 o                         
 -14   4   7        239.06        274.25        42.35 o                         
 -13   4   7        181.16        199.86        29.92 o                         
 -12   4   7         17.25         22.47        14.38 o                         
 -11   4   7        229.97        289.14        40.97 o                         
 -10   4   7         69.15        138.28        24.08 o                         
  -9   4   7        355.35        427.32        38.12 o                         
  -8   4   7         47.00         60.04        15.57 o                         
  -7   4   7          0.97         11.90        11.83 o                         
  -6   4   7         87.17         83.81        16.88 o                         
  -5   4   7        128.89        158.30        24.04 o                         
  -4   4   7        386.61        319.62        30.34 o                         
  -3   4   7        590.94        596.60        46.28 o                         
  -2   4   7       1753.96       1598.67        49.62 o                         
  -1   4   7         76.92         39.84         9.75 o                         
   0   4   7        150.48        128.29        15.44 o                         
   1   4   7        393.27        382.52        26.74 o                         
   2   4   7         85.99         50.44        18.91 o                         
   3   4   7        176.85        204.58        18.98 o                         
   4   4   7        194.23        159.78        21.28 o                         
   5   4   7       2035.74       1874.29        68.24 o                         
   6   4   7       1101.83       1043.95        64.96 o                         
   7   4   7         29.89         46.17        14.33 o                         
   8   4   7        254.34        248.19        27.09 o                         
   9   4   7          4.13         -3.03        10.58 o                         
  10   4   7          2.06        -16.43        16.43 o                         
  11   4   7         44.52         45.84        14.74 o                         
  12   4   7        630.31        790.90        72.66 o                         
  13   4   7        444.65        648.40        67.60 o                         
  14   4   7        169.86        167.96        45.41 o                         
  15   4   7          1.85          2.38        15.17 o                         
  16   4   7         65.59         39.11        24.22 o                         
 -16   5   7        159.89        195.41        54.62 o                         
 -15   5   7          0.78         60.53        35.00 o                         
 -14   5   7        154.33        226.27        42.52 o                         
 -13   5   7          0.08         14.91        12.07 o                         
 -12   5   7        106.32        106.43        26.69 o                         
 -11   5   7         59.53         64.03        18.16 o                         
 -10   5   7        102.36        113.67        19.86 o                         
  -9   5   7          0.95         20.63        13.17 o                         
  -8   5   7          9.11         17.25        14.76 o                         
  -7   5   7        721.83        720.05        45.74 o                         
  -6   5   7        124.23        133.66        24.56 o                         
  -5   5   7        149.87        135.31        24.33 o                         
  -4   5   7          4.74          5.21        13.57 o                         
  -3   5   7       1089.49        980.10        61.47 o                         
  -2   5   7       1487.33       1426.11        90.70 o                         
  -1   5   7          3.47         16.15        12.37 o                         
   0   5   7        554.38        503.59        31.85 o                         
   1   5   7        414.15        376.32        30.06 o                         
   2   5   7         60.47         33.13        16.42 o                         
   3   5   7       1256.93       1255.12        61.19 o                         
   4   5   7          4.28         -0.84         7.25 o                         
   5   5   7          3.08         10.29        10.86 o                         
   6   5   7         93.54         78.37        17.98 o                         
   7   5   7        180.70        181.20        24.93 o                         
   8   5   7         69.44         70.75        16.74 o                         
   9   5   7         19.93         10.19        15.37 o                         
  10   5   7        210.89        233.74        34.94 o                         
  11   5   7         46.00         50.24        19.77 o                         
  12   5   7          2.89         -1.59        13.43 o                         
  13   5   7          1.81         20.87        14.21 o                         
  14   5   7          1.06         24.07       134.44 o                         
  15   5   7         20.15         11.19        34.05 o                         
  16   5   7         76.98         -1.37        84.40 o                         
 -15   6   7          0.51         50.43        30.19 o                         
 -14   6   7          8.59         16.96        18.79 o                         
 -13   6   7        303.70        305.56        41.14 o                         
 -12   6   7          0.18         20.66        20.81 o                         
 -11   6   7         19.14         19.53        18.48 o                         
 -10   6   7         64.34         50.67        18.79 o                         
  -9   6   7          3.24         12.69        10.90 o                         
  -8   6   7          8.32          6.62        14.58 o                         
  -7   6   7        116.10        101.24        23.72 o                         
  -6   6   7        205.48        219.45        32.89 o                         
  -5   6   7         54.64         74.97        23.47 o                         
  -4   6   7          1.19          0.99        11.23 o                         
  -3   6   7        108.63         49.53        16.61 o                         
  -2   6   7         14.48         12.92        13.47 o                         
  -1   6   7       1292.40       1213.18        68.70 o                         
   0   6   7         31.50         34.58        14.83 o                         
   1   6   7        206.90        204.46        25.57 o                         
   2   6   7        339.36        333.45        31.76 o                         
   3   6   7         11.89          7.65         9.95 o                         
   4   6   7         10.45         26.97        14.14 o                         
   5   6   7        106.97         69.95        15.61 o                         
   6   6   7          0.20          4.64         8.88 o                         
   7   6   7         42.47         54.35        16.48 o                         
   8   6   7          0.12         28.07        13.64 o                         
   9   6   7        369.37        373.90        44.36 o                         
  10   6   7          1.57         27.32        21.63 o                         
  11   6   7        132.19         95.24        26.20 o                         
  12   6   7         35.80         44.61        20.38 o                         
  13   6   7         41.43         49.62        21.73 o                         
  14   6   7         37.67         11.03        70.88 o                         
  15   6   7        329.33        437.01        74.50 o                         
 -14   7   7        308.75        415.17        57.94 o                         
 -13   7   7         69.25         88.20        21.01 o                         
 -12   7   7        454.50        639.13        56.85 o                         
 -11   7   7         86.56        122.94        25.13 o                         
 -10   7   7          0.51          2.82        13.56 o                         
  -9   7   7          0.87         16.01        30.78 o                         
  -8   7   7        465.36        447.96        56.67 o                         
  -7   7   7        128.24        105.19        24.01 o                         
  -6   7   7         28.63         16.50        13.74 o                         
  -5   7   7        776.10        725.48        59.65 o                         
  -4   7   7         48.66         34.96        13.78 o                         
  -3   7   7        551.71        559.69        51.38 o                         
  -2   7   7        621.14        619.31        54.23 o                         
  -1   7   7       1086.43        970.12        65.35 o                         
   0   7   7        563.71        520.76        60.63 o                         
   1   7   7          1.42         24.13        11.82 o                         
   2   7   7        633.19        560.45        40.05 o                         
   3   7   7        698.42        635.43        42.01 o                         
   4   7   7        303.57        228.65        24.69 o                         
   5   7   7         88.56         52.57        16.48 o                         
   6   7   7         17.57         14.56        14.20 o                         
   7   7   7        295.66        361.28        38.02 o                         
   8   7   7         23.28         43.20        13.42 o                         
   9   7   7          0.83         -5.72        10.26 o                         
  10   7   7         19.84         36.44        24.46 o                         
  11   7   7        558.88        553.28        61.99 o                         
  12   7   7          0.18        -15.08        15.08 o                         
  13   7   7        615.86        616.04        67.07 o                         
 -12   8   7         52.73         59.38        25.80 o                         
 -11   8   7          0.16         40.34        20.74 o                         
 -10   8   7          3.77         13.82        16.47 o                         
  -9   8   7        213.32        219.40        38.71 o                         
  -8   8   7        194.05        161.76        35.66 o                         
  -7   8   7         28.88         24.30        22.01 o                         
  -6   8   7        275.10        241.52        39.86 o                         
  -5   8   7         17.09         10.94        12.68 o                         
  -4   8   7        235.41        242.00        36.04 o                         
  -3   8   7        111.63         97.37        25.52 o                         
  -2   8   7        345.46        367.78        43.24 o                         
  -1   8   7         51.60         49.42        17.38 o                         
   0   8   7          0.04        -10.91        10.91 o                         
   1   8   7         70.08         81.06        21.96 o                         
   2   8   7         33.32         40.72        14.55 o                         
   3   8   7        384.60        356.90        33.32 o                         
   4   8   7          0.91          4.67        10.65 o                         
   5   8   7        397.08        391.71        40.08 o                         
   6   8   7         12.56         10.68        12.63 o                         
   7   8   7          0.52         16.97        13.39 o                         
   8   8   7         12.68        -12.86        12.86 o                         
   9   8   7         11.42         20.27        20.25 o                         
  10   8   7          1.00         -1.34        27.62 o                         
  11   8   7         21.00          8.30        24.42 o                         
  12   8   7          3.51         46.75        19.23 o                         
 -10   9   7          2.43         -4.03        14.49 o                         
  -9   9   7         45.48         68.25        32.57 o                         
  -8   9   7        119.56        154.84        39.68 o                         
  -7   9   7          3.51         50.74        22.87 o                         
  -6   9   7         79.53         71.27        22.87 o                         
  -5   9   7          8.48         36.21        20.87 o                         
  -4   9   7         26.69         31.25        17.82 o                         
  -3   9   7         77.81         50.57        27.63 o                         
  -2   9   7         49.71          9.34        15.90 o                         
  -1   9   7         29.15         12.15        16.42 o                         
   0   9   7        249.87        196.86        30.62 o                         
   1   9   7        245.52        277.66        35.50 o                         
   2   9   7         26.22         40.22        26.91 o                         
   3   9   7          0.24         13.68        14.25 o                         
   4   9   7       1016.20        819.95        69.02 o                         
   5   9   7          0.04         -7.62        20.97 o                         
   6   9   7        658.56        616.83        53.15 o                         
   7   9   7          4.16         36.24        15.55 o                         
   8   9   7          0.03         33.51        12.27 o                         
   9   9   7          5.03          7.43        16.68 o                         
  10   9   7         13.57         -5.85        23.82 o                         
  -7  10   7         27.01         26.00        25.21 o                         
  -6  10   7        298.14        348.60        46.89 o                         
  -5  10   7        142.68        154.84        36.10 o                         
  -4  10   7        100.60        130.77        31.41 o                         
  -3  10   7        405.68        469.62        52.87 o                         
  -2  10   7        127.59        108.95        29.05 o                         
  -1  10   7        174.66        147.13        37.44 o                         
   0  10   7        105.76         71.27        19.74 o                         
   1  10   7        388.24        373.71        47.19 o                         
   2  10   7          6.96         13.37        22.86 o                         
   3  10   7        175.86        178.47        34.55 o                         
   4  10   7         17.23         45.40        15.30 o                         
   5  10   7         42.25         52.76        20.81 o                         
   6  10   7        676.30        695.54        60.93 o                         
   7  10   7          4.11          5.24        13.25 o                         
  -2  11   7         43.70         19.18        19.71 o                         
  -1  11   7        217.23        230.65        39.74 o                         
   0  11   7        121.89        166.61        34.28 o                         
   1  11   7         13.36          7.96        33.03 o                         
   2  11   7          7.80         -1.25        17.40 o                         
 -16   0   8        122.37        126.03        51.66 o                         
 -15   0   8          3.55         56.75        40.30 o                         
 -14   0   8          7.87         73.90        42.66 o                         
 -13   0   8        296.73        372.17        56.52 o                         
 -12   0   8          1.18         -7.25        13.14 o                         
 -11   0   8         39.46         28.88        17.67 o                         
 -10   0   8        235.41        268.64        45.03 o                         
  -9   0   8       1013.21       1058.07        89.60 o                         
  -8   0   8         99.96        103.93        45.47 o                         
  -7   0   8        404.39        348.77        50.34 o                         
  -6   0   8         41.34          5.27        25.67 o                         
  -5   0   8         93.54         43.57        39.84 o                         
  -4   0   8        150.97        140.76        32.49 o                         
  -3   0   8       1752.51       1890.89       109.17 o                         
  -2   0   8       1187.62       1130.37        82.98 o                         
  -1   0   8       1019.40        855.06        43.34 o                         
   0   0   8        165.53        151.48        18.63 o                         
   1   0   8         51.65         31.10         8.36 o                         
   2   0   8       2624.23       2399.11        76.60 o                         
   3   0   8         30.46         28.48        12.28 o                         
   4   0   8       2159.74       2212.08       123.82 o                         
   5   0   8        433.74        414.68        40.67 o                         
   6   0   8        801.52        810.24        57.76 o                         
   7   0   8         79.68         86.47        21.17 o                         
   8   0   8        298.53        249.43        33.73 o                         
   9   0   8         49.05         59.44        18.18 o                         
  10   0   8         88.31         66.22        21.51 o                         
  11   0   8        352.26        348.12        39.91 o                         
  12   0   8         29.79         16.34        17.41 o                         
  13   0   8        528.09        563.65        69.31 o                         
  14   0   8        263.52        268.69        69.75 o                         
  15   0   8        161.31        160.51        60.99 o                         
  16   0   8        216.43        285.51        83.23 o                         
 -16   1   8        125.59        213.62        48.84 o                         
 -15   1   8        145.75        206.65        49.98 o                         
 -14   1   8        111.88        158.25        43.51 o                         
 -13   1   8         22.66         38.37        20.01 o                         
 -12   1   8          0.14          7.34        11.70 o                         
 -11   1   8        104.82        123.85        22.51 o                         
 -10   1   8        120.01         88.71        25.67 o                         
  -9   1   8        100.48        113.79        22.93 o                         
  -8   1   8         15.08         13.75         9.62 o                         
  -7   1   8         42.44         37.56        15.72 o                         
  -6   1   8        104.75        111.08        21.45 o                         
  -5   1   8         42.34         39.20        22.54 o                         
  -4   1   8         40.27         18.34        15.82 o                         
  -3   1   8        352.65        350.55        32.13 o                         
  -2   1   8         61.07         41.38        13.65 o                         
  -1   1   8        182.21        148.44        12.34 o                         
   0   1   8        354.58        342.98        20.30 o                         
   1   1   8         59.38         61.08         9.60 o                         
   2   1   8        431.63        391.60        24.53 o                         
   3   1   8         74.53         71.45        13.44 o                         
   4   1   8         50.18         47.58        11.58 o                         
   5   1   8        347.82        313.62        21.57 o                         
   6   1   8        144.02        155.32        17.94 o                         
   7   1   8         18.41         25.66         9.25 o                         
   8   1   8        442.15        456.48        32.31 o                         
   9   1   8          2.87         20.58        10.86 o                         
  10   1   8        851.43        934.76        51.73 o                         
  11   1   8         45.34         43.45        14.19 o                         
  12   1   8        397.08        377.31        39.57 o                         
  13   1   8         16.46         18.00        13.44 o                         
  14   1   8         74.44         99.39        30.30 o                         
  15   1   8         59.78         81.85        36.40 o                         
  16   1   8         46.13         81.94        34.39 o                         
 -16   2   8        101.16        147.82        43.96 o                         
 -15   2   8          0.27         10.45        24.06 o                         
 -14   2   8         14.73         -7.83        23.59 o                         
 -13   2   8         26.91         22.81        17.42 o                         
 -12   2   8          2.10         23.93        20.63 o                         
 -11   2   8         27.78         21.98        13.50 o                         
 -10   2   8          7.26         11.39        16.30 o                         
  -9   2   8          6.81          1.38        10.53 o                         
  -8   2   8        172.92        150.58        24.98 o                         
  -7   2   8        891.80        946.91        59.33 o                         
  -6   2   8        236.68        240.19        30.72 o                         
  -5   2   8        946.92        965.27        58.27 o                         
  -4   2   8         13.91         20.15        11.79 o                         
  -3   2   8         93.63         85.44        11.34 o                         
  -2   2   8        136.29        140.14        18.94 o                         
  -1   2   8        531.45        525.56        27.09 o                         
   0   2   8          1.30         10.74         5.51 o                         
   1   2   8       1044.67       1027.26        40.57 o                         
   2   2   8         54.40         59.93        14.16 o                         
   3   2   8         43.69         39.69        11.10 o                         
   4   2   8         22.90         22.92         7.38 o                         
   5   2   8        183.10        183.56        18.44 o                         
   6   2   8         15.32         28.94         9.90 o                         
   7   2   8        110.04         99.57        15.34 o                         
   8   2   8        281.57        245.62        22.86 o                         
   9   2   8        362.01        319.59        29.41 o                         
  10   2   8        330.27        317.84        36.07 o                         
  11   2   8        883.13        997.56        64.02 o                         
  12   2   8          6.64         15.72        19.07 o                         
  13   2   8         86.63         69.75        22.00 o                         
  14   2   8        539.51        521.87        72.77 o                         
  15   2   8          3.02         -2.40        15.10 o                         
  16   2   8         27.00         24.31        20.58 o                         
 -16   3   8          4.83         46.77        32.63 o                         
 -15   3   8        351.98        493.43        76.10 o                         
 -14   3   8        220.40        316.25        61.80 o                         
 -13   3   8         97.92        131.88        29.90 o                         
 -12   3   8         45.39         42.13        16.35 o                         
 -11   3   8        218.43        272.54        40.50 o                         
 -10   3   8          0.14          0.26        21.54 o                         
  -9   3   8        857.67        814.66        67.72 o                         
  -8   3   8       2803.76       2845.73       126.63 o                         
  -7   3   8         49.66         56.70        14.86 o                         
  -6   3   8        199.26        218.99        23.11 o                         
  -5   3   8         24.57         33.98         8.97 o                         
  -4   3   8        764.36        774.90        48.68 o                         
  -3   3   8       2312.42       2396.12        84.68 o                         
  -2   3   8         51.26         58.26        14.24 o                         
  -1   3   8          0.11          7.98         7.30 o                         
   0   3   8         53.82         36.79        13.58 o                         
   1   3   8        868.91        791.35        37.86 o                         
   2   3   8        130.64        144.49        18.68 o                         
   3   3   8          9.53         23.45         9.18 o                         
   4   3   8         69.48         89.48        12.20 o                         
   5   3   8         24.04         46.90        12.63 o                         
   6   3   8        197.33        241.79        22.81 o                         
   7   3   8         41.14         56.77        15.63 o                         
   8   3   8        263.77        298.76        34.54 o                         
   9   3   8        516.84        546.79        53.03 o                         
  10   3   8        140.46        171.30        31.07 o                         
  11   3   8       1906.68       1981.47       105.84 o                         
  12   3   8        319.51        367.70        63.42 o                         
  13   3   8          2.89         -7.19        17.95 o                         
  14   3   8          4.37         19.58        14.42 o                         
  15   3   8          0.20        -14.33        14.33 o                         
 -15   4   8          0.19         10.71        36.87 o                         
 -14   4   8        142.14        234.97        58.56 o                         
 -13   4   8        124.92        212.10        38.53 o                         
 -12   4   8        132.87        189.97        38.06 o                         
 -11   4   8         14.06         21.90        15.62 o                         
 -10   4   8         24.44         69.86        27.38 o                         
  -9   4   8          7.16         17.52        14.72 o                         
  -8   4   8        119.65        210.15        37.35 o                         
  -7   4   8         51.05         45.65        15.65 o                         
  -6   4   8         15.27         31.30        13.77 o                         
  -5   4   8         58.66         63.24        16.34 o                         
  -4   4   8         10.80          1.10        10.29 o                         
  -3   4   8        201.23        199.95        31.57 o                         
  -2   4   8        313.19        284.87        32.05 o                         
  -1   4   8          7.55         14.31        14.35 o                         
   0   4   8         68.06         62.94        15.48 o                         
   1   4   8        441.97        451.05        39.75 o                         
   2   4   8        226.49        227.94        24.07 o                         
   3   4   8        194.02        194.02        23.64 o                         
   4   4   8         25.32         34.98        11.02 o                         
   5   4   8        261.53        254.16        26.21 o                         
   6   4   8          9.34         24.56        19.18 o                         
   7   4   8         43.84         44.02        16.82 o                         
   8   4   8         17.98          1.15        13.63 o                         
   9   4   8        101.42         99.85        21.91 o                         
  10   4   8         17.29          5.77         8.98 o                         
  11   4   8        339.26        318.29        44.32 o                         
  12   4   8        280.90        284.22        40.89 o                         
  13   4   8        169.40        228.00        38.51 o                         
  14   4   8        136.04         95.50        34.31 o                         
  15   4   8         39.25         30.45        57.78 o                         
 -14   5   8          0.95         91.25        56.86 o                         
 -13   5   8          7.06         -7.81        19.54 o                         
 -12   5   8        144.37        161.50        33.54 o                         
 -11   5   8        645.21        849.27        76.97 o                         
 -10   5   8        401.90        486.84        50.49 o                         
  -9   5   8        170.15        170.47        29.09 o                         
  -8   5   8         22.59         47.25        15.46 o                         
  -7   5   8        247.04        275.54        31.41 o                         
  -6   5   8        231.68        237.90        40.62 o                         
  -5   5   8         32.94         31.98        14.21 o                         
  -4   5   8         11.16         -2.42        12.20 o                         
  -3   5   8          4.27        -13.21        17.11 o                         
  -2   5   8        152.82        144.13        24.61 o                         
  -1   5   8       1956.45       1824.83        85.27 o                         
   0   5   8        167.26        165.75        25.86 o                         
   1   5   8         24.35         28.07        13.85 o                         
   2   5   8        219.13        222.73        26.33 o                         
   3   5   8        806.79        752.10        45.45 o                         
   4   5   8       1291.31       1273.33        92.65 o                         
   5   5   8        469.20        403.43        42.26 o                         
   6   5   8          1.99         -1.89        11.24 o                         
   7   5   8         68.16        102.07        24.09 o                         
   8   5   8         22.68         42.20        16.30 o                         
   9   5   8          3.73         17.66        14.49 o                         
  10   5   8        131.64         92.90        22.95 o                         
  11   5   8         35.29         27.93        16.56 o                         
  12   5   8         85.80         36.89        15.63 o                         
  13   5   8        286.43        277.44        42.45 o                         
  14   5   8         30.15         70.19        29.37 o                         
 -13   6   8        324.78        393.78        57.65 o                         
 -12   6   8        125.02        102.15        50.61 o                         
 -11   6   8          3.59          2.66        27.43 o                         
 -10   6   8        239.53        207.14        42.99 o                         
  -9   6   8        353.99        409.17        41.47 o                         
  -8   6   8        109.10         92.88        19.29 o                         
  -7   6   8          8.33         38.35        21.03 o                         
  -6   6   8        429.28        450.80        48.58 o                         
  -5   6   8         26.16         35.48        20.58 o                         
  -4   6   8          5.81         -1.93        13.88 o                         
  -3   6   8        323.15        309.36        36.88 o                         
  -2   6   8         59.94         55.84        23.25 o                         
  -1   6   8         56.74         47.82        20.92 o                         
   0   6   8        329.50        347.61        38.29 o                         
   1   6   8        106.37        124.79        23.13 o                         
   2   6   8        139.10        108.76        26.20 o                         
   3   6   8         35.01         15.23         9.67 o                         
   4   6   8         22.52         18.62        11.24 o                         
   5   6   8        366.86        347.45        41.79 o                         
   6   6   8       1069.77        902.94        57.51 o                         
   7   6   8         92.59        103.87        21.37 o                         
   8   6   8          2.00         42.30        21.25 o                         
   9   6   8         16.34          6.66        15.96 o                         
  10   6   8        205.65        243.66        40.52 o                         
  11   6   8          5.16         50.53        30.22 o                         
  12   6   8        121.72        127.29        32.68 o                         
  13   6   8         12.36          1.47        21.22 o                         
 -12   7   8          8.54         15.65        34.44 o                         
 -11   7   8        298.87        449.25        63.41 o                         
 -10   7   8         83.89        140.50        37.40 o                         
  -9   7   8         31.55         41.06        20.93 o                         
  -8   7   8          2.52         13.05        18.33 o                         
  -7   7   8          5.65          2.39        17.46 o                         
  -6   7   8         16.16         18.24        19.15 o                         
  -5   7   8        206.04        186.61        32.59 o                         
  -4   7   8          3.45        -14.11        16.09 o                         
  -3   7   8         94.92         77.76        20.72 o                         
  -2   7   8          0.34        -10.44        13.28 o                         
  -1   7   8        121.88         98.45        24.12 o                         
   0   7   8        110.06        122.80        24.15 o                         
   1   7   8         27.77         32.69        16.00 o                         
   2   7   8        328.91        297.05        35.81 o                         
   3   7   8         31.52         70.50        19.66 o                         
   4   7   8         46.83         37.54        18.88 o                         
   5   7   8         63.21         32.12        20.75 o                         
   6   7   8          0.00         11.74        14.06 o                         
   7   7   8         84.30         99.00        24.34 o                         
   8   7   8         16.15         13.10        17.79 o                         
   9   7   8         10.57          2.90        14.29 o                         
  10   7   8         54.23          7.53        22.51 o                         
  11   7   8         15.28         25.16        20.76 o                         
  12   7   8          2.92        -22.06        25.96 o                         
 -10   8   8        668.36        848.82        96.26 o                         
  -9   8   8        234.69        246.80        36.56 o                         
  -8   8   8        285.73        378.90        56.86 o                         
  -7   8   8         27.54         15.19        17.52 o                         
  -6   8   8        148.53        162.37        31.47 o                         
  -5   8   8        165.87        181.60        32.50 o                         
  -4   8   8          0.33        -15.42        15.42 o                         
  -3   8   8        697.32        613.42        57.04 o                         
  -2   8   8        691.78        715.95        61.09 o                         
  -1   8   8         29.39         27.59        14.82 o                         
   0   8   8         84.73         63.43        20.25 o                         
   1   8   8         17.72         16.90        15.69 o                         
   2   8   8        122.24        113.23        22.45 o                         
   3   8   8         78.27         70.39        35.43 o                         
   4   8   8          0.97          8.08        15.19 o                         
   5   8   8        294.29        295.00        46.17 o                         
   6   8   8        326.59        306.89        46.19 o                         
   7   8   8        115.97         55.97        19.94 o                         
   8   8   8         55.63         80.00        54.99 o                         
   9   8   8        251.59        270.00        54.06 o                         
  10   8   8          0.41          8.43        23.54 o                         
  -8   9   8         79.68         98.14        47.36 o                         
  -7   9   8         53.58         84.90        26.10 o                         
  -6   9   8         86.89         72.80        23.86 o                         
  -5   9   8          2.80         38.85        22.07 o                         
  -4   9   8          3.25          7.63        14.18 o                         
  -3   9   8         74.94        120.95        29.64 o                         
  -2   9   8          0.05         16.48        13.26 o                         
  -1   9   8         97.10         78.47        20.63 o                         
   0   9   8         39.85         47.84        18.35 o                         
   1   9   8         73.97         36.79        16.73 o                         
   2   9   8          6.26        -13.84        17.53 o                         
   3   9   8        167.03        135.64        32.81 o                         
   4   9   8          0.43        -11.37        38.12 o                         
   5   9   8         54.19         77.83        23.83 o                         
   6   9   8          1.68         10.71        13.08 o                         
   7   9   8        200.94        176.47        48.33 o                         
   8   9   8        120.31        111.18        36.42 o                         
  -4  10   8         12.64         45.79        22.63 o                         
  -3  10   8        268.28        285.83        43.79 o                         
  -2  10   8         15.60         62.42        20.13 o                         
  -1  10   8         36.58         31.29        24.82 o                         
   0  10   8         18.52         23.34        17.47 o                         
   1  10   8          0.17         -7.37        15.82 o                         
   2  10   8          5.83         -7.70        20.66 o                         
   3  10   8         67.28         68.38        18.45 o                         
   4  10   8         38.18         68.46        38.51 o                         
 -15   1   9         93.01        147.47        52.85 o                         
 -14   1   9        700.03       1010.40       116.86 o                         
 -13   1   9         40.74         38.98        13.36 o                         
 -12   1   9        170.50        230.50        32.31 o                         
 -11   1   9         43.91         50.28        17.26 o                         
 -10   1   9        207.19        258.42        32.81 o                         
  -9   1   9        148.64        149.07        25.11 o                         
  -8   1   9        390.09        374.37        39.09 o                         
  -7   1   9         46.12         59.54        14.25 o                         
  -6   1   9        119.20        154.25        24.14 o                         
  -5   1   9         56.71         25.34        22.54 o                         
  -4   1   9        683.60        664.81        49.49 o                         
  -3   1   9         69.05         71.52        21.52 o                         
  -2   1   9        108.35        112.61        19.74 o                         
  -1   1   9         31.69         44.25        12.92 o                         
   0   1   9        829.10        880.69        48.98 o                         
   1   1   9         15.74         24.59        13.38 o                         
   2   1   9         93.87         88.98        18.19 o                         
   3   1   9         74.89         76.41        15.26 o                         
   4   1   9        197.91        140.46        26.55 o                         
   5   1   9        530.28        530.05        35.02 o                         
   6   1   9         96.45        114.22        17.42 o                         
   7   1   9        671.73        720.51        41.79 o                         
   8   1   9        188.50        251.28        25.33 o                         
   9   1   9        122.90        101.54        18.09 o                         
  10   1   9        234.26        257.85        29.34 o                         
  11   1   9        642.60        685.03        47.56 o                         
  12   1   9         17.75         64.86        26.11 o                         
  13   1   9        210.53        207.21        32.05 o                         
  14   1   9          0.15        -27.77        29.17 o                         
  15   1   9          7.15          0.42        14.80 o                         
 -14   2   9          5.60         43.49        30.30 o                         
 -13   2   9         46.37         75.11        23.95 o                         
 -12   2   9        390.46        479.81        55.99 o                         
 -11   2   9          0.78         20.28        14.02 o                         
 -10   2   9         13.83         24.17        17.57 o                         
  -9   2   9         63.11         48.43        16.64 o                         
  -8   2   9        138.12        164.09        26.43 o                         
  -7   2   9        103.85         68.69        21.97 o                         
  -6   2   9        833.15        871.13        59.69 o                         
  -5   2   9        388.24        467.48        43.06 o                         
  -4   2   9        804.26        811.14        56.32 o                         
  -3   2   9         97.83        103.49        23.09 o                         
  -2   2   9        769.34        787.52        53.46 o                         
  -1   2   9        550.26        601.84        42.56 o                         
   0   2   9        216.64        220.00        25.27 o                         
   1   2   9        345.76        332.74        31.04 o                         
   2   2   9        139.86        149.22        22.31 o                         
   3   2   9          5.62         12.12        12.22 o                         
   4   2   9        106.84         83.59        14.03 o                         
   5   2   9        502.64        512.55        37.75 o                         
   6   2   9         62.88         67.91        15.66 o                         
   7   2   9        117.38        109.05        21.39 o                         
   8   2   9        100.81        144.38        24.88 o                         
   9   2   9        296.20        354.30        34.32 o                         
  10   2   9        134.82         90.07        18.97 o                         
  11   2   9         38.63         60.02        13.72 o                         
  12   2   9         10.64         58.49        22.85 o                         
  13   2   9       1052.57       1170.60        86.57 o                         
  14   2   9        330.26        368.61        64.94 o                         
 -14   3   9         18.25         44.26        48.86 o                         
 -13   3   9          1.23         13.34        17.10 o                         
 -12   3   9         13.46         17.52        14.83 o                         
 -11   3   9         47.93          3.96        14.93 o                         
 -10   3   9          0.44          6.14        18.55 o                         
  -9   3   9          5.75         10.75        15.58 o                         
  -8   3   9        275.48        324.10        38.71 o                         
  -7   3   9         29.31         65.18        24.72 o                         
  -6   3   9         92.85         94.41        22.84 o                         
  -5   3   9         92.39        121.73        25.20 o                         
  -4   3   9        482.88        495.84        45.00 o                         
  -3   3   9        109.10        121.60        21.61 o                         
  -2   3   9         31.86         25.97        10.66 o                         
  -1   3   9        184.87        176.84        24.00 o                         
   0   3   9          5.73         10.63        20.04 o                         
   1   3   9        361.12        333.22        30.88 o                         
   2   3   9         26.30         26.87        10.88 o                         
   3   3   9         57.25         31.19        18.79 o                         
   4   3   9        179.01        181.93        21.21 o                         
   5   3   9          0.10          1.05         7.89 o                         
   6   3   9         74.83         78.78        17.08 o                         
   7   3   9         18.43         36.55        11.66 o                         
   8   3   9        310.08        308.83        31.89 o                         
   9   3   9         10.70         13.32        13.36 o                         
  10   3   9         42.26         21.25        13.35 o                         
  11   3   9         45.84         62.54        23.47 o                         
  12   3   9         14.07         38.64        18.61 o                         
  13   3   9         16.82          7.13        41.44 o                         
  14   3   9        307.52        239.93        52.85 o                         
 -13   4   9        182.57        206.17        38.46 o                         
 -12   4   9         21.43         40.04        22.79 o                         
 -11   4   9          3.69         23.39        18.10 o                         
 -10   4   9        119.89        185.85        41.22 o                         
  -9   4   9        536.50        589.56        61.96 o                         
  -8   4   9        423.22        470.65        57.90 o                         
  -7   4   9        135.36        201.45        37.31 o                         
  -6   4   9         16.46          4.41        14.85 o                         
  -5   4   9        700.06        743.95        66.93 o                         
  -4   4   9        146.66        149.53        25.18 o                         
  -3   4   9        362.17        359.85        40.18 o                         
  -2   4   9         39.36         41.45        13.16 o                         
  -1   4   9        106.99        101.86        35.71 o                         
   0   4   9        351.39        332.23        40.06 o                         
   1   4   9          6.64         13.36        10.48 o                         
   2   4   9        242.59        265.29        26.94 o                         
   3   4   9        157.32        160.88        22.95 o                         
   4   4   9          2.97         19.11        11.86 o                         
   5   4   9         53.91         71.55        17.07 o                         
   6   4   9        379.48        354.71        37.70 o                         
   7   4   9         89.79        101.49        21.48 o                         
   8   4   9        206.62        185.18        30.76 o                         
   9   4   9         11.83         20.76        13.52 o                         
  10   4   9         10.21         19.88        15.51 o                         
  11   4   9         12.46         13.58        17.62 o                         
  12   4   9          2.48         -4.33        13.71 o                         
  13   4   9        238.22        195.39        49.87 o                         
 -12   5   9          2.49         70.61        37.38 o                         
 -11   5   9          9.32         38.37        18.86 o                         
 -10   5   9          3.88         38.54        21.68 o                         
  -9   5   9         29.47         69.17        28.20 o                         
  -8   5   9         84.19        168.59        31.84 o                         
  -7   5   9        309.99        270.64        45.79 o                         
  -6   5   9        375.32        385.83        50.91 o                         
  -5   5   9          4.19          1.38        15.36 o                         
  -4   5   9         74.70         73.82        22.42 o                         
  -3   5   9          0.07        -11.71        15.80 o                         
  -2   5   9         79.39         25.58        19.80 o                         
  -1   5   9        571.22        571.90        49.62 o                         
   0   5   9       1443.40       1414.38        91.05 o                         
   1   5   9         10.01         11.71        18.05 o                         
   2   5   9        145.28        159.13        28.51 o                         
   3   5   9        195.24        231.05        31.21 o                         
   4   5   9         30.05         20.44        12.93 o                         
   5   5   9        111.68         62.29        14.04 o                         
   6   5   9         39.00         23.84        21.56 o                         
   7   5   9        208.07        180.34        28.67 o                         
   8   5   9        638.72        545.09        56.56 o                         
   9   5   9          1.41         17.79        14.65 o                         
  10   5   9         35.02         76.99        23.37 o                         
  11   5   9          0.11         30.79        17.77 o                         
  12   5   9        108.67        122.99        30.00 o                         
 -11   6   9         14.23         18.83        17.37 o                         
 -10   6   9         93.99        191.27        43.84 o                         
  -9   6   9         80.22         64.30        44.82 o                         
  -8   6   9          1.25         12.46        21.48 o                         
  -7   6   9          8.38         46.82        23.34 o                         
  -6   6   9        125.42        134.61        31.28 o                         
  -5   6   9        109.11        127.31        28.31 o                         
  -4   6   9          4.96         21.88        17.26 o                         
  -3   6   9         15.01         18.93        12.46 o                         
  -2   6   9         71.32         51.37        21.09 o                         
  -1   6   9        276.89        277.03        43.35 o                         
   0   6   9         36.80         58.95        18.59 o                         
   1   6   9        568.01        523.98        53.60 o                         
   2   6   9        210.54        219.83        31.30 o                         
   3   6   9        161.70        136.63        26.94 o                         
   4   6   9        686.83        630.63        59.31 o                         
   5   6   9         65.51         42.86        16.98 o                         
   6   6   9        167.60        146.93        31.00 o                         
   7   6   9        104.43        135.13        40.22 o                         
   8   6   9         22.38         33.39        16.89 o                         
   9   6   9          0.51         14.01        17.07 o                         
  10   6   9         13.85          2.63        21.65 o                         
  11   6   9         22.54          1.60        19.49 o                         
 -10   7   9        120.04        117.21        36.50 o                         
  -9   7   9         83.10        185.89        44.19 o                         
  -8   7   9          9.59         54.40        27.47 o                         
  -7   7   9        398.35        423.90        58.75 o                         
  -6   7   9         63.57         82.53        24.66 o                         
  -5   7   9         28.60         24.22        18.43 o                         
  -4   7   9          0.89         -8.10        11.79 o                         
  -3   7   9        680.75        682.46        59.90 o                         
  -2   7   9          7.57         34.63        18.69 o                         
  -1   7   9        351.25        327.57        40.74 o                         
   0   7   9         47.66         87.61        21.35 o                         
   1   7   9        290.28        299.05        44.28 o                         
   2   7   9         28.88         38.53        20.90 o                         
   3   7   9        168.67        193.42        33.17 o                         
   4   7   9        129.24         90.19        27.59 o                         
   5   7   9        120.23         85.70        18.38 o                         
   6   7   9         21.81         56.21        23.98 o                         
   7   7   9         17.83         93.35        34.14 o                         
   8   7   9         61.67        154.91        43.03 o                         
   9   7   9         26.31         11.60        22.10 o                         
  10   7   9          0.13         14.52        21.70 o                         
  -8   8   9         18.51         77.62        31.69 o                         
  -7   8   9         26.69         20.26        15.28 o                         
  -6   8   9          8.01         11.15        14.72 o                         
  -5   8   9         67.76         73.21        23.27 o                         
  -4   8   9         40.02         33.22        20.36 o                         
  -3   8   9         24.45         16.09        12.78 o                         
  -2   8   9         31.08         48.78        21.51 o                         
  -1   8   9         68.05         45.36        16.99 o                         
   0   8   9         26.20         60.12        18.02 o                         
   1   8   9        204.38        175.53        34.55 o                         
   2   8   9          4.99         11.57        18.78 o                         
   3   8   9         10.11         30.97        21.03 o                         
   4   8   9        108.89        114.32        26.74 o                         
   5   8   9        504.54        415.75        53.79 o                         
   6   8   9         48.75         83.42        29.54 o                         
   7   8   9          8.99        -11.66        17.13 o                         
  -4   9   9          2.00         22.11        22.76 o                         
  -3   9   9        100.07        123.75        29.37 o                         
  -2   9   9         16.17         41.09        21.19 o                         
  -1   9   9        167.02        138.48        27.55 o                         
   0   9   9        239.46        189.56        48.05 o                         
   1   9   9         33.34         28.41        25.50 o                         
   2   9   9         47.03         24.46        27.71 o                         
   3   9   9         59.97         42.36        21.32 o                         
   4   9   9        156.72        147.62        31.01 o                         
 -13   0  10         12.65         74.54        59.21 o                         
 -12   0  10        221.61        316.63        66.34 o                         
 -11   0  10        467.56        607.56        80.11 o                         
 -10   0  10         70.71         79.91        33.90 o                         
  -9   0  10        274.13        369.86        60.30 o                         
  -8   0  10        224.28        294.92        55.28 o                         
  -7   0  10          2.37         55.26        29.98 o                         
  -6   0  10         97.06         99.16        31.94 o                         
  -5   0  10         49.60         59.37        25.25 o                         
  -4   0  10        549.07        506.98        64.71 o                         
  -3   0  10        103.37         60.55        21.03 o                         
  -2   0  10        236.12        270.65        46.25 o                         
  -1   0  10         50.19         43.31        23.74 o                         
   0   0  10         54.13         74.11        26.76 o                         
   1   0  10          3.35         14.96        17.88 o                         
   2   0  10        710.56        830.37       125.45 o                         
   3   0  10        965.10        971.24        94.28 o                         
   4   0  10        643.92        645.14        76.05 o                         
   5   0  10         46.58         16.72        40.12 o                         
   6   0  10        138.47         92.22        25.73 o                         
   7   0  10          0.28          7.28         9.90 o                         
   8   0  10        201.92        171.15        32.55 o                         
   9   0  10        192.22        245.68        38.08 o                         
  10   0  10         38.67         66.79        28.18 o                         
  11   0  10         85.12        168.23        43.23 o                         
  12   0  10        488.88        598.58        79.60 o                         
  13   0  10        853.76        798.02       131.86 o                         
 -13   1  10         84.02        136.88        27.91 o                         
 -12   1  10         31.27         57.27        20.37 o                         
 -11   1  10          1.69         21.17        22.73 o                         
 -10   1  10         21.63         30.46        18.20 o                         
  -9   1  10         22.93         46.74        19.91 o                         
  -8   1  10        527.25        555.13        50.92 o                         
  -7   1  10        379.86        375.34        41.20 o                         
  -6   1  10        108.77        155.20        27.56 o                         
  -5   1  10         80.19         88.68        20.95 o                         
  -4   1  10        126.05        149.47        25.09 o                         
  -3   1  10         35.86         18.16        15.95 o                         
  -2   1  10         75.00         91.81        21.22 o                         
  -1   1  10         52.80         92.12        21.07 o                         
   0   1  10          8.54         22.32        14.41 o                         
   1   1  10         45.81         49.37        12.10 o                         
   2   1  10         21.18         23.50        17.70 o                         
   3   1  10         15.73         25.78        15.24 o                         
   4   1  10          2.26         23.12        17.00 o                         
   5   1  10         86.02         97.57        31.75 o                         
   6   1  10         74.33         77.50        18.64 o                         
   7   1  10        174.44        192.08        23.29 o                         
   8   1  10         51.98         32.44        12.92 o                         
   9   1  10         50.73         43.02        13.14 o                         
  10   1  10          2.38         10.27         9.94 o                         
  11   1  10          3.89        -12.81        12.81 o                         
  12   1  10         18.53          7.96        17.96 o                         
  13   1  10        506.49        488.02       103.64 o                         
 -12   2  10         51.53         95.68        28.27 o                         
 -11   2  10         57.11         71.68        17.47 o                         
 -10   2  10          0.16         28.05        17.44 o                         
  -9   2  10         64.48         76.48        25.44 o                         
  -8   2  10        265.71        316.93        38.84 o                         
  -7   2  10          0.85         19.76        17.89 o                         
  -6   2  10        495.74        498.17        47.25 o                         
  -5   2  10        544.04        625.49        52.58 o                         
  -4   2  10         74.09         67.60        18.71 o                         
  -3   2  10        551.36        560.57        49.00 o                         
  -2   2  10        213.67        257.16        32.41 o                         
  -1   2  10        400.16        414.36        40.07 o                         
   0   2  10         61.33         72.97        18.98 o                         
   1   2  10         10.32         20.30        14.14 o                         
   2   2  10          3.45         17.89        14.78 o                         
   3   2  10         11.31         39.63        21.63 o                         
   4   2  10         19.50          9.29        19.78 o                         
   5   2  10         23.70         30.96        20.48 o                         
   6   2  10        233.77        254.82        35.96 o                         
   7   2  10          8.79          9.86        10.68 o                         
   8   2  10        177.10        173.48        25.09 o                         
   9   2  10          9.24         47.99        15.32 o                         
  10   2  10         14.81         37.96        21.39 o                         
  11   2  10          3.77         14.75        13.56 o                         
  12   2  10        100.25         68.54        18.93 o                         
 -12   3  10         11.08         39.65        18.01 o                         
 -11   3  10         71.39         76.31        27.57 o                         
 -10   3  10        373.86        423.04        54.23 o                         
  -9   3  10         28.87         74.66        26.05 o                         
  -8   3  10        124.59        160.94        30.04 o                         
  -7   3  10          1.06         23.60        16.04 o                         
  -6   3  10         16.13         34.16        14.62 o                         
  -5   3  10        162.97        201.47        31.81 o                         
  -4   3  10        208.61        238.78        33.76 o                         
  -3   3  10        507.76        594.32        49.99 o                         
  -2   3  10         36.80         78.07        27.95 o                         
  -1   3  10        862.19        871.19        54.78 o                         
   0   3  10        192.09        231.36        28.78 o                         
   1   3  10        604.70        630.12        52.87 o                         
   2   3  10         76.88        105.14        23.91 o                         
   3   3  10        150.04        158.46        28.25 o                         
   4   3  10        437.33        458.15        54.95 o                         
   5   3  10         96.29        107.80        23.64 o                         
   6   3  10          0.11          7.83         9.62 o                         
   7   3  10        170.23        141.63        21.78 o                         
   8   3  10         69.69         67.44        14.91 o                         
   9   3  10         34.76         25.62        11.82 o                         
  10   3  10          0.16          1.76         9.26 o                         
  11   3  10        459.68        469.73        47.40 o                         
  12   3  10          1.15          9.02        15.97 o                         
 -11   4  10        195.24        301.33        49.06 o                         
 -10   4  10         11.83          2.72        16.30 o                         
  -9   4  10         53.99         77.09        26.20 o                         
  -8   4  10         53.14         76.47        23.72 o                         
  -7   4  10         61.89         50.32        31.91 o                         
  -6   4  10        414.10        461.27        56.83 o                         
  -5   4  10         24.26         45.74        15.06 o                         
  -4   4  10        347.72        311.52        44.73 o                         
  -3   4  10        133.53        111.56        22.88 o                         
  -2   4  10         41.57         26.54        16.55 o                         
  -1   4  10        482.37        450.93        44.39 o                         
   0   4  10         71.07         65.96        18.63 o                         
   1   4  10        481.42        448.89        65.39 o                         
   2   4  10         49.87         48.42        17.70 o                         
   3   4  10       1024.32        959.65        75.69 o                         
   4   4  10         14.83        -12.83        28.07 o                         
   5   4  10         68.62         61.65        21.36 o                         
   6   4  10        106.69        102.78        27.90 o                         
   7   4  10         19.55         14.22        14.36 o                         
   8   4  10         64.80         42.91        24.82 o                         
   9   4  10         11.27         21.63        14.21 o                         
  10   4  10        151.29        146.10        27.04 o                         
  11   4  10          8.93         32.00        11.62 o                         
 -10   5  10          7.16         33.01        41.10 o                         
  -9   5  10         53.48         84.11        30.30 o                         
  -8   5  10         90.14        122.80        35.49 o                         
  -7   5  10        333.56        304.02        49.00 o                         
  -6   5  10        133.81         98.16        40.54 o                         
  -5   5  10         13.59         58.43        19.60 o                         
  -4   5  10         18.56         18.85        16.48 o                         
  -3   5  10        204.66        200.38        32.37 o                         
  -2   5  10        168.71        139.25        27.37 o                         
  -1   5  10         59.77         46.67        15.51 o                         
   0   5  10        141.72        128.81        29.55 o                         
   1   5  10        213.26        138.16        44.92 o                         
   2   5  10         70.44         62.74        19.28 o                         
   3   5  10        199.21        178.33        35.33 o                         
   4   5  10        425.92        489.86        73.25 o                         
   5   5  10         24.00         45.56        17.25 o                         
   6   5  10        320.32        267.01        43.87 o                         
   7   5  10         88.87        129.39        32.05 o                         
   8   5  10        233.90        187.72        30.85 o                         
   9   5  10        201.68        143.10        25.86 o                         
  10   5  10          0.83         34.29        13.03 o                         
  -9   6  10        239.80        354.86        56.53 o                         
  -8   6  10        381.28        482.41        64.06 o                         
  -7   6  10         40.34         59.59        46.03 o                         
  -6   6  10         27.63         40.39        15.54 o                         
  -5   6  10         41.36         59.86        23.15 o                         
  -4   6  10         45.07         30.98        16.43 o                         
  -3   6  10         93.80         99.38        26.29 o                         
  -2   6  10          0.10          9.93        15.94 o                         
  -1   6  10        391.76        459.71        47.83 o                         
   0   6  10         33.26         57.26        27.92 o                         
   1   6  10          5.93         -2.25        15.63 o                         
   2   6  10        468.68        434.29        54.04 o                         
   3   6  10        138.86        142.23        42.95 o                         
   4   6  10        114.93        162.07        46.11 o                         
   5   6  10        218.38        218.82        54.89 o                         
   6   6  10        832.72        783.84        83.41 o                         
   7   6  10         98.81         54.79        24.16 o                         
   8   6  10          2.00         37.38        19.15 o                         
  -6   7  10        108.03        117.85        33.48 o                         
  -5   7  10        104.50        125.92        24.88 o                         
  -4   7  10         20.00         63.19        22.07 o                         
  -3   7  10         31.58         57.14        19.12 o                         
  -2   7  10          3.31          3.34        16.40 o                         
  -1   7  10         17.15         19.76        18.83 o                         
   0   7  10        211.28        222.77        42.12 o                         
   1   7  10         95.08         82.44        26.83 o                         
   2   7  10         36.96        107.90        31.24 o                         
   3   7  10         57.89         78.29        26.38 o                         
   4   7  10          0.05         15.66        24.86 o                         
   5   7  10        193.05        191.01        43.48 o                         
   6   7  10         93.98        129.70        33.92 o                         
  -2   8  10         82.08        133.29        34.93 o                         
  -1   8  10         69.19         76.91        31.98 o                         
   0   8  10          0.52         17.49        28.01 o                         
   1   8  10          9.64         55.88        32.16 o                         
   2   8  10        129.33        166.07        46.23 o                         
 -10   1  11          1.34         15.74        19.33 o                         
  -9   1  11         24.38         41.82        25.47 o                         
  -8   1  11          7.90         11.61        14.59 o                         
  -7   1  11         70.40        137.03        29.92 o                         
  -6   1  11          0.75         20.01        17.71 o                         
  -5   1  11        380.63        347.81        40.56 o                         
  -4   1  11          0.24          5.33        17.09 o                         
  -3   1  11        371.00        378.78        40.82 o                         
  -2   1  11          2.96         16.63        12.20 o                         
  -1   1  11         59.46        101.42        21.27 o                         
   0   1  11        536.21        603.40        68.51 o                         
   1   1  11        662.81        635.70        91.78 o                         
   2   1  11         24.06         40.04        73.05 o                         
   3   1  11         48.34         11.23        19.74 o                         
   4   1  11         29.41         26.75        26.97 o                         
   5   1  11        285.50        286.75        46.05 o                         
   6   1  11          8.56          4.67        29.67 o                         
   7   1  11        318.20        300.01        45.74 o                         
   8   1  11        112.97        158.92        35.03 o                         
   9   1  11         29.44         29.48        22.02 o                         
  10   1  11          8.14         12.83        20.08 o                         
 -10   2  11         73.78        119.97        28.32 o                         
  -9   2  11          0.75         20.98        14.93 o                         
  -8   2  11         30.04         58.75        17.58 o                         
  -7   2  11        113.90        109.87        25.61 o                         
  -6   2  11        128.06        232.04        34.91 o                         
  -5   2  11        151.35        155.43        28.76 o                         
  -4   2  11         36.98         74.15        22.11 o                         
  -3   2  11         31.01         51.68        19.62 o                         
  -2   2  11         63.61        122.81        30.78 o                         
  -1   2  11        584.45        658.40        83.50 o                         
   0   2  11        424.33        476.26        60.40 o                         
   1   2  11          7.78         16.80        13.34 o                         
   2   2  11        120.98        139.94        34.65 o                         
   3   2  11          1.17        -10.80        23.89 o                         
   4   2  11          7.39         -0.70        20.78 o                         
   5   2  11         43.56         39.91        24.08 o                         
   6   2  11          0.23         12.47        14.81 o                         
   7   2  11          0.24        -20.60        20.60 o                         
   8   2  11          1.85        -12.52        20.13 o                         
   9   2  11         15.25         69.38        25.22 o                         
  10   2  11        379.90        398.38        52.97 o                         
  -9   3  11         13.90         22.43        15.54 o                         
  -8   3  11          0.01         16.17        19.08 o                         
  -7   3  11         28.69         13.32        13.96 o                         
  -6   3  11         15.32         41.19        18.50 o                         
  -5   3  11          0.00         26.26        18.71 o                         
  -4   3  11         19.57         65.40        22.02 o                         
  -3   3  11          5.10         37.60        19.27 o                         
  -2   3  11        335.66        278.55        36.74 o                         
  -1   3  11        163.35        137.62        35.71 o                         
   0   3  11         15.27         52.64        23.75 o                         
   1   3  11          9.33         18.43        16.27 o                         
   2   3  11          6.30         24.98        19.58 o                         
   3   3  11          0.96         57.14        28.61 o                         
   4   3  11          1.76         53.41        25.11 o                         
   5   3  11         10.92         40.61        23.18 o                         
   6   3  11          4.66         30.51        39.84 o                         
   7   3  11         58.87         99.10        28.97 o                         
   8   3  11         12.83         45.19        48.52 o                         
   9   3  11          3.22         40.39        14.43 o                         
  -8   4  11         31.79         33.47        18.59 o                         
  -7   4  11         13.68         16.99        34.42 o                         
  -6   4  11         64.00         90.68        26.52 o                         
  -5   4  11        713.13        576.49        76.13 o                         
  -4   4  11        194.45        166.68        34.95 o                         
  -3   4  11        112.09         80.85        26.70 o                         
  -2   4  11        146.51        186.43        39.51 o                         
  -1   4  11        116.62        116.93        33.32 o                         
   0   4  11        228.93        226.55        42.38 o                         
   1   4  11          1.69         23.27        17.72 o                         
   2   4  11       1209.46       1283.51       124.95 o                         
   3   4  11         72.18        134.21        41.25 o                         
   4   4  11         78.69         89.98        39.09 o                         
   5   4  11        160.03        179.81        86.83 o                         
   6   4  11        173.29        224.35        53.48 o                         
   7   4  11        322.58        401.52        64.83 o                         
   8   4  11         29.69         33.80        29.23 o                         
  -7   5  11         91.56         65.67        25.77 o                         
  -6   5  11         35.26          6.52        24.15 o                         
  -5   5  11        128.63        119.44        29.68 o                         
  -4   5  11         29.62         17.37        22.66 o                         
  -3   5  11         43.30         33.91        16.34 o                         
  -2   5  11          6.03         -2.41        18.75 o                         
  -1   5  11         30.01         59.74        22.69 o                         
   0   5  11        405.44        366.04        72.81 o                         
   1   5  11          9.70          4.92        18.26 o                         
   2   5  11         43.17         20.45        32.54 o                         
   3   5  11         20.48          7.55        54.15 o                         
   4   5  11        131.70        175.61        83.15 o                         
   5   5  11         68.22         89.17        37.99 o                         
   6   5  11        305.85        200.64        47.26 o                         
  -4   6  11         20.85         30.20        18.57 o                         
  -3   6  11         50.51         89.40        32.78 o                         
  -2   6  11        150.36        150.83        40.81 o                         
  -1   6  11          5.24         -6.89        15.79 o                         
   0   6  11          4.36          8.10        13.57 o                         
   1   6  11         71.86         81.60        30.61 o                         
   2   6  11         21.92         52.35        31.43 o                         
   3   6  11          0.05         18.86        56.59 o                         
   4   6  11         14.56        -12.59        32.79 o                         
  -6   0  12        242.86        284.13        56.24 o                         
  -5   0  12        534.67        603.58       136.25 o                         
  -4   0  12        417.49        532.08        72.79 o                         
  -3   0  12        283.53        316.92        89.19 o                         
  -2   0  12        329.31        407.96       101.95 o                         
  -1   0  12        371.04        584.69       122.72 o                         
   0   0  12        174.38        213.79        65.55 o                         
   1   0  12        157.17        201.88        74.33 o                         
   2   0  12          0.78         69.29        50.43 o                         
   3   0  12        122.16        224.82        79.25 o                         
   4   0  12          5.37         -3.47        34.95 o                         
   5   0  12          2.04        -12.88        30.05 o                         
   6   0  12          8.03         -2.92        34.43 o                         
  -6   1  12          1.72         14.24        17.80 o                         
  -5   1  12          4.40         52.61        24.72 o                         
  -4   1  12          2.12         61.89        37.44 o                         
  -3   1  12          8.41         -0.23        23.30 o                         
  -2   1  12          1.26         55.48        65.37 o                         
  -1   1  12          0.17         56.00        46.36 o                         
   0   1  12         20.12         36.09        40.49 o                         
   1   1  12         53.41         70.69        42.09 o                         
   2   1  12          0.33         27.74        18.46 o                         
   3   1  12         60.63         65.11        31.67 o                         
   4   1  12         46.30         38.21        26.30 o                         
   5   1  12        240.43        182.86        39.80 o                         
   6   1  12         72.16         91.01        30.90 o                         
  -6   2  12         49.06        106.36        28.89 o                         
  -5   2  12          0.31         41.03        20.57 o                         
  -4   2  12         14.60         22.14        15.74 o                         
  -3   2  12         22.23         40.06        25.07 o                         
  -2   2  12        233.95        312.88        63.81 o                         
  -1   2  12         76.70         95.29        32.80 o                         
   0   2  12          0.10         33.74        39.04 o                         
   1   2  12         81.35        159.72        57.15 o                         
   2   2  12         83.52         59.24        91.39 o                         
   3   2  12        118.71        148.45        37.95 o                         
   4   2  12         53.47         66.55        36.46 o                         
   5   2  12         16.83         59.19        29.16 o                         
  -4   3  12         12.90         36.64        20.50 o                         
  -3   3  12        306.57        348.42        71.47 o                         
  -2   3  12         86.50        108.48        72.63 o                         
  -1   3  12        693.80        743.17        94.63 o                         
   0   3  12        384.04        521.40        82.74 o                         
   1   3  12         82.41        157.45        40.48 o                         
   2   3  12         87.81        133.00        45.33 o                         
   3   3  12        115.37        132.39        37.80 o                         
   4   3  12         37.48         62.02        26.22 o                         
  -2   4  12        361.43        349.91        65.21 o                         
  -1   4  12          9.90         20.38        56.61 o                         
   0   4  12         18.72         87.80        36.88 o                         
   1   4  12        157.74        300.07        64.57 o                         
   2   4  12          0.54         18.64        36.11 o                         
                                                                                
