# Supplementary material for: Selected solid-state behaviour of three di-tert-butyl-substituted N-salicylideneaniline derivatives: temperature-induced phase transitions and chromic behaviour
Source: Acta Crystallogr C Struct Chem. 2021 Sep 29;77(Pt 10):659–67. doi: 10.1107/S2053229621008780 (PMC8491094; doi:10.1107/S2053229621008780)
Supplement: Supplementary file 10 [file c-77-00659-3_300Ksup10.hkl]

data_3_300K                                                                     
_shelx_title ' '                                                                
_shelx_refln_list_code          4                                               
_shelx_F_calc_maximum      186.34                                               
_exptl_crystal_F_000       808.00                                               
_reflns_d_resolution_high  0.8601                                               
                                                                                
loop_                                                                           
 _space_group_symop_operation_xyz                                               
 'x, y, z'                                                                      
 '-x, y+1/2, -z+1/2'                                                            
 '-x, -y, -z'                                                                   
 'x, -y-1/2, z-1/2'                                                             
                                                                                
_cell_length_a    18.0356                                                       
_cell_length_b    10.5891                                                       
_cell_length_c    10.3641                                                       
_cell_angle_alpha  90.000                                                       
_cell_angle_beta   92.894                                                       
_cell_angle_gamma  90.000                                                       
                                                                                
_shelx_F_squared_multiplier     1.000                                           
                                                                                
loop_                                                                           
 _refln_index_h                                                                 
 _refln_index_k                                                                 
 _refln_index_l                                                                 
 _refln_F_squared_calc                                                          
 _refln_F_squared_meas                                                          
 _refln_F_squared_sigma                                                         
 _refln_observed_status                                                         
   3   0   0         67.72        115.46        10.02 o                         
   4   0   0      12081.58      10599.94       101.71 o                         
  13   0   0        227.93        212.09        12.91 o                         
  14   0   0       2126.12       2382.49        51.92 o                         
  15   0   0       1099.72       1251.07        38.22 o                         
  16   0   0        285.69        325.12        19.49 o                         
  17   0   0       1049.90       1160.61        36.35 o                         
  18   0   0          7.42         32.28         7.82 o                         
   3   1   0        378.29        373.27         7.12 o                         
   4   1   0       1120.82        987.40        15.44 o                         
   5   1   0        586.24        559.58        10.27 o                         
   6   1   0        146.40        132.16         5.60 o                         
   7   1   0         25.03         12.28         1.84 o                         
  11   1   0         91.49         69.36        15.12 o                         
  12   1   0        197.43        132.89        33.44 o                         
  13   1   0        741.14        873.85        27.12 o                         
  14   1   0         27.45         22.91         4.00 o                         
  15   1   0          0.70          1.79         8.30 o                         
  16   1   0        198.43        234.80        21.13 o                         
  17   1   0        678.18        706.16        35.20 o                         
  18   1   0         45.29         51.87        11.72 o                         
   0   2   0        106.94         97.46         4.16 o                         
   1   2   0        432.65        410.82         7.11 o                         
   2   2   0       1478.27       1474.80        24.27 o                         
   3   2   0       5699.31       5734.29        55.45 o                         
   4   2   0       7655.24       7412.44        53.27 o                         
   5   2   0        201.24        169.75         5.81 o                         
   6   2   0       1554.82       1403.05        25.74 o                         
   7   2   0       6806.12       7331.44        65.31 o                         
   8   2   0       2821.25       2650.32        34.12 o                         
   9   2   0         13.67         21.44         2.82 o                         
  10   2   0         92.25         42.54         4.23 o                         
  11   2   0        714.09        688.18        30.53 o                         
  12   2   0       1165.37       1217.03        28.71 o                         
  13   2   0         53.88         60.73        16.21 o                         
  14   2   0        224.26        223.88        21.48 o                         
  15   2   0        162.73        166.76        20.01 o                         
  16   2   0        249.76        261.53        24.38 o                         
  17   2   0         97.94        126.82        18.84 o                         
   1   3   0       8868.24       8975.71        64.28 o                         
   2   3   0      10160.39      10244.75        91.75 o                         
   3   3   0        882.02        933.41         9.97 o                         
   4   3   0        459.11        408.04         7.01 o                         
   5   3   0       7054.63       7413.02        55.15 o                         
   6   3   0       5600.70       5735.44        29.80 o                         
   7   3   0        120.35        107.58         6.58 o                         
   8   3   0        182.84        133.89         7.73 o                         
   9   3   0       3589.66       3760.49        46.00 o                         
  10   3   0       1383.77       1401.59        25.96 o                         
  11   3   0          6.15          9.43         2.61 o                         
  12   3   0        930.37        986.21        16.73 o                         
  13   3   0       1785.30       1764.93        65.17 o                         
  14   3   0        814.31        834.18        32.97 o                         
  15   3   0          3.57          1.94         6.92 o                         
  16   3   0         16.62         24.97         6.61 o                         
  17   3   0         56.26        114.00        20.26 o                         
  18   3   0          1.99         -5.17        11.18 o                         
  19   3   0         31.06         46.50        16.47 o                         
  20   3   0         82.63        189.96        39.29 o                         
   0   4   0        276.71        262.74         8.70 o                         
   1   4   0       2103.00       2179.89        23.98 o                         
   2   4   0         13.62         10.15         1.45 o                         
   3   4   0       2697.16       2629.90        27.00 o                         
   4   4   0        275.18        249.82         6.54 o                         
   5   4   0        212.21        234.52         6.49 o                         
   6   4   0        813.45        891.42        13.54 o                         
   7   4   0        360.13        332.36         8.98 o                         
   8   4   0          8.87         11.41         4.17 o                         
   9   4   0          1.48         -2.08         6.24 o                         
  10   4   0          0.02          2.07         4.69 o                         
  11   4   0         33.47         53.00         5.93 o                         
  12   4   0          2.47         -2.64         4.07 o                         
  13   4   0        207.03        205.14        18.56 o                         
  14   4   0         10.20          0.93         7.87 o                         
  16   4   0         99.10         83.00        21.32 o                         
  17   4   0         63.51         86.16        37.80 o                         
  18   4   0          4.99         45.28        16.09 o                         
  19   4   0          3.06          9.33        46.51 o                         
   1   5   0        158.83        138.65         4.32 o                         
   2   5   0       4023.09       3760.16        25.29 o                         
   3   5   0       3961.00       4095.43        39.22 o                         
   4   5   0        232.29        231.55         6.25 o                         
   5   5   0       3454.78       3386.69        47.78 o                         
   6   5   0       3809.98       3547.71        51.15 o                         
   7   5   0       1489.09       1526.22        19.88 o                         
   8   5   0        403.79        429.49        11.77 o                         
   9   5   0       1308.76       1382.10        40.96 o                         
  10   5   0       1055.40       1150.26        27.54 o                         
  11   5   0         46.71         38.03         5.88 o                         
  12   5   0        472.07        531.42        19.04 o                         
  13   5   0        527.31        627.27        21.28 o                         
  14   5   0        586.99        643.57        34.57 o                         
  15   5   0          8.50         11.51         8.61 o                         
  16   5   0       1017.01       1103.47        52.11 o                         
  17   5   0        321.79        393.82        33.51 o                         
  18   5   0         46.88         87.15        31.27 o                         
  19   5   0         58.50         87.69        22.41 o                         
   0   6   0       2369.27       2641.72        39.26 o                         
   1   6   0       1076.20       1158.94        20.11 o                         
   2   6   0          0.53          0.81         2.19 o                         
   3   6   0        178.22        151.87         4.90 o                         
   4   6   0        173.37        124.04         4.45 o                         
   5   6   0        161.94        125.78         5.68 o                         
   6   6   0         28.14         36.17         3.37 o                         
   7   6   0        104.16        138.59         6.17 o                         
   8   6   0        381.29        421.99        11.67 o                         
   9   6   0         13.37         28.28         5.46 o                         
  10   6   0        724.99        732.75        21.12 o                         
  11   6   0        543.96        601.57        19.44 o                         
  12   6   0         77.07         93.36        11.40 o                         
  13   6   0        209.39        201.95        19.62 o                         
  14   6   0        412.10        404.05        36.03 o                         
  15   6   0         19.35         35.30        10.01 o                         
  16   6   0         13.71         18.12        13.81 o                         
  17   6   0          1.37         28.36        13.67 o                         
  18   6   0          4.57         26.75        14.33 o                         
   1   7   0        200.64        192.39         8.55 o                         
   2   7   0       1075.56        999.94        19.79 o                         
   3   7   0        284.46        264.32         9.09 o                         
   4   7   0         17.56         24.83         2.81 o                         
   5   7   0        603.73        585.36        11.00 o                         
   6   7   0        248.81        240.69         7.98 o                         
   7   7   0         67.02         74.83         4.94 o                         
   8   7   0         14.88         17.13         3.51 o                         
   9   7   0        782.35        773.27        29.97 o                         
  10   7   0        787.72        722.35        24.39 o                         
  11   7   0          6.41          3.26         5.92 o                         
  12   7   0        199.49        217.84        16.92 o                         
  13   7   0         33.59         29.28         8.37 o                         
  14   7   0         71.09         93.91        13.48 o                         
  15   7   0         33.81         52.25        17.14 o                         
  16   7   0         93.92        139.64        22.99 o                         
  17   7   0         38.50         69.87        18.63 o                         
   0   8   0        238.11        179.63        14.43 o                         
   1   8   0        302.77        305.16        12.37 o                         
   2   8   0         33.66         43.11         5.60 o                         
   3   8   0        612.86        638.14        18.72 o                         
   4   8   0        203.14        196.04         9.31 o                         
   5   8   0        764.07        726.82        15.78 o                         
   6   8   0        105.60        110.59         5.89 o                         
   7   8   0       3799.30       3804.38        36.33 o                         
   8   8   0       1093.91       1059.81        22.39 o                         
   9   8   0        157.67        131.56         9.97 o                         
  10   8   0         19.99         17.05         4.29 o                         
  11   8   0        193.87        148.67        26.46 o                         
  12   8   0        426.46        421.02        32.79 o                         
  13   8   0          0.92         -3.95        12.12 o                         
  14   8   0        208.10        262.83        59.82 o                         
  15   8   0         29.42         64.63        19.02 o                         
   1   9   0         17.75         15.33         4.08 o                         
   2   9   0        156.86        165.56         9.36 o                         
   3   9   0          2.91         32.01         5.82 o                         
   4   9   0          0.09         -6.18         6.55 o                         
   5   9   0        255.69        267.39        11.67 o                         
   6   9   0         10.97         37.50         5.86 o                         
   7   9   0        187.29        191.68         8.89 o                         
   8   9   0        113.36        107.68         9.17 o                         
   9   9   0         63.45         68.94         7.36 o                         
  10   9   0         58.94         65.14         6.90 o                         
  11   9   0         44.03         26.84        11.38 o                         
  12   9   0          4.06         10.56        46.94 o                         
  13   9   0         50.69         58.28        26.52 o                         
  14   9   0          0.29          4.69        26.04 o                         
   0  10   0        224.22        224.46        16.86 o                         
   1  10   0         89.30        112.74         8.88 o                         
   2  10   0         16.88         16.28         5.00 o                         
   3  10   0         70.76         98.56         8.25 o                         
   4  10   0        647.15        619.76        19.05 o                         
   5  10   0        106.38        109.54         9.21 o                         
   6  10   0          6.21          8.15         5.48 o                         
   7  10   0         72.78         78.69         8.43 o                         
   8  10   0         49.70         34.78         8.70 o                         
   9  10   0          0.51         12.42         7.98 o                         
  10  10   0        114.01        148.82        15.81 o                         
  11  10   0        272.65        301.29        36.76 o                         
  12  10   0          4.65         19.39        14.46 o                         
   1  11   0        111.47        142.14        10.13 o                         
   2  11   0        193.29        217.67        12.47 o                         
   3  11   0          0.50          0.52         5.29 o                         
   4  11   0         22.97         19.06         6.19 o                         
   5  11   0         53.90         52.64         8.77 o                         
   6  11   0        193.23        171.37        14.42 o                         
   7  11   0          1.56          4.47         8.00 o                         
   8  11   0         20.14         25.80        10.88 o                         
   9  11   0         11.86         17.60         8.65 o                         
   0  12   0        111.54        147.27        30.87 o                         
   1  12   0         16.01         20.60        15.61 o                         
   2  12   0          0.94         -0.26        12.15 o                         
   3  12   0          4.41          3.93        11.66 o                         
   4  12   0         29.92         24.34        12.26 o                         
 -18   1   1          4.05          6.54         7.85 o                         
 -17   1   1        341.46        420.94        28.24 o                         
 -16   1   1        456.40        605.23        33.03 o                         
 -15   1   1        102.69        138.47        16.77 o                         
 -14   1   1        899.23       1089.59        41.17 o                         
 -13   1   1       1219.66       1289.76        32.09 o                         
 -12   1   1        746.34        792.76        21.87 o                         
 -11   1   1         63.47         52.67         9.50 o                         
 -10   1   1       1924.01       1993.76        35.94 o                         
  -9   1   1       3479.55       3410.99        67.14 o                         
  -8   1   1        110.45         72.52         6.97 o                         
  -7   1   1       6419.90       6657.79       176.29 o                         
  -6   1   1      10282.67       9913.28       120.50 o                         
  -5   1   1       6841.81       6368.18        47.61 o                         
  -4   1   1         14.26         13.36         3.58 o                         
  -3   1   1      34008.39      34493.83       119.09 o                         
  -2   1   1       6087.22       6278.11        36.80 o                         
  -1   1   1         33.82          0.22         0.64 o                         
   2   1   1       8379.33       8508.82        80.04 o                         
   3   1   1       6479.90       6331.06        69.40 o                         
   4   1   1       7850.34       8002.62        38.72 o                         
   5   1   1       4388.37       4273.94        34.88 o                         
   6   1   1       5127.38       4971.17        43.79 o                         
   7   1   1        308.52        312.28        11.98 o                         
   8   1   1       3602.82       3112.96       307.13 o                         
   9   1   1       5673.14       4038.03        55.38 o                         
  10   1   1       2246.32       1243.14        82.10 o                         
  11   1   1        175.69        175.71        15.11 o                         
  12   1   1       1814.29       1862.57        93.83 o                         
  13   1   1       2406.56       2559.33        83.05 o                         
  14   1   1       2090.46       2241.04        71.41 o                         
  15   1   1         28.06         41.52        14.10 o                         
  16   1   1       1246.27        902.90       309.58 o                         
  17   1   1        309.56        400.29        27.83 o                         
  18   1   1         35.88         79.45        27.53 o                         
  19   1   1        160.47        222.21        25.56 o                         
  20   1   1         96.47        200.93        24.87 o                         
 -13   2   1          4.23          0.59        12.22 o                         
 -12   2   1         32.06         40.31         7.27 o                         
 -11   2   1       2405.17       2577.04        40.04 o                         
 -10   2   1       1670.13       1811.54        63.06 o                         
  -9   2   1        552.54        544.55        11.40 o                         
  -8   2   1       3335.82       3299.50        32.72 o                         
  -7   2   1       1287.96       1229.97        18.65 o                         
  -6   2   1        110.91        118.89         4.66 o                         
  -5   2   1        977.81       1015.44        14.82 o                         
  -4   2   1        607.78        564.20        12.09 o                         
  -3   2   1       2873.66       2880.44        29.44 o                         
  -2   2   1       4985.14       5054.15        55.08 o                         
  -1   2   1       9315.04       9501.26        44.24 o                         
   0   2   1       3493.57       3576.70       117.58 o                         
   1   2   1      27716.88      28097.44       327.94 o                         
   2   2   1        949.88        905.85        12.30 o                         
   3   2   1       3336.20       3122.73        20.29 o                         
   4   2   1       7228.56       7156.59        76.62 o                         
   5   2   1        114.27        113.08         4.36 o                         
   6   2   1       2287.53       2325.10        20.24 o                         
   7   2   1        222.85        317.66         7.13 o                         
   8   2   1        606.38        639.89        10.29 o                         
   9   2   1        288.22        311.36         9.62 o                         
  10   2   1       2258.22       2177.34        69.22 o                         
  11   2   1       1033.53       1233.06        44.44 o                         
  12   2   1        168.29        160.23        22.67 o                         
  13   2   1          6.48          2.75         1.54 o                         
  14   2   1        726.46        757.51        39.13 o                         
  15   2   1        287.99        363.26        23.56 o                         
  16   2   1          0.53         14.64        19.48 o                         
  17   2   1         65.57         77.65        12.26 o                         
  18   2   1         73.43        133.40        32.84 o                         
  19   2   1        144.15        175.11        23.85 o                         
  20   2   1          7.56         43.05        16.54 o                         
 -19   3   1          4.15         16.89        13.91 o                         
 -18   3   1         38.55         43.69        14.92 o                         
 -17   3   1        175.11        149.65        21.62 o                         
 -16   3   1         12.74         16.24         6.15 o                         
 -15   3   1          6.43         10.50         5.54 o                         
 -14   3   1        153.49        131.83         8.28 o                         
 -13   3   1        360.36        372.84        13.28 o                         
 -12   3   1        328.29        333.43        10.41 o                         
 -11   3   1          2.30          1.42         3.45 o                         
 -10   3   1       5274.72       5862.75        78.94 o                         
  -9   3   1       2988.62       3216.49        44.68 o                         
  -8   3   1         11.92         12.69         2.58 o                         
  -7   3   1         53.30         29.20         2.75 o                         
  -6   3   1       1664.73       1699.11        18.75 o                         
  -5   3   1       2035.25       2016.40        21.85 o                         
  -4   3   1       1259.70       1127.25        19.85 o                         
  -3   3   1       1656.08       1536.64        17.35 o                         
  -2   3   1       3584.33       3446.19        62.90 o                         
  -1   3   1        822.25        828.45        16.06 o                         
   0   3   1        719.29        710.57        19.67 o                         
   1   3   1       3546.79       3759.12        42.91 o                         
   2   3   1        131.36        144.54         3.95 o                         
   3   3   1        172.31        238.00         6.41 o                         
   4   3   1        214.90        186.44         5.19 o                         
   5   3   1       2147.46       2120.51        19.48 o                         
   6   3   1        341.24        296.29         6.76 o                         
   7   3   1       4468.11       4818.45        53.37 o                         
   8   3   1       1413.71       1801.88        44.43 o                         
   9   3   1        511.47        431.16        21.25 o                         
  10   3   1        905.47        831.50        25.19 o                         
  11   3   1         20.54         15.70         3.40 o                         
  12   3   1        271.82        309.73        12.58 o                         
  13   3   1        599.01        578.59        24.94 o                         
  14   3   1          4.82          4.24        16.02 o                         
  15   3   1         13.81         30.82        21.43 o                         
  16   3   1        144.36        176.16        34.66 o                         
  17   3   1        244.85        335.37        46.24 o                         
  18   3   1          1.17         28.21        22.05 o                         
  19   3   1         26.59         40.45        14.68 o                         
  20   3   1         56.76         92.92        19.61 o                         
 -19   4   1        216.14        253.55        30.59 o                         
 -18   4   1         61.81         90.34        19.54 o                         
 -17   4   1          5.62          4.58        11.29 o                         
 -16   4   1        107.83        108.48        21.44 o                         
 -15   4   1        413.04        440.83        20.06 o                         
 -14   4   1         85.94        105.37        10.93 o                         
 -13   4   1         14.49         21.58        15.49 o                         
 -12   4   1       1248.77       1336.63        41.43 o                         
 -11   4   1        608.01        582.33        19.96 o                         
 -10   4   1         32.27         38.00         4.22 o                         
  -9   4   1        236.62        261.03        10.14 o                         
  -8   4   1       2326.36       2565.10        30.24 o                         
  -7   4   1       3164.40       3069.83        47.24 o                         
  -6   4   1        142.62        172.75         7.21 o                         
  -5   4   1       1867.65       1885.21        32.77 o                         
  -4   4   1       3159.85       3155.58        32.44 o                         
  -3   4   1        384.04        302.28         9.72 o                         
  -2   4   1          6.56          8.70         2.09 o                         
  -1   4   1       4430.37       4466.74        63.87 o                         
   0   4   1      17322.10      17130.99       132.23 o                         
   1   4   1       2688.56       2552.70        27.20 o                         
   2   4   1       3622.84       3730.66        35.66 o                         
   3   4   1       5798.31       5614.88        42.75 o                         
   4   4   1       1281.25       1156.75        14.38 o                         
   5   4   1       1098.50       1099.75        14.92 o                         
   6   4   1       5658.00       5615.72        41.48 o                         
   7   4   1      10850.45      11748.59        69.13 o                         
   8   4   1       3516.32       3634.87        31.91 o                         
   9   4   1        114.90        110.07         6.30 o                         
  10   4   1       1614.27       1637.03        56.95 o                         
  11   4   1       1706.85       1750.50        30.49 o                         
  12   4   1        451.50        506.87        18.53 o                         
  13   4   1        178.36        198.98        11.94 o                         
  14   4   1       1283.38       1409.96        86.29 o                         
  15   4   1        792.50        811.17        48.38 o                         
  16   4   1         11.03         39.63        23.83 o                         
  17   4   1          4.24         31.41        22.35 o                         
  18   4   1        221.15        321.92        47.60 o                         
  19   4   1        229.10        260.50        20.27 o                         
 -19   5   1         13.66        -14.78        14.78 o                         
 -18   5   1         10.59         -0.59        13.60 o                         
 -17   5   1        127.33        147.53        26.46 o                         
 -16   5   1         54.19         58.23        18.92 o                         
 -15   5   1         74.50         81.06        11.42 o                         
 -14   5   1          0.61         -2.34         7.49 o                         
 -13   5   1         57.65         65.17         8.32 o                         
 -12   5   1         85.78         68.05         8.55 o                         
 -11   5   1          3.18          3.01         4.29 o                         
 -10   5   1        116.53        114.67         6.64 o                         
  -9   5   1        319.05        319.91         9.53 o                         
  -8   5   1        322.29        333.15         9.98 o                         
  -7   5   1         25.28         18.31         3.12 o                         
  -6   5   1         19.84         29.70         4.12 o                         
  -5   5   1        115.46         96.65         5.46 o                         
  -4   5   1        540.69        574.23        12.97 o                         
  -3   5   1        413.27        463.14        10.67 o                         
  -2   5   1       1451.83       1458.56        22.20 o                         
  -1   5   1          5.66         13.36         2.08 o                         
   0   5   1       2746.56       2955.65        25.03 o                         
   1   5   1        248.04        246.51         6.79 o                         
   2   5   1       1158.37       1379.01        13.96 o                         
   3   5   1          3.11         -0.32         1.82 o                         
   4   5   1        605.18        692.47        13.73 o                         
   5   5   1        207.01        242.26         9.48 o                         
   6   5   1        109.42         98.10        10.96 o                         
   7   5   1         61.30         38.29         4.91 o                         
   8   5   1         38.14         36.11         4.11 o                         
   9   5   1        340.27        337.59        15.28 o                         
  10   5   1         23.16         22.00         5.57 o                         
  11   5   1        135.82        137.48         9.16 o                         
  12   5   1          6.42          6.94         5.38 o                         
  13   5   1          6.14         -0.69         6.93 o                         
  14   5   1          0.52          0.18        12.23 o                         
  15   5   1         43.63         50.99        10.54 o                         
  16   5   1          5.29         37.30        22.87 o                         
  17   5   1         20.62         55.75        27.62 o                         
  18   5   1         50.51         92.23        31.08 o                         
 -18   6   1         46.88         70.80        17.54 o                         
 -17   6   1          3.59          4.22        30.43 o                         
 -16   6   1        169.20        192.60        26.06 o                         
 -15   6   1        123.31        148.11        16.48 o                         
 -14   6   1        149.87        179.34        29.92 o                         
 -13   6   1          0.97         22.35        16.78 o                         
 -12   6   1       1070.87       1146.17        30.12 o                         
 -11   6   1        358.92        368.48        17.38 o                         
 -10   6   1          0.97         -0.55         3.02 o                         
  -9   6   1        359.40        357.99        10.86 o                         
  -8   6   1       3553.36       3449.59        59.99 o                         
  -7   6   1       1342.18       1293.40        19.93 o                         
  -6   6   1        104.19         92.21         4.36 o                         
  -5   6   1        205.59        201.44         6.68 o                         
  -4   6   1       2014.86       2064.77        21.30 o                         
  -3   6   1       2764.77       2749.93        39.23 o                         
  -2   6   1        236.80        280.42         9.08 o                         
  -1   6   1       1955.46       1765.32        24.00 o                         
   0   6   1       2415.62       2314.18        34.69 o                         
   1   6   1        533.84        528.31         9.73 o                         
   2   6   1        445.36        461.32        11.78 o                         
   3   6   1       2495.23       2563.10        26.84 o                         
   4   6   1       1480.00       1448.80        19.06 o                         
   5   6   1         93.87        100.19         5.54 o                         
   6   6   1         14.34         19.51         3.34 o                         
   7   6   1       1883.24       1910.71        38.98 o                         
   8   6   1        495.78        459.26        10.52 o                         
   9   6   1         23.98         12.20         2.86 o                         
  10   6   1         56.13         41.22         8.14 o                         
  11   6   1       1101.49       1062.67        28.59 o                         
  12   6   1        447.23        456.02        19.21 o                         
  13   6   1        131.11        139.52        11.09 o                         
  14   6   1         65.54         65.23        24.31 o                         
  15   6   1         72.26         70.19        25.22 o                         
  16   6   1         88.37         63.38        23.03 o                         
  17   6   1         10.53         20.97        20.52 o                         
  18   6   1        125.88        170.43        39.62 o                         
 -17   7   1         63.44         82.31        22.66 o                         
 -16   7   1        107.31        171.83        24.99 o                         
 -15   7   1          7.37         37.65        16.07 o                         
 -14   7   1        327.69        372.51        24.13 o                         
 -13   7   1        115.07        136.33        13.00 o                         
 -12   7   1         12.93         11.20         9.49 o                         
 -11   7   1         26.16         25.66         4.52 o                         
 -10   7   1        205.22        200.14         9.16 o                         
  -9   7   1         15.90         11.38         3.67 o                         
  -8   7   1        179.52        165.87         7.56 o                         
  -7   7   1        103.84         99.17         5.14 o                         
  -6   7   1        873.14        841.69        19.96 o                         
  -5   7   1       1268.24       1274.33        16.47 o                         
  -4   7   1         49.63         42.29         2.79 o                         
  -3   7   1        418.37        418.50         8.72 o                         
  -2   7   1        845.26        852.75        14.69 o                         
  -1   7   1        427.06        378.11         9.26 o                         
   0   7   1        243.94        213.92         8.33 o                         
   1   7   1       1650.90       1714.16        23.90 o                         
   2   7   1       1139.08       1149.80        21.41 o                         
   3   7   1        164.62        130.41         4.47 o                         
   4   7   1        325.16        308.54         7.48 o                         
   5   7   1       3001.06       3061.23        41.65 o                         
   6   7   1        779.64        775.10        16.21 o                         
   7   7   1         56.35         69.07         5.35 o                         
   8   7   1        715.99        755.87        16.15 o                         
   9   7   1       1740.49       1848.75        36.52 o                         
  10   7   1         11.73         11.76         6.09 o                         
  11   7   1        401.89        468.18        20.29 o                         
  12   7   1         75.41         88.58         9.60 o                         
  13   7   1        136.45        129.37        12.91 o                         
  14   7   1         52.56         39.51        22.72 o                         
  15   7   1         63.12         66.48        25.60 o                         
  16   7   1        177.89        220.04        40.08 o                         
  17   7   1         72.89         77.68        28.23 o                         
 -15   8   1         32.56         44.92        19.45 o                         
 -14   8   1          6.10         29.52        15.76 o                         
 -13   8   1        281.20        239.55        43.08 o                         
 -12   8   1        106.30        105.84        20.01 o                         
 -11   8   1        151.30        136.23        10.45 o                         
 -10   8   1         23.68         27.32         4.71 o                         
  -9   8   1          1.66          0.74         3.76 o                         
  -8   8   1        142.65        135.15         7.87 o                         
  -7   8   1         58.58         45.43         4.08 o                         
  -6   8   1         39.14         44.18         3.97 o                         
  -5   8   1        499.94        477.93        15.20 o                         
  -4   8   1         95.43         91.77         6.44 o                         
  -3   8   1         41.42         33.29         4.38 o                         
  -2   8   1         33.38         35.49         3.63 o                         
  -1   8   1        179.28        214.05         9.18 o                         
   0   8   1        283.47        276.42         8.25 o                         
   1   8   1          1.98          1.76         3.16 o                         
   2   8   1          2.99         -1.40         2.29 o                         
   3   8   1          3.37         -0.08         2.81 o                         
   4   8   1        620.83        621.18        12.97 o                         
   5   8   1        339.84        308.79         9.64 o                         
   6   8   1        845.59        827.01        16.96 o                         
   7   8   1        600.22        580.89        16.08 o                         
   8   8   1        165.43        154.60         9.32 o                         
   9   8   1         31.13         35.89         4.13 o                         
  10   8   1         43.48         33.93         8.65 o                         
  11   8   1          3.70          1.27         8.17 o                         
  12   8   1         58.31         37.99        13.85 o                         
  13   8   1         21.77         12.71        16.43 o                         
  14   8   1         14.71         -8.42        20.20 o                         
  15   8   1         51.29         39.09        22.15 o                         
 -14   9   1        108.04        117.58        22.99 o                         
 -13   9   1        142.19        175.79        26.55 o                         
 -12   9   1         55.90         57.79        17.73 o                         
 -11   9   1         27.88         23.52         7.89 o                         
 -10   9   1        642.06        696.98        21.40 o                         
  -9   9   1        674.77        688.92        17.49 o                         
  -8   9   1         40.44         59.51         5.30 o                         
  -7   9   1        211.03        210.48         7.24 o                         
  -6   9   1         76.31         70.79         5.61 o                         
  -5   9   1        171.75        176.19         9.20 o                         
  -4   9   1         58.27         76.88         6.44 o                         
  -3   9   1        229.32        239.40         8.69 o                         
  -2   9   1       1057.75       1130.02        27.61 o                         
  -1   9   1        328.92        342.11        12.92 o                         
   0   9   1        102.29         89.94         6.57 o                         
   1   9   1        582.10        587.01        17.23 o                         
   2   9   1        997.49       1003.51        17.90 o                         
   3   9   1        112.34         95.10         5.06 o                         
   4   9   1        970.82        958.36        20.09 o                         
   5   9   1        451.64        485.84        14.35 o                         
   6   9   1        159.99        152.49         7.57 o                         
   7   9   1        189.69        168.12         8.48 o                         
   8   9   1         10.91         10.28         4.68 o                         
   9   9   1        159.39        141.91         7.84 o                         
  10   9   1        159.94        140.17        12.41 o                         
  11   9   1         10.39          4.86        11.79 o                         
  12   9   1        161.17        167.47        21.73 o                         
  13   9   1        111.37        134.73        21.24 o                         
  14   9   1          0.96         -1.18        12.14 o                         
 -12  10   1          0.24         23.20        15.81 o                         
 -11  10   1          0.82         11.59        18.81 o                         
 -10  10   1         10.29         13.94         7.12 o                         
  -9  10   1         34.92         49.36         8.74 o                         
  -8  10   1         61.98         58.60         7.97 o                         
  -7  10   1          1.10         -0.36         5.33 o                         
  -6  10   1         83.92         84.64         6.89 o                         
  -5  10   1         27.51         27.67         5.91 o                         
  -4  10   1        107.26        105.15         6.50 o                         
  -3  10   1         61.74         72.83         7.14 o                         
  -2  10   1          0.74         -0.90         4.50 o                         
  -1  10   1         37.21         29.32         4.21 o                         
   0  10   1          1.67          6.29         6.57 o                         
   1  10   1         34.12         31.42         4.45 o                         
   2  10   1          7.68          4.46         3.22 o                         
   3  10   1         30.67         33.47         5.48 o                         
   4  10   1         31.91         24.55         7.97 o                         
   5  10   1         89.80         87.18         7.33 o                         
   6  10   1         33.04         34.08         9.28 o                         
   7  10   1         77.33         86.46        11.90 o                         
   8  10   1        241.28        228.65        18.48 o                         
   9  10   1          2.36          3.85         7.93 o                         
  10  10   1         60.91         63.04        11.03 o                         
  11  10   1         28.10         42.13        23.37 o                         
  12  10   1         25.47         50.82        25.91 o                         
  -9  11   1          2.45          5.63         6.53 o                         
  -8  11   1          1.33          3.38         5.59 o                         
  -7  11   1         39.95         32.83         6.60 o                         
  -6  11   1         41.78         47.46         7.23 o                         
  -5  11   1         59.61         58.32         7.93 o                         
  -4  11   1          0.49          0.31         4.95 o                         
  -3  11   1         86.75         99.20        10.81 o                         
  -2  11   1        115.48        135.54        11.92 o                         
  -1  11   1        212.19        217.85        16.76 o                         
   0  11   1         15.37          3.20         8.32 o                         
   1  11   1         73.30         94.32        12.68 o                         
   2  11   1        179.81        199.08        19.74 o                         
   3  11   1        108.63        102.17        15.32 o                         
   4  11   1         23.50         22.15         9.37 o                         
   5  11   1        145.47        167.52        16.22 o                         
   6  11   1         54.97         74.44        11.79 o                         
   7  11   1         20.39         27.59        10.20 o                         
   8  11   1        148.78        168.68        16.59 o                         
   9  11   1         45.16         25.36         9.53 o                         
  -4  12   1         12.51         23.09        10.61 o                         
  -3  12   1          2.77         -4.39        11.39 o                         
  -2  12   1          3.59         17.79        16.24 o                         
  -1  12   1         91.39         99.51        18.79 o                         
   0  12   1        125.04        178.21        24.19 o                         
   1  12   1          1.60        -11.25        13.19 o                         
   2  12   1         57.46         90.71        17.79 o                         
   3  12   1          7.06          7.49        19.91 o                         
   4  12   1          3.86          3.37        22.75 o                         
 -15   0   2       1159.34       1305.13        69.85 o                         
 -14   0   2        123.92        102.45        20.71 o                         
 -13   0   2        469.87        450.95        40.74 o                         
 -12   0   2       2085.48       2267.22        60.00 o                         
 -11   0   2       1394.31        934.02       284.76 o                         
 -10   0   2         66.07         68.22        15.03 o                         
  -9   0   2       2395.99       2429.08        71.17 o                         
  -8   0   2        382.21        396.39        19.79 o                         
  -7   0   2       4340.90       4417.02        41.97 o                         
  -6   0   2         17.04         10.07         3.50 o                         
  -5   0   2      15160.83      15599.03        83.84 o                         
  -4   0   2        156.93        211.96         9.87 o                         
  -3   0   2       1262.72       1340.23        35.97 o                         
  -2   0   2      30867.48      31655.11       119.63 o                         
  -1   0   2       6521.87       6545.68        54.11 o                         
   0   0   2      28383.82      27969.05       146.05 o                         
   1   0   2       1317.76       1288.63        24.14 o                         
   2   0   2        463.75        456.38        15.53 o                         
   3   0   2      12699.56      12287.83       117.44 o                         
   4   0   2       3814.37       3736.92        60.33 o                         
   5   0   2        367.06        369.79        15.26 o                         
   6   0   2       4018.75       4128.79        60.69 o                         
   7   0   2      15019.75      15211.92       107.96 o                         
   8   0   2       1270.13       1216.28        52.38 o                         
   9   0   2       1587.99       1395.32        36.99 o                         
  10   0   2       3005.84       2812.89        55.02 o                         
  11   0   2       5062.39       4794.92       144.73 o                         
  12   0   2        264.51        280.78        26.06 o                         
  13   0   2        837.88        728.25        36.18 o                         
  14   0   2       2864.81       2956.25       155.41 o                         
  15   0   2         75.00         75.19        13.54 o                         
  16   0   2        418.25        415.66        28.33 o                         
  17   0   2         91.32        193.60        30.91 o                         
  18   0   2        429.17        511.74        49.28 o                         
  19   0   2        274.11        347.88        42.69 o                         
  20   0   2         32.73         35.27        18.96 o                         
 -18   1   2          2.63        -10.20        10.20 o                         
 -17   1   2        112.10         78.68        14.71 o                         
 -16   1   2          6.72        -10.11        10.11 o                         
 -15   1   2         17.57          9.91         7.25 o                         
 -14   1   2        126.15        111.72        10.85 o                         
 -13   1   2        423.58        471.17        22.77 o                         
 -12   1   2          8.27          4.49         3.06 o                         
 -11   1   2        109.66         74.57         5.43 o                         
 -10   1   2          3.58          2.57         3.51 o                         
  -9   1   2        288.28        374.47        10.58 o                         
  -8   1   2         76.96         54.41         3.66 o                         
  -7   1   2       1202.18       1195.54        15.48 o                         
  -6   1   2       2378.22       2120.45        19.52 o                         
  -5   1   2       3169.13       2951.38        26.27 o                         
  -4   1   2         71.02        117.09         5.82 o                         
  -3   1   2      25598.87      26613.95       225.25 o                         
  -2   1   2      34723.81      35601.97       187.61 o                         
  -1   1   2         25.63         23.37         1.82 o                         
   0   1   2        530.14        489.45         9.35 o                         
   1   1   2        210.95        194.33         5.91 o                         
   2   1   2        377.97        408.06        12.27 o                         
   3   1   2        167.87        162.79         5.70 o                         
   4   1   2         13.39         15.10         2.55 o                         
   5   1   2         73.78         66.22         4.60 o                         
   6   1   2       1726.17       1869.67        27.82 o                         
   7   1   2        934.44       1068.65        22.58 o                         
   8   1   2       3622.41       3873.50        36.70 o                         
   9   1   2        239.67        257.27         9.97 o                         
  10   1   2          1.11          7.33         3.05 o                         
  11   1   2         64.27         30.91         4.05 o                         
  12   1   2       1587.93       1565.28        82.77 o                         
  13   1   2        479.93        440.92        21.64 o                         
  14   1   2        284.23        303.25        18.07 o                         
  15   1   2       1721.86       1648.21        49.78 o                         
  16   1   2          2.36         20.45        12.14 o                         
  17   1   2        106.74        122.58        13.94 o                         
  18   1   2         24.97         50.41        14.90 o                         
  19   1   2         27.04         53.00        14.87 o                         
  20   1   2          4.06         14.98        11.35 o                         
 -15   2   2        509.06        515.77        45.37 o                         
 -14   2   2        265.93        275.06        23.01 o                         
 -13   2   2        547.91        567.22        30.62 o                         
 -12   2   2       1126.80        974.75        63.55 o                         
 -11   2   2        183.73        157.05         9.14 o                         
 -10   2   2        113.29        116.07         6.61 o                         
  -9   2   2        771.04        722.92        14.81 o                         
  -8   2   2       3551.67       3536.37        35.87 o                         
  -7   2   2       1579.82       1674.52        25.58 o                         
  -6   2   2        683.54        842.82        16.91 o                         
  -5   2   2        556.35        549.69        13.77 o                         
  -4   2   2        938.14        951.52        15.58 o                         
  -3   2   2       3223.51       3312.10        26.43 o                         
  -2   2   2       7587.27       7543.62        33.85 o                         
  -1   2   2      24696.63      24556.28       138.01 o                         
   0   2   2      15917.87      15233.80        98.00 o                         
   1   2   2       1737.21       1708.40        13.56 o                         
   2   2   2        114.95        111.54         5.17 o                         
   3   2   2      10698.02      10867.71        58.26 o                         
   4   2   2       7637.63       7783.95        57.01 o                         
   5   2   2         34.70         22.46         5.71 o                         
   6   2   2       3088.93       3136.06        28.82 o                         
   7   2   2      10596.59      11245.49        85.42 o                         
   8   2   2        355.83        326.92        12.36 o                         
   9   2   2        199.60        187.70         8.85 o                         
  10   2   2       1420.18       1315.66        31.07 o                         
  11   2   2       1941.03       1803.23        72.93 o                         
  12   2   2        134.56        124.61         6.83 o                         
  13   2   2        620.79        528.94        45.89 o                         
  14   2   2        129.53        103.47        18.18 o                         
  15   2   2        233.91        245.69        16.36 o                         
  16   2   2        279.13        282.91        18.03 o                         
  17   2   2         23.46         15.11         8.23 o                         
  18   2   2        292.39        328.05        27.12 o                         
  19   2   2        180.83        200.92        23.19 o                         
  20   2   2         28.15         31.12        14.38 o                         
 -19   3   2          0.70          0.24        10.77 o                         
 -18   3   2        126.41        184.63        25.54 o                         
 -17   3   2        169.24        201.70        26.07 o                         
 -16   3   2        151.92         96.22        66.71 o                         
 -15   3   2          9.21          8.30        10.67 o                         
 -14   3   2        907.77        811.15        88.21 o                         
 -13   3   2        705.60        644.75        36.74 o                         
 -12   3   2         45.24         50.31         4.98 o                         
 -11   3   2        416.97        443.87        11.90 o                         
 -10   3   2       1453.69       1501.81        21.20 o                         
  -9   3   2       1066.39       1042.82        18.22 o                         
  -8   3   2         58.96         52.60         4.81 o                         
  -7   3   2        675.60        616.56        11.48 o                         
  -6   3   2       3006.45       3015.37        46.51 o                         
  -5   3   2       1640.89       1634.06        20.34 o                         
  -4   3   2        544.54        555.99        12.64 o                         
  -3   3   2       2948.96       2861.41        21.15 o                         
  -2   3   2       3974.95       3944.45        23.40 o                         
  -1   3   2        454.04        408.00         8.49 o                         
   0   3   2       2611.62       2739.21        26.99 o                         
   1   3   2       2230.45       2128.86        23.96 o                         
   2   3   2       2060.72       2070.49        23.96 o                         
   3   3   2          0.42          0.14         2.48 o                         
   4   3   2        635.36        627.09        14.12 o                         
   5   3   2       9878.30      10435.02        92.24 o                         
   6   3   2       1421.07       1435.68        22.90 o                         
   7   3   2          1.03          0.91         2.46 o                         
   8   3   2       1587.79       1441.29        40.57 o                         
   9   3   2       2613.36       2583.54        51.73 o                         
  10   3   2        123.19        118.02         6.16 o                         
  11   3   2        353.25        316.15        10.82 o                         
  12   3   2       1605.87       1459.68        62.96 o                         
  13   3   2        685.87        640.66        37.56 o                         
  14   3   2          6.42         10.74         3.85 o                         
  15   3   2        488.52        384.78        56.75 o                         
  16   3   2       1031.58       1038.23        43.57 o                         
  17   3   2        231.33        244.46        22.70 o                         
  18   3   2         81.66         75.68        14.73 o                         
  19   3   2        180.85        202.90        22.41 o                         
 -19   4   2         74.54         91.95        22.93 o                         
 -18   4   2        135.83        170.43        26.21 o                         
 -17   4   2          2.34         10.38        14.84 o                         
 -16   4   2          0.90         12.65         8.62 o                         
 -15   4   2          5.22          0.18         4.95 o                         
 -14   4   2         67.26         47.63         7.44 o                         
 -13   4   2        205.91        204.44        10.86 o                         
 -12   4   2         12.86         18.90         4.44 o                         
 -11   4   2         14.83          6.81         4.02 o                         
 -10   4   2        334.91        319.13         9.99 o                         
  -9   4   2        520.43        477.82        12.52 o                         
  -8   4   2        260.83        218.65         8.16 o                         
  -7   4   2          6.48         -0.89         3.20 o                         
  -6   4   2        367.95        417.19        10.03 o                         
  -5   4   2        155.94        126.61         5.76 o                         
  -4   4   2         13.97          8.51         1.84 o                         
  -3   4   2        230.21        257.41         6.18 o                         
  -2   4   2       1156.52       1233.73        16.46 o                         
  -1   4   2       4310.87       4761.77        42.76 o                         
   0   4   2          6.64          6.62         1.76 o                         
   1   4   2       1154.50       1067.06        17.08 o                         
   2   4   2        101.07        102.91         5.12 o                         
   3   4   2         93.20         81.19         4.98 o                         
   4   4   2       1709.98       1853.83        19.74 o                         
   5   4   2          8.97         24.23         3.58 o                         
   6   4   2       1240.72       1366.60        20.14 o                         
   7   4   2         59.81         30.60         3.04 o                         
   8   4   2        465.71        484.02        11.22 o                         
   9   4   2         74.35         61.34         7.21 o                         
  10   4   2         78.20         50.57         4.24 o                         
  11   4   2         31.94         26.87         3.24 o                         
  12   4   2         14.56         12.08         2.89 o                         
  13   4   2          1.75          5.48         3.41 o                         
  14   4   2        167.28        121.36        12.22 o                         
  15   4   2         39.14         25.25         6.00 o                         
  16   4   2          0.48          3.40         9.92 o                         
  17   4   2          6.81          3.48         7.72 o                         
  18   4   2         13.36         35.17        21.74 o                         
  19   4   2          3.86         15.57        21.23 o                         
 -18   5   2         28.97         78.96        22.78 o                         
 -17   5   2        124.11        197.04        30.15 o                         
 -16   5   2        117.61         93.16        21.53 o                         
 -15   5   2        127.25        141.92        14.42 o                         
 -14   5   2        210.84        217.54        14.86 o                         
 -13   5   2        523.96        518.25        18.79 o                         
 -12   5   2        130.65        132.70         9.53 o                         
 -11   5   2        448.20        438.73        13.40 o                         
 -10   5   2        765.81        796.25        17.43 o                         
  -9   5   2       1851.17       1925.01        26.15 o                         
  -8   5   2          0.29          4.99         3.03 o                         
  -7   5   2       1946.74       1862.58        24.75 o                         
  -6   5   2       2120.50       2119.21        30.49 o                         
  -5   5   2       2027.95       1999.27        21.54 o                         
  -4   5   2        615.76        681.62        11.35 o                         
  -3   5   2       6045.02       5957.87        37.82 o                         
  -2   5   2       6288.35       6464.36        46.37 o                         
  -1   5   2        214.98        202.13         6.97 o                         
   0   5   2       1659.12       1777.96        24.78 o                         
   1   5   2       2299.54       2004.61        23.57 o                         
   2   5   2       2780.31       2786.57        23.51 o                         
   3   5   2         18.02         15.58         2.03 o                         
   4   5   2       3537.79       3537.19        40.79 o                         
   5   5   2       3751.43       3661.09        32.04 o                         
   6   5   2       1155.65       1240.95        19.58 o                         
   7   5   2         82.49         81.82         6.32 o                         
   8   5   2        704.25        622.45        14.53 o                         
   9   5   2       2203.78       2116.15        27.01 o                         
  10   5   2        231.80        240.54        18.25 o                         
  11   5   2        374.01        392.71        20.16 o                         
  12   5   2        672.14        689.02        22.95 o                         
  13   5   2        796.48        844.74        25.97 o                         
  14   5   2        419.94        374.43        64.89 o                         
  15   5   2         47.14         36.41        13.85 o                         
  16   5   2        333.92        242.48        91.46 o                         
  17   5   2        203.19        195.21        36.91 o                         
  18   5   2          0.05         16.13        18.09 o                         
 -18   6   2         21.66         71.45        21.80 o                         
 -17   6   2          4.91        -16.21        16.21 o                         
 -16   6   2          1.38          3.46        13.55 o                         
 -15   6   2          5.81         -5.73        14.48 o                         
 -14   6   2         40.02         42.63        10.44 o                         
 -13   6   2         14.81          1.36         6.68 o                         
 -12   6   2          7.99         -1.55         4.70 o                         
 -11   6   2         44.61         41.66         4.93 o                         
 -10   6   2        103.91        123.64         6.24 o                         
  -9   6   2        526.20        499.30        12.57 o                         
  -8   6   2       1325.87       1356.75        21.18 o                         
  -7   6   2       1224.71       1182.62        20.38 o                         
  -6   6   2        112.39        137.51         8.49 o                         
  -5   6   2        429.69        457.97        12.51 o                         
  -4   6   2         22.83         18.81         2.71 o                         
  -3   6   2        390.56        389.30        13.78 o                         
  -2   6   2         12.31          5.96         2.37 o                         
  -1   6   2        858.42        764.21        14.69 o                         
   0   6   2        374.01        366.86        10.08 o                         
   1   6   2         40.20         53.20         5.65 o                         
   2   6   2        313.00        317.83        10.63 o                         
   3   6   2        334.34        342.44         9.92 o                         
   4   6   2        219.02        196.37         5.88 o                         
   5   6   2        241.01        234.76         7.24 o                         
   6   6   2        639.85        659.49        12.69 o                         
   7   6   2        101.10        103.79         6.12 o                         
   8   6   2         54.20         65.71         4.69 o                         
   9   6   2        205.44        176.78         7.52 o                         
  10   6   2        182.44        197.15        10.29 o                         
  11   6   2        764.60        853.21        23.10 o                         
  12   6   2         32.77         24.51         6.55 o                         
  13   6   2        211.01        198.14        13.71 o                         
  14   6   2        275.88        299.04        26.62 o                         
  15   6   2         23.33         12.48        16.40 o                         
  16   6   2         20.34         -5.02        18.47 o                         
  17   6   2        126.24        142.97        35.81 o                         
 -17   7   2         49.18         71.29        24.89 o                         
 -16   7   2          5.66         -4.92        16.71 o                         
 -15   7   2        262.88        252.94        35.30 o                         
 -14   7   2         15.93         -1.25        16.94 o                         
 -13   7   2          4.70          0.28         6.89 o                         
 -12   7   2          5.21          1.49         3.68 o                         
 -11   7   2         86.77         78.98         5.21 o                         
 -10   7   2       1399.12       1497.28        20.47 o                         
  -9   7   2        690.42        740.03        14.38 o                         
  -8   7   2        166.43        183.87         8.52 o                         
  -7   7   2        140.94        157.61         7.70 o                         
  -6   7   2        279.87        321.19         9.78 o                         
  -5   7   2        222.18        248.38         8.25 o                         
  -4   7   2        173.89        166.95         8.87 o                         
  -3   7   2        600.70        516.76        12.62 o                         
  -2   7   2         14.07         11.52         2.54 o                         
  -1   7   2          2.24          2.62         1.92 o                         
   0   7   2         77.97         76.70         4.78 o                         
   1   7   2       1900.30       1899.94        23.76 o                         
   2   7   2       1211.77       1316.44        21.92 o                         
   3   7   2          2.05          1.05         4.06 o                         
   4   7   2        970.73        922.58        21.04 o                         
   5   7   2       1633.70       1467.94        22.79 o                         
   6   7   2        318.66        298.15         9.86 o                         
   7   7   2        271.24        240.54         9.72 o                         
   8   7   2        119.67        120.38         7.64 o                         
   9   7   2        598.00        570.37        14.11 o                         
  10   7   2        389.55        380.95        13.24 o                         
  11   7   2         22.34         17.52         6.08 o                         
  12   7   2         41.36         44.33         6.67 o                         
  13   7   2        308.16        270.15        19.41 o                         
  14   7   2         22.06         19.63        19.63 o                         
  15   7   2        156.74        128.93        32.62 o                         
  16   7   2        199.33        105.00        30.57 o                         
 -15   8   2          9.30         11.32        13.78 o                         
 -14   8   2        153.60        209.31        26.86 o                         
 -13   8   2          0.56          6.95         9.14 o                         
 -12   8   2        287.25        310.71        14.67 o                         
 -11   8   2        192.18        213.62        11.04 o                         
 -10   8   2         22.66         30.00         5.03 o                         
  -9   8   2          8.86         16.31         3.74 o                         
  -8   8   2        719.47        753.70        15.59 o                         
  -7   8   2       1062.73       1104.50        17.39 o                         
  -6   8   2        134.04        126.75         5.53 o                         
  -5   8   2        543.49        481.52        14.51 o                         
  -4   8   2        664.30        664.18        16.96 o                         
  -3   8   2        116.87        105.89         6.95 o                         
  -2   8   2        329.17        315.19         9.88 o                         
  -1   8   2        399.05        411.21        13.18 o                         
   0   8   2       1048.48       1030.78        24.12 o                         
   1   8   2        125.67        145.57         8.10 o                         
   2   8   2       1820.68       1940.44        31.59 o                         
   3   8   2        538.92        529.34        23.85 o                         
   4   8   2         18.48         21.72         3.72 o                         
   5   8   2        114.83        108.25         6.28 o                         
   6   8   2        389.38        381.19        12.71 o                         
   7   8   2        583.49        599.02        15.36 o                         
   8   8   2          2.73          0.37         4.56 o                         
   9   8   2        133.21        142.00         8.54 o                         
  10   8   2         86.20        103.41         8.93 o                         
  11   8   2        293.21        300.17        22.03 o                         
  12   8   2         97.42         81.55        12.70 o                         
  13   8   2        137.52        141.28        31.77 o                         
  14   8   2        341.42        429.65        38.39 o                         
  15   8   2         95.01        115.15        30.02 o                         
 -14   9   2         15.94         -1.75        14.05 o                         
 -13   9   2          2.35          7.24        13.13 o                         
 -12   9   2          0.72         -4.48         8.79 o                         
 -11   9   2         17.07         28.43         7.67 o                         
 -10   9   2          3.72         12.98         5.71 o                         
  -9   9   2          9.09          2.31         4.61 o                         
  -8   9   2         15.18         11.06         4.31 o                         
  -7   9   2         41.60         47.41         3.34 o                         
  -6   9   2          6.25          9.39         4.07 o                         
  -5   9   2          3.02         -0.78         2.77 o                         
  -4   9   2         10.94         14.62         3.00 o                         
  -3   9   2        131.01        124.14         6.61 o                         
  -2   9   2         35.56         32.30         5.76 o                         
  -1   9   2         32.75         35.65         5.95 o                         
   0   9   2        150.78        152.59        10.90 o                         
   1   9   2          1.06          0.23         5.44 o                         
   2   9   2         57.59         54.55         6.94 o                         
   3   9   2        150.26        161.03        10.86 o                         
   4   9   2         93.90        117.36        10.63 o                         
   5   9   2        503.33        466.30        33.92 o                         
   6   9   2        138.60        151.90         6.34 o                         
   7   9   2          2.68          3.16         4.67 o                         
   8   9   2         34.62         18.49         6.92 o                         
   9   9   2         68.95         58.51        10.63 o                         
  10   9   2         10.46          5.46         9.73 o                         
  11   9   2         63.66         64.15        13.67 o                         
  12   9   2          0.11          2.48        11.77 o                         
  13   9   2          7.14         -7.58        27.84 o                         
 -11  10   2         29.96         22.09         9.92 o                         
 -10  10   2         26.22         24.44         7.74 o                         
  -9  10   2        173.55        157.75        13.82 o                         
  -8  10   2        201.84        194.00        13.52 o                         
  -7  10   2         65.61         67.03         7.78 o                         
  -6  10   2         14.53         12.56         4.39 o                         
  -5  10   2        232.59        244.52        10.04 o                         
  -4  10   2        603.62        642.76        17.95 o                         
  -3  10   2         27.42         28.40         3.24 o                         
  -2  10   2        146.16        116.08        20.00 o                         
  -1  10   2        571.56        532.29        22.52 o                         
   0  10   2        280.40        282.25        15.69 o                         
   1  10   2         17.15          9.85         4.79 o                         
   2  10   2         14.37         14.48         5.54 o                         
   3  10   2        139.83        130.44         7.90 o                         
   4  10   2        290.65        257.05        11.74 o                         
   5  10   2          0.84          1.48         7.72 o                         
   6  10   2        165.20        186.82        14.95 o                         
   7  10   2        407.68        419.41        21.66 o                         
   8  10   2        167.28        173.92        14.98 o                         
   9  10   2         15.78         11.94        10.28 o                         
  10  10   2        160.61        206.56        26.73 o                         
  11  10   2        108.64         97.45        20.97 o                         
  -8  11   2         11.04         18.11         7.68 o                         
  -7  11   2         17.29         18.90         9.86 o                         
  -6  11   2         27.39         25.79         7.35 o                         
  -5  11   2          4.02          7.46         6.19 o                         
  -4  11   2          0.15          5.32         7.03 o                         
  -3  11   2         13.22         12.92         8.93 o                         
  -2  11   2          1.98         -1.22         6.57 o                         
  -1  11   2         42.98         49.19         8.35 o                         
   0  11   2         29.67         25.99         9.93 o                         
   1  11   2        134.02        150.93        16.12 o                         
   2  11   2         84.50         97.37        13.45 o                         
   3  11   2         16.51         12.57        10.13 o                         
   4  11   2         19.14         26.72         9.75 o                         
   5  11   2         46.19         37.10         9.00 o                         
   6  11   2          0.52         -4.63        10.74 o                         
   7  11   2         40.32         39.49        10.09 o                         
   8  11   2        122.74        129.48        15.95 o                         
  -3  12   2          4.90         -4.81        10.36 o                         
  -2  12   2          0.53          3.27         7.45 o                         
  -1  12   2         46.61         48.42        12.38 o                         
   0  12   2          1.76          5.44        13.06 o                         
   1  12   2         10.64         34.81        18.89 o                         
   2  12   2          0.15         10.72        13.15 o                         
 -18   1   3        154.91        164.87        31.43 o                         
 -17   1   3        271.83        304.55        27.08 o                         
 -16   1   3         10.98        -10.69        11.56 o                         
 -15   1   3        131.07         42.57         3.02 o                         
 -14   1   3        294.73        323.75        24.84 o                         
 -13   1   3        672.42        677.83        33.60 o                         
 -12   1   3         27.11         15.59         3.63 o                         
 -11   1   3        656.92        597.33        15.99 o                         
 -10   1   3       2089.77       2083.67        39.30 o                         
  -9   1   3        828.86        772.74        14.59 o                         
  -8   1   3        576.53        630.17        12.74 o                         
  -7   1   3       1793.95       1622.58        22.83 o                         
  -6   1   3       2802.96       2660.89        32.10 o                         
  -5   1   3       2594.29       2454.11        29.63 o                         
  -4   1   3       1895.88       1782.19        24.44 o                         
  -3   1   3      31204.45      31458.91       274.45 o                         
  -2   1   3      12151.49      11946.99        61.04 o                         
  -1   1   3       1474.32       1296.98        17.51 o                         
   0   1   3       1450.45       1356.51        21.98 o                         
   1   1   3       8632.33       8477.90        72.57 o                         
   2   1   3       1951.72       2035.01        24.49 o                         
   3   1   3       1867.96       1853.70        27.16 o                         
   4   1   3       8973.05       9366.24        70.51 o                         
   5   1   3       2013.67       1844.49        21.75 o                         
   6   1   3        706.39        752.95        15.58 o                         
   7   1   3         28.64          7.26         4.94 o                         
   8   1   3       2824.77       2792.78        36.81 o                         
   9   1   3       2753.31       2907.23        40.36 o                         
  10   1   3         51.27         64.25         5.82 o                         
  11   1   3       1511.30       1464.12        26.41 o                         
  12   1   3       1220.85       1115.70        43.98 o                         
  13   1   3       1281.32       1142.25        62.68 o                         
  14   1   3        481.05        384.95        44.92 o                         
  15   1   3        314.42        176.36        36.74 o                         
  16   1   3        922.73        911.07        32.85 o                         
  17   1   3        240.80        221.24        23.00 o                         
  18   1   3         63.07         31.31        10.55 o                         
  19   1   3        205.83        182.26        21.02 o                         
 -18   2   3         10.85          4.23        14.59 o                         
 -17   2   3         85.58         83.72        15.70 o                         
 -16   2   3        187.77        159.91        20.94 o                         
 -15   2   3         82.77         54.70         5.41 o                         
 -14   2   3          1.48          2.70         3.44 o                         
 -13   2   3         25.85         24.94         8.33 o                         
 -12   2   3         11.05          9.37         6.60 o                         
 -11   2   3        475.92        447.47        13.83 o                         
 -10   2   3          1.25          4.02         2.54 o                         
  -9   2   3       1431.08       1502.71        28.08 o                         
  -8   2   3       2400.51       2497.21        27.86 o                         
  -7   2   3         31.43         20.82         3.51 o                         
  -6   2   3        865.99        860.86        15.41 o                         
  -5   2   3        754.24        751.60        13.92 o                         
  -4   2   3         61.09         52.79         4.16 o                         
  -3   2   3          1.16          2.79         1.79 o                         
  -2   2   3         28.48         46.45         3.10 o                         
  -1   2   3       3399.83       3517.11        25.44 o                         
   0   2   3       4676.93       4483.26        33.31 o                         
   1   2   3        122.00        137.41         5.88 o                         
   2   2   3       1695.36       1741.52        20.06 o                         
   3   2   3       3861.51       4056.12        47.08 o                         
   4   2   3       1504.36       1418.02        21.15 o                         
   5   2   3       7911.97       8673.64        60.11 o                         
   6   2   3       5626.02       6366.51        54.78 o                         
   7   2   3        641.45        689.53        18.66 o                         
   8   2   3       1746.75       1983.36        38.06 o                         
   9   2   3        478.69        442.55        16.00 o                         
  10   2   3       1689.98       1654.06        40.69 o                         
  11   2   3        894.85        859.16        26.01 o                         
  12   2   3        440.73        389.14        17.57 o                         
  13   2   3        744.30        643.20        36.42 o                         
  14   2   3        669.46        530.11        41.09 o                         
  15   2   3          2.38         -4.28         4.99 o                         
  16   2   3        163.64         98.57        21.99 o                         
  17   2   3        159.14        136.19        16.45 o                         
  18   2   3        102.82         92.09        14.68 o                         
  19   2   3         15.30        -15.21        15.21 o                         
 -19   3   3          0.25        -14.46        14.59 o                         
 -18   3   3          0.76         19.10         9.23 o                         
 -17   3   3         18.31          4.58         8.80 o                         
 -16   3   3         22.70          9.10         6.25 o                         
 -15   3   3        232.54        210.94        14.07 o                         
 -14   3   3         86.77         86.85         6.72 o                         
 -13   3   3        161.02        157.26         8.44 o                         
 -12   3   3         51.09         39.96         4.93 o                         
 -11   3   3          3.63          3.03         2.97 o                         
 -10   3   3        723.29        746.51        28.57 o                         
  -9   3   3          2.63        103.42        13.03 o                         
  -8   3   3        170.31        202.20        10.65 o                         
  -7   3   3        154.90        162.50         8.68 o                         
  -6   3   3       2031.99       2060.43        23.59 o                         
  -5   3   3        512.36        481.12        10.52 o                         
  -4   3   3          9.86         12.34         2.30 o                         
  -3   3   3       2332.41       2574.57        19.58 o                         
  -2   3   3        464.10        501.99         8.59 o                         
  -1   3   3       2274.57       2433.66        17.80 o                         
   0   3   3       3768.71       3807.08        26.18 o                         
   1   3   3       2447.76       2276.62        19.77 o                         
   2   3   3       1203.52       1352.63        16.14 o                         
   3   3   3        335.75        324.26         9.96 o                         
   4   3   3       6149.67       6666.95        49.16 o                         
   5   3   3       1746.12       1859.28        30.06 o                         
   6   3   3        114.29        126.64         7.79 o                         
   7   3   3        155.95        137.10         8.60 o                         
   8   3   3        738.91        642.58        17.87 o                         
   9   3   3        177.69        158.98        11.26 o                         
  10   3   3         34.70         17.18         4.67 o                         
  11   3   3          2.33         -1.79         3.48 o                         
  12   3   3        551.70        502.69        25.10 o                         
  13   3   3        318.70        269.46        13.71 o                         
  14   3   3         12.62          8.37         3.48 o                         
  15   3   3         57.89         51.47         5.01 o                         
  16   3   3        423.70        305.51        36.16 o                         
  17   3   3        146.83        123.03        15.07 o                         
  18   3   3          0.34        -12.40        12.40 o                         
  19   3   3        137.52         81.53        25.43 o                         
 -19   4   3        102.57        152.34        27.89 o                         
 -18   4   3          4.71          5.18        12.60 o                         
 -17   4   3        107.30        108.73        16.42 o                         
 -16   4   3        333.17        407.01        42.85 o                         
 -15   4   3        320.08        332.75        19.38 o                         
 -14   4   3         66.42         64.13         6.91 o                         
 -13   4   3        219.21        199.42        13.08 o                         
 -12   4   3       1773.99       1855.59        30.62 o                         
 -11   4   3        420.40        425.02        12.28 o                         
 -10   4   3        141.93        115.32         6.49 o                         
  -9   4   3       1624.13       1540.22        40.89 o                         
  -8   4   3       1916.27       1824.08        27.11 o                         
  -7   4   3        585.47        548.32        15.71 o                         
  -6   4   3         19.20         20.39         3.74 o                         
  -5   4   3       5751.53       6035.35        43.02 o                         
  -4   4   3       2857.53       2987.85        27.33 o                         
  -3   4   3        200.09        202.45         6.92 o                         
  -2   4   3         68.81         44.78         3.41 o                         
  -1   4   3       3324.67       3389.38        30.73 o                         
   0   4   3       5046.23       5068.77        66.23 o                         
   1   4   3        129.80        143.09         6.92 o                         
   2   4   3       5445.88       5622.39        69.09 o                         
   3   4   3       3293.72       3195.67        38.16 o                         
   4   4   3       1331.13       1273.21        20.86 o                         
   5   4   3        484.67        661.61        19.17 o                         
   6   4   3        578.25        526.55        17.56 o                         
   7   4   3       2566.91       2489.41        32.83 o                         
   8   4   3        505.40        454.83        13.96 o                         
   9   4   3       1497.03       1509.98        25.42 o                         
  10   4   3       1733.19       1756.66        37.08 o                         
  11   4   3       1166.19       1124.70        40.24 o                         
  12   4   3        154.51        134.75         7.92 o                         
  13   4   3        320.83        354.44        17.39 o                         
  14   4   3       1150.34       1021.69        44.04 o                         
  15   4   3         55.31         68.75         6.82 o                         
  16   4   3        131.52        103.87         9.25 o                         
  17   4   3        250.32        259.82        37.51 o                         
  18   4   3        258.98        236.18        40.12 o                         
 -18   5   3          5.04          0.54        14.39 o                         
 -17   5   3         59.87         69.14        14.33 o                         
 -16   5   3          4.91         -7.81        29.21 o                         
 -15   5   3          0.56         -0.62         5.67 o                         
 -14   5   3          0.19          1.44         5.14 o                         
 -13   5   3         76.71         73.67         6.83 o                         
 -12   5   3         68.32         52.45         8.71 o                         
 -11   5   3         67.19         56.38         5.59 o                         
 -10   5   3         19.53         10.80         3.88 o                         
  -9   5   3         49.97         41.19         4.69 o                         
  -8   5   3        545.48        483.31        12.85 o                         
  -7   5   3         21.23          7.60         3.18 o                         
  -6   5   3        191.61        233.66         9.30 o                         
  -5   5   3         12.94         11.35         3.00 o                         
  -4   5   3          0.07          2.82         3.75 o                         
  -3   5   3        549.57        625.26        14.91 o                         
  -2   5   3        137.05        143.18         5.79 o                         
  -1   5   3          1.23          2.14         2.33 o                         
   0   5   3        493.32        654.02        11.34 o                         
   1   5   3        186.00        166.23         8.26 o                         
   2   5   3        118.32        110.73         6.82 o                         
   3   5   3         13.45         16.59         2.59 o                         
   4   5   3        265.89        326.09         8.34 o                         
   5   5   3        198.32        232.78         8.75 o                         
   6   5   3         47.16         55.13         5.41 o                         
   7   5   3        860.65        866.77        19.82 o                         
   8   5   3        438.67        487.40        13.83 o                         
   9   5   3        180.21        189.80         8.41 o                         
  10   5   3        204.93        180.83        11.18 o                         
  11   5   3        379.75        405.07        14.88 o                         
  12   5   3        161.38        157.30         9.77 o                         
  13   5   3         28.44         17.63         4.89 o                         
  14   5   3         91.37         76.95        13.33 o                         
  15   5   3         33.56         33.03        21.63 o                         
  16   5   3          2.83        -10.01        30.24 o                         
  17   5   3         17.80        -27.18        27.18 o                         
  18   5   3         42.58         11.28        21.46 o                         
 -17   6   3          7.20         43.27        21.73 o                         
 -16   6   3         47.63         71.22        56.07 o                         
 -15   6   3         23.28         17.55         8.47 o                         
 -14   6   3          0.02         -0.01         5.59 o                         
 -13   6   3        243.62        248.46        13.36 o                         
 -12   6   3        223.73        251.61        13.41 o                         
 -11   6   3        105.49         93.12         7.12 o                         
 -10   6   3          8.70          3.38         4.25 o                         
  -9   6   3        243.67        249.10         9.41 o                         
  -8   6   3       1380.21       1382.88        21.27 o                         
  -7   6   3         81.47         80.58         4.97 o                         
  -6   6   3        257.59        254.88         8.12 o                         
  -5   6   3        736.85        733.82        13.31 o                         
  -4   6   3        421.02        413.19        10.74 o                         
  -3   6   3         68.09        100.91         6.40 o                         
  -2   6   3       1215.79       1178.34        20.09 o                         
  -1   6   3       2396.17       2355.82        27.82 o                         
   0   6   3        387.07        355.19        12.08 o                         
   1   6   3          0.24         -0.48         3.34 o                         
   2   6   3        641.72        609.50        15.18 o                         
   3   6   3       2232.48       2203.53        52.97 o                         
   4   6   3        490.19        448.33        11.86 o                         
   5   6   3          1.05         -1.30         2.69 o                         
   6   6   3       3781.42       3775.61        42.04 o                         
   7   6   3       2810.10       2813.79        28.82 o                         
   8   6   3         17.61         16.10         3.61 o                         
   9   6   3         83.53         84.50         5.94 o                         
  10   6   3        682.23        707.91        20.67 o                         
  11   6   3        862.68        830.84        27.79 o                         
  12   6   3          1.24         11.28         5.44 o                         
  13   6   3        810.27        765.19        23.14 o                         
  14   6   3        348.28        342.31        21.13 o                         
  15   6   3        348.58        359.51        27.22 o                         
  16   6   3         20.44        -29.41        29.41 o                         
  17   6   3         96.30         28.84        23.20 o                         
 -16   7   3         91.64         95.56        27.84 o                         
 -15   7   3         33.73         44.21        29.69 o                         
 -14   7   3        349.00        334.03        18.44 o                         
 -13   7   3         84.98         90.71        11.71 o                         
 -12   7   3          2.40          7.90         4.09 o                         
 -11   7   3        704.22        666.77        17.48 o                         
 -10   7   3       1717.19       1761.95        43.29 o                         
  -9   7   3          3.34          3.51         4.07 o                         
  -8   7   3         23.78         23.56         3.98 o                         
  -7   7   3         14.82         16.39         3.50 o                         
  -6   7   3        544.48        526.20        12.72 o                         
  -5   7   3        108.94        122.42         5.70 o                         
  -4   7   3        222.14        210.69         7.02 o                         
  -3   7   3       1044.49        937.39        30.18 o                         
  -2   7   3        426.16        386.85        10.46 o                         
  -1   7   3          0.90         -2.15         2.63 o                         
   0   7   3        166.45        182.56         6.21 o                         
   1   7   3        429.73        432.71         8.59 o                         
   2   7   3        111.15         84.29         5.66 o                         
   3   7   3          4.54          1.40         3.01 o                         
   4   7   3        286.33        267.32         9.90 o                         
   5   7   3       1236.76       1262.70        19.29 o                         
   6   7   3        655.34        607.55        12.07 o                         
   7   7   3        260.87        244.15        10.68 o                         
   8   7   3        823.26        896.88        21.07 o                         
   9   7   3        714.67        686.92        17.12 o                         
  10   7   3        122.09        121.42         7.95 o                         
  11   7   3        507.69        558.77        21.17 o                         
  12   7   3         45.51         75.06         8.42 o                         
  13   7   3         72.36         71.50        12.83 o                         
  14   7   3          1.84         26.79        13.45 o                         
  15   7   3        145.71        163.98        17.64 o                         
  16   7   3         85.74         81.33        26.94 o                         
 -15   8   3        124.31        201.54        38.93 o                         
 -14   8   3         19.98         16.67        11.05 o                         
 -13   8   3        175.90        207.10        15.30 o                         
 -12   8   3        226.83        240.51        20.39 o                         
 -11   8   3         18.21         19.40         5.80 o                         
 -10   8   3         62.63         48.93         8.01 o                         
  -9   8   3         17.72         19.81         4.25 o                         
  -8   8   3         15.13          5.47         3.79 o                         
  -7   8   3         16.06         24.31         4.19 o                         
  -6   8   3        175.09        197.57        10.40 o                         
  -5   8   3        179.35        203.78         8.70 o                         
  -4   8   3          1.05          1.82         2.35 o                         
  -3   8   3         82.65         61.62         8.06 o                         
  -2   8   3          0.63         -0.51         4.36 o                         
  -1   8   3        482.95        473.72        15.38 o                         
   0   8   3         49.82         30.65         4.79 o                         
   1   8   3        151.01        130.53         8.77 o                         
   2   8   3          2.84          0.50         4.59 o                         
   3   8   3         48.62         38.48         8.45 o                         
   4   8   3        800.50        773.72        30.31 o                         
   5   8   3        369.73        401.05        15.52 o                         
   6   8   3          2.14         -1.97         4.43 o                         
   7   8   3         38.12         22.30         4.28 o                         
   8   8   3        180.46        164.41        10.31 o                         
   9   8   3          2.01         -3.27         5.93 o                         
  10   8   3        181.63        164.41        12.33 o                         
  11   8   3         44.11         53.66         8.32 o                         
  12   8   3         20.24         35.48        10.76 o                         
  13   8   3          0.63         -4.98        10.99 o                         
  14   8   3         18.57         13.71        10.10 o                         
 -13   9   3          1.23         14.61        12.39 o                         
 -12   9   3          3.36         20.06         8.89 o                         
 -11   9   3         34.14         34.40         6.06 o                         
 -10   9   3        104.18        100.32         8.45 o                         
  -9   9   3        114.37        131.74        10.71 o                         
  -8   9   3          6.95         10.10         4.86 o                         
  -7   9   3        484.44        491.14        14.64 o                         
  -6   9   3        232.93        248.33         9.81 o                         
  -5   9   3          0.69          4.02         3.05 o                         
  -4   9   3          7.80          7.07         2.47 o                         
  -3   9   3        284.72        302.24        11.88 o                         
  -2   9   3        297.67        324.05        14.57 o                         
  -1   9   3         42.36         44.55         6.36 o                         
   0   9   3         92.58         98.11         9.50 o                         
   1   9   3        281.59        281.30        13.11 o                         
   2   9   3        860.11        820.75        21.28 o                         
   3   9   3          1.63         11.31         5.94 o                         
   4   9   3       1070.98       1175.44        43.62 o                         
   5   9   3        812.00        820.85        33.30 o                         
   6   9   3        150.10        135.53        14.42 o                         
   7   9   3        220.20        244.53        12.91 o                         
   8   9   3        319.91        383.59        23.32 o                         
   9   9   3        182.95        199.80        15.29 o                         
  10   9   3         36.40         26.63         6.01 o                         
  11   9   3        198.80        212.87        17.61 o                         
  12   9   3        334.26        362.57        25.96 o                         
  13   9   3         17.75         24.76        10.80 o                         
 -11  10   3         22.20         25.67        12.82 o                         
 -10  10   3          6.47         27.39         7.68 o                         
  -9  10   3          9.19          5.49         6.40 o                         
  -8  10   3         12.97          1.28         8.63 o                         
  -7  10   3         18.79         15.08         6.16 o                         
  -6  10   3         10.78          8.83         4.15 o                         
  -5  10   3          6.25         15.23         5.36 o                         
  -4  10   3         27.85         28.72         6.77 o                         
  -3  10   3          0.12         -3.69         5.79 o                         
  -2  10   3        116.19        109.07        11.72 o                         
  -1  10   3        235.24        230.93        15.66 o                         
   0  10   3          5.63          8.40         6.53 o                         
   1  10   3         26.10         24.14         6.69 o                         
   2  10   3          4.51          1.18         6.70 o                         
   3  10   3         36.34         36.10         7.50 o                         
   4  10   3          1.55         -0.60         5.84 o                         
   5  10   3          5.22          5.57         8.31 o                         
   6  10   3         30.58         12.23         8.90 o                         
   7  10   3          1.93         -8.88         9.99 o                         
   8  10   3         21.88         22.58        10.60 o                         
   9  10   3          8.18         -5.33        10.04 o                         
  10  10   3         28.12         31.22        11.81 o                         
  -8  11   3        111.90        115.15        12.62 o                         
  -7  11   3         93.03         91.23        10.56 o                         
  -6  11   3          1.02          7.13         8.79 o                         
  -5  11   3          0.55          1.71         8.43 o                         
  -4  11   3         57.50         44.91        11.08 o                         
  -3  11   3         58.71         71.21        11.18 o                         
  -2  11   3         30.95         29.26         9.33 o                         
  -1  11   3         26.00         23.41         8.66 o                         
   0  11   3         17.56         22.65         7.56 o                         
   1  11   3         57.67         73.39        13.64 o                         
   2  11   3         56.37         60.48        12.03 o                         
   3  11   3          1.17        -10.31        10.31 o                         
   4  11   3         23.00         15.30         9.18 o                         
   5  11   3         41.32         34.97        14.48 o                         
   6  11   3         13.65          0.30         9.20 o                         
   7  11   3         10.92          6.17        10.00 o                         
 -20   0   4         44.78         31.10        21.90 o                         
 -19   0   4         29.72         17.64        18.50 o                         
 -18   0   4         10.05         -4.54        18.31 o                         
 -17   0   4         32.92         18.73        15.89 o                         
 -16   0   4        671.44        375.41       219.72 o                         
 -15   0   4        263.79        187.70        84.43 o                         
 -14   0   4         48.57         32.93        16.78 o                         
 -13   0   4        135.00        178.53        27.11 o                         
 -12   0   4        464.29        471.96        28.05 o                         
 -11   0   4          7.56          2.69         4.30 o                         
 -10   0   4       1067.68       1049.74        52.46 o                         
  -9   0   4       3115.77       3236.95        67.78 o                         
  -8   0   4       4964.20       4920.44        65.62 o                         
  -7   0   4       3636.81       3771.12        48.49 o                         
  -6   0   4       7439.48       8531.45        71.35 o                         
  -5   0   4      17928.09      18892.95       133.68 o                         
  -4   0   4        351.34        409.45        16.29 o                         
  -3   0   4       2442.44       2264.82        36.51 o                         
  -2   0   4       2940.76       2713.34        39.15 o                         
  -1   0   4       1974.63       1776.04        37.73 o                         
   0   0   4        608.65        563.51        21.28 o                         
   1   0   4        234.50        294.23        15.59 o                         
   2   0   4       2698.53       2658.35        68.27 o                         
   3   0   4       5983.01       6201.84       144.13 o                         
   4   0   4        256.72        271.18        16.14 o                         
   5   0   4       4094.10       4408.83        54.71 o                         
   6   0   4      11428.32      12429.32        80.88 o                         
   7   0   4       7375.66       7739.21        75.22 o                         
   8   0   4          1.73          8.58         6.41 o                         
   9   0   4        769.39        646.61        28.39 o                         
  10   0   4       4626.32       4622.72        78.08 o                         
  11   0   4       2766.72       2715.81        62.09 o                         
  12   0   4       1260.91       1246.52        44.06 o                         
  13   0   4         35.19         34.60         8.69 o                         
  14   0   4       1868.21       1922.51        79.99 o                         
  15   0   4          7.66          3.52         5.43 o                         
  16   0   4        473.50        284.22       103.34 o                         
  17   0   4        542.60        570.67        48.93 o                         
  18   0   4        413.12        416.30        43.08 o                         
  19   0   4          0.39        -14.00        19.63 o                         
 -20   1   4          1.51         -6.72        18.07 o                         
 -19   1   4          1.36        -14.97        14.97 o                         
 -18   1   4         14.97         -1.33        11.70 o                         
 -17   1   4         15.50          9.59         3.98 o                         
 -16   1   4          0.01         -4.32         4.32 o                         
 -15   1   4          0.42          1.78         4.87 o                         
 -14   1   4        149.43        132.76        22.59 o                         
 -13   1   4         27.17         21.70         6.00 o                         
 -12   1   4         22.98         12.26         4.30 o                         
 -11   1   4        119.18        129.58         7.71 o                         
 -10   1   4         71.14         55.05         5.37 o                         
  -9   1   4        145.31        158.74         8.39 o                         
  -8   1   4          6.48          2.56         3.50 o                         
  -7   1   4        137.56        150.81         9.08 o                         
  -6   1   4        377.33        375.73        13.67 o                         
  -5   1   4       1046.79       1127.93        22.41 o                         
  -4   1   4       1922.39       2048.47        26.76 o                         
  -3   1   4       1103.34       1050.98        17.31 o                         
  -2   1   4          2.44         -0.67         2.73 o                         
  -1   1   4       1175.12       1187.51        21.46 o                         
   0   1   4         37.83         54.24         5.44 o                         
   1   1   4        847.05        809.87        25.64 o                         
   2   1   4        242.54        214.22        13.96 o                         
   3   1   4        660.33        721.03        16.93 o                         
   4   1   4         75.45        119.09         7.28 o                         
   5   1   4       1110.71       1238.48        20.19 o                         
   6   1   4        525.65        560.16        14.01 o                         
   7   1   4        928.54       1013.20        20.76 o                         
   8   1   4        643.43        647.26        29.31 o                         
   9   1   4         81.21         72.22        10.97 o                         
  10   1   4          8.35          4.98         4.95 o                         
  11   1   4        215.79        188.29        12.23 o                         
  12   1   4        493.23        495.89        16.65 o                         
  13   1   4        762.27        665.57        38.53 o                         
  14   1   4        295.71        248.29        16.18 o                         
  15   1   4        132.30        129.62        11.59 o                         
  16   1   4        203.38        149.21        18.21 o                         
  17   1   4          0.25        -17.89        17.89 o                         
  18   1   4         46.54         13.55        25.09 o                         
  19   1   4         87.01         76.26        18.54 o                         
 -19   2   4         48.42         64.49        17.14 o                         
 -18   2   4          5.18        -16.56        16.56 o                         
 -17   2   4         44.37         16.06         4.70 o                         
 -16   2   4         45.68         32.96         5.12 o                         
 -15   2   4        122.60        125.04        19.42 o                         
 -14   2   4         34.49         31.22         6.15 o                         
 -13   2   4        678.22        684.34        40.78 o                         
 -12   2   4        834.48        769.81        51.84 o                         
 -11   2   4         47.75         57.40         5.41 o                         
 -10   2   4         20.49         18.83         3.45 o                         
  -9   2   4        525.95        494.57        15.65 o                         
  -8   2   4       1992.58       2030.42        29.26 o                         
  -7   2   4        123.15        128.79         8.80 o                         
  -6   2   4       2993.64       3153.68        34.90 o                         
  -5   2   4         21.62         29.18         3.78 o                         
  -4   2   4        173.96        150.47         7.03 o                         
  -3   2   4        576.85        693.63        12.95 o                         
  -2   2   4       1202.25       1167.63        18.77 o                         
  -1   2   4       2044.24       2005.74        21.20 o                         
   0   2   4        869.03        869.97        15.94 o                         
   1   2   4        424.42        413.42        13.10 o                         
   2   2   4        948.86        939.67        20.16 o                         
   3   2   4       1810.23       1760.82        26.13 o                         
   4   2   4       1899.62       1978.12        33.68 o                         
   5   2   4        265.74        332.38        11.28 o                         
   6   2   4       2262.51       2200.07        28.99 o                         
   7   2   4       1313.97       1315.95        25.29 o                         
   8   2   4          6.53          8.58         4.25 o                         
   9   2   4        554.33        539.18        22.21 o                         
  10   2   4       2046.44       2031.49        43.13 o                         
  11   2   4       1903.43       1798.64        52.66 o                         
  12   2   4        642.35        565.86        46.42 o                         
  13   2   4       2721.30       2774.73        63.13 o                         
  14   2   4        566.12        511.95        25.58 o                         
  15   2   4         39.42         23.63         6.64 o                         
  16   2   4         88.31         44.65         9.15 o                         
  17   2   4        279.44        266.93        35.64 o                         
  18   2   4        212.91        205.80        20.77 o                         
  19   2   4          4.90        -14.51        14.51 o                         
 -19   3   4         65.97          8.93        18.53 o                         
 -18   3   4        152.28        149.35        20.79 o                         
 -17   3   4         85.23         72.21         9.19 o                         
 -16   3   4         67.54         52.09         7.10 o                         
 -15   3   4         83.89         70.34         6.74 o                         
 -14   3   4        432.13        385.85        18.39 o                         
 -13   3   4         84.55         60.48        12.25 o                         
 -12   3   4          0.40          3.46         3.22 o                         
 -11   3   4        205.32        197.04         8.64 o                         
 -10   3   4        358.82        376.35        13.19 o                         
  -9   3   4         22.88         25.14         4.17 o                         
  -8   3   4        364.48        366.35        13.70 o                         
  -7   3   4       1991.39       1963.38        30.52 o                         
  -6   3   4       1441.87       1375.63        18.39 o                         
  -5   3   4         66.59         74.88         4.43 o                         
  -4   3   4       7091.37       7162.13        43.09 o                         
  -3   3   4      11625.30      11523.27        59.35 o                         
  -2   3   4       7085.69       7187.41        37.46 o                         
  -1   3   4          4.25          5.17         3.08 o                         
   0   3   4       1616.96       1663.64        17.62 o                         
   1   3   4       1450.13       1258.68        17.65 o                         
   2   3   4        340.40        294.13         9.59 o                         
   3   3   4        328.97        305.47         9.35 o                         
   4   3   4       3347.18       3419.20        36.17 o                         
   5   3   4       4291.89       4602.91        43.56 o                         
   6   3   4          7.27          8.22         3.38 o                         
   7   3   4       1172.68       1125.44        20.37 o                         
   8   3   4       1894.30       2000.11        27.55 o                         
   9   3   4        831.34        847.50        22.26 o                         
  10   3   4         85.07        104.98        13.95 o                         
  11   3   4       1632.38       1514.29        83.64 o                         
  12   3   4        954.98        940.94        32.38 o                         
  13   3   4        593.38        587.83        28.72 o                         
  14   3   4        212.70        147.57        12.49 o                         
  15   3   4        149.65        127.08         9.30 o                         
  16   3   4        656.63        495.47        70.32 o                         
  17   3   4         28.47        -24.45        24.45 o                         
  18   3   4         49.99        -11.88        22.02 o                         
 -18   4   4          3.06        -14.96        14.96 o                         
 -17   4   4         12.43          3.93         5.98 o                         
 -16   4   4          9.50          2.29         5.63 o                         
 -15   4   4         27.25         24.38         5.57 o                         
 -14   4   4          9.86          5.74         3.03 o                         
 -13   4   4         90.32         91.03         9.86 o                         
 -12   4   4         71.73        107.81        11.23 o                         
 -11   4   4         87.42         83.19         6.21 o                         
 -10   4   4        105.34        111.03         7.46 o                         
  -9   4   4        272.10        302.23         9.83 o                         
  -8   4   4         26.13         40.37         4.34 o                         
  -7   4   4         91.98         80.84         5.03 o                         
  -6   4   4        193.79        208.03         7.52 o                         
  -5   4   4        193.99        230.70         9.33 o                         
  -4   4   4         11.02         17.14         3.71 o                         
  -3   4   4       1065.85       1135.00        20.84 o                         
  -2   4   4        104.58        106.20         4.72 o                         
  -1   4   4        113.39        109.94         4.28 o                         
   0   4   4        385.86        445.80         9.68 o                         
   1   4   4        366.96        309.05         8.94 o                         
   2   4   4         41.23         36.90         3.71 o                         
   3   4   4         34.17         46.37         4.01 o                         
   4   4   4        743.13        784.45        17.89 o                         
   5   4   4         23.54         27.33         5.41 o                         
   6   4   4         30.33         44.44         5.78 o                         
   7   4   4        323.22        321.92        11.53 o                         
   8   4   4        345.81        333.07        12.03 o                         
   9   4   4         37.46         60.16         7.39 o                         
  10   4   4         72.07         69.31         7.46 o                         
  11   4   4        159.29        160.32        11.64 o                         
  12   4   4         41.51         34.58         6.99 o                         
  13   4   4         12.75         10.95         6.49 o                         
  14   4   4         75.92         57.32         8.97 o                         
  15   4   4        116.52         85.01        13.78 o                         
  16   4   4          0.17        -11.11        26.41 o                         
  17   4   4          7.60        -30.92        30.92 o                         
  18   4   4          3.47        -27.69        27.69 o                         
 -18   5   4          7.67         -3.82        24.19 o                         
 -17   5   4          3.24        -12.82        12.82 o                         
 -16   5   4         42.39         21.96         6.90 o                         
 -15   5   4        134.20        131.11        10.91 o                         
 -14   5   4         65.64         80.12         7.71 o                         
 -13   5   4         76.59         53.68        11.48 o                         
 -12   5   4        214.58        220.44        11.54 o                         
 -11   5   4       1177.22       1175.31        24.99 o                         
 -10   5   4       1205.41       1236.50        25.16 o                         
  -9   5   4        454.45        447.89        14.37 o                         
  -8   5   4        228.27        269.63        11.00 o                         
  -7   5   4        192.62        214.61         8.80 o                         
  -6   5   4        429.75        447.72        12.94 o                         
  -5   5   4        236.82        244.52         9.86 o                         
  -4   5   4         93.91         71.84         6.03 o                         
  -3   5   4        572.69        468.10        11.63 o                         
  -2   5   4       1721.49       1640.22        35.80 o                         
  -1   5   4        248.81        291.38         8.68 o                         
   0   5   4       4010.60       4028.40        45.21 o                         
   1   5   4       2079.14       2227.28        28.46 o                         
   2   5   4        970.68       1032.14        23.10 o                         
   3   5   4       1181.14       1091.41        36.30 o                         
   4   5   4       5198.51       5212.24        43.52 o                         
   5   5   4       2343.09       2297.29        26.55 o                         
   6   5   4        441.74        409.46        12.05 o                         
   7   5   4         84.17        100.63         7.16 o                         
   8   5   4       1368.23       1337.60        24.21 o                         
   9   5   4       1549.19       1610.61        27.10 o                         
  10   5   4         37.70         60.77         7.16 o                         
  11   5   4        881.00        900.26        22.62 o                         
  12   5   4        761.62        782.30        28.68 o                         
  13   5   4         56.38         60.38         6.76 o                         
  14   5   4        135.39        119.06        13.46 o                         
  15   5   4        312.73        279.28        24.47 o                         
  16   5   4        317.98        304.48        38.82 o                         
  17   5   4        108.86         89.19        26.92 o                         
 -17   6   4          6.98         -5.15        11.70 o                         
 -16   6   4         19.29         24.38         9.38 o                         
 -15   6   4         68.50         61.30        10.59 o                         
 -14   6   4          0.20         -6.44         6.44 o                         
 -13   6   4         26.53         23.41         6.16 o                         
 -12   6   4         12.40         19.04         6.23 o                         
 -11   6   4          3.88          4.38         4.29 o                         
 -10   6   4         42.93         51.46         5.78 o                         
  -9   6   4         34.70         29.50         5.15 o                         
  -8   6   4        669.01        651.43        17.10 o                         
  -7   6   4        231.06        215.61         8.99 o                         
  -6   6   4        407.28        401.89        12.14 o                         
  -5   6   4        259.80        264.90        10.50 o                         
  -4   6   4        105.64         81.13         7.75 o                         
  -3   6   4        110.85         88.02         5.04 o                         
  -2   6   4        112.88        104.51         5.59 o                         
  -1   6   4        735.88        745.69        15.22 o                         
   0   6   4        223.99        226.97         7.84 o                         
   1   6   4        456.14        460.76        11.85 o                         
   2   6   4        395.71        400.36        13.00 o                         
   3   6   4        161.39        173.96        11.13 o                         
   4   6   4        183.61        193.79        13.38 o                         
   5   6   4       1333.26       1254.94        39.22 o                         
   6   6   4       1124.49       1172.17        20.62 o                         
   7   6   4        194.72        202.91         9.56 o                         
   8   6   4        193.82        184.44         9.82 o                         
   9   6   4          8.04          2.30         4.05 o                         
  10   6   4        168.96        204.60        11.28 o                         
  11   6   4         66.83         70.87         6.41 o                         
  12   6   4          4.43         -2.31         4.73 o                         
  13   6   4         42.95         55.62         7.95 o                         
  14   6   4          8.65          9.16         9.22 o                         
  15   6   4          3.18          0.29         9.58 o                         
  16   6   4         62.90         62.15        19.69 o                         
 -16   7   4          0.11          2.93         7.90 o                         
 -15   7   4        111.84        109.56        19.79 o                         
 -14   7   4          5.49         16.25         7.81 o                         
 -13   7   4          7.88         28.21         7.82 o                         
 -12   7   4         32.75         37.96         6.67 o                         
 -11   7   4          4.90         12.51         4.74 o                         
 -10   7   4        327.95        351.63        14.37 o                         
  -9   7   4          1.00          1.93         6.27 o                         
  -8   7   4        297.97        293.75        11.45 o                         
  -7   7   4         32.78         37.63         5.05 o                         
  -6   7   4        381.46        395.95        13.71 o                         
  -5   7   4        113.28        118.17         7.38 o                         
  -4   7   4        664.56        639.36        18.19 o                         
  -3   7   4        479.81        512.29        12.16 o                         
  -2   7   4        131.83        124.96         7.94 o                         
  -1   7   4         12.82         10.18         3.86 o                         
   0   7   4        279.44        311.24        11.84 o                         
   1   7   4        587.92        585.60        13.74 o                         
   2   7   4        385.73        422.60        11.57 o                         
   3   7   4         19.01          7.45         5.12 o                         
   4   7   4        832.62        824.69        31.25 o                         
   5   7   4         44.89         53.16         7.30 o                         
   6   7   4        183.72        187.29         8.43 o                         
   7   7   4         33.99         34.02         4.77 o                         
   8   7   4        330.60        301.81        10.37 o                         
   9   7   4        345.84        334.15        11.23 o                         
  10   7   4         35.18         39.51         6.87 o                         
  11   7   4          2.30          0.69         5.34 o                         
  12   7   4        152.56        138.33        16.79 o                         
  13   7   4        351.34        337.76        24.50 o                         
  14   7   4          0.03          2.21         9.62 o                         
  15   7   4         52.33         36.46        11.05 o                         
 -14   8   4         13.37         28.79         8.56 o                         
 -13   8   4        101.33         99.79        11.91 o                         
 -12   8   4        144.28        186.32        14.98 o                         
 -11   8   4          1.29          1.83         6.41 o                         
 -10   8   4         31.63         23.31         6.91 o                         
  -9   8   4         98.72         84.73        10.89 o                         
  -8   8   4        176.02        187.71        10.10 o                         
  -7   8   4          6.79          6.00         5.46 o                         
  -6   8   4         44.31         39.77         5.50 o                         
  -5   8   4        141.90        151.66         8.51 o                         
  -4   8   4        332.47        267.86        20.89 o                         
  -3   8   4         52.72         44.15         5.20 o                         
  -2   8   4        487.56        439.32        13.03 o                         
  -1   8   4        709.99        671.88        14.26 o                         
   0   8   4       1406.35       1387.01        19.47 o                         
   1   8   4        137.56        138.50         6.53 o                         
   2   8   4       2171.80       2247.20        34.95 o                         
   3   8   4        671.76        633.87        15.26 o                         
   4   8   4        111.75        127.74        17.83 o                         
   5   8   4         19.19         19.52         7.92 o                         
   6   8   4        226.09        231.69        11.24 o                         
   7   8   4        254.78        249.23        12.58 o                         
   8   8   4         17.83         31.54         6.33 o                         
   9   8   4        357.41        400.92        16.16 o                         
  10   8   4        241.15        276.62        13.94 o                         
  11   8   4         95.58         79.96        10.39 o                         
  12   8   4         33.97         41.70        11.41 o                         
  13   8   4        276.08        324.61        25.46 o                         
 -12   9   4         27.62         29.32         7.72 o                         
 -11   9   4          0.58          5.27         6.39 o                         
 -10   9   4         14.44         12.18         7.66 o                         
  -9   9   4          2.89         11.46        10.04 o                         
  -8   9   4          0.34          5.90        12.31 o                         
  -7   9   4          7.24         31.19        10.28 o                         
  -6   9   4          4.32          2.66         7.97 o                         
  -5   9   4          8.33          6.01         2.86 o                         
  -4   9   4         16.25         26.16         6.65 o                         
  -3   9   4         93.76         82.04         7.50 o                         
  -2   9   4        120.60         80.27         7.84 o                         
  -1   9   4          1.72          4.38         4.86 o                         
   0   9   4        186.51        167.53         9.40 o                         
   1   9   4        226.70        217.91        12.49 o                         
   2   9   4         72.03         56.74         6.43 o                         
   3   9   4         64.78         42.66         7.37 o                         
   4   9   4         38.74         32.62         4.93 o                         
   5   9   4         34.67         13.93         8.88 o                         
   6   9   4         50.89         39.85        13.75 o                         
   7   9   4         15.23         14.20        12.10 o                         
   8   9   4         10.38          8.11         7.26 o                         
   9   9   4          0.95         -3.79         7.37 o                         
  10   9   4         21.97         25.98         8.13 o                         
  11   9   4         33.89         31.86        10.65 o                         
  12   9   4          2.36         -0.99         7.92 o                         
 -10  10   4          3.95         -0.35         8.81 o                         
  -9  10   4         32.84         28.96         8.91 o                         
  -8  10   4          7.00         12.16         9.01 o                         
  -7  10   4          4.23         18.58         9.34 o                         
  -6  10   4          6.53          5.85         7.76 o                         
  -5  10   4        193.83        199.30        16.79 o                         
  -4  10   4        139.92        165.35        14.84 o                         
  -3  10   4         43.03         37.65         7.29 o                         
  -2  10   4         13.48         14.39         7.20 o                         
  -1  10   4        429.94        412.57        21.13 o                         
   0  10   4         10.00         13.43         6.79 o                         
   1  10   4        175.18        189.82        12.11 o                         
   2  10   4         82.10         83.42        10.92 o                         
   3  10   4         92.00         73.85         9.63 o                         
   4  10   4          5.24         -8.17         8.17 o                         
   5  10   4         50.95         51.36        18.97 o                         
   6  10   4        218.27        265.25        28.10 o                         
   7  10   4        107.95        110.09        20.33 o                         
   8  10   4          0.17         -7.17        22.53 o                         
   9  10   4         76.79        108.79        21.24 o                         
  -6  11   4         16.67         17.95         9.29 o                         
  -5  11   4          0.15         -3.44         8.05 o                         
  -4  11   4         64.36         61.95        11.41 o                         
  -3  11   4         59.77         46.58         9.22 o                         
  -2  11   4          0.93         -8.06         9.07 o                         
  -1  11   4          0.33         -7.48        10.19 o                         
   0  11   4          1.92         10.01         8.63 o                         
   1  11   4         57.94         54.84        12.74 o                         
   2  11   4          5.36          4.82         9.23 o                         
   3  11   4         56.88         66.10        13.54 o                         
   4  11   4        154.77        180.51        19.87 o                         
   5  11   4         58.02         58.55        12.53 o                         
 -19   1   5         26.66        -16.33        16.33 o                         
 -18   1   5        108.18        122.78        20.47 o                         
 -17   1   5         43.49         39.06         7.29 o                         
 -16   1   5         61.84         46.87        16.92 o                         
 -15   1   5         58.60         71.91        17.78 o                         
 -14   1   5        117.18        114.11        12.17 o                         
 -13   1   5        108.60        106.72        15.60 o                         
 -12   1   5        209.35        186.23        11.02 o                         
 -11   1   5        701.84        709.56        19.30 o                         
 -10   1   5        588.46        645.04        15.18 o                         
  -9   1   5        233.29        225.15         9.43 o                         
  -8   1   5        928.20        905.29        17.84 o                         
  -7   1   5         24.87         20.71         4.32 o                         
  -6   1   5        428.69        424.97        15.82 o                         
  -5   1   5        298.46        300.21        11.91 o                         
  -4   1   5       2061.34       2179.24        28.02 o                         
  -3   1   5       4714.72       4881.64        58.16 o                         
  -2   1   5       1239.03       1123.90        21.61 o                         
  -1   1   5          5.80         -3.67         3.67 o                         
   0   1   5       4931.28       4845.11        48.93 o                         
   1   1   5       5127.85       5080.77        59.05 o                         
   2   1   5         60.77         51.27         7.56 o                         
   3   1   5       4700.38       5354.46        76.68 o                         
   4   1   5       6928.27       7251.71        54.31 o                         
   5   1   5       1406.87       1386.49        23.95 o                         
   6   1   5        160.57        178.76         9.89 o                         
   7   1   5       1826.33       1769.52        30.56 o                         
   8   1   5       3587.37       3666.75        44.74 o                         
   9   1   5        789.65        859.07        42.47 o                         
  10   1   5        546.91        544.73        32.93 o                         
  11   1   5       2270.33       2534.88       102.64 o                         
  13   1   5          5.97         -4.08         8.26 o                         
  14   1   5        123.95        104.72        25.59 o                         
  15   1   5        500.08        438.81        40.33 o                         
  16   1   5        452.91        363.84        62.76 o                         
  17   1   5         12.13         10.31        14.15 o                         
  18   1   5         88.95         64.06        21.61 o                         
 -19   2   5         28.13          2.50        13.21 o                         
 -18   2   5          2.18         -7.10        12.11 o                         
 -17   2   5         26.85         15.89        13.89 o                         
 -16   2   5         95.54         81.75        18.65 o                         
 -15   2   5        108.07        122.32        11.04 o                         
 -14   2   5         55.47         50.16        11.31 o                         
 -13   2   5        102.42         96.74         9.09 o                         
 -12   2   5        106.02         88.81         7.15 o                         
 -11   2   5          1.09          0.08         3.80 o                         
 -10   2   5        670.34        638.67        17.11 o                         
  -9   2   5        239.46        235.34        10.27 o                         
  -8   2   5        783.12        741.16        18.36 o                         
  -7   2   5        165.85        163.49        10.29 o                         
  -6   2   5       2109.28       2040.36        33.59 o                         
  -5   2   5       2424.95       2447.70        32.67 o                         
  -4   2   5        374.77        371.89        12.53 o                         
  -3   2   5        350.20        342.29        10.32 o                         
  -2   2   5         69.04         52.79         4.07 o                         
  -1   2   5       1456.77       1324.28        19.58 o                         
   0   2   5         13.59          5.75         2.83 o                         
   1   2   5        857.44        816.73        23.46 o                         
   2   2   5        502.16        493.17        18.71 o                         
   3   2   5        847.37        848.62        26.30 o                         
   4   2   5        148.24        156.38         9.16 o                         
   5   2   5       1027.86       1098.61        21.07 o                         
   6   2   5        954.22        951.85        30.05 o                         
   7   2   5        824.45        896.13        19.52 o                         
   8   2   5        121.34        113.58         7.79 o                         
   9   2   5       1652.32       1679.71        33.53 o                         
  10   2   5        227.26        232.24        19.81 o                         
  11   2   5       1115.41        956.36        62.90 o                         
  12   2   5         58.23         40.36        15.65 o                         
  13   2   5        433.88        398.86        31.59 o                         
  14   2   5         46.44         34.30        10.00 o                         
  15   2   5         38.13         36.57        12.73 o                         
  16   2   5        204.44        191.66        18.26 o                         
  17   2   5        170.17        153.64        30.24 o                         
  18   2   5         65.44         25.98        15.93 o                         
 -18   3   5         18.60         -1.01        12.95 o                         
 -17   3   5         62.42         31.11         9.97 o                         
 -16   3   5         26.88         34.21         7.22 o                         
 -15   3   5        321.24        323.53        28.71 o                         
 -14   3   5         28.27         29.16         8.19 o                         
 -13   3   5        146.40        134.69        16.51 o                         
 -12   3   5         46.76         34.92         8.12 o                         
 -11   3   5        321.61        323.80        12.37 o                         
 -10   3   5        164.85        155.36        10.07 o                         
  -9   3   5         20.53         13.72         4.06 o                         
  -8   3   5          6.46          9.22         3.23 o                         
  -7   3   5        629.95        713.96        17.38 o                         
  -6   3   5         18.56         21.91         3.42 o                         
  -5   3   5          0.72          7.42         3.46 o                         
  -4   3   5        114.33        100.58         5.88 o                         
  -3   3   5       2353.89       2445.18        26.51 o                         
  -2   3   5         83.02         44.51         3.99 o                         
  -1   3   5          6.99         13.61         3.86 o                         
   0   3   5         15.64          6.70         3.29 o                         
   1   3   5       1250.99       1334.50        21.74 o                         
   2   3   5       1116.98       1219.34        21.09 o                         
   3   3   5          4.55          2.98         3.56 o                         
   4   3   5       1810.47       1723.55        26.46 o                         
   5   3   5        838.53        839.04        18.57 o                         
   6   3   5         58.38         63.20         4.68 o                         
   7   3   5        401.45        451.83        12.66 o                         
   8   3   5       1006.25       1014.24        23.22 o                         
   9   3   5          4.50          4.21         5.02 o                         
  10   3   5         26.95         39.76         8.70 o                         
  11   3   5         51.43         56.64         9.99 o                         
  12   3   5        290.28        289.05        19.89 o                         
  13   3   5         83.78        110.00        13.40 o                         
  14   3   5         16.01         32.95         9.53 o                         
  15   3   5        128.44        100.68        14.45 o                         
  16   3   5         67.79         23.71        11.93 o                         
  17   3   5         51.95          7.50        20.06 o                         
 -18   4   5          3.59         -1.47        16.70 o                         
 -17   4   5         36.40         23.56        12.38 o                         
 -16   4   5         51.70         49.56        12.15 o                         
 -15   4   5         14.56         26.07         7.13 o                         
 -14   4   5          0.60         -2.12         3.10 o                         
 -13   4   5         34.70         27.34         6.40 o                         
 -12   4   5        145.40        151.93        11.47 o                         
 -11   4   5          9.85         24.81         7.52 o                         
 -10   4   5        315.12        301.79        11.31 o                         
  -9   4   5        750.33        738.25        25.15 o                         
  -8   4   5        312.94        308.56        10.25 o                         
  -7   4   5         31.72         38.46         4.47 o                         
  -6   4   5        595.96        617.28        14.57 o                         
  -5   4   5       2707.92       2867.36        31.81 o                         
  -4   4   5         58.43         56.20         4.64 o                         
  -3   4   5       1041.58       1047.07        16.22 o                         
  -2   4   5       1311.66       1232.63        17.94 o                         
  -1   4   5       1654.66       1559.85        18.63 o                         
   0   4   5        343.58        357.97        10.22 o                         
   1   4   5        479.79        488.86        12.07 o                         
   2   4   5       5241.10       5613.42        45.19 o                         
   3   4   5       1397.76       1329.06        22.69 o                         
   4   4   5        535.49        583.04        16.06 o                         
   5   4   5       1217.28       1199.34        20.18 o                         
   6   4   5       2397.40       2488.44        33.17 o                         
   7   4   5        876.43        832.16        20.73 o                         
   8   4   5        167.81        175.05        10.75 o                         
   9   4   5       1553.22       1518.19        31.02 o                         
  10   4   5       1434.46       1492.97        31.04 o                         
  11   4   5        124.86        104.61        11.15 o                         
  12   4   5         30.62         42.40         7.70 o                         
  13   4   5       1075.63       1079.72        42.54 o                         
  14   4   5        881.91        917.84        50.34 o                         
  15   4   5          1.71          4.96         8.44 o                         
  16   4   5        304.01        271.95        34.46 o                         
  17   4   5        291.50        307.72        65.84 o                         
 -17   5   5         22.71         20.92        14.47 o                         
 -16   5   5         14.43          8.54         8.96 o                         
 -15   5   5          0.14         -2.82         6.33 o                         
 -14   5   5         43.55         32.31         9.61 o                         
 -13   5   5         35.13         23.49         6.15 o                         
 -12   5   5         13.49         12.88         6.84 o                         
 -11   5   5         60.84         50.78         6.73 o                         
 -10   5   5        218.00        201.25        11.10 o                         
  -9   5   5         18.66         19.52         5.16 o                         
  -8   5   5        125.43        103.09         8.99 o                         
  -7   5   5         15.62         15.35         5.17 o                         
  -6   5   5         17.52         16.39         4.26 o                         
  -5   5   5         11.22         24.09         4.69 o                         
  -4   5   5        338.47        306.93        11.15 o                         
  -3   5   5        421.20        407.45        12.33 o                         
  -2   5   5         19.82         12.43         2.80 o                         
  -1   5   5          3.25          0.31         2.52 o                         
   0   5   5          1.13          6.00         2.06 o                         
   1   5   5         51.67         66.54         4.60 o                         
   2   5   5         39.25         34.10         4.66 o                         
   3   5   5         17.94         28.84         4.40 o                         
   4   5   5        162.17        187.75         9.00 o                         
   5   5   5          0.43          1.26         4.50 o                         
   6   5   5        340.53        297.01        14.00 o                         
   7   5   5          8.87          6.59         5.66 o                         
   8   5   5        171.47        176.40        11.10 o                         
   9   5   5          0.58          0.91         5.01 o                         
  10   5   5          0.99         13.87         5.84 o                         
  11   5   5          0.87          6.87         5.04 o                         
  12   5   5         31.10         44.53         7.30 o                         
  13   5   5         27.72         17.76         7.52 o                         
  14   5   5         66.54         71.38        12.62 o                         
  15   5   5         24.60         27.28        11.08 o                         
  16   5   5          1.62          1.51        18.78 o                         
 -16   6   5         60.02         60.21         9.09 o                         
 -15   6   5         36.69         22.03         7.02 o                         
 -14   6   5         41.64         25.71        10.62 o                         
 -13   6   5        604.62        635.89        29.93 o                         
 -12   6   5        264.42        299.77        18.06 o                         
 -11   6   5          0.14         -0.96         5.04 o                         
 -10   6   5        105.03         84.33         7.61 o                         
  -9   6   5        191.77        219.72        11.47 o                         
  -8   6   5        578.21        618.23        20.08 o                         
  -7   6   5         92.61         83.11         7.97 o                         
  -6   6   5        800.14        815.87        24.54 o                         
  -5   6   5        674.16        688.75        21.67 o                         
  -4   6   5         76.90         80.12         6.80 o                         
  -3   6   5         88.12         87.42         6.16 o                         
  -2   6   5       1090.20       1157.78        21.76 o                         
  -1   6   5        772.68        815.47        14.88 o                         
   0   6   5         18.35         11.63         3.61 o                         
   1   6   5        142.42        145.56         8.60 o                         
   2   6   5       1038.39        992.73        25.66 o                         
   3   6   5        871.86        862.81        27.26 o                         
   4   6   5       1223.52       1261.16        38.53 o                         
   5   6   5        177.66        171.06         7.33 o                         
   6   6   5       1433.38       1427.27        21.73 o                         
   7   6   5         41.24         23.95         4.56 o                         
   8   6   5        172.63        161.16         8.97 o                         
   9   6   5         57.86         72.59         6.64 o                         
  10   6   5        490.60        509.13        19.06 o                         
  11   6   5        415.24        385.46        15.15 o                         
  12   6   5         29.55         31.11         9.00 o                         
  13   6   5        291.36        306.52        23.13 o                         
  14   6   5        270.00        259.25        26.08 o                         
  15   6   5         39.85         18.98        10.68 o                         
 -15   7   5         15.00         21.80         7.72 o                         
 -14   7   5          3.25         -0.68         8.56 o                         
 -13   7   5         15.41         23.46         7.77 o                         
 -12   7   5         55.00         45.87         7.70 o                         
 -11   7   5        306.23        267.39        13.80 o                         
 -10   7   5        313.16        299.34        14.05 o                         
  -9   7   5         14.37         12.32         5.48 o                         
  -8   7   5          4.41          8.81         5.38 o                         
  -7   7   5        168.12        165.42        10.74 o                         
  -6   7   5        133.47        130.08         9.22 o                         
  -5   7   5         16.67         16.38         5.32 o                         
  -4   7   5        336.95        303.02        19.55 o                         
  -3   7   5        369.44        352.93        13.17 o                         
  -2   7   5          9.75          1.87         4.17 o                         
  -1   7   5        158.12        155.31         9.92 o                         
   0   7   5        512.30        480.48        16.75 o                         
   1   7   5        350.26        320.93        11.57 o                         
   2   7   5         66.70         77.40         7.18 o                         
   3   7   5        493.07        491.81        31.76 o                         
   4   7   5       1114.71       1110.63        48.56 o                         
   5   7   5         15.60          9.55         9.80 o                         
   6   7   5         12.30          9.70         2.82 o                         
   7   7   5          6.86         10.24         5.76 o                         
   8   7   5        677.05        656.84        19.16 o                         
   9   7   5        131.53        111.38         7.84 o                         
  10   7   5        304.50        313.50        14.24 o                         
  11   7   5        335.29        377.45        19.92 o                         
  12   7   5        170.37        200.11        15.03 o                         
  13   7   5         40.18         36.36         9.72 o                         
  14   7   5        118.20        118.01        17.19 o                         
 -13   8   5          0.52          2.21         7.75 o                         
 -12   8   5         24.18         21.64         7.34 o                         
 -11   8   5          0.47         -8.70         8.70 o                         
 -10   8   5         85.30         79.49        10.24 o                         
  -9   8   5         31.25         37.24         7.92 o                         
  -8   8   5         19.21         24.95         6.32 o                         
  -7   8   5          0.92          4.29         4.54 o                         
  -6   8   5         97.13        106.28         8.42 o                         
  -5   8   5          1.10          1.20         3.77 o                         
  -4   8   5          5.43          4.81         4.53 o                         
  -3   8   5         56.43         42.93         6.50 o                         
  -2   8   5         27.12         29.22         5.45 o                         
  -1   8   5        453.22        472.30        17.18 o                         
   0   8   5          0.35          2.24         5.12 o                         
   1   8   5        496.78        448.17        18.77 o                         
   2   8   5          2.91          6.65         5.94 o                         
   3   8   5          7.69          5.67         3.59 o                         
   4   8   5          0.27         -8.88         9.90 o                         
   5   8   5        270.87        263.93        26.58 o                         
   6   8   5         35.92         36.73        13.17 o                         
   7   8   5        107.51         98.63        18.30 o                         
   8   8   5        160.06        139.03        14.74 o                         
   9   8   5         11.69          5.59         9.07 o                         
  10   8   5        124.35        119.27        11.06 o                         
  11   8   5         34.43         29.38         7.83 o                         
  12   8   5          2.14          9.11         8.18 o                         
 -11   9   5         58.99         59.49        10.83 o                         
 -10   9   5         41.30         42.30        11.18 o                         
  -9   9   5         49.72         65.38        13.71 o                         
  -8   9   5         44.32         38.55         8.93 o                         
  -7   9   5        338.17        337.68        19.30 o                         
  -6   9   5         22.28         20.11         8.59 o                         
  -5   9   5         59.11         51.21         8.55 o                         
  -4   9   5        326.19        315.65        13.73 o                         
  -3   9   5        501.08        485.31        16.44 o                         
  -2   9   5          0.98          0.46         4.42 o                         
  -1   9   5         74.07         85.78         6.66 o                         
   0   9   5         22.84         23.23         4.57 o                         
   1   9   5         87.39         96.08         6.58 o                         
   2   9   5        104.18         76.86         7.97 o                         
   3   9   5          2.23          3.23         3.22 o                         
   4   9   5        119.15        114.95        10.11 o                         
   5   9   5        308.75        307.94        30.31 o                         
   6   9   5          6.17          3.36        10.58 o                         
   7   9   5        211.87        239.78        27.30 o                         
   8   9   5        118.55        151.59        22.03 o                         
   9   9   5        126.50        133.19        14.83 o                         
  10   9   5          0.76          0.23         7.20 o                         
  -9  10   5          1.85        -10.11        10.11 o                         
  -8  10   5         20.03         46.81        13.13 o                         
  -7  10   5         11.64          4.17         9.49 o                         
  -6  10   5          1.46         10.67         8.66 o                         
  -5  10   5          4.17         12.35         8.86 o                         
  -4  10   5          1.91         -6.50         8.44 o                         
  -3  10   5          0.02         -0.42         8.97 o                         
  -2  10   5          2.85          4.29         7.13 o                         
  -1  10   5         34.73         27.80         8.72 o                         
   0  10   5         43.89         35.13         7.93 o                         
   1  10   5         24.60         15.46         6.35 o                         
   2  10   5        168.39        139.34        13.93 o                         
   3  10   5         14.99         11.43         8.26 o                         
   4  10   5          0.49         -3.53         9.21 o                         
   5  10   5         66.58         72.37        18.82 o                         
   6  10   5         71.09         49.47        20.13 o                         
   7  10   5         56.61         59.86        16.99 o                         
   8  10   5         72.50         70.38        18.07 o                         
  -4  11   5         24.56         22.74        10.03 o                         
  -3  11   5         34.93         26.44         9.27 o                         
  -2  11   5          9.95         -5.90         8.64 o                         
  -1  11   5         27.31          0.75        12.61 o                         
   0  11   5         68.52         76.30        14.82 o                         
   1  11   5         48.76         48.09        11.89 o                         
   2  11   5          1.71         -3.26        10.19 o                         
   3  11   5         36.25         -1.46         9.86 o                         
 -18   0   6          4.12         12.08        18.55 o                         
 -17   0   6         32.11         14.00        20.58 o                         
 -16   0   6        159.24        226.51        36.19 o                         
 -15   0   6          0.35         70.09        22.73 o                         
 -14   0   6         80.12         82.15        14.24 o                         
 -13   0   6        263.20        236.86        18.67 o                         
 -12   0   6         65.05         85.21        12.25 o                         
 -11   0   6         17.44         36.50         9.98 o                         
 -10   0   6         18.19         22.28         8.17 o                         
  -9   0   6        492.10        542.08        22.99 o                         
  -8   0   6        464.81        494.47        19.33 o                         
  -7   0   6        181.63        185.20        12.18 o                         
  -6   0   6       1758.48       1925.78        52.35 o                         
  -5   0   6       2716.33       2803.48        60.84 o                         
  -4   0   6        145.78        123.95        10.84 o                         
  -3   0   6        250.41        254.42        15.52 o                         
  -2   0   6       2708.33       2600.92        47.34 o                         
  -1   0   6        871.42        802.43        26.34 o                         
   0   0   6        338.11        555.28        27.47 o                         
   1   0   6        641.08        615.78        39.91 o                         
   2   0   6       2073.82       1962.03        70.94 o                         
   3   0   6       3084.79       3073.39        90.68 o                         
   4   0   6          5.24          1.72         8.50 o                         
   5   0   6       2398.47       2388.62        49.95 o                         
   6   0   6       1323.22       1441.02        39.48 o                         
   7   0   6          6.44         16.07         9.24 o                         
   8   0   6        217.67        195.50        29.44 o                         
   9   0   6       2079.11       2248.91        59.70 o                         
  10   0   6        830.52        849.29        40.13 o                         
  11   0   6        155.48        186.80        32.60 o                         
  12   0   6        104.79        177.18        33.29 o                         
  13   0   6       1557.44       1781.98        98.44 o                         
  14   0   6        836.99        846.47        71.22 o                         
  15   0   6         21.20         54.72        25.10 o                         
  16   0   6        381.47        482.77        57.66 o                         
  17   0   6        717.49        873.25        79.36 o                         
 -18   1   6         25.99          3.14        12.31 o                         
 -17   1   6          3.33         16.55         7.80 o                         
 -16   1   6          2.58          4.81         7.49 o                         
 -15   1   6          0.33          6.00         5.18 o                         
 -14   1   6          7.48         11.65         5.30 o                         
 -13   1   6          8.30         -2.51         5.00 o                         
 -12   1   6         10.62         11.45         5.03 o                         
 -11   1   6         34.62         29.00         6.14 o                         
 -10   1   6        217.94        216.23        12.65 o                         
  -9   1   6         57.86         55.81         6.16 o                         
  -8   1   6       1539.03       1540.71        26.07 o                         
  -7   1   6        349.27        346.15        13.17 o                         
  -6   1   6       1042.03       1092.66        22.76 o                         
  -5   1   6         53.90         56.25         5.70 o                         
  -4   1   6        573.47        551.96        14.62 o                         
  -3   1   6       1033.36       1057.52        21.49 o                         
  -2   1   6         52.64         52.21         5.08 o                         
  -1   1   6          3.97          1.45         3.56 o                         
   0   1   6        333.67        326.16        14.43 o                         
   1   1   6        522.69        513.73        27.19 o                         
   2   1   6        728.33        779.80        31.49 o                         
   3   1   6       1267.68       1258.04        29.32 o                         
   4   1   6       1098.49       1056.45        35.98 o                         
   5   1   6        440.46        437.33        13.50 o                         
   6   1   6          0.97         -3.60         3.60 o                         
   7   1   6          5.92         -0.35         4.85 o                         
   8   1   6         62.88         53.63         8.33 o                         
   9   1   6        129.98        139.16        17.11 o                         
  10   1   6        238.41        262.52        19.21 o                         
  11   1   6        280.49        301.08        28.05 o                         
  12   1   6        164.96        195.03        23.98 o                         
  13   1   6          9.80         11.01        11.41 o                         
  14   1   6         24.61         28.18        15.59 o                         
  15   1   6        159.17        166.96        34.23 o                         
  16   1   6         15.26          5.55         9.18 o                         
  17   1   6          6.25         15.16        18.20 o                         
 -18   2   6         13.66          3.27        12.13 o                         
 -17   2   6         31.49         42.36        10.00 o                         
 -16   2   6          0.74         15.52         7.49 o                         
 -15   2   6         33.59         41.41         9.21 o                         
 -14   2   6          3.08          8.97         4.87 o                         
 -13   2   6        173.62        172.34        14.76 o                         
 -12   2   6          2.24          0.75         4.30 o                         
 -11   2   6        105.43         96.85         9.08 o                         
 -10   2   6         76.29         72.49         7.09 o                         
  -9   2   6        954.79        985.39        24.67 o                         
  -8   2   6       1086.49       1132.67        25.87 o                         
  -7   2   6        546.63        586.84        16.12 o                         
  -6   2   6       3281.16       3551.60        44.88 o                         
  -5   2   6       1066.96       1122.06        22.72 o                         
  -4   2   6        233.86        247.53        10.58 o                         
  -3   2   6        231.11        236.86        10.18 o                         
  -2   2   6       1530.80       1489.54        24.66 o                         
  -1   2   6        910.04        944.93        19.68 o                         
   0   2   6         30.33         27.38         5.08 o                         
   1   2   6       2777.59       2815.32        58.32 o                         
   2   2   6       1008.61        990.33        44.35 o                         
   3   2   6         34.82         31.28         6.57 o                         
   4   2   6         45.45         35.58         5.97 o                         
   5   2   6       1064.41       1070.72        21.86 o                         
   6   2   6       1568.42       1537.89        23.85 o                         
   7   2   6        131.23        112.41         7.98 o                         
   8   2   6        314.89        330.04        14.47 o                         
   9   2   6        137.59        140.54        10.22 o                         
  10   2   6       1457.41       1582.05        39.33 o                         
  11   2   6       2150.79       2240.44        72.58 o                         
  12   2   6          5.52          9.29         7.95 o                         
  13   2   6        340.29        322.95        33.68 o                         
  14   2   6        251.72        242.19        23.83 o                         
  15   2   6          0.07          6.61         8.81 o                         
  16   2   6        142.63        135.59        34.18 o                         
  17   2   6        314.98        381.61        53.95 o                         
 -17   3   6          0.88          1.05        10.26 o                         
 -16   3   6          0.87          4.10         6.71 o                         
 -15   3   6        106.23        106.41        11.91 o                         
 -14   3   6         27.80         31.22         6.30 o                         
 -13   3   6          8.99         19.57         5.35 o                         
 -12   3   6         49.03         34.04         6.75 o                         
 -11   3   6        463.00        451.29        28.22 o                         
 -10   3   6        266.76        271.59        13.64 o                         
  -9   3   6          3.64         77.65         9.52 o                         
  -8   3   6        275.42        257.69        11.62 o                         
  -7   3   6        211.51        225.24        10.17 o                         
  -6   3   6         91.01        202.36        11.63 o                         
  -5   3   6        137.71        146.51         8.44 o                         
  -4   3   6        425.72        389.40        12.98 o                         
  -3   3   6        642.89        641.20        16.21 o                         
  -2   3   6         44.41         35.73         4.19 o                         
  -1   3   6        466.20        503.38        14.10 o                         
   0   3   6       1649.35       1666.85        29.44 o                         
   1   3   6        516.30        517.34        16.70 o                         
   2   3   6         13.54         10.77         4.08 o                         
   3   3   6        715.76        662.83        17.94 o                         
   4   3   6       2642.91       2687.20        39.29 o                         
   5   3   6        636.30        615.84        19.65 o                         
   6   3   6        555.59        513.64        14.50 o                         
   7   3   6        621.59        616.57        16.21 o                         
   8   3   6       1320.14       1327.72        27.14 o                         
   9   3   6        476.85        453.92        21.20 o                         
  10   3   6       1002.70       1069.04        32.16 o                         
  11   3   6        969.48        975.48        37.03 o                         
  12   3   6         22.66         29.07        10.02 o                         
  13   3   6        141.87        119.28        15.46 o                         
  14   3   6        226.88        260.45        28.53 o                         
  15   3   6        453.90        464.22        40.74 o                         
  16   3   6        105.01        123.39        34.74 o                         
 -17   4   6          0.15        -11.77        11.77 o                         
 -16   4   6          8.17          4.23         8.37 o                         
 -15   4   6          1.76          3.28         6.90 o                         
 -14   4   6         46.95         49.22         8.08 o                         
 -13   4   6         82.25         74.67         7.01 o                         
 -12   4   6        117.16        117.37        10.19 o                         
 -11   4   6        129.83        115.92        13.06 o                         
 -10   4   6          0.47         -3.68         4.85 o                         
  -9   4   6        129.49        111.88         9.03 o                         
  -8   4   6         23.66         10.38         5.15 o                         
  -7   4   6        141.42        112.40         8.49 o                         
  -6   4   6        124.52        100.71         8.53 o                         
  -5   4   6         13.27         22.61         4.04 o                         
  -4   4   6         20.87         12.37         4.25 o                         
  -3   4   6        684.22        707.53        14.98 o                         
  -2   4   6        261.82        292.07         9.66 o                         
  -1   4   6        689.65        736.92        14.34 o                         
   0   4   6          3.72          4.85         4.05 o                         
   1   4   6        940.61        994.04        22.75 o                         
   2   4   6         13.54         15.26         3.70 o                         
   3   4   6         19.21          7.73         3.70 o                         
   4   4   6        308.07        294.76        12.46 o                         
   5   4   6        178.79        166.28        11.48 o                         
   6   4   6         34.54         25.28         4.13 o                         
   7   4   6        146.97        143.71         7.71 o                         
   8   4   6          0.25         -2.93         5.35 o                         
   9   4   6          6.44          0.28         5.39 o                         
  10   4   6          7.10          1.90         5.75 o                         
  11   4   6         17.64         16.43         6.44 o                         
  12   4   6        221.64        187.94        15.02 o                         
  13   4   6         48.00         36.66        10.83 o                         
  14   4   6        122.74        104.62        14.49 o                         
  15   4   6         97.51         63.86        12.38 o                         
  16   4   6         14.31         13.69        14.14 o                         
 -16   5   6         33.75         31.90         8.70 o                         
 -15   5   6         46.23         45.16         9.58 o                         
 -14   5   6         20.53         33.87         9.46 o                         
 -13   5   6         32.84         25.82         8.82 o                         
 -12   5   6        103.17        112.70        10.60 o                         
 -11   5   6        360.69        365.65        16.78 o                         
 -10   5   6         99.77        103.48         8.43 o                         
  -9   5   6         73.76         71.99         7.78 o                         
  -8   5   6        413.75        414.46        18.68 o                         
  -7   5   6        227.38        263.41        17.08 o                         
  -6   5   6         34.98         38.54         8.54 o                         
  -5   5   6        382.59        362.62        18.78 o                         
  -4   5   6        748.57        705.31        18.34 o                         
  -3   5   6       1195.95       1209.82        22.66 o                         
  -2   5   6        339.02        330.76         9.91 o                         
  -1   5   6        978.81        993.00        17.94 o                         
   0   5   6        507.39        466.36        11.71 o                         
   1   5   6        610.80        586.39        16.37 o                         
   2   5   6        125.38        124.27         7.37 o                         
   3   5   6       1586.68       1669.36        38.70 o                         
   4   5   6        565.93        556.98        19.05 o                         
   5   5   6        171.58        154.02        10.81 o                         
   6   5   6         28.05         24.73         3.54 o                         
   7   5   6        819.79        876.77        21.73 o                         
   8   5   6        901.20        887.90        24.07 o                         
   9   5   6        263.54        249.34        13.40 o                         
  10   5   6        245.92        277.58        14.48 o                         
  11   5   6        784.55        821.87        29.78 o                         
  12   5   6        560.71        611.13        38.35 o                         
  13   5   6          3.23          2.67        11.61 o                         
  14   5   6        173.53        136.92        19.79 o                         
  15   5   6        138.13        129.60        16.72 o                         
 -15   6   6         28.71         23.63         8.04 o                         
 -14   6   6         66.33         61.18        11.76 o                         
 -13   6   6        101.96        122.35        13.05 o                         
 -12   6   6          2.55          2.55        10.74 o                         
 -11   6   6          0.06         -6.90         6.90 o                         
 -10   6   6          5.90          9.04         6.29 o                         
  -9   6   6          6.31          6.26         5.51 o                         
  -8   6   6         17.38         14.66         6.44 o                         
  -7   6   6          2.85          3.48         5.89 o                         
  -6   6   6         66.08         72.31         8.64 o                         
  -5   6   6         20.45          9.38         5.13 o                         
  -4   6   6         17.69         16.38         8.43 o                         
  -3   6   6         34.60        112.96        12.14 o                         
  -2   6   6        116.15        101.09         8.74 o                         
  -1   6   6        439.65        399.04        13.34 o                         
   0   6   6          4.97         47.33         5.75 o                         
   1   6   6        446.55        428.94        17.24 o                         
   2   6   6         61.92         57.59        10.26 o                         
   3   6   6        867.36        836.22        46.17 o                         
   4   6   6        470.07        491.72        17.16 o                         
   5   6   6        461.81        484.34        19.13 o                         
   6   6   6        214.93        229.01        14.45 o                         
   7   6   6         23.66         24.91         6.41 o                         
   8   6   6        425.67        410.44        16.93 o                         
   9   6   6        224.35        265.38        13.36 o                         
  10   6   6         29.80         26.08         7.03 o                         
  11   6   6         46.62         44.76         8.83 o                         
  12   6   6        234.08        291.96        18.89 o                         
  13   6   6         99.25        128.97        16.53 o                         
  14   6   6          8.27         19.23        10.81 o                         
 -14   7   6          0.73         -1.43        14.44 o                         
 -13   7   6         52.58         23.32         9.94 o                         
 -12   7   6          8.82         -0.37        10.36 o                         
 -11   7   6         57.62         53.64         9.45 o                         
 -10   7   6         15.58         26.43         7.20 o                         
  -9   7   6         78.84         68.76         8.75 o                         
  -8   7   6          7.62          9.44         5.43 o                         
  -7   7   6          1.81         12.19         5.50 o                         
  -6   7   6        113.38        114.12        10.28 o                         
  -5   7   6         37.94         28.98         6.23 o                         
  -4   7   6        268.66        233.25        10.61 o                         
  -3   7   6        190.03        211.51        12.60 o                         
  -2   7   6         22.48         17.76         7.13 o                         
  -1   7   6        196.66        228.18        13.61 o                         
   0   7   6        129.76        159.86        11.01 o                         
   1   7   6        190.35        176.13        11.15 o                         
   2   7   6        260.17        258.21        17.19 o                         
   3   7   6        120.34        100.54        17.35 o                         
   4   7   6        540.10        521.96        36.00 o                         
   5   7   6         58.54         49.79        13.94 o                         
   6   7   6         11.38          4.37         2.10 o                         
   7   7   6        304.50        267.06        19.07 o                         
   8   7   6        554.19        539.02        19.98 o                         
   9   7   6          3.72         -0.03         5.98 o                         
  10   7   6        122.50        103.83        10.92 o                         
  11   7   6        122.90        128.52        12.27 o                         
  12   7   6        137.46        144.90        13.33 o                         
  13   7   6         87.26         87.33        13.11 o                         
 -12   8   6         36.46         20.20        11.43 o                         
 -11   8   6          0.03         -6.04         8.74 o                         
 -10   8   6         29.94         26.08         9.93 o                         
  -9   8   6         55.11         54.14        10.02 o                         
  -8   8   6          7.50         21.24         8.57 o                         
  -7   8   6         24.40         21.62         8.25 o                         
  -6   8   6         44.70         39.56         9.13 o                         
  -5   8   6        152.55        166.63        14.31 o                         
  -4   8   6        108.99        107.27        12.37 o                         
  -3   8   6         98.23         99.16        23.80 o                         
  -2   8   6         98.97         99.35        10.42 o                         
  -1   8   6         73.70         53.08        10.80 o                         
   0   8   6         24.41         16.65         8.37 o                         
   1   8   6        134.46        145.94        11.90 o                         
   2   8   6        305.49        299.84        15.98 o                         
   3   8   6         89.29         84.16         7.78 o                         
   4   8   6         40.27         23.46        18.80 o                         
   5   8   6        172.03        230.15        26.33 o                         
   6   8   6        219.58        225.58        26.62 o                         
   7   8   6         76.76         60.09        16.40 o                         
   8   8   6        158.23        191.89        25.44 o                         
   9   8   6        316.04        361.23        20.31 o                         
  10   8   6        130.74        126.27        12.79 o                         
  11   8   6          9.43          9.92         7.70 o                         
 -10   9   6         17.70          7.39         8.29 o                         
  -9   9   6          3.25          6.14         9.86 o                         
  -8   9   6          6.19         13.12         8.22 o                         
  -7   9   6          1.68          8.59         8.12 o                         
  -6   9   6          9.40         12.24         7.28 o                         
  -5   9   6         40.03         23.23         7.92 o                         
  -4   9   6         18.47         20.78         7.92 o                         
  -3   9   6         40.06         46.26         9.04 o                         
  -2   9   6        203.17        185.88        19.73 o                         
  -1   9   6        101.63         67.04        11.77 o                         
   0   9   6         36.18         30.73        10.06 o                         
   1   9   6         79.06         76.04         9.46 o                         
   2   9   6         26.03         14.79         5.98 o                         
   3   9   6          0.02          4.16        13.25 o                         
   4   9   6          0.35          9.14        15.90 o                         
   5   9   6          0.22         -3.35        12.66 o                         
   6   9   6          4.33         15.21        13.92 o                         
   7   9   6          3.36        -12.10        14.01 o                         
   8   9   6          3.56          9.44        13.13 o                         
   9   9   6          2.14          6.97         9.98 o                         
  -6  10   6        116.55        125.38        18.12 o                         
  -5  10   6         12.83         20.65        17.65 o                         
  -4  10   6         24.18         24.16        15.75 o                         
  -3  10   6         17.62          2.35        10.01 o                         
  -2  10   6         58.93         73.47        12.21 o                         
  -1  10   6        272.29        262.01        19.54 o                         
   0  10   6          0.02          5.60         8.25 o                         
   1  10   6        154.85        188.85        19.61 o                         
   2  10   6        247.82        261.07        22.20 o                         
   3  10   6         86.89         96.00        15.16 o                         
   4  10   6         11.04         -0.57         9.88 o                         
   5  10   6         34.91         24.54        10.79 o                         
 -17   1   7          0.08         28.45        14.20 o                         
 -16   1   7         52.50         45.92        19.26 o                         
 -15   1   7         19.77         43.01        20.78 o                         
 -14   1   7         20.02         12.75         8.10 o                         
 -13   1   7         15.96         25.68         6.99 o                         
 -12   1   7        172.93        190.78        13.06 o                         
 -11   1   7        549.99        570.93        21.53 o                         
 -10   1   7        238.14        245.37        14.80 o                         
  -9   1   7        602.73        566.16        20.75 o                         
  -8   1   7        361.23        339.51        17.25 o                         
  -7   1   7        112.16        125.38        10.77 o                         
  -6   1   7        164.32        176.01        11.29 o                         
  -5   1   7        387.32        380.42        13.55 o                         
  -4   1   7        699.91        707.44        19.51 o                         
  -3   1   7        267.10        260.88        11.72 o                         
  -2   1   7         61.66         44.09         4.84 o                         
  -1   1   7        288.33        285.67        10.67 o                         
   0   1   7        691.30        759.14        19.75 o                         
   1   1   7        987.17       1067.32        28.86 o                         
   2   1   7        196.33        160.86         9.71 o                         
   3   1   7       1873.29       1924.37        32.53 o                         
   4   1   7       1293.58       1329.89        30.07 o                         
   5   1   7        593.10        578.57        20.32 o                         
   6   1   7         98.76         80.48         6.95 o                         
   7   1   7       1561.62       1562.43        31.13 o                         
   8   1   7       1399.05       1410.99        30.49 o                         
   9   1   7        279.17        276.60        14.87 o                         
  10   1   7        514.57        588.60        23.71 o                         
  11   1   7        977.61       1066.90        53.36 o                         
  12   1   7         42.51         38.39        14.84 o                         
  13   1   7        128.83        152.91        23.82 o                         
  14   1   7        488.49        567.75        43.37 o                         
  15   1   7        473.39        486.62        66.01 o                         
  16   1   7         22.58          8.94        15.36 o                         
 -17   2   7          0.38         -0.81        11.32 o                         
 -16   2   7         44.70         58.52        10.42 o                         
 -15   2   7          1.31         -8.38         9.15 o                         
 -14   2   7          3.93          7.33         9.65 o                         
 -13   2   7         18.21          8.66         5.85 o                         
 -12   2   7         29.38         28.63         8.28 o                         
 -11   2   7        387.20        353.07        20.81 o                         
 -10   2   7         69.42         65.79         9.15 o                         
  -9   2   7         75.24         96.48        15.13 o                         
  -8   2   7        453.29        472.52        23.16 o                         
  -7   2   7          0.89          1.79         5.44 o                         
  -6   2   7        748.54        724.97        23.56 o                         
  -5   2   7        483.52        492.81        16.34 o                         
  -4   2   7          3.99          3.20         3.79 o                         
  -3   2   7        315.03        270.16        10.41 o                         
  -2   2   7        370.04        338.20        11.53 o                         
  -1   2   7        252.04        222.31         8.41 o                         
   0   2   7        399.99        436.32        15.41 o                         
   1   2   7        828.02        883.59        23.92 o                         
   2   2   7        310.24        298.13        14.36 o                         
   3   2   7         38.76         43.16         6.54 o                         
   4   2   7        102.07         83.13         8.22 o                         
   5   2   7        235.55        236.47        14.65 o                         
   6   2   7       1183.61       1155.16        28.85 o                         
   7   2   7         73.97         57.22         7.40 o                         
   8   2   7       1849.25       1871.52        38.92 o                         
   9   2   7        268.16        294.19        18.91 o                         
  10   2   7          3.19          4.96         8.95 o                         
  11   2   7         24.28          5.62        19.14 o                         
  12   2   7        249.05        234.51        32.66 o                         
  13   2   7        325.89        341.37        31.44 o                         
  14   2   7         54.65         67.91        12.89 o                         
  15   2   7         30.06         21.08         9.85 o                         
  16   2   7        127.17        130.47        25.26 o                         
 -16   3   7          3.36         17.95         8.59 o                         
 -15   3   7         28.42         57.77        11.69 o                         
 -14   3   7          6.21         23.34         9.50 o                         
 -13   3   7          0.33         -3.04         6.33 o                         
 -12   3   7         18.50         11.99         6.27 o                         
 -11   3   7         30.22         26.06         9.97 o                         
 -10   3   7          0.50         -5.02         8.36 o                         
  -9   3   7         16.61         23.58         8.89 o                         
  -8   3   7        238.78        273.27        14.82 o                         
  -7   3   7         33.06         34.48         6.64 o                         
  -6   3   7        268.01        250.43        13.80 o                         
  -5   3   7         20.38         17.44         4.89 o                         
  -4   3   7        194.81        222.73        10.92 o                         
  -3   3   7        180.70        179.91         9.77 o                         
  -2   3   7         30.99         20.10         4.38 o                         
  -1   3   7        115.08        101.68         5.99 o                         
   0   3   7        289.73        315.48        12.13 o                         
   1   3   7         15.69         13.01         5.83 o                         
   2   3   7         33.10         29.63        10.02 o                         
   3   3   7        212.34        222.50        18.84 o                         
   4   3   7        609.00        599.49        30.97 o                         
   5   3   7         24.48         32.29         7.59 o                         
   6   3   7          4.19         -3.05         5.40 o                         
   7   3   7        470.60        462.00        15.97 o                         
   8   3   7        621.30        637.66        17.82 o                         
   9   3   7         48.97         53.35         7.49 o                         
  10   3   7        279.36        294.66        17.18 o                         
  11   3   7        574.09        544.94        25.48 o                         
  12   3   7        163.52        146.99        17.46 o                         
  13   3   7          4.54         12.75        10.35 o                         
  14   3   7         72.59         79.57        17.30 o                         
  15   3   7         90.99         73.37        14.65 o                         
 -16   4   7         19.23         39.23        10.98 o                         
 -15   4   7          5.24         25.84        10.09 o                         
 -14   4   7         94.68        113.90        18.56 o                         
 -13   4   7        129.33        130.80        17.89 o                         
 -12   4   7         71.04         59.55        13.34 o                         
 -11   4   7          0.57        -10.58        10.58 o                         
 -10   4   7         88.42        106.02        34.86 o                         
  -9   4   7        149.60        156.64        12.66 o                         
  -8   4   7         22.62         18.78         6.43 o                         
  -7   4   7        119.27        103.47        10.03 o                         
  -6   4   7        802.77        756.96        21.45 o                         
  -5   4   7       1038.92       1045.27        27.62 o                         
  -4   4   7          7.46          3.75         5.44 o                         
  -3   4   7        237.41        255.07        10.57 o                         
  -2   4   7        450.83        455.46        12.85 o                         
  -1   4   7        238.27        215.40         9.83 o                         
   0   4   7          1.04         -5.12         5.12 o                         
   1   4   7        576.27        542.68        20.33 o                         
   2   4   7       2008.10       2053.65        45.02 o                         
   3   4   7        491.20        460.73        22.02 o                         
   4   4   7          4.93         -5.16         6.68 o                         
   5   4   7        716.78        749.94        31.98 o                         
   6   4   7        553.39        541.39        20.59 o                         
   7   4   7         11.38          3.57         4.58 o                         
   8   4   7        199.65        192.14         9.80 o                         
   9   4   7        993.76       1076.65        27.58 o                         
  10   4   7        293.19        318.87        17.85 o                         
  11   4   7         20.65         24.35         8.02 o                         
  12   4   7         56.18         55.85        17.17 o                         
  13   4   7        359.43        381.48        26.74 o                         
  14   4   7         91.03        103.71        16.77 o                         
  15   4   7         36.08         47.62        16.34 o                         
 -15   5   7         11.28         35.52         9.41 o                         
 -14   5   7          0.06         -0.57         8.60 o                         
 -13   5   7          1.74          9.39         9.81 o                         
 -12   5   7          3.22         10.25        10.17 o                         
 -11   5   7          2.28        -10.83        10.83 o                         
 -10   5   7         25.62         23.33         8.50 o                         
  -9   5   7          4.92         20.12         8.42 o                         
  -8   5   7          5.60          9.14         7.08 o                         
  -7   5   7          3.31         -0.61         6.55 o                         
  -6   5   7         37.18         40.36         6.25 o                         
  -5   5   7          4.29          3.65         4.56 o                         
  -4   5   7          1.67          3.50         6.68 o                         
  -3   5   7         51.59         57.65         5.34 o                         
  -2   5   7          8.78          1.22         3.66 o                         
  -1   5   7        195.56        165.00         9.16 o                         
   0   5   7         56.70         46.88         5.36 o                         
   1   5   7         67.76         67.85         6.39 o                         
   2   5   7        934.05        970.00        49.73 o                         
   3   5   7        485.75        530.19        22.38 o                         
   4   5   7         24.02         11.55         5.62 o                         
   5   5   7          0.16         -4.41         6.31 o                         
   6   5   7          7.52          7.16         4.53 o                         
   7   5   7        125.15         96.32        12.62 o                         
   8   5   7         25.31         12.75         6.09 o                         
   9   5   7         41.33         42.45         6.95 o                         
  10   5   7          6.40          8.31         6.88 o                         
  11   5   7          9.16         12.68         7.33 o                         
  12   5   7         24.12         26.77         8.39 o                         
  13   5   7         15.96          1.40        10.55 o                         
  14   5   7         33.54         25.76        11.89 o                         
 -14   6   7          5.38         14.67         9.90 o                         
 -13   6   7        123.12        140.03        25.08 o                         
 -12   6   7          0.69         -1.74        11.02 o                         
 -11   6   7          2.80         -8.52        12.28 o                         
 -10   6   7          2.16          9.89        10.52 o                         
  -9   6   7        172.93        202.83        17.67 o                         
  -8   6   7         22.29         16.42        10.42 o                         
  -7   6   7         70.17         80.35        11.15 o                         
  -6   6   7        125.01        139.67        13.19 o                         
  -5   6   7         19.43         22.99         6.00 o                         
  -4   6   7         31.74         28.48         8.15 o                         
  -3   6   7        132.58        162.45        11.71 o                         
  -2   6   7        538.85        548.15        22.71 o                         
  -1   6   7        423.64        431.39        14.14 o                         
   0   6   7         35.37         20.01         4.26 o                         
   1   6   7       1133.96       1197.19        25.68 o                         
   2   6   7        364.13        409.23        20.84 o                         
   3   6   7         51.24         39.70         5.42 o                         
   4   6   7          7.48          9.96         4.97 o                         
   5   6   7        488.88        537.50        22.22 o                         
   6   6   7        661.66        729.37        26.98 o                         
   7   6   7         48.40         67.09        10.13 o                         
   8   6   7        110.39        111.90         9.90 o                         
   9   6   7        191.62        214.50        13.87 o                         
  10   6   7        218.44        210.31        13.27 o                         
  11   6   7          0.09         -1.12         7.73 o                         
  12   6   7        101.05        101.87        12.01 o                         
  13   6   7        353.20        345.88        23.59 o                         
 -12   7   7          6.40          3.20         9.78 o                         
 -11   7   7        141.01         89.93        17.47 o                         
 -10   7   7         11.79         22.15         9.88 o                         
  -9   7   7         13.93          5.03        10.69 o                         
  -8   7   7         64.21         55.46        14.98 o                         
  -7   7   7         70.59        108.24        23.65 o                         
  -6   7   7          5.32         -2.91        11.38 o                         
  -5   7   7        108.25         84.93         9.69 o                         
  -4   7   7        264.46        262.02        14.11 o                         
  -3   7   7        146.87        142.64        17.49 o                         
  -2   7   7         55.20         47.46        11.35 o                         
  -1   7   7         15.42         15.14         7.21 o                         
   0   7   7        324.00        418.06        31.91 o                         
   1   7   7        186.54        189.68        14.18 o                         
   2   7   7         49.53         36.10         7.84 o                         
   3   7   7        205.33        199.91        24.91 o                         
   4   7   7        138.92        123.53        20.50 o                         
   5   7   7        363.32        415.73        34.43 o                         
   6   7   7         58.81         76.13        16.49 o                         
   7   7   7         56.26         69.33        24.73 o                         
   8   7   7        186.20        177.80        18.79 o                         
   9   7   7          0.07         -8.96        11.40 o                         
  10   7   7         45.92         39.80         9.99 o                         
  11   7   7        114.77        134.74        14.82 o                         
 -10   8   7         14.73          6.57         9.39 o                         
  -9   8   7          7.10         16.33         9.11 o                         
  -8   8   7          5.65          9.94         9.23 o                         
  -7   8   7         47.20         49.34        11.69 o                         
  -6   8   7         66.40         80.46        19.27 o                         
  -5   8   7          4.11         -0.69        11.80 o                         
  -4   8   7          0.43         -6.42        18.04 o                         
  -3   8   7         58.21         36.32        12.13 o                         
  -2   8   7          2.96          1.29        11.38 o                         
  -1   8   7        137.09        144.38        16.46 o                         
   0   8   7          1.53          0.13         8.30 o                         
   1   8   7         13.80         14.17         7.35 o                         
   2   8   7          6.82          7.46         7.83 o                         
   3   8   7        119.02         92.54        10.58 o                         
   4   8   7         24.44         20.37        21.98 o                         
   5   8   7         37.28         30.96        14.31 o                         
   6   8   7          1.74          0.25        13.60 o                         
   7   8   7         31.99         -9.80        12.60 o                         
   8   8   7          7.42          6.31        12.89 o                         
   9   8   7          1.26        -11.55        11.55 o                         
  -8   9   7         22.52         33.30        10.91 o                         
  -7   9   7         16.40         12.80         8.85 o                         
  -6   9   7         14.62         20.45         9.04 o                         
  -5   9   7          1.10         -3.51        10.80 o                         
  -4   9   7        182.31        157.49        21.39 o                         
  -3   9   7        122.59        113.22        30.83 o                         
  -2   9   7         40.74         51.45        13.39 o                         
  -1   9   7        214.86        248.00        22.36 o                         
   0   9   7        197.87        199.38        20.19 o                         
   1   9   7         20.40         19.30        10.34 o                         
   2   9   7         67.25         68.46        12.58 o                         
   3   9   7        136.65        113.53        17.84 o                         
   4   9   7         93.77         92.02        15.59 o                         
   5   9   7          2.24          8.49        14.22 o                         
   6   9   7         69.00         94.71        19.77 o                         
  -1  10   7          7.54         24.70        13.17 o                         
   0  10   7         38.37         40.73        13.62 o                         
 -16   0   8         10.13         35.86        16.76 o                         
 -15   0   8          3.04         12.98        16.95 o                         
 -14   0   8         65.71         63.13        21.44 o                         
 -13   0   8         50.10         35.34        18.40 o                         
 -12   0   8         20.33         37.83        19.21 o                         
 -11   0   8        137.58        142.74        27.30 o                         
 -10   0   8        443.01        477.12        43.83 o                         
  -9   0   8         73.84         45.63        16.00 o                         
  -8   0   8         66.70        194.31        30.87 o                         
  -7   0   8        239.26        263.13        33.48 o                         
  -6   0   8        932.16       1101.67        45.40 o                         
  -5   0   8        111.56        122.05        15.81 o                         
  -4   0   8        193.79        202.92        16.27 o                         
  -3   0   8        141.24        129.46        13.43 o                         
  -2   0   8       2503.12       2515.94        54.47 o                         
  -1   0   8          7.71         14.93         8.69 o                         
   0   0   8       1126.58       1214.51        38.40 o                         
   1   0   8       1317.06       1272.80        48.91 o                         
   2   0   8        836.52        824.41        39.55 o                         
   3   0   8        437.84        473.87        30.48 o                         
   4   0   8        443.29        452.17        30.42 o                         
   5   0   8       1509.07       1443.27        42.21 o                         
   6   0   8         54.18         48.36         9.70 o                         
   7   0   8         30.25         25.53         8.92 o                         
   8   0   8        360.80        409.26        21.25 o                         
   9   0   8       1734.08       1792.08        50.32 o                         
  10   0   8        190.74        195.58        24.32 o                         
  11   0   8          4.77         22.15        26.41 o                         
  12   0   8        247.79        373.91        49.58 o                         
  13   0   8        348.88        389.45        51.30 o                         
  14   0   8         14.39         31.46        24.81 o                         
 -16   1   8          0.32         -1.54         9.75 o                         
 -15   1   8          4.68          2.46        10.55 o                         
 -14   1   8          8.20         12.82        15.43 o                         
 -13   1   8          5.76         22.74        12.13 o                         
 -12   1   8          1.48         -5.15         9.35 o                         
 -11   1   8         11.03          3.98         8.88 o                         
 -10   1   8        159.85        148.32        25.17 o                         
  -9   1   8         26.68         29.30        29.34 o                         
  -8   1   8        301.75        291.61        37.59 o                         
  -7   1   8          0.32         18.22        21.01 o                         
  -6   1   8          0.56         13.25         7.94 o                         
  -5   1   8         81.95         88.27         8.90 o                         
  -4   1   8         58.67         49.05         6.57 o                         
  -3   1   8         15.71         19.32         5.09 o                         
  -2   1   8          6.15         -4.70         4.70 o                         
  -1   1   8          5.96          2.21         5.23 o                         
   0   1   8        303.40        322.64        20.03 o                         
   1   1   8         67.43         57.90         9.48 o                         
   2   1   8          2.11         -7.19         7.19 o                         
   3   1   8        160.48        143.56        12.29 o                         
   4   1   8         16.51         16.87         6.41 o                         
   5   1   8        109.91         92.96        11.14 o                         
   6   1   8        194.07        175.76        12.64 o                         
   7   1   8         84.56         68.06         9.67 o                         
   8   1   8         29.32         22.19         6.64 o                         
   9   1   8         15.92         29.65         6.58 o                         
  10   1   8         65.64         81.86         9.86 o                         
  11   1   8        113.41        119.46        12.03 o                         
  12   1   8          9.49          2.08        12.90 o                         
  13   1   8         30.03         31.60        15.11 o                         
  14   1   8         51.75        104.86        22.58 o                         
 -15   2   8          1.32         -5.58        10.49 o                         
 -14   2   8         68.30         90.70        13.13 o                         
 -13   2   8        132.13        135.02        19.51 o                         
 -12   2   8          6.14         -1.01         8.14 o                         
 -11   2   8          1.91          0.20        12.48 o                         
 -10   2   8         54.01         31.87         8.42 o                         
  -9   2   8         43.98         47.35        12.46 o                         
  -8   2   8        172.60        181.57        29.26 o                         
  -7   2   8         10.57          1.75         9.30 o                         
  -6   2   8        174.27        208.34        14.87 o                         
  -5   2   8         44.90         41.27         7.08 o                         
  -4   2   8          2.42         -3.31         5.67 o                         
  -3   2   8        283.00        289.70        13.36 o                         
  -2   2   8        377.93        390.92        14.26 o                         
  -1   2   8        287.49        294.67        12.47 o                         
   0   2   8         17.01         11.53         5.11 o                         
   1   2   8       1034.85       1072.92        35.82 o                         
   2   2   8        610.62        615.52        27.71 o                         
   3   2   8         27.43         28.57         6.49 o                         
   4   2   8        102.70         99.64        11.63 o                         
   5   2   8        723.93        734.71        27.60 o                         
   6   2   8        513.99        528.11        22.15 o                         
   7   2   8        288.76        325.38        17.88 o                         
   8   2   8        720.32        751.12        24.46 o                         
   9   2   8          7.94          7.54         5.77 o                         
  10   2   8          2.58          2.80         6.80 o                         
  11   2   8         37.90         47.53        11.25 o                         
  12   2   8        235.95        277.79        24.73 o                         
  13   2   8        196.09        167.98        30.67 o                         
  14   2   8         33.22         31.33        11.37 o                         
 -15   3   8          6.06          5.20         9.61 o                         
 -14   3   8         21.39          2.71        26.09 o                         
 -13   3   8         27.11         20.15        11.15 o                         
 -12   3   8         68.23         69.59        11.12 o                         
 -11   3   8        375.09        340.31        21.78 o                         
 -10   3   8         65.36         70.35        11.11 o                         
  -9   3   8        366.43        316.25        20.52 o                         
  -8   3   8        492.50        478.41        24.31 o                         
  -7   3   8          2.35         -0.38         5.92 o                         
  -6   3   8          0.34         -6.66         6.66 o                         
  -5   3   8         49.62         41.55         6.19 o                         
  -4   3   8        280.22        302.89        13.53 o                         
  -3   3   8          3.57         -0.51         4.39 o                         
  -2   3   8          1.72          2.46         4.65 o                         
  -1   3   8        581.06        577.36        16.94 o                         
   0   3   8        404.76        409.04        16.01 o                         
   1   3   8         83.68         66.42         8.34 o                         
   2   3   8        285.57        324.66        17.50 o                         
   3   3   8       1419.84       1381.94        49.25 o                         
   4   3   8        937.76        940.73        34.25 o                         
   5   3   8         45.83         26.83         9.72 o                         
   6   3   8         97.06        108.43        19.44 o                         
   7   3   8        106.58         93.17        12.15 o                         
   8   3   8       1033.21       1044.21        34.44 o                         
   9   3   8        258.96        230.75        13.98 o                         
  10   3   8        287.91        320.15        16.84 o                         
  11   3   8        310.62        329.64        17.46 o                         
  12   3   8          1.80         -2.27         8.62 o                         
  13   3   8        153.75        162.38        17.15 o                         
  14   3   8        250.26        277.04        27.25 o                         
 -14   4   8          0.72          7.77        10.29 o                         
 -13   4   8          8.27         -5.89         8.56 o                         
 -12   4   8          2.29          6.45         7.68 o                         
 -11   4   8         19.12          4.79         7.52 o                         
 -10   4   8         32.03         46.63         8.57 o                         
  -9   4   8          3.72          1.54         7.17 o                         
  -8   4   8         17.59         36.00         7.07 o                         
  -7   4   8          2.02          4.82         5.68 o                         
  -6   4   8         40.61         36.45         6.25 o                         
  -5   4   8        162.68        157.49        10.07 o                         
  -4   4   8         12.82         18.45         6.84 o                         
  -3   4   8          0.74          1.95         6.52 o                         
  -2   4   8          5.38          4.40         4.27 o                         
  -1   4   8        245.16        249.78        11.87 o                         
   0   4   8          9.52          3.49         5.41 o                         
   1   4   8         77.57         71.90         9.08 o                         
   2   4   8         19.69          7.35         8.87 o                         
   3   4   8         21.63         14.92         7.05 o                         
   4   4   8         53.95         65.04        10.58 o                         
   5   4   8         52.21         49.29         9.70 o                         
   6   4   8         62.48         47.83         6.18 o                         
   7   4   8          0.95         -5.83         5.83 o                         
   8   4   8          7.29          7.60         7.31 o                         
   9   4   8         34.84          8.84         6.32 o                         
  10   4   8        200.63        193.12        13.55 o                         
  11   4   8         35.43         32.54         8.03 o                         
  12   4   8         16.81         19.45         9.37 o                         
  13   4   8          4.65          5.15         9.26 o                         
 -13   5   8          5.08         14.37         9.78 o                         
 -12   5   8          4.13          6.03        11.86 o                         
 -11   5   8         14.99         22.92         9.03 o                         
 -10   5   8          0.14         13.46         8.73 o                         
  -9   5   8         25.21         31.58         9.73 o                         
  -8   5   8         77.91         90.98        10.96 o                         
  -7   5   8         69.66         83.84         8.87 o                         
  -6   5   8         28.59         20.32         5.75 o                         
  -5   5   8        241.83        239.03        12.23 o                         
  -4   5   8        529.27        533.80        18.99 o                         
  -3   5   8        361.27        406.02        13.85 o                         
  -2   5   8        225.70        237.83        11.76 o                         
  -1   5   8        303.62        298.04        13.21 o                         
   0   5   8        108.64         96.72         7.50 o                         
   1   5   8        701.30        710.29        21.86 o                         
   2   5   8          5.13         -9.07         9.07 o                         
   3   5   8        381.94        390.61        21.40 o                         
   4   5   8         31.27         29.82         8.18 o                         
   5   5   8          6.33          5.69         6.71 o                         
   6   5   8        437.41        483.70        23.35 o                         
   7   5   8        534.09        538.74        23.90 o                         
   8   5   8        129.00        121.34        12.52 o                         
   9   5   8         76.83         81.93        10.09 o                         
  10   5   8        372.47        426.54        20.69 o                         
  11   5   8        379.37        401.80        19.13 o                         
  12   5   8        144.86        139.34        12.69 o                         
 -12   6   8          3.71         19.38        13.93 o                         
 -11   6   8         20.47         26.63        14.51 o                         
 -10   6   8         36.19         38.78        13.32 o                         
  -9   6   8          1.02         16.84        13.31 o                         
  -8   6   8          0.55          7.64        11.17 o                         
  -7   6   8         17.73         -1.25        11.80 o                         
  -6   6   8         95.06         70.91        10.99 o                         
  -5   6   8         65.83         64.34         9.24 o                         
  -4   6   8         13.91          0.07         5.45 o                         
  -3   6   8         10.87          8.50         5.03 o                         
  -2   6   8          3.99          7.32         4.33 o                         
  -1   6   8          0.20          3.76         4.09 o                         
   0   6   8        132.87        142.26         8.72 o                         
   1   6   8         23.40         17.46         7.38 o                         
   2   6   8         33.32         23.22         5.77 o                         
   3   6   8         23.13         15.78         5.61 o                         
   4   6   8          1.50          5.33         8.41 o                         
   5   6   8         42.50         46.24         8.49 o                         
   6   6   8         78.14         82.67        11.06 o                         
   7   6   8          0.20         -8.63         8.63 o                         
   8   6   8        107.04         84.20         9.78 o                         
   9   6   8        107.42        102.54        15.45 o                         
  10   6   8         33.58         32.74        13.10 o                         
  11   6   8         25.76         40.33        10.77 o                         
 -10   7   8         19.12         24.71        10.79 o                         
  -9   7   8         15.07         31.06        15.81 o                         
  -8   7   8         12.66         31.13        14.00 o                         
  -7   7   8         41.31         51.65        15.54 o                         
  -6   7   8          2.01         13.93        12.12 o                         
  -5   7   8         30.13         21.75        19.51 o                         
  -4   7   8         37.20         45.28        12.80 o                         
  -3   7   8          6.85         33.76        11.96 o                         
  -2   7   8         60.63         71.05        14.04 o                         
  -1   7   8         98.28        121.94        13.04 o                         
   0   7   8          4.72         10.13         8.29 o                         
   1   7   8          5.77         -6.24         7.57 o                         
   2   7   8          0.42         -0.60         7.62 o                         
   3   7   8         44.37         47.87         9.40 o                         
   4   7   8         34.57         11.34        20.95 o                         
   5   7   8         36.88         37.80        15.15 o                         
   6   7   8          2.10        -11.08        12.34 o                         
   7   7   8        143.50        158.57        25.18 o                         
   8   7   8        116.55        116.50        25.19 o                         
   9   7   8         11.15         -7.12        15.07 o                         
  -8   8   8          0.06          4.61        10.19 o                         
  -7   8   8         61.46         55.79        16.78 o                         
  -6   8   8         55.67         35.50        13.14 o                         
  -5   8   8         41.75         46.02        15.71 o                         
  -4   8   8          1.73         21.38        12.14 o                         
  -3   8   8        177.77        190.42        20.28 o                         
  -2   8   8         58.52         86.69        15.16 o                         
  -1   8   8          1.99        -10.46        10.46 o                         
   0   8   8         22.95         62.73        10.75 o                         
   1   8   8         86.79         91.64        11.63 o                         
   2   8   8        142.46        130.81        12.80 o                         
   3   8   8         37.28         22.32         8.43 o                         
   4   8   8         11.79          9.51         9.71 o                         
   5   8   8        147.29        162.04        25.35 o                         
   6   8   8         99.85         93.02        24.73 o                         
   7   8   8         25.04          8.80        17.21 o                         
  -4   9   8         49.90         13.05        13.91 o                         
  -3   9   8         18.68         15.09        18.13 o                         
  -2   9   8         13.55         -4.89        12.54 o                         
  -1   9   8          5.12         20.58        11.35 o                         
   0   9   8          8.45         21.04        13.95 o                         
   1   9   8          3.31         10.72        10.40 o                         
   2   9   8          0.43          3.58        11.00 o                         
 -14   1   9         13.78         12.08        14.56 o                         
 -13   1   9          4.81         16.04        11.66 o                         
 -12   1   9          6.74         20.82        11.93 o                         
 -11   1   9        137.68        176.89        20.95 o                         
 -10   1   9         19.35         14.25         9.17 o                         
  -9   1   9        168.28        150.02        31.77 o                         
  -8   1   9         98.45        115.76        18.12 o                         
  -7   1   9        123.68        177.11        20.76 o                         
  -6   1   9          3.42          8.98         7.22 o                         
  -5   1   9        366.98        356.57        20.13 o                         
  -4   1   9        218.10        217.92        16.06 o                         
  -3   1   9         20.48          1.62         6.21 o                         
  -2   1   9        401.37        438.14        19.48 o                         
  -1   1   9         77.19         77.47         8.91 o                         
   0   1   9        285.26        274.46        15.75 o                         
   1   1   9          8.63          2.20         7.26 o                         
   2   1   9        519.83        498.90        23.69 o                         
   3   1   9        331.47        338.63        19.69 o                         
   4   1   9        231.08        220.64        16.60 o                         
   5   1   9         55.38         51.15         9.68 o                         
   6   1   9        416.66        432.26        20.23 o                         
   7   1   9        203.69        208.61        15.89 o                         
   8   1   9        174.20        146.28        13.88 o                         
   9   1   9          3.38          6.55         9.95 o                         
  10   1   9        331.71        351.85        23.25 o                         
  11   1   9        247.35        266.93        21.11 o                         
  12   1   9         25.98         29.09        10.87 o                         
  13   1   9         70.17         81.82        18.88 o                         
 -14   2   9          3.68          2.78         9.23 o                         
 -13   2   9        100.79         91.39        17.40 o                         
 -12   2   9          0.85          1.82        11.07 o                         
 -11   2   9        138.54        105.44        17.97 o                         
 -10   2   9          4.35          7.54        20.19 o                         
  -9   2   9          0.75         19.03        14.66 o                         
  -8   2   9         52.54         36.64        18.17 o                         
  -7   2   9         66.61         58.39        10.50 o                         
  -6   2   9        109.72        106.46        19.33 o                         
  -5   2   9         47.96         58.05        12.80 o                         
  -4   2   9         68.19         56.85        12.43 o                         
  -3   2   9         60.57         54.31         6.80 o                         
  -2   2   9         55.14         38.24         6.22 o                         
  -1   2   9         15.96         10.92         5.66 o                         
   0   2   9        171.42        163.76        12.29 o                         
   1   2   9        380.19        390.87        24.15 o                         
   2   2   9        371.56        378.25        20.74 o                         
   3   2   9          1.60         -6.47         8.58 o                         
   4   2   9          4.46          9.56        10.28 o                         
   5   2   9         25.49         26.26         8.31 o                         
   6   2   9        539.12        502.56        22.97 o                         
   7   2   9         60.08         52.30         9.37 o                         
   8   2   9        396.94        400.38        21.27 o                         
   9   2   9          3.79          8.88        10.24 o                         
  10   2   9         10.58         -0.72         9.22 o                         
  11   2   9         31.33         38.18        10.23 o                         
  12   2   9        137.37        154.74        17.33 o                         
 -13   3   9          1.61        -13.33        13.48 o                         
 -12   3   9         26.19         38.50         9.29 o                         
 -11   3   9          0.93         -8.01         8.01 o                         
 -10   3   9          6.24         13.31         8.65 o                         
  -9   3   9         35.87         85.03        22.38 o                         
  -8   3   9        108.87        115.25        13.20 o                         
  -7   3   9          0.16         -8.19         8.19 o                         
  -6   3   9         27.09         41.72         8.98 o                         
  -5   3   9         29.20         35.72        11.99 o                         
  -4   3   9         97.67        108.93         9.26 o                         
  -3   3   9         68.97         85.94         8.71 o                         
  -2   3   9          7.81          1.62         6.13 o                         
  -1   3   9        281.03        303.05        16.57 o                         
   0   3   9         47.27         53.72         7.74 o                         
   1   3   9         25.32         20.45        11.29 o                         
   2   3   9          4.97          4.41        12.76 o                         
   3   3   9         87.66        138.65        15.13 o                         
   4   3   9         17.15          7.66        11.27 o                         
   5   3   9          1.84         12.65         9.32 o                         
   6   3   9         12.20          4.79         6.06 o                         
   7   3   9        226.72        236.27        19.87 o                         
   8   3   9        171.37        174.23        18.34 o                         
   9   3   9          5.56          8.40         8.73 o                         
  10   3   9         33.27         31.33         8.60 o                         
  11   3   9        113.44        111.08        12.80 o                         
  12   3   9          6.36          9.28         8.71 o                         
 -12   4   9          2.08         -9.74         9.74 o                         
 -11   4   9         18.68          4.59         7.56 o                         
 -10   4   9         11.63         21.62         8.65 o                         
  -9   4   9          7.52         18.13         7.55 o                         
  -8   4   9          1.26          6.65         7.28 o                         
  -7   4   9         30.72         37.39         9.07 o                         
  -6   4   9        139.40        134.36        10.18 o                         
  -5   4   9          5.48          7.64         6.02 o                         
  -4   4   9         72.18         66.02         7.11 o                         
  -3   4   9        189.14        188.91        12.22 o                         
  -2   4   9        188.42        193.52        13.21 o                         
  -1   4   9          1.08         -8.03         8.03 o                         
   0   4   9        429.38        457.50        23.66 o                         
   1   4   9        292.31        286.14        17.20 o                         
   2   4   9         48.36         26.78        10.51 o                         
   3   4   9          6.56         -6.03         7.97 o                         
   4   4   9        159.20        163.61        26.10 o                         
   5   4   9        667.73        664.23        33.52 o                         
   6   4   9         71.29         48.55         8.95 o                         
   7   4   9        160.15        147.87        14.52 o                         
   8   4   9        311.16        325.21        20.89 o                         
   9   4   9        211.55        246.15        18.63 o                         
  10   4   9          1.01          3.65         8.72 o                         
  11   4   9         85.27        106.14        12.58 o                         
 -11   5   9          0.08          7.18        11.98 o                         
 -10   5   9          0.29         13.33         9.92 o                         
  -9   5   9          2.44         10.46        11.97 o                         
  -8   5   9         35.61         19.45         8.76 o                         
  -7   5   9         16.33         23.31         9.97 o                         
  -6   5   9          7.14          5.06         6.36 o                         
  -5   5   9          3.56         10.08         5.22 o                         
  -4   5   9          8.08         11.46         5.65 o                         
  -3   5   9          2.09          9.48         5.05 o                         
  -2   5   9         46.63         41.69         7.65 o                         
  -1   5   9         11.84         11.36         6.54 o                         
   0   5   9        201.09        205.35        13.47 o                         
   1   5   9         85.42         68.65         8.21 o                         
   2   5   9         69.66         32.14         8.54 o                         
   3   5   9          0.97         -0.70        10.90 o                         
   4   5   9          0.14         -4.94         7.33 o                         
   5   5   9          0.34         -4.62         8.40 o                         
   6   5   9         85.59         75.82        11.47 o                         
   7   5   9         12.77          8.17         8.19 o                         
   8   5   9          1.10          1.88         7.66 o                         
   9   5   9          2.74         -4.63         8.72 o                         
  10   5   9          0.32         -1.02         8.20 o                         
 -10   6   9         23.09         35.96        15.84 o                         
  -9   6   9          1.14         12.25        14.61 o                         
  -8   6   9         20.72         19.35        13.85 o                         
  -7   6   9        108.35        113.60        21.75 o                         
  -6   6   9        102.72        110.19        19.99 o                         
  -5   6   9         38.71         36.53        13.98 o                         
  -4   6   9          5.66          6.31         6.88 o                         
  -3   6   9          3.51         17.57         6.69 o                         
  -2   6   9         90.78         90.32         9.20 o                         
  -1   6   9        225.17        242.62        13.54 o                         
   0   6   9         11.39         11.51         6.06 o                         
   1   6   9        287.49        319.58        16.62 o                         
   2   6   9          9.34         -2.52        12.46 o                         
   3   6   9         24.96         11.14        13.04 o                         
   4   6   9         26.47         17.68        14.63 o                         
   5   6   9        240.35        263.51        30.66 o                         
   6   6   9        101.50        101.96        18.36 o                         
   7   6   9          6.08          4.67        11.52 o                         
   8   6   9        117.71        103.97        16.59 o                         
  -8   7   9          8.98          9.36        16.92 o                         
  -7   7   9          0.16          4.82        13.30 o                         
  -6   7   9         11.68         -5.64        14.63 o                         
  -5   7   9         45.73         34.95        13.64 o                         
  -4   7   9         28.11         27.38        17.64 o                         
  -3   7   9          7.14         19.46        10.61 o                         
  -2   7   9         16.97         29.19        11.84 o                         
  -1   7   9         94.20        122.64        14.37 o                         
   0   7   9         14.17          5.19        11.34 o                         
   1   7   9          0.19         -8.86         8.86 o                         
   2   7   9         13.63          8.05         9.87 o                         
   3   7   9        229.61        203.85        17.22 o                         
   4   7   9          5.58          8.65        14.72 o                         
   5   7   9        114.95        117.34        28.79 o                         
   6   7   9         63.07         73.56        19.32 o                         
  -3   8   9         11.65         27.50        14.23 o                         
  -2   8   9         20.23         37.98        14.74 o                         
  -1   8   9          0.06         11.91        11.92 o                         
   0   8   9          5.67         14.02         9.42 o                         
   1   8   9          1.38          8.38         8.80 o                         
   2   8   9         32.52         26.75        15.25 o                         
 -12   0  10          1.26         34.22        19.27 o                         
 -11   0  10         15.60          6.34        16.47 o                         
 -10   0  10         35.29         -5.78        18.05 o                         
  -9   0  10          2.15         -5.22        16.41 o                         
  -8   0  10          0.24         20.65        20.13 o                         
  -7   0  10         30.63         64.33        24.48 o                         
  -6   0  10          5.31          0.15         9.82 o                         
  -5   0  10         59.69         43.33        12.02 o                         
  -4   0  10         65.15         46.75        13.56 o                         
  -3   0  10        188.01        233.38        24.60 o                         
  -2   0  10        574.54        578.01        31.02 o                         
  -1   0  10         15.98          5.30        20.45 o                         
   0   0  10        346.57        280.82        22.08 o                         
   1   0  10        145.40        148.92        16.74 o                         
   2   0  10         60.71         51.12        13.25 o                         
   3   0  10          4.82          5.32        11.32 o                         
   4   0  10        389.72        391.67        32.58 o                         
   5   0  10        205.31        167.78        22.51 o                         
   6   0  10          1.08         11.41        16.72 o                         
   7   0  10         24.59         42.49        16.07 o                         
   8   0  10        315.75        341.50        53.41 o                         
   9   0  10         66.12         88.33        24.59 o                         
  10   0  10         40.62          7.53        16.47 o                         
 -12   1  10         11.62         24.62        13.10 o                         
 -11   1  10          0.59        -14.64        14.64 o                         
 -10   1  10          0.05        -13.42        13.42 o                         
  -9   1  10         12.24         15.01        40.81 o                         
  -8   1  10         26.02         31.07        13.17 o                         
  -7   1  10          0.30         10.44        10.71 o                         
  -6   1  10         10.52         27.91         8.90 o                         
  -5   1  10         17.67         27.49         8.31 o                         
  -4   1  10          9.87          0.04         6.90 o                         
  -3   1  10         47.28         23.88         9.11 o                         
  -2   1  10         33.18         10.00         7.12 o                         
  -1   1  10         24.70         19.86         8.98 o                         
   0   1  10          9.81          5.13         6.85 o                         
   1   1  10          6.95         -0.55         6.65 o                         
   2   1  10         55.72         44.10         9.08 o                         
   3   1  10         88.32         92.49        12.13 o                         
   4   1  10         37.40         22.45         8.84 o                         
   5   1  10         10.51          7.26         8.60 o                         
   6   1  10         73.09        100.82        13.72 o                         
   7   1  10        116.27        142.35        18.19 o                         
   8   1  10         21.49         28.60        11.57 o                         
   9   1  10          8.24         14.58        12.90 o                         
  10   1  10         37.98         25.61        13.28 o                         
 -12   2  10         69.25         67.94        24.32 o                         
 -11   2  10         39.45         36.52        21.13 o                         
 -10   2  10          1.83          4.31        29.12 o                         
  -9   2  10          0.08         -5.88        15.07 o                         
  -8   2  10         22.65         16.58        13.83 o                         
  -7   2  10         47.95         51.19        14.93 o                         
  -6   2  10         33.55         33.99        14.38 o                         
  -5   2  10          5.59          3.05         9.97 o                         
  -4   2  10         46.09         26.01         7.76 o                         
  -3   2  10         58.04         73.23         9.36 o                         
  -2   2  10          5.54         -7.36         7.36 o                         
  -1   2  10         11.87         -4.09         7.57 o                         
   0   2  10         79.24         90.20        10.94 o                         
   1   2  10        313.81        328.90        17.05 o                         
   2   2  10         68.33         53.97        10.85 o                         
   3   2  10          1.34         -3.39         7.78 o                         
   4   2  10         13.38         -1.40         9.34 o                         
   5   2  10        318.17        319.52        21.63 o                         
   6   2  10        262.88        284.80        22.85 o                         
   7   2  10         56.95         63.97        13.00 o                         
   8   2  10        370.69        377.12        27.25 o                         
   9   2  10         73.99         80.44        14.95 o                         
  10   2  10          1.62         -4.20        17.74 o                         
 -11   3  10         75.64         55.98         9.69 o                         
 -10   3  10          2.84        -11.56        11.56 o                         
  -9   3  10         83.89         72.58        12.18 o                         
  -8   3  10          6.48         14.35        11.12 o                         
  -7   3  10          0.09        -10.10        10.10 o                         
  -6   3  10          5.02          2.34         9.61 o                         
  -5   3  10        106.05        116.23        11.76 o                         
  -4   3  10         54.76         59.52         9.09 o                         
  -3   3  10          1.37          5.92         7.02 o                         
  -2   3  10         49.23         46.45         8.64 o                         
  -1   3  10        319.41        347.96        18.94 o                         
   0   3  10         68.98         56.11         8.53 o                         
   1   3  10         29.47         37.30        12.02 o                         
   2   3  10          5.62          9.37        10.06 o                         
   3   3  10        313.68        334.50        23.70 o                         
   4   3  10         22.14          5.00        12.69 o                         
   5   3  10        350.65        391.04        26.09 o                         
   6   3  10         87.52         88.12        13.75 o                         
   7   3  10          3.43          2.99         9.11 o                         
   8   3  10          2.21          1.49         8.94 o                         
   9   3  10         53.65         64.26        14.28 o                         
 -10   4  10          6.72         16.54        11.17 o                         
  -9   4  10          0.01         -6.92         8.19 o                         
  -8   4  10          7.83          3.62        11.25 o                         
  -7   4  10          3.42         -1.20         8.48 o                         
  -6   4  10         58.46         37.69        14.48 o                         
  -5   4  10          3.36          1.96        11.74 o                         
  -4   4  10         27.72         29.65        10.35 o                         
  -3   4  10         69.31         70.33         9.74 o                         
  -2   4  10          7.64         17.04         7.25 o                         
  -1   4  10        212.69        200.61        14.43 o                         
   0   4  10          5.28         -3.72         7.65 o                         
   1   4  10          4.83         -8.92         8.92 o                         
   2   4  10          3.43         -7.57         7.57 o                         
   3   4  10          3.84          0.95         9.08 o                         
   4   4  10        104.06         93.82        12.61 o                         
   5   4  10         76.46        103.53        12.82 o                         
   6   4  10         20.35         12.55         8.69 o                         
   7   4  10         35.07         11.19        11.49 o                         
   8   4  10          0.49         -5.01         8.40 o                         
  -8   5  10         74.64         80.35        12.42 o                         
  -7   5  10          0.72         13.41         7.86 o                         
  -6   5  10          8.02         15.09         7.72 o                         
  -5   5  10          3.21          8.04         7.29 o                         
  -4   5  10        138.53        129.62        14.41 o                         
  -3   5  10          6.41          9.46         7.45 o                         
  -2   5  10        224.88        223.93        15.10 o                         
  -1   5  10          2.06          8.71         6.85 o                         
   0   5  10          6.01          3.40         6.27 o                         
   1   5  10         23.60         12.01         6.53 o                         
   2   5  10        219.10        197.66        14.08 o                         
   3   5  10        205.00        219.16        18.82 o                         
   4   5  10          8.45          6.65         9.18 o                         
   5   5  10         10.86         16.14        10.95 o                         
   6   5  10        125.40        154.35        33.94 o                         
   7   5  10        188.25        159.58        20.61 o                         
  -6   6  10         31.43         26.89        15.11 o                         
  -5   6  10         27.56         18.08        11.13 o                         
  -4   6  10         12.40          1.91        14.44 o                         
  -3   6  10         13.54         15.69        11.74 o                         
  -2   6  10         14.73         22.34        12.13 o                         
  -1   6  10          2.13          0.72         8.16 o                         
   0   6  10         72.00         49.50        11.47 o                         
   1   6  10         20.66          7.98         8.14 o                         
   2   6  10          2.98        -10.16        10.16 o                         
   3   6  10         23.49         15.08        11.94 o                         
   4   6  10         47.19         29.05        15.84 o                         
  -9   1  11         39.52         29.86        38.87 o                         
  -8   1  11          2.63         26.94        13.62 o                         
  -7   1  11         13.06         -6.82        13.61 o                         
  -6   1  11         10.61         23.35        10.06 o                         
  -5   1  11        112.25        110.23        12.45 o                         
  -4   1  11         17.25         17.96         7.16 o                         
  -3   1  11         23.59          0.27         7.69 o                         
  -2   1  11         70.04         57.11         8.72 o                         
  -1   1  11        107.09         72.94         9.14 o                         
   0   1  11        100.82        116.00        13.70 o                         
   1   1  11          5.52         -7.05        11.24 o                         
   2   1  11         67.24         48.72        11.00 o                         
   3   1  11         99.64         66.56        11.60 o                         
   4   1  11          5.12         -8.01        10.69 o                         
   5   1  11        231.19        268.26        20.89 o                         
   6   1  11         73.00         92.38        13.63 o                         
   7   1  11         10.89         32.02        12.25 o                         
  -8   2  11          3.76         -7.25        12.21 o                         
  -7   2  11         12.65          4.96         9.42 o                         
  -6   2  11          6.78         22.79        10.79 o                         
  -5   2  11         14.44         28.62         9.05 o                         
  -4   2  11         28.32         30.20         8.78 o                         
  -3   2  11          4.77         -3.76         7.55 o                         
  -2   2  11          3.28          2.90         7.92 o                         
  -1   2  11          3.32          0.03         7.70 o                         
   0   2  11         89.43         88.25        10.77 o                         
   1   2  11        155.49        145.59        12.17 o                         
   2   2  11          3.74         -9.02         9.02 o                         
   3   2  11         82.70         55.98        15.76 o                         
   4   2  11          1.44         -0.35         9.35 o                         
   5   2  11          4.62          1.15         9.43 o                         
   6   2  11         29.05          9.13        10.87 o                         
  -7   3  11          0.23        -10.19        10.19 o                         
  -6   3  11          1.53         -6.14        12.19 o                         
  -5   3  11         15.71         25.45         9.04 o                         
  -4   3  11          6.57         19.24         8.98 o                         
  -3   3  11          0.27          6.56         8.16 o                         
  -2   3  11         51.82         79.26        10.65 o                         
  -1   3  11          5.85         -0.03         7.50 o                         
   0   3  11          5.14         -7.36        11.57 o                         
   1   3  11          3.05         -4.24         8.18 o                         
   2   3  11        141.15        141.12        12.32 o                         
   3   3  11         40.06         42.73        11.73 o                         
   4   3  11         37.24         28.63        11.74 o                         
   5   3  11          1.87        -11.57        11.57 o                         
  -6   4  11         29.94         47.23         9.64 o                         
  -5   4  11          0.01         -8.90        14.61 o                         
  -4   4  11          0.58         11.13        11.29 o                         
  -3   4  11         21.29         18.66        12.11 o                         
  -2   4  11        101.24        145.50        13.97 o                         
  -1   4  11          0.21          8.06        10.60 o                         
   0   4  11        225.95        220.05        17.69 o                         
   1   4  11          9.13        -10.79        10.79 o                         
   2   4  11         10.30         -4.43         8.22 o                         
   3   4  11          1.30         -7.59         8.75 o                         
   4   4  11         39.80         49.10        12.91 o                         
  -1   5  11          3.14          1.16         9.67 o                         
  -2   0  12          0.93        -13.40        13.40 o                         
  -1   0  12         86.29         66.26        14.06 o                         
   0   0  12         91.58         91.91        16.61 o                         
  -1   1  12          1.89         -7.87         8.30 o                         
                                                                                
