# Supplementary material for: Selected solid-state behaviour of three di-tert-butyl-substituted N-salicylideneaniline derivatives: temperature-induced phase transitions and chromic behaviour
Source: Acta Crystallogr C Struct Chem. 2021 Sep 29;77(Pt 10):659–67. doi: 10.1107/S2053229621008780 (PMC8491094; doi:10.1107/S2053229621008780)
Supplement: Supplementary file 11 [file c-77-00659-3_250Ksup11.hkl]

data_3_250K                                                                     
_shelx_title ' '                                                                
_shelx_refln_list_code          4                                               
_shelx_F_calc_maximum      188.67                                               
_exptl_crystal_F_000       808.00                                               
_reflns_d_resolution_high  0.7602                                               
                                                                                
loop_                                                                           
 _space_group_symop_operation_xyz                                               
 'x, y, z'                                                                      
 '-x, y+1/2, -z+1/2'                                                            
 '-x, -y, -z'                                                                   
 'x, -y-1/2, z-1/2'                                                             
                                                                                
_cell_length_a    17.9642                                                       
_cell_length_b    10.5593                                                       
_cell_length_c    10.3153                                                       
_cell_angle_alpha  90.000                                                       
_cell_angle_beta   92.535                                                       
_cell_angle_gamma  90.000                                                       
                                                                                
_shelx_F_squared_multiplier     1.000                                           
                                                                                
loop_                                                                           
 _refln_index_h                                                                 
 _refln_index_k                                                                 
 _refln_index_l                                                                 
 _refln_F_squared_calc                                                          
 _refln_F_squared_meas                                                          
 _refln_F_squared_sigma                                                         
 _refln_observed_status                                                         
   3   0   0         62.30         95.68        40.29 o                         
   4   0   0      12314.03      11293.35       144.73 o                         
   5   0   0       1478.69       1484.20        21.02 o                         
   6   0   0       1999.61       1960.74        33.17 o                         
   7   0   0       3934.46       3999.67        46.39 o                         
   8   0   0       2913.61       2981.28        34.10 o                         
   9   0   0         16.11         21.77         6.06 o                         
  10   0   0       1521.35       1539.17        35.93 o                         
  11   0   0       3174.74       3439.77        81.87 o                         
  12   0   0       1784.88       1895.27        44.69 o                         
  13   0   0        328.80        320.77        22.84 o                         
  14   0   0       3198.25       3414.03        64.93 o                         
  15   0   0       1418.22       1504.96        35.18 o                         
  16   0   0        378.79        420.13        20.42 o                         
  17   0   0       1253.62       1440.31        35.08 o                         
  18   0   0         18.71         46.34        12.56 o                         
  19   0   0       1250.95       1341.05        39.65 o                         
  20   0   0        151.31        164.25        18.67 o                         
  21   0   0         64.37         84.06        19.15 o                         
  22   0   0         48.87         67.93        18.68 o                         
  23   0   0         24.60         33.58        18.15 o                         
   2   1   0       2289.65       2198.10        48.35 o                         
   3   1   0        413.27        411.03         6.50 o                         
   4   1   0       1131.94       1086.84         9.58 o                         
   5   1   0        647.80        652.38         7.53 o                         
   6   1   0        131.61        131.08         4.15 o                         
   7   1   0         16.96         14.26         2.67 o                         
   8   1   0        801.01        802.77        12.87 o                         
   9   1   0        174.99        168.38         6.77 o                         
  10   1   0        262.03        243.60         8.33 o                         
  11   1   0        111.87        123.47         8.07 o                         
  12   1   0        260.86        253.81        11.16 o                         
  13   1   0        898.41        971.31        20.71 o                         
  14   1   0         41.74         44.32         7.82 o                         
  15   1   0          2.98         14.48         8.33 o                         
  16   1   0        263.11        268.58        12.22 o                         
  17   1   0        842.13        829.86        19.82 o                         
  18   1   0         55.89         58.19         9.47 o                         
  19   1   0        195.08        220.30        13.85 o                         
  20   1   0          1.29         -2.50        10.34 o                         
  21   1   0         13.82         10.82        11.70 o                         
  22   1   0          0.00         -2.76        12.98 o                         
  23   1   0         24.59         15.05        15.46 o                         
   2   2   0       1461.29       1513.60        18.81 o                         
   3   2   0       6237.43       6395.52        55.50 o                         
   4   2   0       7899.49       8098.84        70.73 o                         
   5   2   0        224.80        216.53         4.23 o                         
   6   2   0       1801.97       1697.16        17.16 o                         
   7   2   0       7891.95       8448.07        41.80 o                         
   8   2   0       3038.46       2925.25        24.71 o                         
   9   2   0          6.46          5.29         3.12 o                         
  10   2   0        184.89        118.98         5.92 o                         
  11   2   0        950.16        845.32        14.09 o                         
  12   2   0       1317.47       1316.84        24.38 o                         
  13   2   0         40.80         40.60         6.47 o                         
  14   2   0        369.99        356.61        14.17 o                         
  15   2   0        279.09        279.75        13.33 o                         
  16   2   0        303.15        284.72        13.90 o                         
  17   2   0        161.39        161.60        10.44 o                         
  18   2   0        871.72        923.31        23.00 o                         
  19   2   0        332.28        347.84        19.18 o                         
  20   2   0          9.23         19.83        10.56 o                         
  21   2   0        106.30         87.80        15.20 o                         
  22   2   0        248.23        256.10        23.99 o                         
  23   2   0         72.55        118.78        22.58 o                         
   2   3   0      10662.42      11004.80        77.82 o                         
   3   3   0        876.19        923.58        15.30 o                         
   4   3   0        526.32        503.73         7.58 o                         
   5   3   0       7660.71       7985.11        66.88 o                         
   6   3   0       5723.50       5774.96        34.59 o                         
   7   3   0        101.03         84.47         4.26 o                         
   8   3   0        262.38        215.29         6.61 o                         
   9   3   0       4294.53       4119.27        46.86 o                         
  10   3   0       1483.16       1434.39        15.65 o                         
  11   3   0          2.45          3.68         3.62 o                         
  12   3   0       1212.76       1179.57        21.78 o                         
  13   3   0       2346.74       2169.28        44.08 o                         
  14   3   0       1040.93       1023.60        20.69 o                         
  15   3   0          0.81          0.35         6.76 o                         
  16   3   0         36.80         31.21         8.89 o                         
  17   3   0         98.65        114.21        12.02 o                         
  18   3   0          1.62          7.45        12.17 o                         
  19   3   0         75.84         77.87        12.14 o                         
  20   3   0        163.83        168.28        20.05 o                         
  21   3   0        107.26        140.42        35.90 o                         
  22   3   0          5.08         29.00        19.98 o                         
  23   3   0         34.42         54.87        22.33 o                         
   2   4   0          7.31          6.13         3.32 o                         
   3   4   0       3109.49       3149.37        28.40 o                         
   4   4   0        346.93        342.73         7.68 o                         
   5   4   0        247.27        283.86         6.67 o                         
   6   4   0       1018.24       1075.63        17.56 o                         
   7   4   0        519.14        479.40         7.88 o                         
   8   4   0          2.62          4.24         2.88 o                         
   9   4   0          0.68          4.15         3.15 o                         
  10   4   0          3.44         -1.08         3.43 o                         
  11   4   0         19.78         24.15         4.33 o                         
  12   4   0          2.15          4.85         4.17 o                         
  13   4   0        221.82        193.73        11.69 o                         
  14   4   0         11.70          4.24         5.67 o                         
  15   4   0         60.37         47.99         9.55 o                         
  16   4   0        138.32        115.47        11.99 o                         
  17   4   0         65.95         57.47        12.24 o                         
  18   4   0          0.97         -8.24        13.02 o                         
  19   4   0         12.61         17.95        17.29 o                         
  20   4   0         90.13        109.73        21.93 o                         
  21   4   0          0.06         11.84        20.04 o                         
  22   4   0          1.10          7.79        18.82 o                         
   2   5   0       4796.03       4723.44        44.78 o                         
   3   5   0       4270.23       4576.25        49.58 o                         
   4   5   0        304.07        314.67         8.08 o                         
   5   5   0       4244.20       4245.91        46.36 o                         
   6   5   0       4624.76       4441.09        57.03 o                         
   7   5   0       1645.97       1708.09        21.77 o                         
   8   5   0        629.73        592.49        10.01 o                         
   9   5   0       1698.43       1629.88        31.33 o                         
  10   5   0       1315.33       1222.05        25.13 o                         
  11   5   0         19.31         14.52         3.62 o                         
  12   5   0        776.46        795.91        20.41 o                         
  13   5   0        789.63        853.65        22.07 o                         
  14   5   0        813.13        817.31        22.53 o                         
  15   5   0         24.15         28.26         9.12 o                         
  16   5   0       1616.81       1649.36        39.90 o                         
  17   5   0        526.69        565.28        24.74 o                         
  18   5   0         60.10         38.65        16.49 o                         
  19   5   0        121.10        124.68        26.30 o                         
  20   5   0        201.16        226.83        57.96 o                         
  21   5   0        110.94        114.30        24.54 o                         
  22   5   0         54.07         84.09        24.20 o                         
   1   6   0       1186.03       1345.69        29.13 o                         
   2   6   0          2.16          3.30         3.10 o                         
   3   6   0        177.02        163.80         6.44 o                         
   4   6   0        179.81        133.10         5.60 o                         
   5   6   0        182.22        170.57         6.70 o                         
   6   6   0         23.67         43.46         4.83 o                         
   7   6   0        108.66        141.73         5.84 o                         
   8   6   0        454.87        485.30         9.67 o                         
   9   6   0         15.96         32.10         4.08 o                         
  10   6   0        856.17        785.84        20.95 o                         
  11   6   0        615.42        561.88        14.76 o                         
  12   6   0         84.75         72.24         6.84 o                         
  13   6   0        288.09        276.80        13.79 o                         
  14   6   0        562.66        520.97        18.48 o                         
  15   6   0         43.66         44.18         9.95 o                         
  16   6   0         14.22         10.10        12.64 o                         
  17   6   0          3.87         12.43        14.20 o                         
  18   6   0          8.83          7.52        16.67 o                         
  19   6   0         27.99         40.03        19.17 o                         
  20   6   0          0.43         12.12        34.85 o                         
  21   6   0         31.85         63.52        24.61 o                         
   1   7   0        344.90        379.00        18.51 o                         
   2   7   0       1501.19       1500.44        31.38 o                         
   3   7   0        389.78        367.49         9.56 o                         
   4   7   0         46.36         55.22         5.50 o                         
   5   7   0        929.54        914.72        15.77 o                         
   6   7   0        403.22        421.05        10.50 o                         
   7   7   0         77.01         86.85         6.04 o                         
   8   7   0          4.24          4.53         3.73 o                         
   9   7   0       1163.72       1089.77        29.40 o                         
  10   7   0       1088.74        989.48        27.56 o                         
  11   7   0         12.01          3.48         8.24 o                         
  12   7   0        379.21        358.26        13.50 o                         
  13   7   0         74.94         66.85        13.57 o                         
  14   7   0        114.52        125.17        15.26 o                         
  15   7   0         31.70         13.88        13.43 o                         
  16   7   0        216.82        216.29        18.32 o                         
  17   7   0         88.92         80.23        17.00 o                         
  18   7   0         40.76         27.03        20.17 o                         
  19   7   0          0.98          5.33        64.29 o                         
  20   7   0         52.96         42.22        22.03 o                         
   0   8   0        330.14        296.79        19.06 o                         
   1   8   0        397.07        400.41        13.34 o                         
   2   8   0         49.80         49.52        10.02 o                         
   3   8   0        838.52        864.96        30.07 o                         
   4   8   0        294.01        310.34         9.90 o                         
   5   8   0        911.27        907.83        17.31 o                         
   6   8   0        189.56        185.90         9.81 o                         
   7   8   0       5256.39       5284.36        56.38 o                         
   8   8   0       1635.36       1617.97        24.80 o                         
   9   8   0        225.59        189.95         8.11 o                         
  10   8   0         16.36          5.75         7.86 o                         
  11   8   0        371.94        357.70        17.55 o                         
  12   8   0        624.07        558.80        22.78 o                         
  13   8   0          5.73         -8.21        13.16 o                         
  14   8   0        316.42        330.93        20.19 o                         
  15   8   0         56.56         55.28         9.65 o                         
  16   8   0         15.86         21.66        18.13 o                         
  17   8   0         76.82         96.33        23.44 o                         
  18   8   0        216.95        179.86        27.29 o                         
  19   8   0         31.18         38.54        21.92 o                         
   1   9   0          6.81         12.49         6.67 o                         
   2   9   0        274.09        264.44        12.01 o                         
   3   9   0          0.37         26.27         5.67 o                         
   4   9   0          1.20         -0.96         3.55 o                         
   5   9   0        251.97        283.56        10.71 o                         
   6   9   0         20.65         42.04         6.96 o                         
   7   9   0        268.87        260.30        11.68 o                         
   8   9   0        130.24        118.58         7.30 o                         
   9   9   0        125.98        126.62         7.27 o                         
  10   9   0        101.09         97.45        11.49 o                         
  11   9   0         65.89         42.16        13.33 o                         
  12   9   0          0.76        -16.01        18.91 o                         
  13   9   0         94.30         68.53        17.84 o                         
  14   9   0          0.47          3.45        14.42 o                         
  15   9   0         53.03         80.66        22.14 o                         
  16   9   0          8.93         25.37        43.10 o                         
  17   9   0         12.66         -3.05        25.51 o                         
   0  10   0        416.94        458.25        25.74 o                         
   1  10   0        176.72        210.17        10.29 o                         
   2  10   0         19.51         24.19         7.08 o                         
   3  10   0        157.24        196.15         9.62 o                         
   4  10   0       1032.29        992.56        39.69 o                         
   5  10   0        145.68        166.22        11.19 o                         
   6  10   0         15.45         22.22         5.63 o                         
   7  10   0        140.17        168.46         9.18 o                         
   8  10   0        118.13        104.86        12.73 o                         
   9  10   0          0.54         -9.10        14.39 o                         
  10  10   0        242.73        203.01        27.89 o                         
  11  10   0        505.72        502.02        33.08 o                         
  12  10   0         14.25          7.30        24.94 o                         
  13  10   0          3.36        -23.17        76.86 o                         
  14  10   0        145.21        197.39        33.71 o                         
  15  10   0        313.52        321.12        32.35 o                         
  16  10   0         10.74         12.09        21.62 o                         
   1  11   0        174.33        195.28        15.69 o                         
   2  11   0        298.44        307.70        22.08 o                         
   3  11   0          2.02         10.00         7.25 o                         
   4  11   0         43.43         34.10         6.91 o                         
   5  11   0         92.93        107.33         9.86 o                         
   6  11   0        309.19        315.42        16.17 o                         
   7  11   0          4.13         10.80        17.73 o                         
   8  11   0         26.99         26.78        12.90 o                         
   9  11   0         18.21          4.84        22.33 o                         
  10  11   0          1.53        -42.43        77.99 o                         
  11  11   0          0.12        -30.12        60.03 o                         
  12  11   0         61.82         16.85        59.49 o                         
  13  11   0         45.30         16.16        53.55 o                         
  14  11   0          3.52        -18.14        20.21 o                         
   0  12   0        253.36        271.55        20.93 o                         
   1  12   0         38.09         37.00         7.08 o                         
   2  12   0          1.57         -3.79         6.54 o                         
   3  12   0         18.30         17.59         7.86 o                         
   4  12   0         85.21        113.05        12.22 o                         
   5  12   0         29.97         33.41        12.56 o                         
   6  12   0          0.43          4.63        14.26 o                         
   7  12   0         34.18         12.60        27.82 o                         
   8  12   0        177.48        194.41        32.89 o                         
   9  12   0         37.09         22.60        19.67 o                         
  10  12   0          3.15         10.05        31.13 o                         
  11  12   0         17.09        -15.43        82.55 o                         
   1  13   0         12.71          1.24        10.38 o                         
   2  13   0        247.41        285.43        15.50 o                         
   3  13   0         37.32         53.08        14.31 o                         
   4  13   0         83.15        122.89        15.84 o                         
   5  13   0         41.61         53.48        14.15 o                         
   6  13   0          5.91          3.07        19.34 o                         
   7  13   0          2.12         -1.74        24.15 o                         
   8  13   0          4.61        -10.45        18.84 o                         
 -23   1   1         10.25          4.79        12.80 o                         
 -22   1   1         84.78         64.53        14.11 o                         
 -21   1   1        179.29        167.79        15.64 o                         
 -20   1   1         57.43         48.31        11.36 o                         
 -19   1   1         36.08         31.34         9.76 o                         
 -18   1   1          5.87          1.40         8.98 o                         
 -17   1   1        562.78        623.65        17.94 o                         
 -16   1   1        708.46        761.26        18.78 o                         
 -15   1   1         98.10        104.85         9.19 o                         
 -14   1   1       1129.65       1184.51        23.19 o                         
 -13   1   1       1657.29       1661.27        31.80 o                         
 -12   1   1       1104.85       1068.39        23.53 o                         
 -11   1   1         45.06         47.60         7.95 o                         
 -10   1   1       2367.54       2294.80        30.38 o                         
  -9   1   1       4128.39       4041.15        34.54 o                         
  -8   1   1        173.60        127.31         6.89 o                         
  -7   1   1       6725.14       7009.87        54.41 o                         
  -6   1   1      11158.40      11129.81        96.15 o                         
  -5   1   1       7212.17       7073.04        60.42 o                         
  -4   1   1         38.01         33.67         4.12 o                         
  -3   1   1      34343.27      34844.49       101.90 o                         
  -2   1   1       6258.58       6522.10        27.27 o                         
  -1   1   1         40.08         16.11        23.88 o                         
   1   1   1         72.25         19.88        35.33 o                         
   2   1   1       8405.92       8493.12        28.89 o                         
   3   1   1       6338.59       6401.91        36.20 o                         
   4   1   1       8352.85       8487.65        60.60 o                         
   5   1   1       4548.96       4395.18        43.14 o                         
   6   1   1       5424.04       5246.41        50.60 o                         
   7   1   1        226.31        230.51         6.20 o                         
   8   1   1       4168.04       4071.23        34.17 o                         
   9   1   1       6258.68       6203.97        54.31 o                         
  10   1   1       2500.58       2467.53        33.13 o                         
  11   1   1        329.39        304.92        11.78 o                         
  12   1   1       2343.70       2191.09        26.39 o                         
  13   1   1       3009.76       2958.02        40.31 o                         
  14   1   1       2548.19       2696.49        33.79 o                         
  15   1   1         69.26         67.08         9.36 o                         
  16   1   1       1836.60       1899.28        34.11 o                         
  17   1   1        435.65        491.78        18.16 o                         
  18   1   1         79.54         91.23        10.45 o                         
  19   1   1        305.92        318.80        15.40 o                         
  20   1   1        195.84        235.38        16.33 o                         
  21   1   1        118.04        119.02        14.07 o                         
  22   1   1          4.64          7.10        14.19 o                         
  23   1   1        117.10        105.69        21.22 o                         
 -23   2   1          1.15          1.86        17.87 o                         
 -22   2   1         43.22         42.37        19.97 o                         
 -21   2   1         72.70         68.41        13.24 o                         
 -20   2   1         67.56         79.10        13.41 o                         
 -19   2   1        150.71        164.20        13.82 o                         
 -18   2   1         24.14         18.64         9.83 o                         
 -17   2   1         43.78         34.31         8.02 o                         
 -16   2   1        811.16        849.21        19.33 o                         
 -15   2   1       1099.93       1132.35        23.76 o                         
 -14   2   1        303.54        270.33        12.75 o                         
 -13   2   1         20.31         10.35         5.36 o                         
 -12   2   1         47.71         61.13         5.52 o                         
 -11   2   1       2824.04       2905.02        43.50 o                         
 -10   2   1       1978.39       2191.24        32.34 o                         
  -9   2   1        554.83        578.16        11.67 o                         
  -8   2   1       3808.87       3818.39        35.60 o                         
  -7   2   1       1351.04       1268.05        18.12 o                         
  -6   2   1        106.65        112.05         3.37 o                         
  -5   2   1        967.62        986.78        10.04 o                         
  -4   2   1        629.20        591.42         8.24 o                         
  -3   2   1       2808.90       2851.95        22.70 o                         
  -2   2   1       4960.28       4992.22        37.26 o                         
  -1   2   1       9421.23       9666.66        51.59 o                         
   0   2   1       3450.65       3618.11        37.99 o                         
   1   2   1      27807.59      28870.50       134.78 o                         
   2   2   1        946.46        919.77         8.62 o                         
   3   2   1       3370.58       3189.64        19.43 o                         
   4   2   1       7300.79       7272.76        53.67 o                         
   5   2   1        124.79        123.02         4.36 o                         
   6   2   1       2462.41       2486.57        16.91 o                         
   7   2   1        246.49        356.53         9.48 o                         
   8   2   1        623.46        596.73         9.87 o                         
   9   2   1        242.43        267.16         8.82 o                         
  10   2   1       2588.51       2531.47        33.09 o                         
  11   2   1       1183.67       1230.27        18.07 o                         
  12   2   1        159.48        171.07         7.45 o                         
  13   2   1         14.89         11.39         5.82 o                         
  14   2   1        921.00        958.80        18.44 o                         
  15   2   1        463.63        519.66        14.66 o                         
  16   2   1          1.80         13.05         8.31 o                         
  17   2   1        119.78        146.23        11.95 o                         
  18   2   1        135.91        157.56        15.00 o                         
  19   2   1        213.29        212.38        14.11 o                         
  20   2   1          6.97          7.28        13.35 o                         
  21   2   1         56.55         48.94        17.08 o                         
  22   2   1         34.44         38.00        17.14 o                         
  23   2   1         14.17         35.47        24.78 o                         
 -23   3   1          1.12         31.68        20.28 o                         
 -22   3   1         51.10         46.01        20.78 o                         
 -21   3   1         50.51         57.69        32.06 o                         
 -20   3   1          1.37         -2.81        11.22 o                         
 -19   3   1          0.74          5.79        10.76 o                         
 -18   3   1         48.69         49.49        10.81 o                         
 -17   3   1        279.98        259.37        13.32 o                         
 -16   3   1         39.40         35.59         9.98 o                         
 -15   3   1         12.92         16.97         8.57 o                         
 -14   3   1        229.47        249.89        10.49 o                         
 -13   3   1        604.43        580.04        14.16 o                         
 -12   3   1        469.78        484.77        11.25 o                         
 -11   3   1          4.04         10.60         4.01 o                         
 -10   3   1       6158.21       6629.21        81.28 o                         
  -9   3   1       3674.69       3785.35        37.91 o                         
  -8   3   1          4.10          6.33         2.06 o                         
  -7   3   1         42.63         24.37         4.22 o                         
  -6   3   1       2064.93       2095.99        27.12 o                         
  -5   3   1       2472.79       2445.33        21.98 o                         
  -4   3   1       1214.50       1180.43        11.96 o                         
  -3   3   1       1808.84       1755.39        17.58 o                         
  -2   3   1       4004.75       4071.24        24.91 o                         
  -1   3   1        948.79        968.98        13.49 o                         
   0   3   1        868.87        893.65        12.12 o                         
   1   3   1       3875.30       4182.78        28.26 o                         
   2   3   1        110.55        118.12         3.75 o                         
   3   3   1        176.28        233.21         4.98 o                         
   4   3   1        328.83        302.08         6.03 o                         
   5   3   1       2412.34       2433.28        19.36 o                         
   6   3   1        389.28        347.91        10.13 o                         
   7   3   1       4645.30       4944.70        33.14 o                         
   8   3   1       1387.87       1846.75        29.17 o                         
   9   3   1        669.31        589.88        19.24 o                         
  10   3   1        995.20        880.58        19.15 o                         
  11   3   1         10.02          5.28         3.28 o                         
  12   3   1        466.04        460.85        13.11 o                         
  13   3   1        828.73        736.43        20.34 o                         
  14   3   1         10.05          3.55         4.82 o                         
  15   3   1         41.83         45.11         6.98 o                         
  16   3   1        253.78        256.65        11.59 o                         
  17   3   1        411.74        449.42        19.90 o                         
  18   3   1          0.61         -8.61        11.49 o                         
  19   3   1         67.58         73.76        14.54 o                         
  20   3   1        103.92         87.72        15.14 o                         
  21   3   1         53.98         38.46        25.46 o                         
  22   3   1          7.36         33.68        19.35 o                         
 -22   4   1         71.86         95.13        22.67 o                         
 -21   4   1         52.96         68.62        20.75 o                         
 -20   4   1         46.03         51.76        19.69 o                         
 -19   4   1        373.28        383.52        27.43 o                         
 -18   4   1        149.45        155.42        14.24 o                         
 -17   4   1          4.02          0.71        10.87 o                         
 -16   4   1        163.65        133.50        11.93 o                         
 -15   4   1        652.92        637.29        20.60 o                         
 -14   4   1        189.27        174.62        10.73 o                         
 -13   4   1          6.35          1.26         3.86 o                         
 -12   4   1       1599.74       1651.26        33.23 o                         
 -11   4   1        928.58        822.78        18.79 o                         
 -10   4   1         25.28         32.93         5.58 o                         
  -9   4   1        264.31        272.69        10.59 o                         
  -8   4   1       2777.78       2828.55        36.95 o                         
  -7   4   1       3680.94       3631.07        51.19 o                         
  -6   4   1        214.23        254.91         7.44 o                         
  -5   4   1       2037.13       2088.56        20.96 o                         
  -4   4   1       3679.72       3730.39        50.87 o                         
  -3   4   1        433.42        369.31         8.12 o                         
  -2   4   1          7.43         12.16         2.43 o                         
  -1   4   1       5078.64       5070.41        43.94 o                         
   0   4   1      18626.55      19044.11        88.67 o                         
   1   4   1       2897.76       2773.83        25.12 o                         
   2   4   1       4026.33       4089.67        50.24 o                         
   3   4   1       6200.97       6058.34        59.39 o                         
   4   4   1       1412.66       1308.88        16.22 o                         
   5   4   1       1084.99       1092.61        13.46 o                         
   6   4   1       6487.05       6491.09        40.87 o                         
   7   4   1      12269.84      13175.68        82.64 o                         
   8   4   1       4013.55       4025.63        35.29 o                         
   9   4   1        163.03        149.60         7.24 o                         
  10   4   1       1984.60       1916.37        24.21 o                         
  11   4   1       2207.37       2212.82        26.31 o                         
  12   4   1        533.97        551.25        14.50 o                         
  13   4   1        322.98        308.62        14.55 o                         
  14   4   1       1837.46       1807.01        32.32 o                         
  15   4   1       1061.63       1047.43        26.27 o                         
  16   4   1          9.07         16.88         9.63 o                         
  17   4   1         23.26         23.32        11.50 o                         
  18   4   1        386.63        391.64        25.32 o                         
  19   4   1        384.96        388.26        34.52 o                         
  20   4   1          1.02         42.51        21.18 o                         
  21   4   1        188.97        211.30        27.05 o                         
  22   4   1        175.75        189.93        43.29 o                         
 -22   5   1          2.96         15.09        21.66 o                         
 -21   5   1          4.58         29.76        19.80 o                         
 -20   5   1          1.51         28.65        19.41 o                         
 -19   5   1         26.26         23.84        19.19 o                         
 -18   5   1         17.55         26.95        15.98 o                         
 -17   5   1        164.46        162.75        18.71 o                         
 -16   5   1         68.73         64.91        12.94 o                         
 -15   5   1        128.06        140.58        11.92 o                         
 -14   5   1          0.17         -2.83         8.41 o                         
 -13   5   1         54.21         51.78         8.56 o                         
 -12   5   1         88.65         65.61         8.33 o                         
 -11   5   1          8.90          4.99         6.53 o                         
 -10   5   1        122.92        122.41         7.62 o                         
  -9   5   1        324.82        322.91         9.99 o                         
  -8   5   1        350.88        366.23        10.60 o                         
  -7   5   1         40.30         42.74         4.53 o                         
  -6   5   1         38.81         61.38         5.77 o                         
  -5   5   1        100.67         69.54         4.56 o                         
  -4   5   1        598.47        670.40        11.85 o                         
  -3   5   1        380.63        443.62         9.89 o                         
  -2   5   1       1355.76       1383.30        49.92 o                         
  -1   5   1          3.31         17.90         4.46 o                         
   0   5   1       3130.55       3426.37        45.21 o                         
   1   5   1        291.07        314.06         7.69 o                         
   2   5   1       1065.89       1269.85        17.90 o                         
   3   5   1          2.35         -2.42         3.38 o                         
   4   5   1        560.48        667.59        13.14 o                         
   5   5   1        146.74        180.65         8.93 o                         
   6   5   1        101.79        109.45         4.84 o                         
   7   5   1         78.34         57.55         3.72 o                         
   8   5   1         31.30         23.27         3.08 o                         
   9   5   1        441.84        436.32        10.01 o                         
  10   5   1         31.30         28.26         3.71 o                         
  11   5   1        168.22        151.83         8.26 o                         
  12   5   1          4.58          4.21         4.54 o                         
  13   5   1         15.98         14.81         5.15 o                         
  14   5   1          1.18          1.11         8.82 o                         
  15   5   1         75.67         59.65        10.01 o                         
  16   5   1          1.83         10.33        10.74 o                         
  17   5   1         35.80         29.29        14.45 o                         
  18   5   1         60.04         24.74        19.08 o                         
  19   5   1         30.08         51.24        21.54 o                         
  20   5   1          2.10         12.07        19.36 o                         
  21   5   1          3.50          4.70        19.71 o                         
 -21   6   1          0.73         16.54        21.97 o                         
 -20   6   1         21.10         37.56        21.29 o                         
 -19   6   1        228.90        249.20        28.78 o                         
 -18   6   1        111.95        128.43        20.21 o                         
 -17   6   1          1.09         11.49        14.94 o                         
 -16   6   1        229.55        201.97        17.90 o                         
 -15   6   1        267.19        305.18        16.41 o                         
 -14   6   1        282.02        312.77        14.90 o                         
 -13   6   1          1.27          0.98         7.63 o                         
 -12   6   1       1496.09       1452.64        26.61 o                         
 -11   6   1        587.62        564.63        16.41 o                         
 -10   6   1          5.34         -1.68         6.27 o                         
  -9   6   1        455.30        423.84        12.22 o                         
  -8   6   1       4733.11       4639.69        44.30 o                         
  -7   6   1       2015.44       1908.11        26.82 o                         
  -6   6   1        165.28        150.28         5.88 o                         
  -5   6   1        275.22        266.79         7.81 o                         
  -4   6   1       2580.95       2604.33        27.51 o                         
  -3   6   1       3455.65       3418.62        56.83 o                         
  -2   6   1        267.42        337.26        13.71 o                         
  -1   6   1       2445.21       2352.93        64.72 o                         
   0   6   1       3011.49       3132.24        71.25 o                         
   1   6   1        653.74        630.63        26.80 o                         
   2   6   1        591.20        615.21        14.61 o                         
   3   6   1       3122.74       3179.44        35.21 o                         
   4   6   1       1811.81       1791.99        27.27 o                         
   5   6   1         73.14         86.19         5.86 o                         
   6   6   1         49.12         43.31         5.46 o                         
   7   6   1       2514.04       2492.59        28.68 o                         
   8   6   1        659.43        593.40         8.93 o                         
   9   6   1         15.72         11.17         2.91 o                         
  10   6   1        154.98        125.36         7.18 o                         
  11   6   1       1588.19       1448.70        38.75 o                         
  12   6   1        599.30        582.22        18.39 o                         
  13   6   1        236.17        229.64        13.17 o                         
  14   6   1        154.52        170.71        12.24 o                         
  15   6   1        123.21        154.76        14.11 o                         
  16   6   1        105.21         81.02        14.47 o                         
  17   6   1         34.11         36.88        15.38 o                         
  18   6   1        258.69        259.82        38.58 o                         
  19   6   1        180.33        173.81        25.79 o                         
  20   6   1         16.07         22.76        22.09 o                         
  21   6   1          4.40         -0.65        22.63 o                         
 -20   7   1         61.98         47.00        21.98 o                         
 -19   7   1         14.38          4.73        45.87 o                         
 -18   7   1          0.49         -7.92        18.81 o                         
 -17   7   1        116.33        145.00        18.90 o                         
 -16   7   1        173.31        179.21        17.15 o                         
 -15   7   1         11.79          5.31        11.96 o                         
 -14   7   1        465.00        484.82        18.81 o                         
 -13   7   1        214.90        224.61        12.20 o                         
 -12   7   1         10.48          5.20         6.39 o                         
 -11   7   1         28.99         29.06         5.24 o                         
 -10   7   1        236.44        220.88        13.25 o                         
  -9   7   1         14.22          4.86         7.42 o                         
  -8   7   1        204.92        193.90        10.82 o                         
  -7   7   1        135.32        129.67         6.69 o                         
  -6   7   1       1039.49       1038.90        15.12 o                         
  -5   7   1       1579.58       1616.39        36.51 o                         
  -4   7   1         65.91         65.60         5.80 o                         
  -3   7   1        506.22        522.25        15.63 o                         
  -2   7   1       1040.46        986.50        48.40 o                         
  -1   7   1        551.52        522.31        27.15 o                         
   0   7   1        320.79        323.37        17.85 o                         
   1   7   1       1956.95       2021.63        71.12 o                         
   2   7   1       1341.68       1349.63        24.05 o                         
   3   7   1        193.27        167.89         6.80 o                         
   4   7   1        436.57        400.10         8.87 o                         
   5   7   1       3732.17       3670.30        52.72 o                         
   6   7   1        971.03        956.38        14.72 o                         
   7   7   1         66.23         73.41         6.87 o                         
   8   7   1        933.00        969.11        15.05 o                         
   9   7   1       2202.51       2179.78        38.81 o                         
  10   7   1         17.70         10.20         4.25 o                         
  11   7   1        543.55        535.68        13.60 o                         
  12   7   1        147.03        136.61         9.91 o                         
  13   7   1        194.51        187.68        11.94 o                         
  14   7   1         55.55         44.08        10.94 o                         
  15   7   1        105.88        101.61        14.73 o                         
  16   7   1        274.94        276.32        20.72 o                         
  17   7   1        107.72         86.98        21.77 o                         
  18   7   1          3.92        -12.14        20.54 o                         
  19   7   1         36.19         39.64        21.75 o                         
  20   7   1        193.10        189.10        45.11 o                         
 -19   8   1         45.71         49.54        29.54 o                         
 -18   8   1          0.06        -13.19        20.77 o                         
 -17   8   1          5.32         26.85        19.13 o                         
 -16   8   1         12.97         20.58        16.77 o                         
 -15   8   1         69.36         68.23         9.83 o                         
 -14   8   1         15.30         10.26        11.09 o                         
 -13   8   1        357.60        353.01        19.87 o                         
 -12   8   1        194.68        183.64        14.83 o                         
 -11   8   1        141.76        137.57        12.65 o                         
 -10   8   1         16.03         -4.78         7.93 o                         
  -9   8   1          2.68         -7.46         7.46 o                         
  -8   8   1        107.84         99.71         8.47 o                         
  -7   8   1        132.56        110.75         6.00 o                         
  -6   8   1         55.91         63.07         5.09 o                         
  -5   8   1        688.42        718.10        15.24 o                         
  -4   8   1        189.41        190.19         8.44 o                         
  -3   8   1         88.39         78.13         4.96 o                         
  -2   8   1         34.73         35.92         4.08 o                         
  -1   8   1        266.29        323.35        16.27 o                         
   0   8   1        420.58        423.02        28.99 o                         
   1   8   1          1.09          3.10         4.64 o                         
   2   8   1         12.06          6.80         5.00 o                         
   3   8   1         30.99         28.98         4.02 o                         
   4   8   1        866.53        880.44        19.49 o                         
   5   8   1        442.46        410.97        13.49 o                         
   6   8   1       1233.27       1174.64        26.61 o                         
   7   8   1        957.35        938.28        15.57 o                         
   8   8   1        245.60        237.98         7.86 o                         
   9   8   1         60.15         74.78         6.62 o                         
  10   8   1         91.44         81.25         6.65 o                         
  11   8   1          3.17          1.55         4.64 o                         
  12   8   1         98.11         75.21        12.19 o                         
  13   8   1         16.54          2.58        11.32 o                         
  14   8   1         46.71         21.12         6.51 o                         
  15   8   1         99.59         69.91        12.25 o                         
  16   8   1         42.23         73.04        46.91 o                         
  17   8   1          0.56        -17.28        45.43 o                         
  18   8   1          6.16         -4.85        49.19 o                         
  19   8   1         52.06         58.76        24.00 o                         
 -17   9   1        110.62        105.92        24.53 o                         
 -16   9   1         14.03          2.93        19.44 o                         
 -15   9   1          1.21          2.98        18.88 o                         
 -14   9   1        215.55        228.33        20.98 o                         
 -13   9   1        284.05        304.47        22.61 o                         
 -12   9   1         99.69        125.85        16.13 o                         
 -11   9   1         38.40         44.13        13.27 o                         
 -10   9   1       1001.64        999.13        26.57 o                         
  -9   9   1       1081.19       1070.47        23.20 o                         
  -8   9   1         93.82        104.12         5.61 o                         
  -7   9   1        299.36        285.00        10.71 o                         
  -6   9   1        178.56        191.43        10.66 o                         
  -5   9   1        322.49        348.06        11.65 o                         
  -4   9   1         70.20         90.84         6.34 o                         
  -3   9   1        329.22        347.21        11.51 o                         
  -2   9   1       1530.22       1701.28        30.99 o                         
  -1   9   1        504.57        518.73        20.74 o                         
   0   9   1        149.36        143.94        12.63 o                         
   1   9   1        957.11        904.72        32.82 o                         
   2   9   1       1430.12       1372.22        35.17 o                         
   3   9   1        159.95        145.15         8.77 o                         
   4   9   1       1368.56       1377.31        34.15 o                         
   5   9   1        825.29        859.33        23.65 o                         
   6   9   1        293.29        307.30        11.03 o                         
   7   9   1        251.60        227.79         8.57 o                         
   8   9   1         33.56         33.83         6.61 o                         
   9   9   1        264.03        257.39         9.64 o                         
  10   9   1        201.93        158.28        10.06 o                         
  11   9   1         31.30         30.29        13.54 o                         
  12   9   1        294.15        265.62        21.55 o                         
  13   9   1        208.74        223.65        25.57 o                         
  14   9   1          1.16        -10.53        16.54 o                         
  15   9   1         19.52         -1.23        40.32 o                         
  16   9   1        115.44        111.34        26.07 o                         
  17   9   1        147.98        133.04        26.39 o                         
 -16  10   1         18.37         24.46        20.77 o                         
 -15  10   1         14.20          1.68        25.13 o                         
 -14  10   1          3.69         12.01        47.85 o                         
 -13  10   1          0.61          3.78        20.18 o                         
 -12  10   1          1.74         39.41        21.62 o                         
 -11  10   1          0.75         -9.90        28.68 o                         
 -10  10   1         11.35         11.02        55.09 o                         
  -9  10   1         62.16         52.98        37.52 o                         
  -8  10   1         94.58         70.67        14.10 o                         
  -7  10   1          3.53          1.31         5.71 o                         
  -6  10   1        131.37        134.27         8.61 o                         
  -5  10   1         56.26         62.85         5.72 o                         
  -4  10   1        116.47        107.38         8.49 o                         
  -3  10   1         84.96         95.90         9.77 o                         
  -2  10   1          0.56          5.18         3.96 o                         
  -1  10   1         39.48         35.71         7.21 o                         
   0  10   1          0.76          0.83         3.77 o                         
   1  10   1         54.16         63.21         6.64 o                         
   2  10   1         15.98         12.69         5.87 o                         
   3  10   1         43.03         43.31         6.75 o                         
   4  10   1         30.75         29.43         6.44 o                         
   5  10   1        143.78        143.24         9.40 o                         
   6  10   1         52.04         56.77         7.82 o                         
   7  10   1        113.19        123.15         9.96 o                         
   8  10   1        348.02        341.13        15.36 o                         
   9  10   1          1.53         -8.09        22.35 o                         
  10  10   1         78.38         62.58        19.02 o                         
  11  10   1         36.41         38.73        19.84 o                         
  12  10   1         38.57         55.83        27.21 o                         
  13  10   1         22.48         -9.86        83.62 o                         
  14  10   1          1.89        -21.24        29.59 o                         
  15  10   1          2.25        -10.33        41.17 o                         
  16  10   1         22.04         -4.86        30.13 o                         
 -14  11   1         27.24         39.24        21.45 o                         
 -13  11   1          5.78         -5.75        29.30 o                         
 -12  11   1         10.18         37.49        46.32 o                         
 -11  11   1         45.22         45.65        18.61 o                         
 -10  11   1         32.53          2.75        26.37 o                         
  -9  11   1         10.86         -7.07        18.30 o                         
  -8  11   1          0.14        -18.40        21.84 o                         
  -7  11   1         79.22         74.20        21.43 o                         
  -6  11   1        115.87        160.23        24.11 o                         
  -5  11   1        118.25        135.33        11.62 o                         
  -4  11   1          2.51          6.07         8.22 o                         
  -3  11   1        188.04        206.28        11.91 o                         
  -2  11   1        258.25        262.03        11.41 o                         
  -1  11   1        384.55        378.66        15.55 o                         
   0  11   1         26.82         15.92         5.20 o                         
   1  11   1        158.02        161.23        11.53 o                         
   2  11   1        356.53        338.44        16.05 o                         
   3  11   1        170.36        159.16        10.89 o                         
   4  11   1         47.96         57.00         7.96 o                         
   5  11   1        295.15        312.96        15.52 o                         
   6  11   1        129.82        162.86        13.72 o                         
   7  11   1         54.06         69.28        12.22 o                         
   8  11   1        330.72        339.31        28.97 o                         
   9  11   1        117.07        119.79        22.65 o                         
  10  11   1        173.21        182.63        25.16 o                         
  11  11   1          5.66         -3.78        20.20 o                         
  12  11   1        167.31        163.15        26.61 o                         
  13  11   1         31.49         -6.58        38.64 o                         
  14  11   1         52.10         28.66        65.64 o                         
 -11  12   1         47.06         48.58        18.55 o                         
 -10  12   1         22.47         18.85        15.47 o                         
  -9  12   1          1.49         -6.01        16.52 o                         
  -8  12   1         80.37         80.09        15.94 o                         
  -7  12   1        283.88        320.91        19.95 o                         
  -6  12   1          0.91         -5.09        12.53 o                         
  -5  12   1        326.72        341.72        24.03 o                         
  -4  12   1         30.46         37.39        13.16 o                         
  -3  12   1          4.52         11.71        10.39 o                         
  -2  12   1          6.86          6.72         8.06 o                         
  -1  12   1        171.26        190.80        10.93 o                         
   0  12   1        245.71        265.17        12.00 o                         
   1  12   1          7.58          0.56         7.46 o                         
   2  12   1         95.55         96.88        11.95 o                         
   3  12   1         17.83         29.79        11.59 o                         
   4  12   1         10.47         13.66        11.23 o                         
   5  12   1         33.33         20.81        10.86 o                         
   6  12   1         23.00         34.16        20.89 o                         
   7  12   1         82.21         98.64        30.43 o                         
   8  12   1         11.55        -12.82        19.67 o                         
   9  12   1         12.77          5.01        19.64 o                         
  10  12   1          6.55        -16.26        21.87 o                         
  11  12   1         18.63         -4.80        53.68 o                         
  -8  13   1          1.94         11.40        17.48 o                         
  -7  13   1         33.00         44.69        18.97 o                         
  -6  13   1         10.43        -12.81        17.64 o                         
  -5  13   1         30.76         62.96        16.20 o                         
  -4  13   1          0.29         30.79        15.06 o                         
  -3  13   1          0.69         -3.35        13.32 o                         
  -2  13   1          3.73          3.19        14.32 o                         
  -1  13   1          8.53          0.50        10.55 o                         
   0  13   1          0.32         -2.85        12.81 o                         
   1  13   1         69.55         60.56        10.71 o                         
   2  13   1         88.54        102.81        12.09 o                         
   3  13   1         11.07         12.79        11.39 o                         
   4  13   1          2.52         -2.99        13.34 o                         
   5  13   1          1.49          5.37        16.32 o                         
   6  13   1          4.54         25.03        20.49 o                         
   7  13   1          0.18         -7.49        19.01 o                         
   8  13   1          0.05        -13.99        21.62 o                         
 -23   0   2         23.60          7.71        18.83 o                         
 -22   0   2         66.69         46.81        18.79 o                         
 -21   0   2        285.78        255.52        26.75 o                         
 -20   0   2        170.84        149.37        19.18 o                         
 -19   0   2       1589.06       1624.61        82.02 o                         
 -18   0   2        100.67        125.12        16.93 o                         
 -17   0   2         96.42        107.19        13.93 o                         
 -16   0   2        390.81        386.69        20.00 o                         
 -15   0   2       1881.95       1962.77        51.12 o                         
 -14   0   2        221.38        208.19        15.44 o                         
 -13   0   2        588.29        564.42        22.29 o                         
 -12   0   2       2615.86       2722.40        44.91 o                         
 -11   0   2       1856.69       1870.46        43.07 o                         
 -10   0   2         54.25         53.73        10.35 o                         
  -9   0   2       2616.92       2521.58        56.24 o                         
  -8   0   2        475.10        478.24        15.77 o                         
  -7   0   2       5276.48       5534.89        63.00 o                         
  -6   0   2         29.67         25.97         4.08 o                         
  -5   0   2      15858.38      16491.65       153.17 o                         
  -4   0   2        138.77        184.31         7.33 o                         
  -3   0   2       1141.59       1161.99        17.14 o                         
  -2   0   2      30331.21      31034.58        84.92 o                         
  -1   0   2       6627.27       6636.89        37.22 o                         
   0   0   2      28515.08      28254.93       307.58 o                         
   1   0   2       1304.60       1247.54        20.78 o                         
   2   0   2        524.98        495.74        14.66 o                         
   3   0   2      12898.49      12704.42        63.18 o                         
   4   0   2       3819.88       3628.08        31.32 o                         
   5   0   2        322.42        327.59        10.31 o                         
   6   0   2       4250.53       4301.88        56.48 o                         
   7   0   2      16597.21      16576.82       133.71 o                         
   8   0   2       1220.77       1159.93        35.22 o                         
   9   0   2       2020.84       1799.06        35.44 o                         
  10   0   2       3559.21       3498.41        50.23 o                         
  11   0   2       5779.34       5641.54        70.78 o                         
  12   0   2        226.15        209.69        12.85 o                         
  13   0   2       1279.92       1183.86        42.82 o                         
  14   0   2       3836.84       3977.47        77.68 o                         
  15   0   2         68.17         55.75        17.92 o                         
  16   0   2        547.07        547.64        22.31 o                         
  17   0   2        174.15        197.53        15.67 o                         
  18   0   2        725.15        753.69        29.43 o                         
  19   0   2        416.94        477.45        24.82 o                         
  20   0   2         72.54         89.47        17.55 o                         
  21   0   2        304.61        327.32        25.99 o                         
  22   0   2        253.05        250.08        40.31 o                         
  23   0   2         89.40         75.53        34.11 o                         
 -23   1   2          3.07         12.18        14.64 o                         
 -22   1   2        150.30        135.97        26.40 o                         
 -21   1   2          3.13          1.22        13.75 o                         
 -20   1   2         96.97         69.57        12.07 o                         
 -19   1   2         12.01         -9.90         9.90 o                         
 -18   1   2          4.07         -6.09         9.60 o                         
 -17   1   2        184.66        181.75        11.67 o                         
 -16   1   2         17.73          3.64         8.18 o                         
 -15   1   2         20.01         16.36         7.59 o                         
 -14   1   2        154.03        128.64         9.09 o                         
 -13   1   2        493.62        522.74        14.28 o                         
 -12   1   2         13.50          3.28         7.31 o                         
 -11   1   2        117.67         90.68         9.52 o                         
 -10   1   2          4.49         -4.45         6.32 o                         
  -9   1   2        313.42        405.63        11.92 o                         
  -8   1   2         72.97         52.39         6.09 o                         
  -7   1   2       1231.98       1231.42        16.25 o                         
  -6   1   2       2700.46       2486.42        24.79 o                         
  -5   1   2       3315.63       3241.52        28.73 o                         
  -4   1   2         78.14        102.38         3.17 o                         
  -3   1   2      25754.55      27377.51       134.52 o                         
  -2   1   2      35594.66      36763.00       198.97 o                         
  -1   1   2         33.10         30.49         2.26 o                         
   0   1   2        539.42        541.16         7.37 o                         
   1   1   2        188.36        170.63         3.51 o                         
   2   1   2        402.24        438.21         6.02 o                         
   3   1   2        204.01        188.84         5.22 o                         
   4   1   2          8.85         11.43         2.35 o                         
   5   1   2         57.95         46.88         3.36 o                         
   6   1   2       1817.42       1982.74        14.72 o                         
   7   1   2       1033.76       1161.69        13.74 o                         
   8   1   2       3828.08       4079.43        39.29 o                         
   9   1   2        255.00        261.92        10.02 o                         
  10   1   2          0.86         -0.72         4.98 o                         
  11   1   2         77.40         33.39         7.53 o                         
  12   1   2       2018.35       1949.82        32.26 o                         
  13   1   2        543.44        502.60        15.44 o                         
  14   1   2        306.00        308.24        11.81 o                         
  15   1   2       2084.58       2141.49        32.86 o                         
  16   1   2          2.63         10.23         8.58 o                         
  17   1   2        132.74        130.76        11.79 o                         
  18   1   2         37.04         65.21         9.59 o                         
  19   1   2         41.34         51.40        15.11 o                         
  20   1   2          9.70         33.62        10.23 o                         
  21   1   2          6.35         18.34        14.07 o                         
  22   1   2         56.14         75.19        17.10 o                         
  23   1   2          8.24         27.77        23.10 o                         
 -23   2   2          9.29          6.25        19.23 o                         
 -22   2   2         21.63          9.32        14.03 o                         
 -21   2   2          0.27          8.43        13.91 o                         
 -20   2   2         19.79         29.82        12.12 o                         
 -19   2   2         33.89         29.51        11.76 o                         
 -18   2   2          2.07         11.95         9.96 o                         
 -17   2   2        244.55        243.77        14.01 o                         
 -16   2   2        760.60        811.13        20.86 o                         
 -15   2   2        820.37        802.71        20.20 o                         
 -14   2   2        428.48        449.61        15.20 o                         
 -13   2   2        651.36        678.44        19.25 o                         
 -12   2   2       1442.44       1480.07        30.54 o                         
 -11   2   2        308.45        266.27        13.19 o                         
 -10   2   2         81.54         85.07         7.95 o                         
  -9   2   2        931.51        887.96        18.70 o                         
  -8   2   2       4153.74       4212.69        27.53 o                         
  -7   2   2       1957.63       2061.50        19.11 o                         
  -6   2   2        727.43        831.87        13.51 o                         
  -5   2   2        649.12        601.88         9.77 o                         
  -4   2   2        936.59        902.92        13.07 o                         
  -3   2   2       3568.85       3710.49        20.75 o                         
  -2   2   2       8026.53       8236.99        43.94 o                         
  -1   2   2      25865.35      26037.23       151.93 o                         
   0   2   2      16873.07      16714.43       164.25 o                         
   1   2   2       1826.84       1870.82        22.62 o                         
   2   2   2        138.15        137.85         3.64 o                         
   3   2   2      11508.24      11647.38        41.26 o                         
   4   2   2       7826.59       7823.92        38.27 o                         
   5   2   2         59.54         42.94         3.10 o                         
   6   2   2       3679.15       3725.49        25.37 o                         
   7   2   2      11590.90      12356.44        60.73 o                         
   8   2   2        346.78        338.02         7.39 o                         
   9   2   2        280.17        266.98         8.70 o                         
  10   2   2       1903.73       1797.84        23.83 o                         
  11   2   2       2323.63       2282.19        28.39 o                         
  12   2   2        123.29        123.14         7.48 o                         
  13   2   2        882.99        890.30        17.38 o                         
  14   2   2        227.06        229.67        10.05 o                         
  15   2   2        300.45        298.42        11.60 o                         
  16   2   2        261.73        268.25        11.80 o                         
  17   2   2         71.02         64.05         9.70 o                         
  18   2   2        461.38        469.69        22.44 o                         
  19   2   2        238.27        214.86        18.07 o                         
  20   2   2         27.98         21.27        13.03 o                         
  21   2   2         45.05         44.21        20.66 o                         
  22   2   2         77.18         81.98        24.78 o                         
 -22   3   2         21.65         11.92        26.36 o                         
 -21   3   2        114.33        120.90        17.50 o                         
 -20   3   2        126.67        127.59        15.92 o                         
 -19   3   2          3.50         15.41        11.67 o                         
 -18   3   2        199.76        229.58        16.00 o                         
 -17   3   2        297.15        317.31        15.46 o                         
 -16   3   2        266.26        286.97        13.67 o                         
 -15   3   2          8.52         15.70         7.92 o                         
 -14   3   2       1291.61       1383.49        19.70 o                         
 -13   3   2        982.33        965.29        17.13 o                         
 -12   3   2         79.94         82.01         5.06 o                         
 -11   3   2        479.42        499.16        13.63 o                         
 -10   3   2       1736.13       1685.55        33.80 o                         
  -9   3   2       1396.51       1379.69        23.12 o                         
  -8   3   2         97.55         81.65         6.62 o                         
  -7   3   2        839.32        781.68        13.34 o                         
  -6   3   2       3317.97       3419.28        28.41 o                         
  -5   3   2       1872.94       1873.22        17.85 o                         
  -4   3   2        556.98        562.36         8.60 o                         
  -3   3   2       3128.93       3046.15        24.82 o                         
  -2   3   2       4275.18       4217.10        29.50 o                         
  -1   3   2        479.55        470.79         6.17 o                         
   0   3   2       2638.99       2899.27        36.22 o                         
   1   3   2       2275.73       2245.31        18.02 o                         
   2   3   2       2222.31       2280.38        22.83 o                         
   3   3   2          1.93          2.11         1.83 o                         
   4   3   2        712.73        684.32        10.65 o                         
   5   3   2      10708.07      11318.58        82.97 o                         
   6   3   2       1383.78       1396.29        15.50 o                         
   7   3   2          2.78          5.60         3.80 o                         
   8   3   2       1947.31       1800.69        23.95 o                         
   9   3   2       2961.16       3052.30        32.50 o                         
  10   3   2        105.26        100.92         6.75 o                         
  11   3   2        488.12        421.22        12.14 o                         
  12   3   2       2161.71       2005.89        35.75 o                         
  13   3   2        856.40        849.07        15.57 o                         
  14   3   2          2.88         -0.61         5.02 o                         
  15   3   2        659.95        648.59        15.12 o                         
  16   3   2       1411.26       1432.91        27.57 o                         
  17   3   2        312.50        294.23        12.22 o                         
  18   3   2        134.45        135.12        15.97 o                         
  19   3   2        311.64        334.48        21.49 o                         
  20   3   2        324.73        350.76        25.38 o                         
  21   3   2         18.73         17.42        15.90 o                         
  22   3   2         13.83        -12.49        25.82 o                         
 -22   4   2         37.64         63.10        22.41 o                         
 -21   4   2          6.67         15.59        18.80 o                         
 -20   4   2         54.94         35.63        15.94 o                         
 -19   4   2        128.70        120.16        16.67 o                         
 -18   4   2        249.60        237.13        16.67 o                         
 -17   4   2          4.91          9.91        10.29 o                         
 -16   4   2          0.62         -6.71         7.91 o                         
 -15   4   2          5.60          5.34         3.64 o                         
 -14   4   2         62.54         33.45         4.54 o                         
 -13   4   2        264.51        270.91        13.59 o                         
 -12   4   2         35.96         34.46         7.59 o                         
 -11   4   2          7.16          6.05         7.13 o                         
 -10   4   2        363.33        360.27        14.07 o                         
  -9   4   2        703.76        666.03        19.14 o                         
  -8   4   2        378.62        331.17        12.60 o                         
  -7   4   2         21.09         12.10         4.27 o                         
  -6   4   2        344.64        431.71        10.43 o                         
  -5   4   2        134.92        116.53         5.00 o                         
  -4   4   2         34.02         33.80         2.47 o                         
  -3   4   2        281.41        310.98         7.00 o                         
  -2   4   2       1221.38       1329.18        13.25 o                         
  -1   4   2       4323.57       4900.66        38.48 o                         
   0   4   2         20.02         21.32         3.38 o                         
   1   4   2       1305.66       1252.39        14.93 o                         
   2   4   2        140.72        154.28         4.95 o                         
   3   4   2        153.24        143.86         4.59 o                         
   4   4   2       1877.32       2009.07        15.58 o                         
   5   4   2          5.09         11.78         3.30 o                         
   6   4   2       1593.11       1759.73        21.08 o                         
   7   4   2        107.59         76.93         5.83 o                         
   8   4   2        523.97        560.41        12.74 o                         
   9   4   2        147.50        164.44         7.31 o                         
  10   4   2        143.16        112.63         7.73 o                         
  11   4   2         61.95         55.33         6.63 o                         
  12   4   2         12.48          8.20         7.37 o                         
  13   4   2          8.88          2.82         7.56 o                         
  14   4   2        278.73        242.78        12.99 o                         
  15   4   2         55.94         42.38         9.05 o                         
  16   4   2          1.45         -6.42         9.09 o                         
  17   4   2         15.87          9.42        11.05 o                         
  18   4   2          9.53         21.02        14.90 o                         
  19   4   2          7.77        -10.81        19.40 o                         
  20   4   2         26.21         -0.32        30.48 o                         
  21   4   2          0.03         10.77        19.27 o                         
  22   4   2          0.31          6.30        19.98 o                         
 -21   5   2         88.05        115.51        23.63 o                         
 -20   5   2         25.70         47.04        20.66 o                         
 -19   5   2         14.62         43.45        19.72 o                         
 -18   5   2         61.50         97.01        18.51 o                         
 -17   5   2        231.89        215.22        20.09 o                         
 -16   5   2        214.90        202.16        15.27 o                         
 -15   5   2        175.17        180.48        13.03 o                         
 -14   5   2        341.57        351.17        15.75 o                         
 -13   5   2        805.42        813.28        21.72 o                         
 -12   5   2        244.28        256.08        12.73 o                         
 -11   5   2        620.22        572.61        16.74 o                         
 -10   5   2       1138.24       1179.96        23.57 o                         
  -9   5   2       2494.03       2605.98        34.06 o                         
  -8   5   2          1.64          3.18         5.65 o                         
  -7   5   2       2444.79       2418.60        26.38 o                         
  -6   5   2       2602.07       2547.06        37.49 o                         
  -5   5   2       2552.30       2576.06        18.54 o                         
  -4   5   2        653.18        714.86        11.15 o                         
  -3   5   2       7003.61       7042.64        53.42 o                         
  -2   5   2       7242.23       7553.40        49.16 o                         
  -1   5   2        285.79        261.39         8.35 o                         
   0   5   2       1782.58       1968.86        20.23 o                         
   1   5   2       2855.31       2535.49        22.89 o                         
   2   5   2       3211.93       3206.83        27.74 o                         
   3   5   2         10.04         13.00         3.78 o                         
   4   5   2       4206.66       4381.90        32.80 o                         
   5   5   2       4589.89       4484.22        27.37 o                         
   6   5   2       1371.43       1397.40        21.99 o                         
   7   5   2        140.29        145.60         6.80 o                         
   8   5   2        991.68        898.81        15.07 o                         
   9   5   2       2712.19       2605.72        27.81 o                         
  10   5   2        234.20        241.50        10.66 o                         
  11   5   2        609.67        647.96        16.25 o                         
  12   5   2        986.04       1013.44        23.56 o                         
  13   5   2       1094.79       1125.22        26.01 o                         
  14   5   2        494.96        437.28        17.96 o                         
  15   5   2        126.69        142.34        12.29 o                         
  16   5   2        619.76        660.22        25.44 o                         
  17   5   2        286.03        281.09        22.91 o                         
  18   5   2          4.23         -8.10        20.10 o                         
  19   5   2        324.54        309.18        67.31 o                         
  20   5   2        119.02        131.16        38.00 o                         
  21   5   2         95.35         86.50        24.44 o                         
 -21   6   2         52.16         55.77        21.22 o                         
 -20   6   2          6.91         37.44        20.96 o                         
 -19   6   2        120.01        135.12        23.46 o                         
 -18   6   2         29.62         32.49        19.01 o                         
 -17   6   2          4.62         -7.03        13.93 o                         
 -16   6   2          1.86         -1.17        11.44 o                         
 -15   6   2         11.03          4.80        10.20 o                         
 -14   6   2         68.26         72.33         9.43 o                         
 -13   6   2         13.74          7.11         7.77 o                         
 -12   6   2          9.22          8.50         7.01 o                         
 -11   6   2         53.86         55.21         7.80 o                         
 -10   6   2        157.29        159.45         9.88 o                         
  -9   6   2        657.98        634.12        16.13 o                         
  -8   6   2       1657.10       1578.65        21.78 o                         
  -7   6   2       1432.63       1397.94        28.36 o                         
  -6   6   2        130.09        154.89         9.24 o                         
  -5   6   2        464.68        504.24         8.40 o                         
  -4   6   2         25.36         16.93         4.61 o                         
  -3   6   2        415.06        437.04        10.57 o                         
  -2   6   2         19.15          5.29         3.61 o                         
  -1   6   2        923.30        836.70        13.22 o                         
   0   6   2        424.17        430.07         9.59 o                         
   1   6   2         42.33         50.18         4.55 o                         
   2   6   2        315.48        335.59         8.70 o                         
   3   6   2        373.67        372.09         9.45 o                         
   4   6   2        229.32        209.51         7.70 o                         
   5   6   2        289.69        284.06         8.82 o                         
   6   6   2        751.47        751.56        13.90 o                         
   7   6   2         88.16         78.60         5.91 o                         
   8   6   2         59.92         70.84         6.42 o                         
   9   6   2        237.18        228.42         9.68 o                         
  10   6   2        216.23        210.07        10.02 o                         
  11   6   2        892.17        962.02        18.78 o                         
  12   6   2         48.07         32.91         7.07 o                         
  13   6   2        246.71        237.43        13.86 o                         
  14   6   2        368.14        368.65        16.99 o                         
  15   6   2         31.27         16.57        12.93 o                         
  16   6   2         31.71         14.03        13.06 o                         
  17   6   2        195.46        198.86        21.25 o                         
  18   6   2         55.86         69.80        22.26 o                         
  19   6   2         29.21         21.68        21.09 o                         
  20   6   2         34.01         28.21        21.74 o                         
 -20   7   2          5.43         29.45        20.74 o                         
 -19   7   2          2.65         -0.13        19.46 o                         
 -18   7   2         14.71          1.27        17.41 o                         
 -17   7   2        112.99         99.11        17.05 o                         
 -16   7   2          2.48        -12.55        12.55 o                         
 -15   7   2        408.90        346.04        20.35 o                         
 -14   7   2         48.53         43.03        10.67 o                         
 -13   7   2          5.54         17.15         7.38 o                         
 -12   7   2         23.38         16.94         6.50 o                         
 -11   7   2        137.86        115.17         8.54 o                         
 -10   7   2       2038.52       2118.04        35.45 o                         
  -9   7   2       1045.13       1081.82        23.51 o                         
  -8   7   2        181.28        198.93        11.18 o                         
  -7   7   2        196.99        209.45        10.98 o                         
  -6   7   2        449.31        457.95        21.02 o                         
  -5   7   2        373.64        409.85         9.98 o                         
  -4   7   2        203.62        214.04         8.16 o                         
  -3   7   2        892.54        799.75        22.13 o                         
  -2   7   2         38.39         27.06         5.10 o                         
  -1   7   2          1.85         -0.42         4.15 o                         
   0   7   2        156.81        144.67         7.31 o                         
   1   7   2       2638.20       2624.50        32.86 o                         
   2   7   2       1631.51       1768.81        20.06 o                         
   3   7   2          1.10          1.85         4.52 o                         
   4   7   2       1408.09       1385.87        20.48 o                         
   5   7   2       2401.07       2209.12        24.95 o                         
   6   7   2        511.56        466.36        11.64 o                         
   7   7   2        284.01        243.48        11.41 o                         
   8   7   2         89.02         82.28         5.59 o                         
   9   7   2        914.86        892.36        20.51 o                         
  10   7   2        456.52        446.57        12.76 o                         
  11   7   2         61.16         68.27         6.50 o                         
  12   7   2         93.70        104.10         8.51 o                         
  13   7   2        452.32        416.97        16.95 o                         
  14   7   2         19.03         19.83        12.42 o                         
  15   7   2        318.23        283.25        20.91 o                         
  16   7   2        370.36        300.81        25.63 o                         
  17   7   2        107.53         92.40        20.00 o                         
  18   7   2         34.99         21.78        46.33 o                         
  19   7   2         69.43         64.05        24.41 o                         
 -19   8   2         54.64         57.16        22.15 o                         
 -18   8   2         69.20         82.77        22.63 o                         
 -17   8   2         35.59         47.93        19.86 o                         
 -16   8   2         36.14         28.27        25.53 o                         
 -15   8   2         21.83         17.06         7.76 o                         
 -14   8   2        258.11        280.31        18.75 o                         
 -13   8   2          1.81         -6.36        10.65 o                         
 -12   8   2        455.74        491.16        21.26 o                         
 -11   8   2        336.23        349.34        17.24 o                         
 -10   8   2         42.41         48.20         9.51 o                         
  -9   8   2          5.32         12.70         7.60 o                         
  -8   8   2       1122.66       1166.16        23.43 o                         
  -7   8   2       1466.03       1526.68        24.88 o                         
  -6   8   2        129.12        127.04         5.23 o                         
  -5   8   2        728.64        712.50        14.87 o                         
  -4   8   2        980.39       1003.02        28.18 o                         
  -3   8   2        153.09        147.83         9.73 o                         
  -2   8   2        454.40        465.12        13.29 o                         
  -1   8   2        566.90        554.71        14.62 o                         
   0   8   2       1406.55       1388.11        31.23 o                         
   1   8   2        177.89        200.84        11.78 o                         
   2   8   2       2419.56       2509.86        43.31 o                         
   3   8   2        747.90        723.80        13.52 o                         
   4   8   2         27.81         24.51         4.54 o                         
   5   8   2        106.38         97.02         6.40 o                         
   6   8   2        572.54        576.75        13.00 o                         
   7   8   2        817.78        831.08        16.97 o                         
   8   8   2          3.75          3.78         3.47 o                         
   9   8   2        201.39        206.65        11.36 o                         
  10   8   2        144.82        157.61        10.44 o                         
  11   8   2        443.64        407.42        14.70 o                         
  12   8   2        125.57        129.33        10.90 o                         
  13   8   2        230.61        250.70        18.27 o                         
  14   8   2        587.95        600.02        29.37 o                         
  15   8   2        170.14        168.59        18.85 o                         
  16   8   2          1.87         -5.12        56.56 o                         
  17   8   2        175.10        207.05        50.07 o                         
  18   8   2        167.60        162.41        28.21 o                         
 -17   9   2         25.11         20.89        19.53 o                         
 -16   9   2          5.28          0.25        17.99 o                         
 -15   9   2         14.98         19.77        17.69 o                         
 -14   9   2         17.71         30.54        14.35 o                         
 -13   9   2          5.54         26.50        12.86 o                         
 -12   9   2          0.89         -5.10        12.16 o                         
 -11   9   2         20.90         20.82        12.65 o                         
 -10   9   2          3.81          4.85         8.67 o                         
  -9   9   2          7.59         10.03         7.55 o                         
  -8   9   2         22.65         28.39         7.06 o                         
  -7   9   2         72.44         81.03         4.94 o                         
  -6   9   2         23.26         15.74         5.36 o                         
  -5   9   2          0.40          0.71         6.58 o                         
  -4   9   2         11.69          6.52         5.21 o                         
  -3   9   2        196.39        198.52         8.17 o                         
  -2   9   2         93.19         89.25         8.67 o                         
  -1   9   2         31.93         13.51         6.55 o                         
   0   9   2        164.01        151.33        11.31 o                         
   1   9   2          3.57         -4.16         6.59 o                         
   2   9   2         98.25         79.06         8.47 o                         
   3   9   2        181.77        202.71        11.52 o                         
   4   9   2        107.23        126.29         7.66 o                         
   5   9   2        610.80        606.98        12.70 o                         
   6   9   2        206.35        219.62         8.62 o                         
   7   9   2         11.56         10.98         5.29 o                         
   8   9   2         88.88         76.71         6.62 o                         
   9   9   2        140.59        121.21         9.71 o                         
  10   9   2         23.84         38.81         9.05 o                         
  11   9   2         64.42         56.10        10.17 o                         
  12   9   2          6.28          1.20        14.80 o                         
  13   9   2         13.30          9.71        15.36 o                         
  14   9   2         62.41         58.91        16.89 o                         
  15   9   2         64.65         42.75        47.07 o                         
  16   9   2         19.81          0.66        43.72 o                         
  17   9   2          1.03        -12.04        55.29 o                         
 -16  10   2         54.75         44.40        24.31 o                         
 -15  10   2        163.65        198.96        25.93 o                         
 -14  10   2          0.99          4.73        16.63 o                         
 -13  10   2         28.20         20.48        32.33 o                         
 -12  10   2         63.91         72.77        18.84 o                         
 -11  10   2         72.53         94.69        22.07 o                         
 -10  10   2         30.74         44.46        14.58 o                         
  -9  10   2        306.24        285.64        20.80 o                         
  -8  10   2        431.91        449.98        23.57 o                         
  -7  10   2        156.43        159.05        12.90 o                         
  -6  10   2         23.21         26.28         9.14 o                         
  -5  10   2        409.01        423.49        13.02 o                         
  -4  10   2       1053.97       1111.56        23.49 o                         
  -3  10   2         69.85         67.17         8.08 o                         
  -2  10   2        247.20        264.31        13.02 o                         
  -1  10   2        987.28        903.57        24.26 o                         
   0  10   2        493.63        513.17        16.93 o                         
   1  10   2         23.29          8.06         7.38 o                         
   2  10   2         36.15         28.41         8.18 o                         
   3  10   2        299.33        287.69        13.02 o                         
   4  10   2        464.15        459.92        16.06 o                         
   5  10   2          0.44          1.35         5.15 o                         
   6  10   2        295.12        346.10        13.29 o                         
   7  10   2        698.64        714.59        24.24 o                         
   8  10   2        283.55        308.21        18.79 o                         
   9  10   2         10.47          8.97        13.74 o                         
  10  10   2        342.22        366.14        31.48 o                         
  11  10   2        217.03        196.80        26.18 o                         
  12  10   2         56.86         58.10        21.46 o                         
  13  10   2          5.09          6.39        19.51 o                         
  14  10   2        207.84        202.87        28.73 o                         
  15  10   2        122.34        133.39        34.86 o                         
 -14  11   2          0.34          1.95        15.79 o                         
 -13  11   2         56.42         30.57        25.73 o                         
 -12  11   2         22.93         18.98        16.24 o                         
 -11  11   2          7.02          9.41        15.33 o                         
 -10  11   2         27.57         18.57        14.11 o                         
  -9  11   2         32.40         37.87        14.12 o                         
  -8  11   2         19.90         27.49        14.18 o                         
  -7  11   2         22.03         17.45        13.40 o                         
  -6  11   2         47.18         33.62        13.10 o                         
  -5  11   2          9.88         23.51        14.12 o                         
  -4  11   2          0.70          3.94         8.95 o                         
  -3  11   2         23.67         14.93         9.42 o                         
  -2  11   2          4.99          6.38         6.62 o                         
  -1  11   2         60.04         64.85         7.94 o                         
   0  11   2         35.11         21.21         7.95 o                         
   1  11   2        178.78        163.52         9.98 o                         
   2  11   2        112.68        117.87         9.71 o                         
   3  11   2         29.54         18.21         9.51 o                         
   4  11   2         31.39         30.06         9.55 o                         
   5  11   2         82.14         83.72        12.06 o                         
   6  11   2          1.93          4.77        10.53 o                         
   7  11   2         60.60         85.40        14.52 o                         
   8  11   2        179.73        235.43        26.63 o                         
   9  11   2         42.58         35.44        19.99 o                         
  10  11   2         15.32        -14.68        21.47 o                         
  11  11   2         29.94         36.48        26.65 o                         
  12  11   2         72.18         90.54        24.32 o                         
  13  11   2         14.45          4.89        37.56 o                         
 -11  12   2         36.33         48.46        17.32 o                         
 -10  12   2         16.33         24.61        16.31 o                         
  -9  12   2          8.67         12.35        14.77 o                         
  -8  12   2          6.63         19.46        14.84 o                         
  -7  12   2         11.75          9.30        13.54 o                         
  -6  12   2         11.66         16.91        18.08 o                         
  -5  12   2        127.26        132.94        17.00 o                         
  -4  12   2         80.51         82.50        15.57 o                         
  -3  12   2         12.30         14.86        11.16 o                         
  -2  12   2          2.67         16.98        10.33 o                         
  -1  12   2        110.71         97.83         8.69 o                         
   0  12   2         10.10          5.20         9.64 o                         
   1  12   2         15.64         19.75         9.51 o                         
   2  12   2          2.47         -5.46        13.12 o                         
   3  12   2         40.76         39.56        13.78 o                         
   4  12   2         15.17          9.74        12.23 o                         
   5  12   2          5.72         26.63        14.12 o                         
   6  12   2         10.36         43.22        38.44 o                         
   7  12   2         47.62         69.98        23.41 o                         
   8  12   2         18.85          1.82        20.82 o                         
   9  12   2         32.80         23.99        21.55 o                         
  10  12   2          6.97          2.15        20.52 o                         
  11  12   2         36.86         20.74        21.66 o                         
  -7  13   2         23.92         17.53        12.94 o                         
  -6  13   2          9.67          4.34        12.86 o                         
  -5  13   2         33.23         34.03        13.41 o                         
  -4  13   2          7.09         24.81        13.27 o                         
  -3  13   2        188.18        232.39        18.51 o                         
  -2  13   2        220.43        230.16        16.78 o                         
  -1  13   2          0.49        -10.98        10.98 o                         
   0  13   2          1.44         -8.25        13.60 o                         
   1  13   2         50.83         57.14        11.54 o                         
   2  13   2        143.88        167.58        13.32 o                         
   3  13   2          2.70         -0.89        13.86 o                         
   4  13   2        140.69        197.57        29.28 o                         
   5  13   2        116.06        142.18        27.90 o                         
   6  13   2         31.81         53.14        23.67 o                         
   7  13   2         10.99         34.94        35.15 o                         
 -23   1   3          4.63        -19.14        19.14 o                         
 -22   1   3        187.28        175.25        20.54 o                         
 -21   1   3         96.54         91.12        17.27 o                         
 -20   1   3          3.13         -6.51        12.15 o                         
 -19   1   3         72.40         67.26        11.63 o                         
 -18   1   3        293.77        292.34        15.37 o                         
 -17   1   3        470.70        456.50        15.61 o                         
 -16   1   3         36.52         33.90         8.80 o                         
 -15   1   3        179.87        157.74        11.63 o                         
 -14   1   3        447.32        448.40        15.63 o                         
 -13   1   3        994.05        975.20        18.57 o                         
 -12   1   3         54.83         34.06         6.05 o                         
 -11   1   3        827.23        780.96        17.18 o                         
 -10   1   3       2695.72       2755.51        30.37 o                         
  -9   1   3       1059.71       1028.85        17.40 o                         
  -8   1   3        597.21        628.29        13.19 o                         
  -7   1   3       2003.83       1852.80        18.60 o                         
  -6   1   3       3485.72       3309.37        23.69 o                         
  -5   1   3       2850.42       2767.33        27.55 o                         
  -4   1   3       1965.66       1859.62        15.98 o                         
  -3   1   3      33231.71      33835.39       189.85 o                         
  -2   1   3      13275.13      13153.04        94.12 o                         
  -1   1   3       1552.57       1455.58        17.36 o                         
   0   1   3       1469.80       1359.91        17.17 o                         
   1   1   3       9189.05       8956.57        81.90 o                         
   2   1   3       1992.82       2025.02        16.10 o                         
   3   1   3       2088.31       2064.29        14.57 o                         
   4   1   3       9922.16      10241.74        53.80 o                         
   5   1   3       2113.28       1926.60        17.21 o                         
   6   1   3        635.58        685.21        13.15 o                         
   7   1   3         67.48         31.11         5.77 o                         
   8   1   3       3261.66       3235.61        29.93 o                         
   9   1   3       3027.20       3191.89        28.58 o                         
  10   1   3         29.04         32.42         5.40 o                         
  11   1   3       2083.16       1989.57        28.61 o                         
  12   1   3       1507.13       1469.88        23.44 o                         
  13   1   3       1607.58       1570.51        25.95 o                         
  14   1   3        504.45        501.79        13.86 o                         
  15   1   3        532.63        467.65        14.86 o                         
  16   1   3       1302.83       1286.34        28.98 o                         
  17   1   3        316.12        315.58        16.80 o                         
  18   1   3        138.87        154.09        14.25 o                         
  19   1   3        351.32        378.06        17.90 o                         
  20   1   3        318.21        340.38        21.22 o                         
  21   1   3         53.04         61.30        15.53 o                         
  22   1   3        221.25        175.78        26.69 o                         
 -23   2   3          0.66        -13.84        15.65 o                         
 -22   2   3         45.94         46.75        16.27 o                         
 -21   2   3          7.38          0.08        14.53 o                         
 -20   2   3         44.93         35.37        14.43 o                         
 -19   2   3         53.30         33.64        13.03 o                         
 -18   2   3         25.63         23.49        11.04 o                         
 -17   2   3        139.95        142.80        11.77 o                         
 -16   2   3        266.05        258.04        11.73 o                         
 -15   2   3        134.59        148.46         9.50 o                         
 -14   2   3          2.45         -5.19         6.05 o                         
 -13   2   3         52.22         43.31         6.28 o                         
 -12   2   3         26.43         14.07         5.94 o                         
 -11   2   3        600.79        573.82        13.98 o                         
 -10   2   3          2.57         -0.23         4.89 o                         
  -9   2   3       1711.55       1860.89        23.66 o                         
  -8   2   3       2763.11       2832.53        30.43 o                         
  -7   2   3         40.98         33.30         3.58 o                         
  -6   2   3        836.81        810.84        12.14 o                         
  -5   2   3        845.93        804.49        10.48 o                         
  -4   2   3         86.11         79.62         3.11 o                         
  -3   2   3          1.30          2.56         1.78 o                         
  -2   2   3         32.18         45.07         2.89 o                         
  -1   2   3       3668.29       3693.03        32.06 o                         
   0   2   3       4837.38       4806.04        49.74 o                         
   1   2   3        134.27        162.77         3.86 o                         
   2   2   3       1775.25       1852.25        16.39 o                         
   3   2   3       4082.69       4237.00        19.26 o                         
   4   2   3       1511.61       1433.18        12.66 o                         
   5   2   3       8609.98       9239.30        71.88 o                         
   6   2   3       6208.15       6664.43        62.13 o                         
   7   2   3        623.52        608.56        14.47 o                         
   8   2   3       1955.97       2165.39        33.30 o                         
   9   2   3        594.88        529.69        15.16 o                         
  10   2   3       1907.65       1816.79        28.10 o                         
  11   2   3       1003.35        961.36        23.44 o                         
  12   2   3        476.14        416.88        11.43 o                         
  13   2   3        971.60        939.44        16.99 o                         
  14   2   3        841.16        832.07        16.95 o                         
  15   2   3          2.89         -3.39         8.70 o                         
  16   2   3        273.03        277.46        12.17 o                         
  17   2   3        256.52        267.19        13.01 o                         
  18   2   3        158.15        157.37        15.84 o                         
  19   2   3         14.96         20.50        12.28 o                         
  20   2   3         63.40         61.61        16.39 o                         
  21   2   3        129.30        140.62        19.12 o                         
  22   2   3        174.06        217.50        22.06 o                         
 -22   3   3         26.33         15.32        15.00 o                         
 -21   3   3         37.61         38.60        15.33 o                         
 -20   3   3          0.08         -8.27        13.63 o                         
 -19   3   3          0.42         -4.79        11.89 o                         
 -18   3   3          1.64         14.09        15.57 o                         
 -17   3   3         45.09         35.49         7.72 o                         
 -16   3   3         25.42         14.29         6.98 o                         
 -15   3   3        339.58        359.17        12.15 o                         
 -14   3   3        173.67        165.51         7.31 o                         
 -13   3   3        159.33        156.06         7.58 o                         
 -12   3   3         79.45         59.35         5.66 o                         
 -11   3   3          5.75          5.12         4.05 o                         
 -10   3   3       1013.07       1104.56        23.96 o                         
  -9   3   3         10.67         97.81         9.54 o                         
  -8   3   3        230.38        249.43         6.73 o                         
  -7   3   3        211.66        231.36         5.96 o                         
  -6   3   3       2653.88       2621.66        18.54 o                         
  -5   3   3        581.41        522.13         7.23 o                         
  -4   3   3          8.07          9.63         2.14 o                         
  -3   3   3       2774.95       2957.79        26.13 o                         
  -2   3   3        641.20        626.27         9.73 o                         
  -1   3   3       2535.56       2650.72        21.19 o                         
   0   3   3       4203.12       4187.91        26.62 o                         
   1   3   3       2766.60       2642.34        22.90 o                         
   2   3   3       1356.32       1463.61        16.32 o                         
   3   3   3        456.53        450.93         7.00 o                         
   4   3   3       6990.84       7467.58        50.05 o                         
   5   3   3       2124.36       2212.47        21.52 o                         
   6   3   3        141.50        133.34         6.66 o                         
   7   3   3        242.77        208.26         9.66 o                         
   8   3   3        964.86        862.52        21.67 o                         
   9   3   3        204.60        180.05        10.71 o                         
  10   3   3         18.13         21.76         5.80 o                         
  11   3   3          4.77          4.77         6.03 o                         
  12   3   3        793.86        775.24        18.77 o                         
  13   3   3        338.92        322.19        13.76 o                         
  14   3   3          7.81         -2.44         5.43 o                         
  15   3   3        107.11         94.77         8.60 o                         
  16   3   3        623.24        583.23        19.67 o                         
  17   3   3        206.65        201.41        16.88 o                         
  18   3   3          0.77          8.78        13.06 o                         
  19   3   3        272.85        237.42        19.60 o                         
  20   3   3        207.70        192.38        29.00 o                         
  21   3   3         39.03         35.94        16.28 o                         
  22   3   3          9.44         21.92        16.19 o                         
 -22   4   3         30.87         40.47        21.47 o                         
 -21   4   3          0.96         -0.58        18.04 o                         
 -20   4   3         56.00         45.16        15.45 o                         
 -19   4   3        201.87        197.55        19.12 o                         
 -18   4   3         16.44         14.95        12.92 o                         
 -17   4   3        173.33        179.76        14.39 o                         
 -16   4   3        589.25        625.23        20.33 o                         
 -15   4   3        560.72        602.17        18.53 o                         
 -14   4   3        110.51        114.52        11.47 o                         
 -13   4   3        281.15        302.15        15.53 o                         
 -12   4   3       2443.03       2584.50        42.84 o                         
 -11   4   3        662.47        676.90        18.43 o                         
 -10   4   3        142.62        117.62         8.94 o                         
  -9   4   3       1995.37       1975.12        28.25 o                         
  -8   4   3       2516.81       2442.02        33.98 o                         
  -7   4   3        802.25        721.43        14.42 o                         
  -6   4   3         13.54         14.19         3.89 o                         
  -5   4   3       6575.99       6982.98        45.10 o                         
  -4   4   3       3416.12       3514.14        20.32 o                         
  -3   4   3        227.09        246.02         6.09 o                         
  -2   4   3        110.33         69.71         3.51 o                         
  -1   4   3       3964.77       4095.64        31.70 o                         
   0   4   3       5440.94       5571.96        29.89 o                         
   1   4   3        134.69        144.82         4.43 o                         
   2   4   3       6208.18       6393.84        30.10 o                         
   3   4   3       3637.00       3557.20        20.51 o                         
   4   4   3       1436.77       1380.24        14.51 o                         
   5   4   3        459.91        620.58        13.43 o                         
   6   4   3        725.08        643.92        16.64 o                         
   7   4   3       2991.51       2874.48        36.87 o                         
   8   4   3        459.40        433.12        15.14 o                         
   9   4   3       1953.67       1988.02        25.26 o                         
  10   4   3       2245.98       2281.95        26.01 o                         
  11   4   3       1424.45       1431.51        24.64 o                         
  12   4   3        148.44        134.42         9.57 o                         
  13   4   3        490.68        542.27        17.24 o                         
  14   4   3       1608.80       1653.45        32.76 o                         
  15   4   3         68.76         65.93        10.17 o                         
  16   4   3        233.76        216.84        14.95 o                         
  17   4   3        429.79        453.58        24.15 o                         
  18   4   3        414.38        425.09        26.51 o                         
  19   4   3        202.12        188.09        21.36 o                         
  20   4   3         15.21         -9.02        16.38 o                         
  21   4   3        206.03        207.10        27.73 o                         
 -21   5   3          0.07         13.06        19.89 o                         
 -20   5   3          0.61         17.90        17.93 o                         
 -19   5   3         42.01         64.08        23.61 o                         
 -18   5   3          9.13         14.56        17.79 o                         
 -17   5   3         96.14         97.92        16.19 o                         
 -16   5   3          8.82          0.39        10.65 o                         
 -15   5   3          0.08         -9.54         9.54 o                         
 -14   5   3          0.74          4.22         8.30 o                         
 -13   5   3         94.60         93.23        10.08 o                         
 -12   5   3         79.32         63.22         9.17 o                         
 -11   5   3         81.75         88.18         8.80 o                         
 -10   5   3         37.26         25.92         6.57 o                         
  -9   5   3         85.11         78.31         7.97 o                         
  -8   5   3        660.16        632.56        14.75 o                         
  -7   5   3         12.96          7.47         4.33 o                         
  -6   5   3        241.30        282.81         8.46 o                         
  -5   5   3         11.43         10.60         2.73 o                         
  -4   5   3          0.99          3.18         2.65 o                         
  -3   5   3        580.72        672.49        11.34 o                         
  -2   5   3        188.82        209.64         6.54 o                         
  -1   5   3          0.04         -1.52         3.32 o                         
   0   5   3        634.83        807.97        13.03 o                         
   1   5   3        141.03        129.75         6.29 o                         
   2   5   3        109.20        103.15         5.07 o                         
   3   5   3          7.78         12.88         3.32 o                         
   4   5   3        230.39        283.95         7.39 o                         
   5   5   3        169.88        188.06         6.33 o                         
   6   5   3         55.47         66.45         6.43 o                         
   7   5   3        911.33        957.44        19.61 o                         
   8   5   3        436.90        482.41        14.29 o                         
   9   5   3        210.15        186.51         9.23 o                         
  10   5   3        261.96        214.20        10.12 o                         
  11   5   3        411.56        444.37        14.83 o                         
  12   5   3        197.40        182.79        11.55 o                         
  13   5   3         42.59         23.87         9.25 o                         
  14   5   3        113.22        115.34        12.31 o                         
  15   5   3         36.05         36.00        11.55 o                         
  16   5   3          0.21        -13.82        13.82 o                         
  17   5   3         29.64          8.39        22.72 o                         
  18   5   3         57.91         29.47        31.33 o                         
  19   5   3         25.47         16.66        20.65 o                         
  20   5   3          5.81        -20.07        22.12 o                         
  21   5   3          1.12          5.20        22.24 o                         
 -20   6   3         25.77         47.57        20.67 o                         
 -19   6   3        127.17        162.06        23.86 o                         
 -18   6   3         27.03         57.30        19.01 o                         
 -17   6   3          9.01          9.41        13.54 o                         
 -16   6   3        102.46        109.50        15.86 o                         
 -15   6   3         84.20         94.55        13.93 o                         
 -14   6   3          1.00         -1.92         8.52 o                         
 -13   6   3        353.21        354.96        15.18 o                         
 -12   6   3        373.88        374.77        15.36 o                         
 -11   6   3         87.11         71.93         8.76 o                         
 -10   6   3         13.12         11.33         6.66 o                         
  -9   6   3        348.62        364.12        12.23 o                         
  -8   6   3       2097.31       2107.34        32.80 o                         
  -7   6   3        181.62        179.88         7.37 o                         
  -6   6   3        347.52        365.27        11.96 o                         
  -5   6   3       1070.98       1037.90        13.75 o                         
  -4   6   3        621.61        611.45        10.86 o                         
  -3   6   3         93.11        133.18         5.95 o                         
  -2   6   3       1562.95       1571.72        17.15 o                         
  -1   6   3       3225.04       3257.81        27.94 o                         
   0   6   3        568.81        547.54        13.49 o                         
   1   6   3          0.32         -3.10         4.83 o                         
   2   6   3        889.34        835.91        13.14 o                         
   3   6   3       2905.63       2873.99        34.05 o                         
   4   6   3        590.54        524.58        10.89 o                         
   5   6   3         10.49         11.80         3.38 o                         
   6   6   3       5042.83       4893.01        55.75 o                         
   7   6   3       3493.55       3560.01        35.24 o                         
   8   6   3         28.69         27.46         6.00 o                         
   9   6   3        165.86        171.68         9.26 o                         
  10   6   3       1070.65       1121.47        20.74 o                         
  11   6   3       1177.65       1127.49        22.03 o                         
  12   6   3          1.92         13.69         8.18 o                         
  13   6   3       1326.33       1230.95        24.89 o                         
  14   6   3        555.45        603.44        23.83 o                         
  15   6   3        501.17        512.03        25.63 o                         
  16   6   3         13.28          2.84        15.70 o                         
  17   6   3        215.83        181.96        51.12 o                         
  18   6   3        306.68        279.73        38.79 o                         
  19   6   3         37.58          7.91        27.00 o                         
  20   6   3          4.82        -23.60        23.60 o                         
 -19   7   3          0.41         20.44        19.57 o                         
 -18   7   3          2.86         34.25        17.94 o                         
 -17   7   3         59.37         54.83        16.77 o                         
 -16   7   3        145.60        131.55        17.57 o                         
 -15   7   3         55.57         52.40        12.53 o                         
 -14   7   3        544.41        529.02        21.66 o                         
 -13   7   3        156.45        153.72        11.77 o                         
 -12   7   3          1.62          2.65         6.92 o                         
 -11   7   3        998.27        982.84        24.49 o                         
 -10   7   3       2385.82       2305.25        84.07 o                         
  -9   7   3         14.86         20.20         8.46 o                         
  -8   7   3         38.07         43.81         7.80 o                         
  -7   7   3         11.70         13.62         6.48 o                         
  -6   7   3        763.83        715.68        11.49 o                         
  -5   7   3        127.18        139.02         6.19 o                         
  -4   7   3        275.08        264.41         8.06 o                         
  -3   7   3       1302.97       1319.90        18.65 o                         
  -2   7   3        592.38        544.52        13.15 o                         
  -1   7   3          0.90         -4.29         4.68 o                         
   0   7   3        216.68        246.80         9.54 o                         
   1   7   3        501.52        557.80        13.57 o                         
   2   7   3        117.13        102.69         6.80 o                         
   3   7   3          3.85         -0.00         5.00 o                         
   4   7   3        349.12        365.02        11.08 o                         
   5   7   3       1616.18       1670.32        22.69 o                         
   6   7   3        860.78        817.34        14.76 o                         
   7   7   3        335.58        316.06        11.61 o                         
   8   7   3       1082.79       1164.02        21.56 o                         
   9   7   3        883.14        872.28        25.61 o                         
  10   7   3        165.29        159.55         9.54 o                         
  11   7   3        730.76        768.68        18.62 o                         
  12   7   3         84.22        111.26         9.48 o                         
  13   7   3         85.83         99.18        11.64 o                         
  14   7   3          6.79          3.23        12.93 o                         
  15   7   3        229.25        217.41        19.07 o                         
  16   7   3        142.76        177.86        21.68 o                         
  17   7   3          2.75         -7.12        68.11 o                         
  18   7   3         23.95        -16.78        41.61 o                         
  19   7   3         90.33        108.67        26.22 o                         
 -18   8   3         54.84         31.58        15.77 o                         
 -17   8   3         12.04          4.63        16.80 o                         
 -16   8   3          3.90         19.12        20.17 o                         
 -15   8   3        215.62        180.87        19.35 o                         
 -14   8   3         32.72         14.48         6.54 o                         
 -13   8   3        275.48        266.47        16.28 o                         
 -12   8   3        410.27        428.32        18.64 o                         
 -11   8   3         47.03         53.47        10.46 o                         
 -10   8   3         71.03         68.35         9.46 o                         
  -9   8   3         50.73         62.72         8.90 o                         
  -8   8   3          3.10          4.34         7.52 o                         
  -7   8   3         30.97         41.49         7.65 o                         
  -6   8   3        252.65        261.79         7.50 o                         
  -5   8   3        282.16        298.22         8.14 o                         
  -4   8   3          9.63         13.15         4.34 o                         
  -3   8   3        117.21        123.52         6.98 o                         
  -2   8   3          3.83         -0.95         3.98 o                         
  -1   8   3        716.65        712.73        12.98 o                         
   0   8   3        106.96         82.36         6.21 o                         
   1   8   3        181.80        183.11         8.01 o                         
   2   8   3          5.30          0.77         5.20 o                         
   3   8   3         30.12         19.12         5.61 o                         
   4   8   3       1041.20       1034.00        19.05 o                         
   5   8   3        408.95        462.28        13.20 o                         
   6   8   3         15.06         13.62         5.67 o                         
   7   8   3         65.46         52.62         5.47 o                         
   8   8   3        225.15        206.80        11.69 o                         
   9   8   3         14.73          9.33         7.53 o                         
  10   8   3        294.46        299.69        14.25 o                         
  11   8   3         87.88         85.95        10.34 o                         
  12   8   3         25.68         13.45         3.77 o                         
  13   8   3          4.16          9.82         7.54 o                         
  14   8   3         53.51         40.58        13.57 o                         
  15   8   3         28.91          7.68        17.30 o                         
  16   8   3         55.12         52.66        43.72 o                         
  17   8   3          4.17          3.64        55.58 o                         
  18   8   3         64.07         52.59        80.65 o                         
 -17   9   3         71.97         69.20        18.45 o                         
 -16   9   3          1.53         -7.56        15.34 o                         
 -15   9   3         55.45         43.82        15.84 o                         
 -14   9   3         98.30         75.27        14.23 o                         
 -13   9   3         11.51         11.44        12.03 o                         
 -12   9   3          2.64          2.04        10.80 o                         
 -11   9   3         81.16         81.04        13.31 o                         
 -10   9   3        217.95        204.29        15.81 o                         
  -9   9   3        220.68        248.00        13.48 o                         
  -8   9   3          6.89         10.64         7.26 o                         
  -7   9   3        741.50        746.62        17.62 o                         
  -6   9   3        402.57        403.22        11.94 o                         
  -5   9   3          1.81          4.12         3.80 o                         
  -4   9   3         21.15         22.96         7.55 o                         
  -3   9   3        429.97        451.99        15.51 o                         
  -2   9   3        479.66        519.69        18.80 o                         
  -1   9   3         47.47         47.55         6.01 o                         
   0   9   3        187.53        203.92         8.80 o                         
   1   9   3        495.97        497.90        13.95 o                         
   2   9   3       1161.29       1090.93        16.26 o                         
   3   9   3          5.47         11.94         4.63 o                         
   4   9   3       1697.10       1762.68        25.71 o                         
   5   9   3       1304.83       1352.81        22.56 o                         
   6   9   3        244.33        229.03        10.11 o                         
   7   9   3        334.06        360.15        11.55 o                         
   8   9   3        550.12        595.10        22.29 o                         
   9   9   3        310.08        299.71        15.53 o                         
  10   9   3         42.49         33.13        10.64 o                         
  11   9   3        372.00        401.89        19.10 o                         
  12   9   3        579.75        621.58        34.91 o                         
  13   9   3         27.55         28.09        15.32 o                         
  14   9   3          4.96         19.51        20.36 o                         
  15   9   3        213.37        241.16        30.96 o                         
  16   9   3        211.16        180.27        30.00 o                         
 -15  10   3         60.16         29.24        24.91 o                         
 -14  10   3         16.46          5.76        15.04 o                         
 -13  10   3          0.27         -1.46        14.75 o                         
 -12  10   3          6.02          8.81        15.14 o                         
 -11  10   3         33.41         37.89        14.04 o                         
 -10  10   3         12.64         29.78        13.59 o                         
  -9  10   3         11.41         27.12        13.91 o                         
  -8  10   3         22.54         38.21        12.55 o                         
  -7  10   3         33.44         35.54        10.58 o                         
  -6  10   3         10.42         -0.11         9.04 o                         
  -5  10   3          2.23          3.28         6.30 o                         
  -4  10   3         26.54         39.59         6.14 o                         
  -3  10   3          0.33         -3.48         5.65 o                         
  -2  10   3        176.63        155.40         7.64 o                         
  -1  10   3        326.08        298.82        14.65 o                         
   0  10   3          9.11         -8.03         8.40 o                         
   1  10   3         28.40         20.38         8.74 o                         
   2  10   3          3.24         -6.70         8.95 o                         
   3  10   3         44.82         45.05         9.49 o                         
   4  10   3          1.97         -0.19         8.54 o                         
   5  10   3         14.21         15.12         8.59 o                         
   6  10   3         56.05         62.57        10.31 o                         
   7  10   3          8.45         25.29        16.31 o                         
   8  10   3         42.36         52.13        13.40 o                         
   9  10   3          9.12         -5.33        18.81 o                         
  10  10   3         37.34         46.51        15.68 o                         
  11  10   3          4.64         14.90        19.13 o                         
  12  10   3        118.82        127.19        25.17 o                         
  13  10   3         15.38         38.99        23.18 o                         
  14  10   3          3.71          9.37        28.26 o                         
  15  10   3         25.78         65.65        31.31 o                         
 -13  11   3         31.14         40.70        16.78 o                         
 -12  11   3          0.41          0.92        14.05 o                         
 -11  11   3         47.39         42.17        16.21 o                         
 -10  11   3        201.59        221.11        20.66 o                         
  -9  11   3         37.31         70.96        15.25 o                         
  -8  11   3        208.08        221.66        19.03 o                         
  -7  11   3        208.84        221.52        18.13 o                         
  -6  11   3          5.91          4.92        15.33 o                         
  -5  11   3          0.35          3.91        11.53 o                         
  -4  11   3        104.61        104.05        11.57 o                         
  -3  11   3        153.96        182.95        13.52 o                         
  -2  11   3         71.67         60.80        10.10 o                         
  -1  11   3         53.11         54.88        10.28 o                         
   0  11   3         42.66         32.23         8.98 o                         
   1  11   3        139.53        139.20        11.77 o                         
   2  11   3        104.29         95.96        12.81 o                         
   3  11   3          0.40         -6.63        11.46 o                         
   4  11   3         56.04         72.69        13.84 o                         
   5  11   3         96.02        105.18        12.84 o                         
   6  11   3         25.21         44.45        15.87 o                         
   7  11   3         34.03         60.32        21.36 o                         
   8  11   3         57.20         70.75        22.09 o                         
   9  11   3        212.92        262.98        60.88 o                         
  10  11   3        206.78        225.95        28.31 o                         
  11  11   3        120.93        173.93        34.65 o                         
  12  11   3        198.34        211.99        30.00 o                         
  13  11   3         74.97         65.77        24.24 o                         
 -10  12   3          3.78         -4.65        23.17 o                         
  -9  12   3          0.73         -0.93        23.22 o                         
  -8  12   3         58.22         76.95        24.87 o                         
  -7  12   3        205.66        222.89        29.82 o                         
  -6  12   3         12.29         15.23        12.26 o                         
  -5  12   3        162.94        159.06        17.15 o                         
  -4  12   3         75.91         53.64        13.39 o                         
  -3  12   3         78.89         84.59        15.22 o                         
  -2  12   3          4.58          0.72         9.96 o                         
  -1  12   3         71.88         67.23        12.72 o                         
   0  12   3        132.12        185.20        20.64 o                         
   1  12   3          0.33        -14.33        14.33 o                         
   2  12   3        233.17        263.20        16.68 o                         
   3  12   3        106.43        114.80        14.88 o                         
   4  12   3          1.02         -3.12        16.54 o                         
   5  12   3         49.79         80.87        17.67 o                         
   6  12   3        148.50        186.56        20.47 o                         
   7  12   3        130.39        179.29        29.59 o                         
   8  12   3          1.09         41.82        23.00 o                         
   9  12   3        112.40        167.72        71.12 o                         
  10  12   3          7.76          5.16        23.75 o                         
  -6  13   3          2.84          3.35        22.09 o                         
  -5  13   3          0.10        -15.32        22.43 o                         
  -4  13   3          0.35          1.52        21.31 o                         
  -3  13   3         13.96         -1.42        20.48 o                         
  -2  13   3          0.11         -4.39        17.42 o                         
  -1  13   3         20.78         23.27        15.30 o                         
   0  13   3         40.74         49.16        13.20 o                         
   1  13   3         51.66         61.50        18.08 o                         
   2  13   3         56.64         42.66        21.39 o                         
   3  13   3          2.08         25.69        20.72 o                         
   4  13   3         16.42         49.90        17.77 o                         
   5  13   3          9.33         31.20        22.06 o                         
   6  13   3          0.36         18.18        23.09 o                         
 -22   0   4          1.68         24.55        27.84 o                         
 -21   0   4         98.88        110.35        31.35 o                         
 -20   0   4         89.81         67.48        18.59 o                         
 -19   0   4         75.42         73.08        19.74 o                         
 -18   0   4         14.71         -0.58        12.96 o                         
 -17   0   4         42.50         26.87        13.02 o                         
 -16   0   4       1109.78       1125.72        35.18 o                         
 -15   0   4        429.18        443.59        21.62 o                         
 -14   0   4         55.29         41.56        12.87 o                         
 -13   0   4        189.25        192.02        17.65 o                         
 -12   0   4        774.03        772.09        30.37 o                         
 -11   0   4         25.98         21.83        10.61 o                         
 -10   0   4       1261.47       1277.82        28.74 o                         
  -9   0   4       4109.90       4297.51        58.06 o                         
  -8   0   4       6357.90       6333.58        74.82 o                         
  -7   0   4       4262.34       4423.49        55.11 o                         
  -6   0   4       8073.68       9033.42        49.93 o                         
  -5   0   4      19604.64      20840.06       207.17 o                         
  -4   0   4        482.22        507.25        15.15 o                         
  -3   0   4       2470.91       2343.40        47.27 o                         
  -2   0   4       3581.78       3486.81        42.19 o                         
  -1   0   4       2040.26       1952.58        27.07 o                         
   0   0   4        643.95        603.67        12.57 o                         
   1   0   4        292.34        331.22         9.59 o                         
   2   0   4       3129.80       2991.49        30.53 o                         
   3   0   4       6101.19       6213.21        45.79 o                         
   4   0   4        231.24        233.06        11.43 o                         
   5   0   4       4572.54       4731.75        54.35 o                         
   6   0   4      12751.26      13939.45       125.72 o                         
   7   0   4       8190.95       8622.00       100.29 o                         
   8   0   4          7.76         11.64         9.49 o                         
   9   0   4       1004.10        878.26        29.32 o                         
  10   0   4       5585.06       5583.45        63.85 o                         
  11   0   4       3063.02       2982.90        57.99 o                         
  12   0   4       1377.15       1403.12        50.73 o                         
  13   0   4         76.17         53.66        14.33 o                         
  14   0   4       2421.14       2437.36        54.95 o                         
  15   0   4         25.43         18.82        13.57 o                         
  16   0   4        728.02        732.13        34.33 o                         
  17   0   4        900.32        987.47        32.63 o                         
  18   0   4        607.66        716.58        30.28 o                         
  19   0   4          3.08         30.67        16.05 o                         
  20   0   4        310.54        266.02        42.13 o                         
  21   0   4        141.85        141.44        35.33 o                         
  22   0   4        206.53        186.60        40.37 o                         
 -22   1   4         95.62         77.31        19.98 o                         
 -21   1   4         32.87         46.25        17.31 o                         
 -20   1   4          2.49         16.46        13.61 o                         
 -19   1   4          1.41          5.84        10.00 o                         
 -18   1   4         26.98         14.36         9.27 o                         
 -17   1   4         42.26         37.45         8.54 o                         
 -16   1   4          0.02         -8.14         8.14 o                         
 -15   1   4          3.16         -7.79         7.79 o                         
 -14   1   4        205.34        177.91        10.74 o                         
 -13   1   4         28.53         27.17         7.26 o                         
 -12   1   4         13.68          2.29         5.55 o                         
 -11   1   4        156.43        167.65         8.81 o                         
 -10   1   4        108.38         74.82         7.19 o                         
  -9   1   4        184.22        194.58        10.37 o                         
  -8   1   4          3.35         -0.43         5.87 o                         
  -7   1   4        187.66        205.96         8.18 o                         
  -6   1   4        388.24        403.09         9.08 o                         
  -5   1   4       1061.09       1164.68        14.71 o                         
  -4   1   4       2032.92       2234.39        20.50 o                         
  -3   1   4       1136.83       1095.66        14.38 o                         
  -2   1   4          3.24          1.82         2.79 o                         
  -1   1   4       1202.72       1257.15        12.32 o                         
   0   1   4         34.29         49.99         3.10 o                         
   1   1   4        876.76        869.88        10.81 o                         
   2   1   4        261.70        220.21         6.10 o                         
   3   1   4        705.90        785.51        10.57 o                         
   4   1   4        101.89        160.43         5.86 o                         
   5   1   4       1244.84       1272.46        15.52 o                         
   6   1   4        512.81        570.79        14.77 o                         
   7   1   4       1123.21       1129.56        25.73 o                         
   8   1   4        733.87        759.20        21.05 o                         
   9   1   4         77.91         83.99         7.00 o                         
  10   1   4          7.01          8.64         5.19 o                         
  11   1   4        265.49        247.84        10.55 o                         
  12   1   4        640.60        619.87        15.74 o                         
  13   1   4        954.63        905.02        19.51 o                         
  14   1   4        320.77        292.06        11.90 o                         
  15   1   4        206.86        214.16        10.84 o                         
  16   1   4        265.69        228.22        13.63 o                         
  17   1   4          0.31         -6.50         9.94 o                         
  18   1   4         59.41         58.12        12.28 o                         
  19   1   4        142.27        160.26        16.16 o                         
  20   1   4         77.28        101.77        16.93 o                         
  21   1   4         19.17         21.21        20.67 o                         
  22   1   4         32.18         18.61        21.27 o                         
 -22   2   4         20.50          1.98        16.20 o                         
 -21   2   4         14.71         -7.60        15.12 o                         
 -20   2   4        145.87        153.04        15.87 o                         
 -19   2   4        104.09        121.09        13.96 o                         
 -18   2   4         10.55          6.97        10.82 o                         
 -17   2   4         73.46         45.14        10.05 o                         
 -16   2   4        109.75        105.69         8.80 o                         
 -15   2   4        251.72        262.00        10.97 o                         
 -14   2   4         55.01         34.36         6.36 o                         
 -13   2   4        897.60        970.10        17.57 o                         
 -12   2   4       1230.57       1270.91        19.06 o                         
 -11   2   4        100.48        112.65         6.99 o                         
 -10   2   4         29.15         19.88         4.95 o                         
  -9   2   4        714.58        682.18        15.38 o                         
  -8   2   4       2521.95       2560.84        29.17 o                         
  -7   2   4         86.17         93.48         5.53 o                         
  -6   2   4       3527.94       3630.21        34.18 o                         
  -5   2   4         29.65         27.76         3.36 o                         
  -4   2   4        207.64        192.40         6.07 o                         
  -3   2   4        632.30        735.06         9.65 o                         
  -2   2   4       1482.96       1456.82        16.08 o                         
  -1   2   4       2423.57       2398.59        32.64 o                         
   0   2   4       1036.15       1053.30        13.79 o                         
   1   2   4        529.90        522.97         9.53 o                         
   2   2   4       1135.54       1091.11        17.89 o                         
   3   2   4       1987.68       1912.09        17.63 o                         
   4   2   4       1954.45       1998.77        17.69 o                         
   5   2   4        204.15        274.38         7.24 o                         
   6   2   4       2685.60       2671.60        23.81 o                         
   7   2   4       1395.31       1348.40        17.45 o                         
   8   2   4         14.57          9.47         3.21 o                         
   9   2   4        748.06        704.56        28.81 o                         
  10   2   4       2541.55       2440.77        39.04 o                         
  11   2   4       2293.36       2219.58        31.76 o                         
  12   2   4        937.24        941.81        16.31 o                         
  13   2   4       3632.62       3625.85        44.39 o                         
  14   2   4        800.51        755.67        17.25 o                         
  15   2   4         40.10         27.80         6.51 o                         
  16   2   4        181.43        147.82         9.48 o                         
  17   2   4        481.16        466.24        21.88 o                         
  18   2   4        344.53        344.97        21.07 o                         
  19   2   4          1.57         12.29        12.69 o                         
  20   2   4         44.34         51.78        16.22 o                         
  21   2   4        100.45         84.43        17.28 o                         
 -22   3   4         17.15          1.55        19.86 o                         
 -21   3   4          3.86        -16.94        21.78 o                         
 -20   3   4          3.44          7.72        16.22 o                         
 -19   3   4        114.67         86.34        13.20 o                         
 -18   3   4        289.87        283.71        18.20 o                         
 -17   3   4        183.29        158.04        15.75 o                         
 -16   3   4        115.76         97.30         8.55 o                         
 -15   3   4        113.62         91.84         7.59 o                         
 -14   3   4        659.01        643.76        14.72 o                         
 -13   3   4        150.70        159.07         7.82 o                         
 -12   3   4          0.48         -1.80         4.59 o                         
 -11   3   4        294.28        302.00         9.14 o                         
 -10   3   4        539.77        530.05        11.17 o                         
  -9   3   4         42.76         48.48         4.65 o                         
  -8   3   4        459.51        446.53         9.72 o                         
  -7   3   4       2490.95       2407.08        41.13 o                         
  -6   3   4       1693.05       1598.55        15.50 o                         
  -5   3   4         67.17         77.87         3.68 o                         
  -4   3   4       8201.48       8301.96        43.36 o                         
  -3   3   4      13240.74      13204.95        52.79 o                         
  -2   3   4       8230.41       8425.87        51.73 o                         
  -1   3   4          0.97          0.60         3.33 o                         
   0   3   4       1816.06       1848.97        18.14 o                         
   1   3   4       1572.04       1435.77        17.44 o                         
   2   3   4        338.63        297.29         5.89 o                         
   3   3   4        375.34        328.89         7.25 o                         
   4   3   4       3694.24       3616.60        35.15 o                         
   5   3   4       4792.55       4837.41        63.17 o                         
   6   3   4         13.98         17.16         3.03 o                         
   7   3   4       1409.89       1357.07        22.43 o                         
   8   3   4       2216.13       2310.85        33.48 o                         
   9   3   4        913.04        960.60        20.34 o                         
  10   3   4        130.16        150.37         8.66 o                         
  11   3   4       2131.56       2194.10        27.18 o                         
  12   3   4       1242.85       1282.95        22.01 o                         
  13   3   4        686.60        750.36        19.79 o                         
  14   3   4        214.40        159.29        11.22 o                         
  15   3   4        245.62        239.11        13.76 o                         
  16   3   4        926.00        902.68        26.51 o                         
  17   3   4         23.75          9.17        12.96 o                         
  18   3   4         97.47         52.28        13.88 o                         
  19   3   4        351.31        369.34        25.24 o                         
  20   3   4         91.93         69.53        17.34 o                         
  21   3   4          7.68         -5.70        16.60 o                         
 -21   4   4          3.29         24.87        16.74 o                         
 -20   4   4         11.22         32.58        16.66 o                         
 -19   4   4          1.26         24.42        15.08 o                         
 -18   4   4          3.18         -1.15        12.14 o                         
 -17   4   4         24.05         20.68        10.60 o                         
 -16   4   4         10.90         -0.91         9.37 o                         
 -15   4   4         54.70         56.47        10.04 o                         
 -14   4   4         19.52         12.76        10.31 o                         
 -13   4   4        160.67        169.87        11.61 o                         
 -12   4   4        119.05        173.91        13.21 o                         
 -11   4   4        139.46        140.84         9.68 o                         
 -10   4   4        140.50        136.64         9.11 o                         
  -9   4   4        397.74        402.98        12.68 o                         
  -8   4   4         41.11         47.35         5.14 o                         
  -7   4   4         69.84         52.25         3.78 o                         
  -6   4   4        231.62        217.01         7.85 o                         
  -5   4   4        282.79        295.31         6.97 o                         
  -4   4   4         22.13         32.26         3.44 o                         
  -3   4   4       1232.96       1317.62        19.00 o                         
  -2   4   4        182.25        172.64         8.11 o                         
  -1   4   4        168.19        169.01         7.56 o                         
   0   4   4        453.43        532.58        11.67 o                         
   1   4   4        428.04        350.65         7.21 o                         
   2   4   4         81.31         71.82         4.14 o                         
   3   4   4         21.50         28.37         4.06 o                         
   4   4   4        788.09        784.91        11.93 o                         
   5   4   4         11.32         15.88         3.13 o                         
   6   4   4         23.81         33.67         6.05 o                         
   7   4   4        408.15        400.06        14.56 o                         
   8   4   4        374.52        364.61        13.10 o                         
   9   4   4         79.41         90.27         7.58 o                         
  10   4   4        112.10        110.06         7.90 o                         
  11   4   4        214.87        227.18        10.49 o                         
  12   4   4         34.10         31.78         7.17 o                         
  13   4   4         47.84         44.35         7.77 o                         
  14   4   4        154.30        122.59        11.31 o                         
  15   4   4        136.35        109.50        12.11 o                         
  16   4   4          2.65         -7.85        11.82 o                         
  17   4   4         17.78         -7.84        13.85 o                         
  18   4   4          8.48        -16.67        16.67 o                         
  19   4   4         60.71         52.39        21.38 o                         
  20   4   4          0.50        -15.72        17.23 o                         
  21   4   4          3.25        -17.45        17.45 o                         
 -21   5   4         76.51         80.07        23.87 o                         
 -20   5   4          5.59         26.45        17.85 o                         
 -19   5   4         13.45         34.96        15.93 o                         
 -18   5   4         24.26         33.55        15.56 o                         
 -17   5   4         15.21         17.73        13.68 o                         
 -16   5   4         55.85         32.69        16.46 o                         
 -15   5   4        229.35        213.18        16.09 o                         
 -14   5   4        165.27        187.35        13.33 o                         
 -13   5   4        162.33        149.54        11.22 o                         
 -12   5   4        281.27        314.91        13.96 o                         
 -11   5   4       1744.12       1831.57        27.95 o                         
 -10   5   4       1821.20       1848.34        27.02 o                         
  -9   5   4        673.46        633.39        15.65 o                         
  -8   5   4        306.78        339.26        10.24 o                         
  -7   5   4        299.04        313.41         9.15 o                         
  -6   5   4        624.49        616.16        12.23 o                         
  -5   5   4        332.69        335.09         8.41 o                         
  -4   5   4        173.71        133.82         5.51 o                         
  -3   5   4        794.96        675.65        10.24 o                         
  -2   5   4       2151.62       1980.31        36.29 o                         
  -1   5   4        266.48        258.17        16.30 o                         
   0   5   4       4846.39       4738.58        37.10 o                         
   1   5   4       2629.50       2735.61        20.34 o                         
   2   5   4       1083.63       1114.25        13.51 o                         
   3   5   4       1575.89       1523.83        15.73 o                         
   4   5   4       6525.84       6394.85        43.61 o                         
   5   5   4       2863.60       2733.67        31.12 o                         
   6   5   4        488.22        452.06        14.48 o                         
   7   5   4        147.88        174.06         9.85 o                         
   8   5   4       1784.54       1728.45        26.72 o                         
   9   5   4       1971.67       2041.31        29.86 o                         
  10   5   4         85.32         93.59         8.61 o                         
  11   5   4       1324.08       1287.21        23.96 o                         
  12   5   4       1097.80       1202.80        24.05 o                         
  13   5   4         69.68         74.64        10.23 o                         
  14   5   4        264.07        255.18        17.25 o                         
  15   5   4        529.37        539.55        24.93 o                         
  16   5   4        516.81        537.64        32.66 o                         
  17   5   4        124.88        105.32        24.18 o                         
  18   5   4        241.04        241.94        28.54 o                         
  19   5   4        194.00        112.84        25.37 o                         
  20   5   4        122.47        126.09        26.28 o                         
 -20   6   4         10.23         41.25        22.12 o                         
 -19   6   4         54.44         70.13        17.77 o                         
 -18   6   4          0.75          8.25        15.18 o                         
 -17   6   4         12.97         -3.50        14.34 o                         
 -16   6   4         29.21         21.22        13.20 o                         
 -15   6   4        109.76        100.29        13.45 o                         
 -14   6   4          0.09         -2.81        10.74 o                         
 -13   6   4         40.69         29.44         9.01 o                         
 -12   6   4          9.47          3.76         7.50 o                         
 -11   6   4          5.48          6.21         6.92 o                         
 -10   6   4         64.68         67.33         7.75 o                         
  -9   6   4         52.96         53.61         6.97 o                         
  -8   6   4        844.54        828.40        17.10 o                         
  -7   6   4        273.96        275.36         9.88 o                         
  -6   6   4        426.96        388.87        10.22 o                         
  -5   6   4        280.48        286.17         7.12 o                         
  -4   6   4        135.79        120.28         5.85 o                         
  -3   6   4        134.05        114.01         5.78 o                         
  -2   6   4        117.78         96.22         5.64 o                         
  -1   6   4        848.73        851.57        14.46 o                         
   0   6   4        257.61        262.68         7.06 o                         
   1   6   4        566.48        539.89        12.65 o                         
   2   6   4        450.19        441.07         9.54 o                         
   3   6   4        193.94        198.72         6.72 o                         
   4   6   4        207.27        205.84         6.90 o                         
   5   6   4       1663.68       1618.93        19.23 o                         
   6   6   4       1302.53       1345.26        23.41 o                         
   7   6   4        251.81        278.59        11.71 o                         
   8   6   4        217.50        208.91        10.80 o                         
   9   6   4         14.17         14.96         6.83 o                         
  10   6   4        191.83        232.71        11.43 o                         
  11   6   4         90.29         82.40         8.69 o                         
  12   6   4          5.67         -0.53         7.70 o                         
  13   6   4         54.75         80.17        10.32 o                         
  14   6   4          6.94         25.23        12.67 o                         
  15   6   4          6.02         -1.75        15.44 o                         
  16   6   4         79.97         63.52        19.33 o                         
  17   6   4        113.12        121.06        30.52 o                         
  18   6   4         54.78         49.16        30.47 o                         
  19   6   4          0.83        -15.02        32.17 o                         
 -19   7   4          3.26         43.72        16.90 o                         
 -18   7   4         44.78         34.86        16.28 o                         
 -17   7   4        107.83        113.79        18.62 o                         
 -16   7   4          0.76         -5.63        12.53 o                         
 -15   7   4        195.94        203.61        17.01 o                         
 -14   7   4         23.41         20.83        10.81 o                         
 -13   7   4          4.27         -0.82         9.23 o                         
 -12   7   4         45.04         39.96         8.06 o                         
 -11   7   4         22.82         14.34         6.90 o                         
 -10   7   4        563.86        574.96        17.04 o                         
  -9   7   4          0.65         -1.37         4.51 o                         
  -8   7   4        415.80        420.04        15.01 o                         
  -7   7   4         74.70         80.08         7.43 o                         
  -6   7   4        605.78        577.07        18.86 o                         
  -5   7   4        163.84        157.20         6.98 o                         
  -4   7   4        930.02        945.64        14.60 o                         
  -3   7   4        750.58        781.19        13.31 o                         
  -2   7   4        200.24        188.83         8.26 o                         
  -1   7   4          8.54          2.38         4.82 o                         
   0   7   4        466.55        489.60        12.28 o                         
   1   7   4        839.13        846.55        14.52 o                         
   2   7   4        499.56        523.38        11.69 o                         
   3   7   4         49.00         45.00         5.10 o                         
   4   7   4       1218.91       1184.33        19.63 o                         
   5   7   4         99.36        107.64         6.44 o                         
   6   7   4        237.30        255.42         7.36 o                         
   7   7   4         75.88         79.66         7.33 o                         
   8   7   4        588.20        522.50        15.38 o                         
   9   7   4        500.07        519.57        15.09 o                         
  10   7   4         85.86         74.38         8.21 o                         
  11   7   4         16.04         22.08         7.47 o                         
  12   7   4        279.00        265.09        21.43 o                         
  13   7   4        496.08        468.75        21.73 o                         
  14   7   4          5.22          1.20        11.15 o                         
  15   7   4        127.65        157.61        20.34 o                         
  16   7   4        135.77        121.21        26.78 o                         
  17   7   4         27.91         21.90        27.30 o                         
  18   7   4          1.29        -29.20        44.16 o                         
 -18   8   4          5.34         15.95        20.12 o                         
 -17   8   4        150.89        135.73        19.72 o                         
 -16   8   4         31.21         26.53        15.86 o                         
 -15   8   4         13.54          9.75        15.11 o                         
 -14   8   4         25.06         20.09         8.38 o                         
 -13   8   4        179.56        152.98        13.79 o                         
 -12   8   4        239.39        254.39        16.30 o                         
 -11   8   4          6.94         -1.28         9.80 o                         
 -10   8   4         45.96         27.21         9.27 o                         
  -9   8   4        202.79        199.72        12.86 o                         
  -8   8   4        281.39        293.97        16.52 o                         
  -7   8   4         13.90         12.53         7.09 o                         
  -6   8   4         52.32         48.38         4.77 o                         
  -5   8   4        259.88        285.22         9.20 o                         
  -4   8   4        517.71        532.64        13.70 o                         
  -3   8   4         82.05         64.03         6.43 o                         
  -2   8   4        762.27        699.63        14.84 o                         
  -1   8   4       1070.29       1049.67        17.92 o                         
   0   8   4       1945.85       1992.93        28.60 o                         
   1   8   4        168.18        170.11         7.61 o                         
   2   8   4       3030.43       3180.08        47.69 o                         
   3   8   4       1057.55       1008.42        19.16 o                         
   4   8   4        161.39        220.02        10.01 o                         
   5   8   4         40.31         50.06         6.62 o                         
   6   8   4        301.96        299.70        10.46 o                         
   7   8   4        344.77        327.07        14.52 o                         
   8   8   4         46.04         59.39         9.32 o                         
   9   8   4        595.49        620.49        17.82 o                         
  10   8   4        376.48        386.53        16.54 o                         
  11   8   4        124.33         90.54         8.45 o                         
  12   8   4         65.67         55.06        11.60 o                         
  13   8   4        486.12        496.01        26.93 o                         
  14   8   4        407.89        408.20        27.53 o                         
  15   8   4         38.76         39.09        22.64 o                         
  16   8   4         11.87         41.41        23.83 o                         
  17   8   4        196.26        300.14        34.72 o                         
 -16   9   4         62.58         42.77        16.54 o                         
 -15   9   4          9.90         -0.02        14.49 o                         
 -14   9   4         19.94         16.37        14.85 o                         
 -13   9   4         38.08         30.68        12.12 o                         
 -12   9   4         44.05         32.49        11.41 o                         
 -11   9   4          3.17          0.86        10.15 o                         
 -10   9   4         14.26          8.83        11.55 o                         
  -9   9   4          3.08         -0.75        10.43 o                         
  -8   9   4          0.49         -5.12         8.19 o                         
  -7   9   4         29.43         17.31         7.80 o                         
  -6   9   4         15.58         18.32         5.00 o                         
  -5   9   4          8.68          2.99         5.76 o                         
  -4   9   4         27.64         27.77         5.43 o                         
  -3   9   4        150.18        135.10         7.77 o                         
  -2   9   4        134.68        114.52         7.21 o                         
  -1   9   4          0.17          2.00         4.92 o                         
   0   9   4        203.56        191.08         8.63 o                         
   1   9   4        355.41        370.85        12.21 o                         
   2   9   4        104.19        101.56         7.79 o                         
   3   9   4         87.53         94.43         7.97 o                         
   4   9   4         78.08         83.76         7.78 o                         
   5   9   4         80.18         78.27         7.42 o                         
   6   9   4         67.12         63.85         6.95 o                         
   7   9   4          6.16         -3.78         9.78 o                         
   8   9   4         28.04         18.60         9.71 o                         
   9   9   4          4.63          2.51        10.36 o                         
  10   9   4         30.38         44.43        14.77 o                         
  11   9   4         27.30         33.55        11.83 o                         
  12   9   4          1.83          1.01        11.29 o                         
  13   9   4         23.71         31.16        21.06 o                         
  14   9   4         83.56        121.21        25.44 o                         
  15   9   4          1.67          2.77        22.78 o                         
  16   9   4         72.50        126.23        28.32 o                         
 -15  10   4         33.55         42.49        46.59 o                         
 -14  10   4          4.07        -15.80        23.72 o                         
 -13  10   4         83.54         83.00        25.72 o                         
 -12  10   4         99.65        108.06        26.97 o                         
 -11  10   4         44.33         41.52        14.19 o                         
 -10  10   4          5.79          7.62        12.58 o                         
  -9  10   4         74.22         79.10        15.50 o                         
  -8  10   4         36.06         56.79        15.57 o                         
  -7  10   4         16.18         12.72        10.63 o                         
  -6  10   4         16.92         21.45        10.37 o                         
  -5  10   4        383.02        399.65        17.99 o                         
  -4  10   4        259.30        263.28        15.05 o                         
  -3  10   4         64.42         56.74         9.50 o                         
  -2  10   4         37.73         53.28         9.72 o                         
  -1  10   4        715.07        704.50        22.47 o                         
   0  10   4         20.46         13.45         8.67 o                         
   1  10   4        268.07        288.78        14.83 o                         
   2  10   4        177.76        183.45        15.40 o                         
   3  10   4        205.61        194.04        14.81 o                         
   4  10   4          7.90         -5.00        11.63 o                         
   5  10   4        115.74        151.51        14.02 o                         
   6  10   4        439.57        515.33        30.70 o                         
   7  10   4        195.69        205.78        29.47 o                         
   8  10   4          1.28         15.75        18.84 o                         
   9  10   4        173.60        211.13        25.66 o                         
  10  10   4        177.46        193.27        27.02 o                         
  11  10   4         31.07         27.51        54.33 o                         
  12  10   4          2.32         17.06        24.26 o                         
  13  10   4         60.19         75.16        24.78 o                         
  14  10   4        121.35        138.21        27.61 o                         
 -12  11   4         18.45         42.34        25.49 o                         
 -11  11   4         96.40        137.69        29.20 o                         
 -10  11   4        130.04        178.71        30.51 o                         
  -9  11   4         22.58         27.96        21.91 o                         
  -8  11   4          1.62          5.47        20.74 o                         
  -7  11   4         19.21         33.96        34.09 o                         
  -6  11   4         35.39         24.87        22.22 o                         
  -5  11   4          0.20         16.59        19.68 o                         
  -4  11   4        110.88         89.51        21.56 o                         
  -3  11   4        100.44        108.88        13.60 o                         
  -2  11   4          0.88          4.26        10.48 o                         
  -1  11   4          0.65         -6.39        14.01 o                         
   0  11   4          6.67          7.58         9.72 o                         
   1  11   4         95.72         86.18        11.94 o                         
   2  11   4          3.82          8.98        12.06 o                         
   3  11   4         99.37        102.05        14.60 o                         
   4  11   4        279.04        332.63        28.28 o                         
   5  11   4        120.19        144.42        19.08 o                         
   6  11   4         93.37        130.73        18.69 o                         
   7  11   4          8.83         22.68        14.67 o                         
   8  11   4        111.11        163.96        19.58 o                         
   9  11   4          2.35         -6.19        21.56 o                         
  10  11   4         16.46         -4.21        22.04 o                         
  11  11   4         37.36         27.28        33.04 o                         
  12  11   4         65.46         91.88        27.01 o                         
  -9  12   4          0.57         -1.96        23.77 o                         
  -8  12   4         12.28         15.72        24.24 o                         
  -7  12   4         43.63         50.18        24.50 o                         
  -6  12   4         49.88         67.33        23.88 o                         
  -5  12   4        112.11        116.61        24.09 o                         
  -4  12   4         23.45         37.86        21.05 o                         
  -3  12   4          1.22          5.70        18.67 o                         
  -2  12   4         61.62         71.13        21.13 o                         
  -1  12   4         87.65        116.85        19.03 o                         
   0  12   4         19.12         14.14        15.92 o                         
   1  12   4          0.09         -1.08        20.57 o                         
   2  12   4         67.08         74.15        16.07 o                         
   3  12   4         45.09         19.52        19.62 o                         
   4  12   4          6.55          6.21        16.22 o                         
   5  12   4          0.91         28.17        16.62 o                         
   6  12   4        116.23        136.85        19.85 o                         
   7  12   4        151.74        184.31        38.11 o                         
   8  12   4          2.87        117.18        78.48 o                         
   9  12   4          7.96        -19.52        58.47 o                         
  -4  13   4         25.45         22.73        21.69 o                         
  -3  13   4        104.33         88.62        23.22 o                         
  -2  13   4          2.09         -9.40        19.83 o                         
  -1  13   4          0.26         -9.22        17.70 o                         
   0  13   4          1.49         -7.83        21.39 o                         
   1  13   4         29.83         35.14        26.27 o                         
   2  13   4         26.51         26.46        18.34 o                         
   3  13   4          0.50         -3.85        17.08 o                         
   4  13   4         25.96         36.31        18.24 o                         
 -22   1   5         72.73         84.66        18.32 o                         
 -21   1   5         13.07         14.42        15.22 o                         
 -20   1   5          8.68         28.79        17.91 o                         
 -19   1   5         61.57         51.18        11.64 o                         
 -18   1   5        226.25        228.81        15.90 o                         
 -17   1   5        102.85        108.31        11.65 o                         
 -16   1   5         77.24         55.90         8.94 o                         
 -15   1   5        133.02        152.10        12.08 o                         
 -14   1   5        218.99        238.72        13.32 o                         
 -13   1   5        183.92        165.81        11.65 o                         
 -12   1   5        298.40        284.75        13.64 o                         
 -11   1   5       1057.23       1120.64        23.28 o                         
 -10   1   5        837.23        919.68        19.70 o                         
  -9   1   5        229.22        225.54        11.15 o                         
  -8   1   5       1107.86       1122.36        25.88 o                         
  -7   1   5         53.59         48.23         5.76 o                         
  -6   1   5        600.04        607.86        15.09 o                         
  -5   1   5        283.37        297.22        10.28 o                         
  -4   1   5       2492.49       2525.00        27.12 o                         
  -3   1   5       5685.70       5740.40        59.44 o                         
  -2   1   5       1466.24       1319.44        23.43 o                         
  -1   1   5          7.79         -0.36         4.10 o                         
   0   1   5       5438.28       5463.41        52.38 o                         
   1   1   5       5893.27       5692.99        70.04 o                         
   2   1   5         50.85         52.06         4.74 o                         
   3   1   5       5386.50       5712.63        57.53 o                         
   4   1   5       8078.95       8085.78        56.67 o                         
   5   1   5       1582.32       1530.61        22.97 o                         
   6   1   5        140.87        158.69         7.80 o                         
   7   1   5       2242.29       2143.95        37.57 o                         
   8   1   5       4271.39       4304.78        40.66 o                         
   9   1   5        870.55        922.81        19.34 o                         
  10   1   5        832.05        879.64        16.85 o                         
  11   1   5       3060.82       3185.16        34.82 o                         
  12   1   5        505.94        502.82        14.76 o                         
  13   1   5          2.63         -3.79         6.66 o                         
  14   1   5        239.91        214.13        10.92 o                         
  15   1   5        745.83        781.93        18.74 o                         
  16   1   5        622.10        600.82        22.07 o                         
  17   1   5          3.63        -13.78        13.78 o                         
  18   1   5        183.14        176.21        16.25 o                         
  19   1   5        345.87        352.20        22.96 o                         
  20   1   5        438.37        447.04        34.38 o                         
  21   1   5          4.08         18.34        20.60 o                         
 -22   2   5          0.38        -20.77        20.77 o                         
 -21   2   5         11.39          0.18        15.64 o                         
 -20   2   5         17.32         13.49        14.96 o                         
 -19   2   5         64.29         32.18        14.14 o                         
 -18   2   5          3.86         -6.39        12.58 o                         
 -17   2   5         51.40         33.54        13.24 o                         
 -16   2   5        134.97        119.06        13.09 o                         
 -15   2   5        198.59        212.29        13.59 o                         
 -14   2   5         71.31         74.72         8.30 o                         
 -13   2   5        182.26        201.03        10.54 o                         
 -12   2   5        157.42        149.77         9.13 o                         
 -11   2   5          3.24          0.68         5.89 o                         
 -10   2   5        899.12        885.12        17.51 o                         
  -9   2   5        344.89        329.64        11.08 o                         
  -8   2   5       1002.45        968.91        15.23 o                         
  -7   2   5        234.30        220.11         8.03 o                         
  -6   2   5       2469.78       2385.80        28.01 o                         
  -5   2   5       2908.77       2924.49        25.13 o                         
  -4   2   5        489.65        474.86         9.42 o                         
  -3   2   5        416.36        388.35         8.00 o                         
  -2   2   5         72.65         49.83         3.56 o                         
  -1   2   5       1636.44       1490.81        23.43 o                         
   0   2   5         24.48         15.80         3.00 o                         
   1   2   5        987.25        942.04        12.60 o                         
   2   2   5        588.62        604.92         9.91 o                         
   3   2   5        944.08        914.55        13.73 o                         
   4   2   5        130.25        155.13         6.26 o                         
   5   2   5       1179.14       1231.30        19.32 o                         
   6   2   5       1065.94       1098.52        15.89 o                         
   7   2   5        925.98        973.81        19.10 o                         
   8   2   5        157.20        135.59         7.21 o                         
   9   2   5       2064.32       2011.45        22.14 o                         
  10   2   5        287.28        302.14         8.23 o                         
  11   2   5       1384.42       1229.99        32.07 o                         
  12   2   5         45.12         29.84         5.64 o                         
  13   2   5        566.77        561.92        15.54 o                         
  14   2   5         52.94         51.92         6.68 o                         
  15   2   5         69.45         66.23        10.18 o                         
  16   2   5        300.17        335.51        19.32 o                         
  17   2   5        247.32        249.73        18.69 o                         
  18   2   5         95.27         88.14        17.27 o                         
  19   2   5         37.59         28.05        14.78 o                         
  20   2   5        154.69        174.24        19.96 o                         
  21   2   5         55.49         69.40        22.37 o                         
 -21   3   5         14.20         20.01        19.39 o                         
 -20   3   5         13.22         -7.18        16.73 o                         
 -19   3   5          6.09         -2.95        13.26 o                         
 -18   3   5         43.22         33.34        12.02 o                         
 -17   3   5        111.87         97.60        15.54 o                         
 -16   3   5         36.80         18.03         9.96 o                         
 -15   3   5        515.09        516.21        14.28 o                         
 -14   3   5         53.38         39.40         6.54 o                         
 -13   3   5        162.71        147.97         8.42 o                         
 -12   3   5         62.01         50.43         6.05 o                         
 -11   3   5        499.39        504.59        12.29 o                         
 -10   3   5        271.56        259.96         9.14 o                         
  -9   3   5         37.06         23.59         5.63 o                         
  -8   3   5         19.03         30.51         4.66 o                         
  -7   3   5        868.19        953.82        13.17 o                         
  -6   3   5         28.57         29.00         3.94 o                         
  -5   3   5          0.28          6.12         2.85 o                         
  -4   3   5        156.53        112.54         6.29 o                         
  -3   3   5       3008.14       3053.12        28.99 o                         
  -2   3   5        112.73         68.46         6.80 o                         
  -1   3   5          6.63          9.62         5.42 o                         
   0   3   5         32.08         24.59         5.78 o                         
   1   3   5       1472.97       1556.14        23.08 o                         
   2   3   5       1216.95       1232.96        20.89 o                         
   3   3   5         12.49          0.50         2.80 o                         
   4   3   5       2186.19       2046.97        22.67 o                         
   5   3   5       1057.16       1020.04        13.59 o                         
   6   3   5        100.89        110.33         5.89 o                         
   7   3   5        604.63        609.30        16.28 o                         
   8   3   5       1320.71       1282.20        24.14 o                         
   9   3   5          3.85         12.29         6.44 o                         
  10   3   5         56.80         54.99         7.72 o                         
  11   3   5        117.62        119.01         9.68 o                         
  12   3   5        372.33        417.30        14.27 o                         
  13   3   5         85.61        124.45         9.95 o                         
  14   3   5          9.08         12.58         8.71 o                         
  15   3   5        252.17        236.90        14.89 o                         
  16   3   5         82.70         47.28        12.92 o                         
  17   3   5         66.91         42.19        24.03 o                         
  18   3   5          2.40        -13.30        14.42 o                         
  19   3   5         44.91          9.34        15.41 o                         
  20   3   5          4.80          3.05        15.69 o                         
 -21   4   5          0.46         -7.13        23.79 o                         
 -20   4   5         39.13         30.52        16.66 o                         
 -19   4   5         70.25         46.96        15.78 o                         
 -18   4   5          3.71         -2.91        15.36 o                         
 -17   4   5         82.07         79.59        14.45 o                         
 -16   4   5        127.58        106.65        17.39 o                         
 -15   4   5         38.20         31.78         9.97 o                         
 -14   4   5          1.17         -7.38         8.87 o                         
 -13   4   5         76.29         69.02         8.96 o                         
 -12   4   5        228.79        235.54        12.34 o                         
 -11   4   5         32.61         37.07         4.29 o                         
 -10   4   5        450.46        400.44        12.10 o                         
  -9   4   5       1107.83       1046.95        24.76 o                         
  -8   4   5        526.44        490.44        11.27 o                         
  -7   4   5         43.67         53.25         3.84 o                         
  -6   4   5        812.09        761.15        18.33 o                         
  -5   4   5       3407.58       3508.51        37.70 o                         
  -4   4   5        101.24         88.80         5.99 o                         
  -3   4   5       1244.85       1271.78        19.23 o                         
  -2   4   5       1712.21       1670.38        24.94 o                         
  -1   4   5       2046.09       1930.77        30.21 o                         
   0   4   5        396.42        407.59        13.31 o                         
   1   4   5        583.71        563.30        13.42 o                         
   2   4   5       6406.26       6666.50        42.69 o                         
   3   4   5       1696.04       1554.06        23.71 o                         
   4   4   5        657.14        671.42        11.34 o                         
   5   4   5       1634.57       1498.62        23.47 o                         
   6   4   5       3036.21       3032.43        30.52 o                         
   7   4   5       1007.51        978.28        21.04 o                         
   8   4   5        263.95        289.69        12.98 o                         
   9   4   5       2131.11       2086.13        28.12 o                         
  10   4   5       1892.68       1911.47        27.99 o                         
  11   4   5        111.18        103.05         9.28 o                         
  12   4   5         52.49         68.43         8.41 o                         
  13   4   5       1553.34       1635.02        27.76 o                         
  14   4   5       1190.92       1240.51        26.04 o                         
  15   4   5          0.32         -7.53        11.13 o                         
  16   4   5        550.29        548.92        27.61 o                         
  17   4   5        481.25        493.51        33.18 o                         
  18   4   5        152.97        128.79        19.44 o                         
  19   4   5         29.57         -6.32        17.14 o                         
  20   4   5        143.42        112.51        19.69 o                         
 -20   5   5         17.65        -12.00        17.77 o                         
 -19   5   5          0.05         -3.13        16.11 o                         
 -18   5   5         12.26          0.16        15.08 o                         
 -17   5   5         35.51         35.10        14.76 o                         
 -16   5   5         32.74         23.66        13.22 o                         
 -15   5   5          0.50         -6.62        10.90 o                         
 -14   5   5         54.43         40.33         9.74 o                         
 -13   5   5         52.27         61.49         9.11 o                         
 -12   5   5         15.05         11.57         7.72 o                         
 -11   5   5         73.91         75.63         8.46 o                         
 -10   5   5        256.22        232.90        11.28 o                         
  -9   5   5         28.48         18.13         6.20 o                         
  -8   5   5        155.21        130.06         6.99 o                         
  -7   5   5         29.78         22.80         3.34 o                         
  -6   5   5         22.60         18.71         3.79 o                         
  -5   5   5          6.98         10.86         4.78 o                         
  -4   5   5        421.93        379.55        11.39 o                         
  -3   5   5        499.28        473.43        12.48 o                         
  -2   5   5         23.83         11.93         5.63 o                         
  -1   5   5          0.89          2.51         5.65 o                         
   0   5   5          0.82          6.25         5.45 o                         
   1   5   5         81.59         75.77         6.53 o                         
   2   5   5         34.39         28.91         3.48 o                         
   3   5   5         34.75         45.07         4.30 o                         
   4   5   5        253.89        259.47         7.32 o                         
   5   5   5          4.72          4.11         3.12 o                         
   6   5   5        409.48        373.89        13.81 o                         
   7   5   5         22.99         22.21         6.98 o                         
   8   5   5        191.75        204.44        11.67 o                         
   9   5   5          0.15          5.42         7.46 o                         
  10   5   5          1.24         -0.93         7.64 o                         
  11   5   5          4.04          3.88         7.72 o                         
  12   5   5         37.15         33.94         7.77 o                         
  13   5   5         29.87         25.76         9.02 o                         
  14   5   5         85.23         91.11        10.57 o                         
  15   5   5         30.22         59.13        13.91 o                         
  16   5   5          1.43         -0.60        22.27 o                         
  17   5   5          3.27         18.04        24.13 o                         
  18   5   5         37.74         36.52        21.41 o                         
  19   5   5          0.08        -79.19       103.00 o                         
 -19   6   5          6.41         -1.44        15.77 o                         
 -18   6   5         33.90         29.64        16.00 o                         
 -17   6   5        126.88        140.87        19.50 o                         
 -16   6   5        136.98        148.83        18.15 o                         
 -15   6   5         76.45         91.90        17.40 o                         
 -14   6   5         67.14         69.71        11.70 o                         
 -13   6   5        950.62       1024.03        32.37 o                         
 -12   6   5        539.24        591.83        18.11 o                         
 -11   6   5          0.78         12.45         7.28 o                         
 -10   6   5        117.23        116.18         9.15 o                         
  -9   6   5        335.42        348.30        12.60 o                         
  -8   6   5        916.16        923.10        22.75 o                         
  -7   6   5         99.30         75.88         7.43 o                         
  -6   6   5       1137.67       1137.91        31.02 o                         
  -5   6   5       1028.16       1020.29        17.72 o                         
  -4   6   5        123.47        125.06         7.38 o                         
  -3   6   5        125.58        136.53         8.59 o                         
  -2   6   5       1556.22       1592.59        23.13 o                         
  -1   6   5       1151.81       1176.75        19.80 o                         
   0   6   5         30.08         16.60         6.03 o                         
   1   6   5        242.73        209.34         7.61 o                         
   2   6   5       1484.49       1302.32        30.52 o                         
   3   6   5       1223.53       1093.27        25.27 o                         
   4   6   5       1557.50       1414.89        29.79 o                         
   5   6   5        154.24        140.34         7.26 o                         
   6   6   5       2018.70       1992.66        29.67 o                         
   7   6   5         35.69         29.47         7.36 o                         
   8   6   5        292.37        270.50        12.98 o                         
   9   6   5        138.09        169.24        11.23 o                         
  10   6   5        718.97        725.45        20.51 o                         
  11   6   5        513.29        486.68        16.56 o                         
  12   6   5         81.18         77.95        10.37 o                         
  13   6   5        529.45        511.12        21.15 o                         
  14   6   5        434.45        465.12        21.46 o                         
  15   6   5         40.74         53.22        15.68 o                         
  16   6   5         83.03         87.64        24.11 o                         
  17   6   5        404.90        399.00        35.52 o                         
  18   6   5        207.28        239.06        31.05 o                         
  19   6   5          1.62        -50.70        69.42 o                         
 -18   7   5          2.02        -12.86        18.83 o                         
 -17   7   5          0.99         25.19        15.23 o                         
 -16   7   5          2.63         31.54        26.05 o                         
 -15   7   5         25.37         20.66        17.75 o                         
 -14   7   5          2.93          4.20        11.55 o                         
 -13   7   5         36.27         44.14        11.24 o                         
 -12   7   5         64.91         51.73         9.93 o                         
 -11   7   5        459.91        431.65        15.29 o                         
 -10   7   5        501.69        500.02        14.89 o                         
  -9   7   5          6.42          0.29         5.60 o                         
  -8   7   5          8.17         -4.53         5.17 o                         
  -7   7   5        287.30        272.11        10.96 o                         
  -6   7   5        178.92        163.44         7.20 o                         
  -5   7   5         28.97         23.84         5.14 o                         
  -4   7   5        505.95        472.78        12.56 o                         
  -3   7   5        518.12        461.99        13.06 o                         
  -2   7   5          8.00          0.59         2.79 o                         
  -1   7   5        194.81        162.56        12.14 o                         
   0   7   5        705.09        586.14        19.16 o                         
   1   7   5        476.31        419.97        10.69 o                         
   2   7   5        106.46        107.21         6.73 o                         
   3   7   5        686.21        674.72        13.28 o                         
   4   7   5       1497.13       1407.19        27.06 o                         
   5   7   5         29.45         35.81         5.23 o                         
   6   7   5         15.23         13.11         3.58 o                         
   7   7   5         16.21         21.61         7.00 o                         
   8   7   5        879.21        875.30        20.97 o                         
   9   7   5        151.91        136.13        10.70 o                         
  10   7   5        414.98        386.72        15.85 o                         
  11   7   5        497.27        530.71        20.55 o                         
  12   7   5        254.11        289.10        16.79 o                         
  13   7   5         57.00         49.42        11.50 o                         
  14   7   5        176.00        202.81        22.94 o                         
  15   7   5        305.62        334.86        30.85 o                         
  16   7   5         53.36         90.13        25.00 o                         
  17   7   5         22.83         19.73        24.35 o                         
  18   7   5         50.80         57.69        29.81 o                         
 -17   8   5         21.57         40.60        25.88 o                         
 -16   8   5         39.46         65.55        19.46 o                         
 -15   8   5          0.07         53.77        17.61 o                         
 -14   8   5          2.42         10.60        13.27 o                         
 -13   8   5          4.33         10.52         7.76 o                         
 -12   8   5         45.73         39.14         9.85 o                         
 -11   8   5          0.94         -9.56         9.56 o                         
 -10   8   5        127.95        123.94        11.47 o                         
  -9   8   5         71.94         73.57         9.62 o                         
  -8   8   5         41.96         43.64         7.51 o                         
  -7   8   5          2.29          1.84         6.57 o                         
  -6   8   5        150.37        155.09         9.43 o                         
  -5   8   5          9.49          8.71         5.15 o                         
  -4   8   5          0.84          8.04         5.01 o                         
  -3   8   5         55.38         48.12         5.21 o                         
  -2   8   5         71.43         62.87         4.50 o                         
  -1   8   5        724.74        706.25        18.30 o                         
   0   8   5          1.87         -0.51         3.63 o                         
   1   8   5        720.04        651.05        11.98 o                         
   2   8   5         24.02         28.42         7.06 o                         
   3   8   5          3.55         -0.78         7.03 o                         
   4   8   5          2.38         -0.50         6.58 o                         
   5   8   5        455.05        441.93        13.91 o                         
   6   8   5         87.29         68.78         5.78 o                         
   7   8   5        170.48        163.22        11.79 o                         
   8   8   5        175.40        172.17        12.55 o                         
   9   8   5         33.59         21.05         6.89 o                         
  10   8   5        213.70        193.68        12.49 o                         
  11   8   5         51.58         33.89        10.19 o                         
  12   8   5         14.63          8.97        15.23 o                         
  13   8   5        186.75        162.39        16.70 o                         
  14   8   5         18.34         43.16        15.52 o                         
  15   8   5         39.45         38.61        45.79 o                         
  16   8   5         14.28         61.45        26.10 o                         
 -16   9   5          2.84         26.52        24.57 o                         
 -15   9   5         48.55         47.39        24.90 o                         
 -14   9   5         55.38         72.03        25.61 o                         
 -13   9   5          4.94         18.26        23.82 o                         
 -12   9   5         77.58         61.52        21.17 o                         
 -11   9   5        152.31        161.08        22.74 o                         
 -10   9   5        106.01        109.17        24.92 o                         
  -9   9   5         89.77        101.16        18.69 o                         
  -8   9   5         88.41         77.31         9.90 o                         
  -7   9   5        579.44        554.62        18.26 o                         
  -6   9   5         53.28         65.26         7.89 o                         
  -5   9   5         93.60        104.95         8.21 o                         
  -4   9   5        557.65        530.55        15.67 o                         
  -3   9   5        838.83        824.64        16.46 o                         
  -2   9   5          7.20          2.06         6.38 o                         
  -1   9   5        123.13        144.94         8.04 o                         
   0   9   5         71.67         82.44         6.75 o                         
   1   9   5        148.51        149.91         8.20 o                         
   2   9   5        125.04        115.89         9.31 o                         
   3   9   5          7.74          4.68         6.64 o                         
   4   9   5        228.52        229.96        12.30 o                         
   5   9   5        466.33        422.35        15.27 o                         
   6   9   5         13.67          7.76         9.52 o                         
   7   9   5        349.71        377.54        18.95 o                         
   8   9   5        220.38        234.63        17.11 o                         
   9   9   5        198.77        196.87        16.39 o                         
  10   9   5          6.14          0.40        18.42 o                         
  11   9   5        392.61        446.75        30.20 o                         
  12   9   5        276.22        263.97        23.93 o                         
  13   9   5         96.48         99.41        17.28 o                         
  14   9   5         16.15         35.33        23.20 o                         
  15   9   5        245.82        311.19        36.04 o                         
 -14  10   5          0.54          1.35        24.70 o                         
 -13  10   5          2.18         25.83        24.11 o                         
 -12  10   5          0.23        -23.97        23.97 o                         
 -11  10   5         11.70         10.15        22.35 o                         
 -10  10   5         10.93          9.51        20.70 o                         
  -9  10   5          2.30         -0.95        20.80 o                         
  -8  10   5         37.23         22.72        22.78 o                         
  -7  10   5         14.75         20.10        19.97 o                         
  -6  10   5          1.91          6.70        18.22 o                         
  -5  10   5          2.16         -8.22        18.19 o                         
  -4  10   5          2.58          2.74        18.39 o                         
  -3  10   5          0.35         -8.16        17.18 o                         
  -2  10   5          5.36         17.29        25.03 o                         
  -1  10   5         48.53         73.66        19.51 o                         
   0  10   5         66.30         63.46        17.12 o                         
   1  10   5         35.25         52.39        18.74 o                         
   2  10   5        242.53        228.95        13.70 o                         
   3  10   5         22.65         18.12        13.97 o                         
   4  10   5          0.27         10.63        12.17 o                         
   5  10   5         84.55        133.72        21.46 o                         
   6  10   5         93.24         91.22        19.76 o                         
   7  10   5        110.32        113.39        43.91 o                         
   8  10   5        118.17        159.60        19.79 o                         
   9  10   5          0.71         -4.49        22.25 o                         
  10  10   5         28.56         41.35        15.71 o                         
  11  10   5         34.49         60.12        31.85 o                         
  12  10   5         83.87        104.01        25.67 o                         
  13  10   5          4.10         25.90        24.35 o                         
 -11  11   5          0.93          5.20        24.66 o                         
 -10  11   5        136.32        179.06        31.01 o                         
  -9  11   5          1.12         16.85        22.92 o                         
  -8  11   5        176.81        198.79        29.50 o                         
  -7  11   5         54.88         84.76        24.03 o                         
  -6  11   5         45.04         50.24        21.96 o                         
  -5  11   5         15.88         13.71        18.98 o                         
  -4  11   5         61.52         67.19        24.87 o                         
  -3  11   5         87.29         92.10        21.24 o                         
  -2  11   5         23.48         29.10        23.80 o                         
  -1  11   5         59.92         67.85        16.29 o                         
   0  11   5        166.01        203.44        20.68 o                         
   1  11   5        108.22        102.39        16.37 o                         
   2  11   5          1.68         -8.06        14.86 o                         
   3  11   5         93.66        120.99        23.35 o                         
   4  11   5        230.22        274.34        30.68 o                         
   5  11   5         88.63         96.72        21.31 o                         
   6  11   5         11.11         31.05        18.85 o                         
   7  11   5         18.37         15.09        18.65 o                         
   8  11   5         23.78         41.13        16.69 o                         
   9  11   5        203.13        177.62        27.24 o                         
  10  11   5         11.06         28.98        23.05 o                         
  11  11   5         74.20         87.75        59.87 o                         
  -8  12   5          8.59          9.98        22.45 o                         
  -7  12   5          0.01         -4.91        21.73 o                         
  -6  12   5         19.90         23.79        21.97 o                         
  -5  12   5          2.66        -18.06        21.39 o                         
  -4  12   5         33.24         51.16        21.25 o                         
  -3  12   5          6.62         -2.49        28.38 o                         
  -2  12   5         77.31         85.02        19.37 o                         
  -1  12   5         10.93         10.92        17.03 o                         
   0  12   5         13.29         23.68        16.26 o                         
   1  12   5         18.91         20.15        15.12 o                         
   2  12   5         76.65         60.03        35.08 o                         
   3  12   5         48.57         37.64        20.84 o                         
   4  12   5          0.03        -15.76        20.60 o                         
   5  12   5         17.95         40.64        17.95 o                         
   6  12   5         44.52         60.71        18.47 o                         
   7  12   5         63.19        101.83        24.90 o                         
 -21   0   6         42.56         27.52        30.29 o                         
 -20   0   6        138.66        159.82        39.32 o                         
 -19   0   6          0.39          3.71        29.54 o                         
 -18   0   6          2.68         12.50        15.68 o                         
 -17   0   6         68.78         72.67        17.24 o                         
 -16   0   6        293.72        308.85        23.84 o                         
 -15   0   6          0.57         36.71        13.65 o                         
 -14   0   6        110.51        116.69        15.08 o                         
 -13   0   6        425.41        459.59        22.64 o                         
 -12   0   6        139.40        164.59        14.57 o                         
 -11   0   6         32.43         37.13        10.25 o                         
 -10   0   6         31.32         38.72        12.80 o                         
  -9   0   6        854.28        886.32        32.29 o                         
  -8   0   6        642.38        681.60        27.79 o                         
  -7   0   6        145.77        165.62        17.46 o                         
  -6   0   6       2133.01       2310.04        72.77 o                         
  -5   0   6       3501.30       3509.37        87.96 o                         
  -4   0   6        240.58        215.00        17.00 o                         
  -3   0   6        324.38        363.44        20.80 o                         
  -2   0   6       3355.28       3400.09        57.69 o                         
  -1   0   6       1070.53        969.98        28.64 o                         
   0   0   6        338.87        489.67        20.23 o                         
   1   0   6        916.75        861.98        25.60 o                         
   2   0   6       2555.74       2375.89        63.83 o                         
   3   0   6       3483.10       3439.49        96.11 o                         
   4   0   6         18.29          9.08         7.69 o                         
   5   0   6       3155.10       3148.95        84.05 o                         
   6   0   6       1557.54       1696.05        39.79 o                         
   7   0   6          6.52          4.75        10.16 o                         
   8   0   6        336.96        333.04        16.62 o                         
   9   0   6       2730.42       2802.15        77.99 o                         
  10   0   6       1034.27        981.77        29.00 o                         
  11   0   6        225.37        249.30        21.07 o                         
  12   0   6        173.18        205.24        18.68 o                         
  13   0   6       2171.61       2249.47        94.06 o                         
  14   0   6       1098.99       1047.02        41.98 o                         
  15   0   6         44.21         54.85        12.75 o                         
  16   0   6        641.99        679.15        28.01 o                         
  17   0   6       1078.16       1092.47        56.91 o                         
  18   0   6        198.37        170.52        35.26 o                         
  19   0   6        307.49        312.57        44.79 o                         
  20   0   6        170.66        185.47        38.39 o                         
 -21   1   6          1.02         -8.47        15.84 o                         
 -20   1   6          9.20          6.97        21.03 o                         
 -19   1   6         43.81         44.68        15.34 o                         
 -18   1   6         41.16         36.01        11.03 o                         
 -17   1   6          1.46         -6.87        10.89 o                         
 -16   1   6          2.16         -9.51         9.51 o                         
 -15   1   6          1.20         -3.86         7.93 o                         
 -14   1   6         13.78         11.41         7.53 o                         
 -13   1   6          9.36          0.29         8.62 o                         
 -12   1   6         18.72         10.02         8.18 o                         
 -11   1   6         66.87         59.79         9.18 o                         
 -10   1   6        325.96        315.54        14.12 o                         
  -9   1   6         81.20         89.15         9.15 o                         
  -8   1   6       1809.59       1837.64        29.48 o                         
  -7   1   6        431.26        425.61        15.46 o                         
  -6   1   6       1198.23       1240.33        20.30 o                         
  -5   1   6         91.13         85.42         7.24 o                         
  -4   1   6        708.69        720.50        22.98 o                         
  -3   1   6       1215.74       1230.34        29.11 o                         
  -2   1   6         56.69         52.39         8.45 o                         
  -1   1   6          3.14         -5.41         5.41 o                         
   0   1   6        412.22        391.67        11.14 o                         
   1   1   6        571.24        601.52        14.81 o                         
   2   1   6        807.80        865.05        18.83 o                         
   3   1   6       1493.42       1502.26        27.63 o                         
   4   1   6       1312.51       1267.92        25.38 o                         
   5   1   6        541.98        579.24        17.00 o                         
   6   1   6          0.63         -2.87         6.34 o                         
   7   1   6          6.65          6.49         6.53 o                         
   8   1   6         61.71         42.17         6.83 o                         
   9   1   6        142.32        145.55         8.86 o                         
  10   1   6        287.67        290.55        12.99 o                         
  11   1   6        329.95        323.58        13.87 o                         
  12   1   6        185.51        208.80         9.86 o                         
  13   1   6          9.95          5.87         6.58 o                         
  14   1   6         46.35         61.69         8.58 o                         
  15   1   6        238.68        236.53        12.75 o                         
  16   1   6         13.50         -8.89        11.20 o                         
  17   1   6         13.37        -12.74        12.74 o                         
  18   1   6         26.58         13.83        16.14 o                         
  19   1   6         91.97         98.21        22.67 o                         
  20   1   6        131.55        154.24        25.66 o                         
 -21   2   6         16.18          8.38        16.53 o                         
 -20   2   6         24.93         -1.29        16.57 o                         
 -19   2   6          9.19        -16.04        16.04 o                         
 -18   2   6         21.92          8.85        15.89 o                         
 -17   2   6         58.72         48.06        14.49 o                         
 -16   2   6          4.42          5.38        12.98 o                         
 -15   2   6         52.62         48.56        12.29 o                         
 -14   2   6          2.02          4.79         9.24 o                         
 -13   2   6        284.53        316.49        15.49 o                         
 -12   2   6         15.94         12.79         8.20 o                         
 -11   2   6        154.18        148.08         9.40 o                         
 -10   2   6        139.09        147.03         9.20 o                         
  -9   2   6       1382.01       1478.41        22.86 o                         
  -8   2   6       1503.74       1499.09        25.21 o                         
  -7   2   6        573.99        624.72        13.05 o                         
  -6   2   6       4251.92       4513.13        34.42 o                         
  -5   2   6       1534.97       1531.66        22.86 o                         
  -4   2   6        323.45        350.60         9.94 o                         
  -3   2   6        278.73        274.25         9.00 o                         
  -2   2   6       1953.88       1908.69        33.62 o                         
  -1   2   6       1107.62       1039.69        31.21 o                         
   0   2   6         44.02         43.28         4.83 o                         
   1   2   6       3490.46       3559.10        31.36 o                         
   2   2   6       1278.64       1296.31        20.23 o                         
   3   2   6         44.22         39.07         4.74 o                         
   4   2   6         71.26         60.78         5.04 o                         
   5   2   6       1421.65       1393.49        18.07 o                         
   6   2   6       1930.30       1912.56        21.00 o                         
   7   2   6        116.70        104.57         7.04 o                         
   8   2   6        492.63        511.08        13.63 o                         
   9   2   6        213.56        209.41         8.91 o                         
  10   2   6       1854.41       1899.77        23.75 o                         
  11   2   6       2594.89       2587.13        35.98 o                         
  12   2   6         23.72         31.47         6.08 o                         
  13   2   6        484.20        463.73        16.61 o                         
  14   2   6        335.30        357.13        16.55 o                         
  15   2   6          6.07          5.11        10.85 o                         
  16   2   6        252.21        241.35        21.76 o                         
  17   2   6        540.58        512.50        24.89 o                         
  18   2   6        128.89        101.74        17.06 o                         
  19   2   6         11.85        -15.62        15.62 o                         
  20   2   6        210.97        211.95        27.43 o                         
 -21   3   6         23.52        -17.73        17.73 o                         
 -20   3   6          0.04         -6.51        17.15 o                         
 -19   3   6         60.18         38.93        16.89 o                         
 -18   3   6         19.87         12.34        15.12 o                         
 -17   3   6          5.59        -13.88        13.88 o                         
 -16   3   6          2.90         -8.03        13.48 o                         
 -15   3   6        166.71        171.50        15.79 o                         
 -14   3   6         68.37         72.99         8.49 o                         
 -13   3   6          9.38          8.10         6.86 o                         
 -12   3   6         84.58         81.29         8.23 o                         
 -11   3   6        740.56        800.69        17.96 o                         
 -10   3   6        426.57        448.15        14.39 o                         
  -9   3   6          5.21         93.92         8.54 o                         
  -8   3   6        382.22        362.63        10.77 o                         
  -7   3   6        349.52        335.84        10.01 o                         
  -6   3   6        123.41        286.33        11.64 o                         
  -5   3   6        152.28        141.69         7.30 o                         
  -4   3   6        615.64        551.36        14.62 o                         
  -3   3   6        867.24        829.52        22.22 o                         
  -2   3   6         67.71         61.59         8.14 o                         
  -1   3   6        586.98        619.34        18.86 o                         
   0   3   6       2041.35       2038.11        32.51 o                         
   1   3   6        615.58        596.69        11.62 o                         
   2   3   6         23.11         23.06         4.56 o                         
   3   3   6        927.68        869.56        11.87 o                         
   4   3   6       3138.13       3040.67        40.48 o                         
   5   3   6        742.37        707.77        12.25 o                         
   6   3   6        736.95        681.66        13.47 o                         
   7   3   6        853.52        840.65        16.26 o                         
   8   3   6       1619.98       1495.60        37.41 o                         
   9   3   6        545.34        486.50        19.44 o                         
  10   3   6       1366.92       1398.37        25.00 o                         
  11   3   6       1295.66       1419.90        25.94 o                         
  12   3   6         32.00         58.37         9.10 o                         
  13   3   6        214.24        224.02        12.28 o                         
  14   3   6        378.03        434.99        18.59 o                         
  15   3   6        697.75        763.47        27.97 o                         
  16   3   6        148.83        158.30        16.78 o                         
  17   3   6         44.76         42.31        14.60 o                         
  18   3   6        243.78        213.80        21.04 o                         
  19   3   6        208.86        191.89        21.51 o                         
  20   3   6          2.72        -17.09        17.09 o                         
 -20   4   6          5.13         -7.54        22.15 o                         
 -19   4   6         15.08        -16.55        21.77 o                         
 -18   4   6         83.13         88.17        23.31 o                         
 -17   4   6          0.50          9.60        16.78 o                         
 -16   4   6          5.98         -5.22        16.57 o                         
 -15   4   6          4.78          3.65        13.57 o                         
 -14   4   6         73.03        112.54        15.00 o                         
 -13   4   6        139.41        143.44        13.36 o                         
 -12   4   6        187.04        172.79        10.34 o                         
 -11   4   6        201.49        192.83         9.60 o                         
 -10   4   6          0.42          4.61         6.22 o                         
  -9   4   6        172.26        151.60         9.03 o                         
  -8   4   6         18.90          7.38         3.82 o                         
  -7   4   6        186.27        151.82         6.23 o                         
  -6   4   6        116.54         91.14         4.89 o                         
  -5   4   6         18.80         26.06         6.06 o                         
  -4   4   6         21.71          9.72         6.43 o                         
  -3   4   6        927.34        937.31        21.35 o                         
  -2   4   6        434.01        442.50        14.97 o                         
  -1   4   6        938.74        968.57        21.36 o                         
   0   4   6          4.64          7.14         6.25 o                         
   1   4   6       1188.40       1241.72        20.84 o                         
   2   4   6         43.05         33.21         3.49 o                         
   3   4   6         30.84         24.06         3.87 o                         
   4   4   6        323.21        303.06         7.96 o                         
   5   4   6        185.49        172.17         6.70 o                         
   6   4   6         33.09         22.79         4.76 o                         
   7   4   6        177.73        143.62        11.06 o                         
   8   4   6          2.21         -3.61         3.61 o                         
   9   4   6         19.56         20.17         7.94 o                         
  10   4   6          8.31          3.94         7.33 o                         
  11   4   6         35.35         31.97         7.94 o                         
  12   4   6        347.29        307.78        14.45 o                         
  13   4   6         88.25         81.81        10.36 o                         
  14   4   6        188.16        190.80        16.09 o                         
  15   4   6        111.81        116.18        15.95 o                         
  16   4   6         33.13         19.79        14.80 o                         
  17   4   6          2.48          5.40        15.58 o                         
  18   4   6        146.51        140.00        19.95 o                         
  19   4   6         16.12         10.45        16.54 o                         
 -19   5   6         15.85         20.61        21.53 o                         
 -18   5   6         82.54         60.46        23.92 o                         
 -17   5   6         48.22         28.47        20.89 o                         
 -16   5   6         54.53          4.61        20.18 o                         
 -15   5   6        110.08         99.51        15.09 o                         
 -14   5   6         61.20         61.07        11.41 o                         
 -13   5   6         50.48         48.55         9.94 o                         
 -12   5   6        167.85        175.96        14.31 o                         
 -11   5   6        641.50        667.09        22.54 o                         
 -10   5   6        184.13        179.39        12.98 o                         
  -9   5   6         87.91         78.61        10.11 o                         
  -8   5   6        579.64        529.89        24.30 o                         
  -7   5   6        382.21        414.48        12.65 o                         
  -6   5   6         63.38         58.27         6.62 o                         
  -5   5   6        576.81        549.89        17.23 o                         
  -4   5   6       1186.96       1165.29        23.78 o                         
  -3   5   6       1735.83       1858.12        28.93 o                         
  -2   5   6        441.87        419.86        15.97 o                         
  -1   5   6       1345.63       1322.96        24.90 o                         
   0   5   6        746.61        698.20        17.63 o                         
   1   5   6        834.53        780.20        17.02 o                         
   2   5   6        119.17        115.95         8.07 o                         
   3   5   6       2178.12       2168.92        36.25 o                         
   4   5   6        804.23        717.58        28.46 o                         
   5   5   6        219.97        166.79        10.01 o                         
   6   5   6         53.65         41.74         5.24 o                         
   7   5   6       1177.47       1269.48        25.83 o                         
   8   5   6       1233.47       1257.94        26.32 o                         
   9   5   6        319.58        297.51        14.59 o                         
  10   5   6        426.62        431.55        15.41 o                         
  11   5   6       1230.09       1232.48        27.50 o                         
  12   5   6        813.96        824.39        22.42 o                         
  13   5   6          0.10          4.00         8.90 o                         
  14   5   6        303.22        256.61        26.74 o                         
  15   5   6        239.99        238.86        18.30 o                         
  16   5   6        448.26        577.63        38.55 o                         
  17   5   6          8.49          9.53        16.99 o                         
  18   5   6        228.09        233.98        32.75 o                         
 -19   6   6          0.67        -17.39        17.39 o                         
 -18   6   6         14.97         -2.59        16.63 o                         
 -17   6   6          6.72        -17.28        17.28 o                         
 -16   6   6         70.36         44.82        14.25 o                         
 -15   6   6         50.75         22.92        13.14 o                         
 -14   6   6         93.29         67.73        15.68 o                         
 -13   6   6        176.38        179.71        16.66 o                         
 -12   6   6          5.81         11.33         9.34 o                         
 -11   6   6          0.21         -1.92         7.46 o                         
 -10   6   6          8.62         10.41         7.11 o                         
  -9   6   6          3.69          3.25         8.65 o                         
  -8   6   6         16.57         11.65         8.17 o                         
  -7   6   6          3.86          2.25         5.10 o                         
  -6   6   6         87.28         93.12         7.49 o                         
  -5   6   6         36.44         23.37         7.21 o                         
  -4   6   6         17.22          5.73         6.96 o                         
  -3   6   6         38.83        109.69         9.42 o                         
  -2   6   6        152.55        136.60         9.93 o                         
  -1   6   6        570.82        514.99        17.23 o                         
   0   6   6          2.48         50.57         8.38 o                         
   1   6   6        539.40        503.92        14.18 o                         
   2   6   6         80.62         79.17         7.42 o                         
   3   6   6       1126.34       1108.65        19.95 o                         
   4   6   6        604.36        558.00        19.91 o                         
   5   6   6        535.62        482.45        25.01 o                         
   6   6   6        257.05        234.81        12.72 o                         
   7   6   6         27.29         33.05         8.20 o                         
   8   6   6        573.05        526.31        17.97 o                         
   9   6   6        314.52        331.83        15.27 o                         
  10   6   6         47.14         44.61        10.30 o                         
  11   6   6         61.05         51.66        11.13 o                         
  12   6   6        343.08        410.47        19.62 o                         
  13   6   6        134.65        169.80        15.87 o                         
  14   6   6          4.78         20.29        15.06 o                         
  15   6   6         52.60         89.21        17.93 o                         
  16   6   6         77.28        101.74        25.17 o                         
  17   6   6         37.66         50.15        23.91 o                         
  18   6   6         12.63         17.75        21.65 o                         
 -17   7   6         13.71          2.58        26.85 o                         
 -16   7   6          8.06         29.74        30.37 o                         
 -15   7   6        189.01        232.37        32.34 o                         
 -14   7   6          0.52         -4.23        13.09 o                         
 -13   7   6         74.51         53.22        10.86 o                         
 -12   7   6         27.28         32.27         9.53 o                         
 -11   7   6        127.39        120.48        11.80 o                         
 -10   7   6         49.14         43.50         7.93 o                         
  -9   7   6        106.43         96.51         7.72 o                         
  -8   7   6         29.25         27.60         5.33 o                         
  -7   7   6         15.71         18.44         6.97 o                         
  -6   7   6        183.36        189.02        10.78 o                         
  -5   7   6         71.46         63.71         7.56 o                         
  -4   7   6        433.83        407.66        13.60 o                         
  -3   7   6        342.17        320.53        12.29 o                         
  -2   7   6         41.96         23.80         6.47 o                         
  -1   7   6        302.64        328.26        12.17 o                         
   0   7   6        242.28        250.29        10.95 o                         
   1   7   6        295.48        267.58        10.50 o                         
   2   7   6        300.71        294.17        11.89 o                         
   3   7   6        247.72        202.72        11.27 o                         
   4   7   6        812.56        772.36        16.62 o                         
   5   7   6         81.81         69.96         6.74 o                         
   6   7   6          4.67          1.40         7.42 o                         
   7   7   6        512.43        525.58        17.65 o                         
   8   7   6        885.28        871.40        22.64 o                         
   9   7   6          2.88          5.28        10.70 o                         
  10   7   6        255.77        233.89        17.27 o                         
  11   7   6        242.44        233.08        17.16 o                         
  12   7   6        236.20        259.90        17.12 o                         
  13   7   6        113.51        123.19        18.74 o                         
  14   7   6         31.56         45.88        16.04 o                         
  15   7   6        169.17        162.62        21.01 o                         
  16   7   6         39.59         77.05        18.87 o                         
  17   7   6          1.35         30.42        45.90 o                         
 -16   8   6         24.13         34.48        25.52 o                         
 -15   8   6         40.08         56.75        25.93 o                         
 -14   8   6         20.01         70.56        43.00 o                         
 -13   8   6        202.42        268.93        33.35 o                         
 -12   8   6         71.57         72.56        17.01 o                         
 -11   8   6          0.77         -1.47         7.46 o                         
 -10   8   6         63.34         66.83        14.40 o                         
  -9   8   6        111.39        115.12        15.27 o                         
  -8   8   6         18.22         12.74        11.25 o                         
  -7   8   6         36.53         13.58        11.54 o                         
  -6   8   6         81.50         66.84        10.99 o                         
  -5   8   6        279.53        297.91        16.55 o                         
  -4   8   6        165.79        178.28        14.29 o                         
  -3   8   6        156.96        157.22        13.52 o                         
  -2   8   6        191.15        220.23        14.62 o                         
  -1   8   6        114.32        121.88        11.77 o                         
   0   8   6         25.51         20.58         8.58 o                         
   1   8   6        200.71        193.98        12.49 o                         
   2   8   6        501.48        476.02        15.95 o                         
   3   8   6        162.83        139.11        10.16 o                         
   4   8   6         67.11         57.51         5.95 o                         
   5   8   6        263.97        264.14        10.73 o                         
   6   8   6        349.82        339.79        16.22 o                         
   7   8   6        113.79        105.48        10.03 o                         
   8   8   6        276.27        318.00        17.19 o                         
   9   8   6        541.22        586.40        24.57 o                         
  10   8   6        226.80        232.23        17.83 o                         
  11   8   6          7.43         -4.22        10.71 o                         
  12   8   6        279.85        319.02        19.64 o                         
  13   8   6        112.42        109.83        19.97 o                         
  14   8   6          6.93         28.28        16.00 o                         
  15   8   6          0.25         33.93        16.86 o                         
 -15   9   6          3.85         22.11        37.07 o                         
 -14   9   6          0.20          6.94        22.59 o                         
 -13   9   6          6.16         39.68        25.71 o                         
 -12   9   6          4.69         51.57        25.18 o                         
 -11   9   6          2.30         38.72        21.03 o                         
 -10   9   6         25.23         27.11        18.59 o                         
  -9   9   6          6.03         21.21        15.51 o                         
  -8   9   6         16.01          0.88        14.77 o                         
  -7   9   6          8.00          6.43        14.33 o                         
  -6   9   6         15.95         17.78        12.43 o                         
  -5   9   6         58.69         30.23        12.22 o                         
  -4   9   6         29.22         37.37        12.46 o                         
  -3   9   6         60.78         57.14        12.38 o                         
  -2   9   6        296.40        278.31        18.58 o                         
  -1   9   6        120.66         93.39        12.82 o                         
   0   9   6         31.87         35.34        10.11 o                         
   1   9   6        127.40        115.70        11.92 o                         
   2   9   6         32.90         20.93         9.04 o                         
   3   9   6          0.51          6.70         8.09 o                         
   4   9   6          3.49          7.37         7.95 o                         
   5   9   6          1.86         10.55        10.42 o                         
   6   9   6          2.31          1.37        11.69 o                         
   7   9   6         11.99         13.79        11.94 o                         
   8   9   6          6.02         18.22        14.74 o                         
   9   9   6          6.74         -4.78        14.69 o                         
  10   9   6         46.11         30.51        16.10 o                         
  11   9   6          7.32         20.34        19.01 o                         
  12   9   6          5.48         -0.74        18.43 o                         
  13   9   6          0.67          8.73        15.50 o                         
  14   9   6         16.27         24.86        24.03 o                         
 -13  10   6         75.56        106.31        30.79 o                         
 -12  10   6         30.63         97.99        27.89 o                         
 -11  10   6          2.29         21.41        32.52 o                         
 -10  10   6         71.73         56.30        24.02 o                         
  -9  10   6         63.98         98.85        24.96 o                         
  -8  10   6          9.03         -8.85        20.30 o                         
  -7  10   6          3.54        -13.65        20.81 o                         
  -6  10   6        235.32        217.94        34.89 o                         
  -5  10   6         42.81         62.24        21.05 o                         
  -4  10   6         34.03         17.57        18.23 o                         
  -3  10   6         10.56         32.07        19.03 o                         
  -2  10   6        132.84        173.81        23.10 o                         
  -1  10   6        479.48        506.02        27.57 o                         
   0  10   6          0.41        -13.84        13.84 o                         
   1  10   6        298.91        329.87        27.89 o                         
   2  10   6        509.52        532.81        39.86 o                         
   3  10   6        184.16        165.31        16.27 o                         
   4  10   6         16.78          2.29        21.11 o                         
   5  10   6         89.36        100.40        20.98 o                         
   6  10   6        326.37        326.06        29.24 o                         
   7  10   6         68.16         78.38        26.72 o                         
   8  10   6         64.80        127.03        35.59 o                         
   9  10   6        253.44        240.94        30.28 o                         
  10  10   6         85.14         71.47        27.15 o                         
  11  10   6         17.64         42.03        22.89 o                         
  12  10   6         17.21          1.10        25.42 o                         
 -10  11   6          5.92         34.12        23.83 o                         
  -9  11   6          0.09        -22.19        22.53 o                         
  -8  11   6          0.25        -16.47        21.89 o                         
  -7  11   6         13.33         -4.61        53.39 o                         
  -6  11   6         16.77         -0.37        20.07 o                         
  -5  11   6          2.78         13.80        20.58 o                         
  -4  11   6         57.56         35.29        19.71 o                         
  -3  11   6         92.44         54.41        20.36 o                         
  -2  11   6         21.98         11.49        18.97 o                         
  -1  11   6         46.49         32.40        15.57 o                         
   0  11   6          5.10         -2.84        14.87 o                         
   1  11   6         12.49          9.70        14.18 o                         
   2  11   6          1.10        -16.32        21.87 o                         
   3  11   6         25.82         56.24        21.93 o                         
   4  11   6          0.97          6.55        19.61 o                         
   5  11   6         40.65         56.12        21.20 o                         
   6  11   6          4.29          6.02        29.73 o                         
   7  11   6         56.21         75.16        25.97 o                         
   8  11   6         25.45         44.34        25.13 o                         
   9  11   6          4.89         20.31        20.52 o                         
  -6  12   6         44.71         50.95        22.85 o                         
  -5  12   6         15.66         24.66        22.04 o                         
  -4  12   6          9.33         23.27        21.54 o                         
  -3  12   6         11.39         35.11        20.68 o                         
  -2  12   6          6.59          6.16        17.64 o                         
  -1  12   6          4.14          3.91        17.50 o                         
   0  12   6         32.00         35.83        44.69 o                         
   1  12   6         12.94         11.52        25.59 o                         
   2  12   6          7.73         14.74        22.47 o                         
   3  12   6          9.34         11.35        21.75 o                         
   4  12   6          2.73          9.35        20.84 o                         
   5  12   6         33.34         38.41        45.45 o                         
 -20   1   7          0.28        -18.49        18.49 o                         
 -19   1   7         22.92         33.27        16.16 o                         
 -18   1   7        133.85        159.41        23.10 o                         
 -17   1   7          1.76          2.76        10.83 o                         
 -16   1   7         92.67         99.91        12.93 o                         
 -15   1   7         63.13         95.99        11.75 o                         
 -14   1   7         38.25         38.24         9.69 o                         
 -13   1   7         18.58         17.84         7.85 o                         
 -12   1   7        331.42        384.71        14.69 o                         
 -11   1   7        939.10       1015.54        21.51 o                         
 -10   1   7        362.28        402.59        14.66 o                         
  -9   1   7        725.39        745.07        18.48 o                         
  -8   1   7        561.71        558.57        16.09 o                         
  -7   1   7        206.53        216.13        12.34 o                         
  -6   1   7        219.08        227.95         9.84 o                         
  -5   1   7        577.91        571.78        12.92 o                         
  -4   1   7        998.63       1040.53        21.28 o                         
  -3   1   7        396.06        398.16        13.83 o                         
  -2   1   7         84.68         63.78         6.02 o                         
  -1   1   7        435.79        429.22        11.85 o                         
   0   1   7        917.50        994.97        18.54 o                         
   1   1   7       1173.94       1258.74        20.69 o                         
   2   1   7        288.39        236.97        10.13 o                         
   3   1   7       2367.52       2389.37        30.65 o                         
   4   1   7       1689.32       1745.78        25.63 o                         
   5   1   7        680.88        683.50        17.68 o                         
   6   1   7        153.93        125.19         9.55 o                         
   7   1   7       2083.52       2081.91        26.48 o                         
   8   1   7       1816.10       1719.90        25.17 o                         
   9   1   7        294.81        280.68        11.87 o                         
  10   1   7        767.47        831.05        21.28 o                         
  11   1   7       1382.42       1437.54        29.56 o                         
  12   1   7         42.72         45.41         9.68 o                         
  13   1   7        232.43        240.64        15.87 o                         
  14   1   7        792.26        868.19        25.62 o                         
  15   1   7        764.16        792.40        26.80 o                         
  16   1   7         20.55          6.78        11.75 o                         
  17   1   7        126.67        129.44        16.75 o                         
  18   1   7        149.11        129.39        23.44 o                         
  19   1   7        141.84        125.94        23.17 o                         
 -20   2   7          7.18        -19.91        27.41 o                         
 -19   2   7         10.23          5.80        17.67 o                         
 -18   2   7          4.78        -10.24        15.88 o                         
 -17   2   7          3.27         -5.68        14.40 o                         
 -16   2   7         79.72         69.11        11.81 o                         
 -15   2   7          3.02          3.61        13.52 o                         
 -14   2   7          8.79         14.57        11.74 o                         
 -13   2   7         36.16         27.46         9.48 o                         
 -12   2   7         45.81         56.88        10.03 o                         
 -11   2   7        502.76        521.77        18.49 o                         
 -10   2   7        127.90        136.79        11.22 o                         
  -9   2   7         79.72         79.78         9.51 o                         
  -8   2   7        620.69        670.21        19.24 o                         
  -7   2   7          1.39          1.15         5.19 o                         
  -6   2   7       1095.87       1063.76        18.98 o                         
  -5   2   7        636.48        641.40        14.58 o                         
  -4   2   7         12.29          8.36         4.34 o                         
  -3   2   7        426.72        356.69        18.88 o                         
  -2   2   7        482.37        456.05        13.35 o                         
  -1   2   7        322.89        271.66         8.52 o                         
   0   2   7        496.39        509.19        11.52 o                         
   1   2   7       1059.75       1097.54        18.23 o                         
   2   2   7        429.61        421.57        11.41 o                         
   3   2   7         38.65         40.50         5.97 o                         
   4   2   7        131.51        118.04         6.64 o                         
   5   2   7        297.82        307.45        11.07 o                         
   6   2   7       1530.04       1495.88        25.68 o                         
   7   2   7         75.87         71.76         8.73 o                         
   8   2   7       2418.97       2402.49        31.76 o                         
   9   2   7        375.98        402.64        14.79 o                         
  10   2   7          3.83          8.81         7.50 o                         
  11   2   7         22.93         22.86         8.35 o                         
  12   2   7        368.17        391.15        12.96 o                         
  13   2   7        455.78        447.93        17.72 o                         
  14   2   7         60.13         82.53        15.23 o                         
  15   2   7         55.11         54.51        12.88 o                         
  16   2   7        198.43        204.45        17.83 o                         
  17   2   7        246.79        256.73        28.98 o                         
  18   2   7        105.14         80.88        16.65 o                         
  19   2   7         35.75         38.30        21.43 o                         
 -20   3   7          4.27        -18.62        18.62 o                         
 -19   3   7          0.25        -19.34        19.34 o                         
 -18   3   7          0.18        -18.82        18.82 o                         
 -17   3   7         12.77          9.44        16.01 o                         
 -16   3   7          5.88         -1.05        14.70 o                         
 -15   3   7         57.90         56.01        14.70 o                         
 -14   3   7         18.23         26.03        13.05 o                         
 -13   3   7          0.67          4.76        10.60 o                         
 -12   3   7         36.04         25.85        10.02 o                         
 -11   3   7         60.38         80.15        11.19 o                         
 -10   3   7          1.13         -3.07         9.21 o                         
  -9   3   7         35.85         59.19        10.11 o                         
  -8   3   7        391.67        427.56        13.34 o                         
  -7   3   7         63.21         58.08         6.43 o                         
  -6   3   7        350.93        294.97        10.48 o                         
  -5   3   7         46.19         37.92         7.31 o                         
  -4   3   7        313.13        338.87        14.81 o                         
  -3   3   7        276.67        271.42        13.39 o                         
  -2   3   7         35.86         28.50         6.67 o                         
  -1   3   7        160.30        151.58         9.34 o                         
   0   3   7        448.51        445.56        13.04 o                         
   1   3   7         18.82          4.17         3.61 o                         
   2   3   7         20.58         12.03         4.18 o                         
   3   3   7        333.92        346.22        10.54 o                         
   4   3   7        833.44        817.84        21.24 o                         
   5   3   7         33.49         37.33         6.14 o                         
   6   3   7         16.06         10.62         5.47 o                         
   7   3   7        628.95        597.71        15.58 o                         
   8   3   7        814.95        868.08        22.84 o                         
   9   3   7         80.27         82.71         9.18 o                         
  10   3   7        457.81        479.95        16.43 o                         
  11   3   7        872.52        835.48        21.39 o                         
  12   3   7        239.65        230.77        14.07 o                         
  13   3   7          3.02          6.87        10.06 o                         
  14   3   7        158.76        149.71        14.00 o                         
  15   3   7        152.51        163.84        16.38 o                         
  16   3   7         13.47         27.56        13.43 o                         
  17   3   7          0.80          4.11        14.15 o                         
  18   3   7         72.72         46.44        16.09 o                         
  19   3   7         39.63         -6.13        19.45 o                         
 -19   4   7          1.79        -30.35        30.35 o                         
 -18   4   7         32.21         24.20        22.29 o                         
 -17   4   7        100.52         87.01        24.42 o                         
 -16   4   7         48.42         59.29        20.71 o                         
 -15   4   7          5.33         15.70        20.85 o                         
 -14   4   7        179.18        184.08        21.51 o                         
 -13   4   7        260.50        295.52        21.55 o                         
 -12   4   7        132.10        137.54        10.30 o                         
 -11   4   7          1.02         -4.56         7.35 o                         
 -10   4   7        171.33        184.96        10.86 o                         
  -9   4   7        277.91        290.92        12.55 o                         
  -8   4   7         48.36         46.73         7.74 o                         
  -7   4   7        226.28        156.11        18.00 o                         
  -6   4   7       1195.36       1174.46        26.58 o                         
  -5   4   7       1551.92       1556.83        29.63 o                         
  -4   4   7         26.10          6.70         8.18 o                         
  -3   4   7        307.00        320.82        14.43 o                         
  -2   4   7        636.61        667.44        17.08 o                         
  -1   4   7        312.57        312.07        12.31 o                         
   0   4   7          4.17         -5.72         6.77 o                         
   1   4   7        817.63        797.76        17.03 o                         
   2   4   7       2682.67       2740.33        32.53 o                         
   3   4   7        651.85        620.51        19.21 o                         
   4   4   7         16.19         15.95         4.13 o                         
   5   4   7       1027.27        987.85        24.79 o                         
   6   4   7        706.29        678.33        14.45 o                         
   7   4   7         22.81         19.57         8.65 o                         
   8   4   7        317.83        321.62        15.78 o                         
   9   4   7       1500.11       1562.58        26.78 o                         
  10   4   7        413.03        410.26        15.61 o                         
  11   4   7         15.09         12.78         8.43 o                         
  12   4   7        109.71        133.62        12.74 o                         
  13   4   7        554.36        563.64        21.75 o                         
  14   4   7        119.20        115.93        14.19 o                         
  15   4   7         83.97        122.23        15.23 o                         
  16   4   7        483.89        525.21        48.69 o                         
  17   4   7        122.80        133.64        18.95 o                         
  18   4   7          0.40        -14.00        15.61 o                         
 -18   5   7          4.87        -24.25        24.25 o                         
 -17   5   7          7.40          7.66        21.38 o                         
 -16   5   7         30.11         16.62        33.54 o                         
 -15   5   7         20.53         12.86        57.12 o                         
 -14   5   7          0.56          4.78        16.12 o                         
 -13   5   7          2.26         -3.01        14.46 o                         
 -12   5   7          5.45          1.66        11.61 o                         
 -11   5   7          1.93         -7.73        11.07 o                         
 -10   5   7         39.02         34.30         9.86 o                         
  -9   5   7          9.00          9.71         7.10 o                         
  -8   5   7         11.24         14.98         6.94 o                         
  -7   5   7          3.64         -1.14         6.88 o                         
  -6   5   7         51.79         52.00         9.32 o                         
  -5   5   7          4.15          3.39         7.80 o                         
  -4   5   7          6.71          9.98         8.11 o                         
  -3   5   7         63.38         64.64         9.53 o                         
  -2   5   7          8.34          4.62         7.43 o                         
  -1   5   7        243.19        224.33        12.19 o                         
   0   5   7         69.98         68.91         7.88 o                         
   1   5   7         95.50         88.63         8.54 o                         
   2   5   7       1193.86       1189.24        22.59 o                         
   3   5   7        635.26        616.30        16.63 o                         
   4   5   7         29.17         16.62         5.35 o                         
   5   5   7          0.88         -2.11         5.09 o                         
   6   5   7         15.60         12.39         8.13 o                         
   7   5   7        148.84        133.57        11.68 o                         
   8   5   7         37.27         29.60         8.75 o                         
   9   5   7         60.91         71.63         8.80 o                         
  10   5   7          3.52          6.89         8.75 o                         
  11   5   7          3.48          3.07         8.97 o                         
  12   5   7         39.73         22.29        10.49 o                         
  13   5   7         15.72         19.59        12.40 o                         
  14   5   7         36.78         49.26        13.39 o                         
  15   5   7          1.05          5.39        18.65 o                         
  16   5   7          0.60         -5.92        15.60 o                         
  17   5   7          4.56          0.83        29.11 o                         
 -18   6   7         46.71         27.30        24.86 o                         
 -17   6   7          1.64          3.43        24.53 o                         
 -16   6   7          5.31        -16.34        25.13 o                         
 -15   6   7         35.71         34.19        22.49 o                         
 -14   6   7         11.47         14.53        49.91 o                         
 -13   6   7        244.05        258.88        25.10 o                         
 -12   6   7          2.18         -6.91        15.40 o                         
 -11   6   7          5.53        -12.13        12.52 o                         
 -10   6   7          3.21        -11.97        11.97 o                         
  -9   6   7        311.24        365.48        18.70 o                         
  -8   6   7         32.99         38.51         9.56 o                         
  -7   6   7        108.14        128.96        11.72 o                         
  -6   6   7        233.67        272.02        14.39 o                         
  -5   6   7         48.98         49.44         8.71 o                         
  -4   6   7         46.01         33.72         8.11 o                         
  -3   6   7        252.44        265.54        13.35 o                         
  -2   6   7        890.62        898.26        21.99 o                         
  -1   6   7        652.96        658.09        20.07 o                         
   0   6   7         61.65         39.19         7.99 o                         
   1   6   7       1729.34       1782.54        27.41 o                         
   2   6   7        601.27        619.66        17.94 o                         
   3   6   7         48.73         37.02         7.03 o                         
   4   6   7         21.94         19.24         6.82 o                         
   5   6   7        802.95        829.21        22.47 o                         
   6   6   7        946.18        982.69        24.71 o                         
   7   6   7         82.44         93.37        10.70 o                         
   8   6   7        226.13        222.04        15.48 o                         
   9   6   7        353.14        375.38        19.77 o                         
  10   6   7        311.69        289.22        19.16 o                         
  11   6   7          1.87          1.60        12.03 o                         
  12   6   7        201.97        205.38        40.06 o                         
  13   6   7        636.64        679.78        49.04 o                         
  14   6   7         50.86         57.06        17.69 o                         
  15   6   7          8.84         42.03        17.33 o                         
  16   6   7         56.70         68.88        18.85 o                         
 -16   7   7         43.50         44.40        25.70 o                         
 -15   7   7         17.99         14.37        24.76 o                         
 -14   7   7         15.58         44.50        24.77 o                         
 -13   7   7         26.81         16.86        16.88 o                         
 -12   7   7          4.88          0.35        17.05 o                         
 -11   7   7        235.67        214.34        20.21 o                         
 -10   7   7         31.70         42.13        14.10 o                         
  -9   7   7         21.62         12.04        12.76 o                         
  -8   7   7        111.26        104.34        13.27 o                         
  -7   7   7        105.28        151.08        12.34 o                         
  -6   7   7          6.02         -3.90         7.78 o                         
  -5   7   7        182.80        157.03        11.46 o                         
  -4   7   7        452.65        439.52        16.57 o                         
  -3   7   7        221.13        201.65        12.36 o                         
  -2   7   7         91.59         73.39         8.61 o                         
  -1   7   7         23.34         16.60         7.49 o                         
   0   7   7        513.12        571.48        16.22 o                         
   1   7   7        299.81        295.51        13.06 o                         
   2   7   7         59.81         42.36         7.87 o                         
   3   7   7        302.68        262.84        11.83 o                         
   4   7   7        190.13        159.80         9.85 o                         
   5   7   7        509.57        532.86        18.49 o                         
   6   7   7        111.84        113.05        12.14 o                         
   7   7   7        100.95        140.85        15.31 o                         
   8   7   7        255.51        266.44        19.56 o                         
   9   7   7          0.18         17.70        14.67 o                         
  10   7   7         75.47        109.22        15.25 o                         
  11   7   7        172.47        157.47        17.45 o                         
  12   7   7         86.20         91.89        19.84 o                         
  13   7   7          4.80         24.73        15.87 o                         
  14   7   7        178.22        242.98        32.69 o                         
  15   7   7        169.20        151.63        30.20 o                         
 -15   8   7         16.50         28.20        24.61 o                         
 -14   8   7         29.59         62.76        27.14 o                         
 -13   8   7          0.35         20.40        22.74 o                         
 -12   8   7         17.21         38.17        22.85 o                         
 -11   8   7          1.11          3.82        14.60 o                         
 -10   8   7         30.50         50.55        14.69 o                         
  -9   8   7         19.90         23.39         8.51 o                         
  -8   8   7         11.69         11.45         6.77 o                         
  -7   8   7         73.82         51.08         5.61 o                         
  -6   8   7        123.25        134.57        16.14 o                         
  -5   8   7         15.23         27.29        12.27 o                         
  -4   8   7          1.26          7.52        11.09 o                         
  -3   8   7         55.74         33.07        11.39 o                         
  -2   8   7         15.10         17.15        11.35 o                         
  -1   8   7        193.66        208.11        15.70 o                         
   0   8   7          3.46         -9.29         9.29 o                         
   1   8   7         30.45         20.49         5.45 o                         
   2   8   7         26.09         19.25         5.96 o                         
   3   8   7        178.67        134.88        10.32 o                         
   4   8   7         37.06         26.31         7.72 o                         
   5   8   7         81.98         74.73        11.03 o                         
   6   8   7         12.81         24.98        11.63 o                         
   7   8   7         36.73         30.15        11.54 o                         
   8   8   7          3.42         10.61        11.73 o                         
   9   8   7          9.68         13.05        12.49 o                         
  10   8   7        158.66        148.08        16.10 o                         
  11   8   7         72.30         54.70        18.80 o                         
  12   8   7         13.55         28.53        27.71 o                         
  13   8   7         46.45         79.53        21.41 o                         
  14   8   7         15.87         18.86        16.67 o                         
 -13   9   7          2.08         14.26        24.97 o                         
 -12   9   7         38.22         46.21        24.12 o                         
 -11   9   7         25.90         55.41        31.61 o                         
 -10   9   7         24.84         17.30        22.04 o                         
  -9   9   7          4.05          3.68        18.23 o                         
  -8   9   7         55.82         43.41        19.38 o                         
  -7   9   7         43.07         21.45        15.32 o                         
  -6   9   7         32.42         46.02        16.24 o                         
  -5   9   7          7.78         16.91        14.51 o                         
  -4   9   7        348.99        355.30        24.79 o                         
  -3   9   7        229.96        209.22        18.38 o                         
  -2   9   7         45.73         23.20        12.35 o                         
  -1   9   7        410.03        399.19        20.78 o                         
   0   9   7        388.98        367.16        22.72 o                         
   1   9   7         32.15         15.74        10.42 o                         
   2   9   7        115.71        126.05        12.86 o                         
   3   9   7        277.05        274.05        16.64 o                         
   4   9   7        186.48        169.29        19.30 o                         
   5   9   7          1.15         -3.37        15.53 o                         
   6   9   7        143.42        192.52        22.30 o                         
   7   9   7        151.32        152.35        34.37 o                         
   8   9   7        133.99        152.43        23.41 o                         
   9   9   7         14.20         16.49        22.77 o                         
  10   9   7        120.91        116.57        22.56 o                         
  11   9   7        126.25        101.10        18.87 o                         
  12   9   7         45.13         11.65        30.27 o                         
 -11  10   7         12.47          6.83        22.83 o                         
 -10  10   7          2.20         28.35        24.58 o                         
  -9  10   7          1.03         -1.82        22.46 o                         
  -8  10   7          4.94         -0.14        22.06 o                         
  -7  10   7          3.52         -0.52        20.19 o                         
  -6  10   7         26.04         29.06        21.87 o                         
  -5  10   7         10.76          9.73        19.04 o                         
  -4  10   7         53.68         46.71        21.80 o                         
  -3  10   7          0.27         15.64        17.06 o                         
  -2  10   7        111.21        106.41        20.68 o                         
  -1  10   7         10.02          4.78        22.42 o                         
   0  10   7         58.17         67.70        18.01 o                         
   1  10   7         42.99         42.35        14.73 o                         
   2  10   7          1.79         -1.12        21.26 o                         
   3  10   7         12.11         24.85        20.54 o                         
   4  10   7         32.08         20.92        19.05 o                         
   5  10   7         46.91         39.16        59.96 o                         
   6  10   7          1.79          1.70        18.88 o                         
   7  10   7         59.23         89.52        28.57 o                         
   8  10   7          9.75         46.28        31.16 o                         
   9  10   7         49.21         47.84        20.19 o                         
  10  10   7         22.56         14.52        17.18 o                         
  -8  11   7         20.28         36.59        25.02 o                         
  -7  11   7          8.19        -12.77        22.02 o                         
  -6  11   7         16.63         13.99        26.59 o                         
  -5  11   7          9.60         15.59        19.77 o                         
  -4  11   7         60.96         50.36        22.21 o                         
  -3  11   7         35.86         27.26        20.21 o                         
  -2  11   7         14.87         -1.29        16.47 o                         
  -1  11   7         61.40         60.31        26.40 o                         
   0  11   7          8.34          2.80        15.08 o                         
   1  11   7         11.97        -32.43        37.90 o                         
   2  11   7         12.69         -1.18        47.80 o                         
   3  11   7         19.62          2.37        21.01 o                         
   4  11   7        192.23        236.58        29.95 o                         
   5  11   7         10.01         -3.05        20.06 o                         
   6  11   7         67.44         80.95        49.40 o                         
   7  11   7         20.08         46.66        26.09 o                         
 -19   0   8          9.04         22.01        31.19 o                         
 -18   0   8          0.62         22.06        19.11 o                         
 -17   0   8          3.90         20.10        17.61 o                         
 -16   0   8         30.31         32.08        17.32 o                         
 -15   0   8          4.45         11.60        15.14 o                         
 -14   0   8        142.33        155.48        20.18 o                         
 -13   0   8        109.60        107.43        18.28 o                         
 -12   0   8         22.35         26.96        13.23 o                         
 -11   0   8        203.00        200.92        18.26 o                         
 -10   0   8        683.33        788.12        29.67 o                         
  -9   0   8        172.93        162.54        16.35 o                         
  -8   0   8        119.71        175.11        16.92 o                         
  -7   0   8        422.69        410.27        20.97 o                         
  -6   0   8       1382.92       1565.18        36.08 o                         
  -5   0   8        238.91        256.77        16.62 o                         
  -4   0   8        232.96        260.94        16.69 o                         
  -3   0   8        207.95        203.62        17.92 o                         
  -2   0   8       3390.69       3448.59        46.95 o                         
  -1   0   8         12.69         10.38        13.46 o                         
   0   0   8       1449.92       1560.10        31.87 o                         
   1   0   8       1899.64       1972.16        47.89 o                         
   2   0   8       1213.59       1222.29        38.04 o                         
   3   0   8        582.76        600.93        30.32 o                         
   4   0   8        638.17        645.26        31.11 o                         
   5   0   8       2024.86       1905.31        37.78 o                         
   6   0   8         45.64         43.54        10.98 o                         
   7   0   8         24.24         16.61        10.42 o                         
   8   0   8        564.54        656.07        25.29 o                         
   9   0   8       2406.80       2440.19        48.65 o                         
  10   0   8        274.97        290.24        18.85 o                         
  11   0   8         20.44         27.59        15.35 o                         
  12   0   8        443.29        501.39        32.42 o                         
  13   0   8        498.28        504.04        37.28 o                         
  14   0   8          8.08         26.00        13.41 o                         
  15   0   8         31.85        -20.11        24.13 o                         
  16   0   8        318.05        268.41        36.82 o                         
  17   0   8        918.94        885.63        59.63 o                         
  18   0   8         48.99         20.41        25.22 o                         
 -19   1   8         20.56         -7.72        17.38 o                         
 -18   1   8          0.07        -10.15        17.01 o                         
 -17   1   8          8.05         -4.67        15.79 o                         
 -16   1   8          0.23         -5.28        11.43 o                         
 -15   1   8          8.90         11.42        11.10 o                         
 -14   1   8         16.89         18.53        10.19 o                         
 -13   1   8          9.93         19.12         9.89 o                         
 -12   1   8          0.81          6.91         8.92 o                         
 -11   1   8          9.64          3.31         8.06 o                         
 -10   1   8        198.53        205.50        11.86 o                         
  -9   1   8         24.15         25.75         8.26 o                         
  -8   1   8        396.35        415.02        14.80 o                         
  -7   1   8          2.96          0.19         7.92 o                         
  -6   1   8          0.32         -8.03         8.03 o                         
  -5   1   8        106.09         98.29         7.63 o                         
  -4   1   8         81.88         76.84         9.12 o                         
  -3   1   8         12.61          7.51         5.82 o                         
  -2   1   8          8.12         -2.37         5.89 o                         
  -1   1   8         11.68         16.61         6.53 o                         
   0   1   8        413.76        434.89        13.96 o                         
   1   1   8         71.74         67.99         7.57 o                         
   2   1   8          3.34         -2.32         6.12 o                         
   3   1   8        218.37        227.39        10.14 o                         
   4   1   8         18.58         13.45         6.92 o                         
   5   1   8        156.87        134.45         9.93 o                         
   6   1   8        274.66        265.20        12.67 o                         
   7   1   8        119.32        105.94         8.75 o                         
   8   1   8         30.71         36.00         7.47 o                         
   9   1   8         26.64         43.67         8.30 o                         
  10   1   8        101.06        128.40        10.57 o                         
  11   1   8        147.61        142.85        13.89 o                         
  12   1   8         11.88         20.66         9.95 o                         
  13   1   8         49.27         63.37        12.56 o                         
  14   1   8         81.56        115.40        13.90 o                         
  15   1   8         80.08         87.36        14.33 o                         
  16   1   8         18.69         -0.75        19.27 o                         
  17   1   8         66.79         41.41        31.74 o                         
  18   1   8         11.90          1.33        17.63 o                         
 -19   2   8          0.94        -31.58        31.58 o                         
 -18   2   8         48.08         29.28        17.94 o                         
 -17   2   8         24.99          1.90        30.66 o                         
 -16   2   8          0.20        -10.48        15.39 o                         
 -15   2   8          5.16        -10.32        10.32 o                         
 -14   2   8        132.56        137.96        13.68 o                         
 -13   2   8        232.79        217.65        15.28 o                         
 -12   2   8          1.31         -6.78         9.53 o                         
 -11   2   8          0.70          6.64         7.93 o                         
 -10   2   8         48.07         25.75         8.30 o                         
  -9   2   8         75.09         66.46         9.24 o                         
  -8   2   8        247.59        263.52        13.30 o                         
  -7   2   8         19.23         13.75         7.98 o                         
  -6   2   8        311.34        341.09        11.07 o                         
  -5   2   8         84.20         81.34         6.54 o                         
  -4   2   8          1.81         -3.98         3.98 o                         
  -3   2   8        429.13        421.24        11.83 o                         
  -2   2   8        547.55        544.02        13.33 o                         
  -1   2   8        380.30        378.19        10.17 o                         
   0   2   8         32.96         29.33         6.03 o                         
   1   2   8       1480.53       1548.45        21.26 o                         
   2   2   8        833.88        864.45        16.74 o                         
   3   2   8         34.32         32.35         6.38 o                         
   4   2   8        180.73        195.84         9.89 o                         
   5   2   8       1096.78       1162.86        23.88 o                         
   6   2   8        715.23        772.36        20.24 o                         
   7   2   8        432.84        431.37        14.19 o                         
   8   2   8       1122.99       1165.15        22.11 o                         
   9   2   8         17.21         22.97         7.83 o                         
  10   2   8          4.39         -0.38         8.18 o                         
  11   2   8         77.59         79.64        11.08 o                         
  12   2   8        405.24        426.75        20.18 o                         
  13   2   8        298.79        280.88        18.97 o                         
  14   2   8         38.09         43.27        11.39 o                         
  15   2   8         41.65         47.82        13.52 o                         
  16   2   8        178.55        174.11        21.11 o                         
  17   2   8         66.73         58.10        19.86 o                         
  18   2   8          0.05          0.08        18.19 o                         
 -18   3   8          1.11         -6.72        21.59 o                         
 -17   3   8          2.92          9.35        20.90 o                         
 -16   3   8          4.48         -8.74        67.73 o                         
 -15   3   8         13.65         -3.62        17.13 o                         
 -14   3   8         22.12         -9.24        16.54 o                         
 -13   3   8         61.53         30.67        15.81 o                         
 -12   3   8        150.39        161.48        18.74 o                         
 -11   3   8        666.45        688.40        25.37 o                         
 -10   3   8        129.77        128.18        12.88 o                         
  -9   3   8        518.18        478.20        19.95 o                         
  -8   3   8        735.36        790.35        20.71 o                         
  -7   3   8          3.30         -0.94         7.58 o                         
  -6   3   8          0.14          0.58         3.43 o                         
  -5   3   8         83.39         45.93         7.22 o                         
  -4   3   8        445.25        470.90        15.91 o                         
  -3   3   8          5.07         -7.69         7.69 o                         
  -2   3   8          7.31          1.02         7.60 o                         
  -1   3   8        853.35        857.89        18.63 o                         
   0   3   8        586.96        593.07        15.98 o                         
   1   3   8         99.84         74.92         5.14 o                         
   2   3   8        447.46        454.58        11.89 o                         
   3   3   8       2020.45       1982.62        29.21 o                         
   4   3   8       1280.73       1320.31        24.70 o                         
   5   3   8         59.14         60.25         8.28 o                         
   6   3   8        153.39        178.20        11.68 o                         
   7   3   8        167.76        151.99        12.23 o                         
   8   3   8       1393.97       1340.67        25.68 o                         
   9   3   8        328.43        299.74        13.92 o                         
  10   3   8        426.09        426.31        17.01 o                         
  11   3   8        428.07        446.65        23.72 o                         
  12   3   8          4.31         12.98        11.36 o                         
  13   3   8        277.47        302.19        19.49 o                         
  14   3   8        422.84        475.92        21.73 o                         
  15   3   8        298.10        302.60        28.56 o                         
  16   3   8          0.27         -3.15        13.73 o                         
  17   3   8         99.79         97.29        17.64 o                         
 -18   4   8          9.73         -3.68        23.22 o                         
 -17   4   8          0.03        -12.18        26.35 o                         
 -16   4   8          1.35         -0.20        36.25 o                         
 -15   4   8          2.97        -11.25        20.94 o                         
 -14   4   8          1.48         10.67        31.72 o                         
 -13   4   8          9.75          6.16        17.69 o                         
 -12   4   8          2.80          6.69        15.29 o                         
 -11   4   8         36.62         16.11        13.73 o                         
 -10   4   8         51.46         49.35        12.16 o                         
  -9   4   8          5.22          9.74         9.43 o                         
  -8   4   8         13.66         61.59        11.00 o                         
  -7   4   8         11.98         25.37         9.38 o                         
  -6   4   8         72.54         65.25         8.80 o                         
  -5   4   8        215.51        236.06        12.80 o                         
  -4   4   8         12.36         12.88         7.59 o                         
  -3   4   8          0.80          2.80         7.18 o                         
  -2   4   8          3.09         -5.99         7.41 o                         
  -1   4   8        327.91        320.80        12.99 o                         
   0   4   8         13.47         12.82         7.04 o                         
   1   4   8        123.44        123.40         9.12 o                         
   2   4   8         16.32          8.50         7.03 o                         
   3   4   8         29.49         37.56         8.40 o                         
   4   4   8         78.85         88.31         7.49 o                         
   5   4   8         91.59         93.60         8.18 o                         
   6   4   8         95.79         82.62         8.31 o                         
   7   4   8          0.15         -6.23         9.04 o                         
   8   4   8         30.68         31.83         9.51 o                         
   9   4   8         68.29         50.92         9.57 o                         
  10   4   8        259.90        256.46        17.75 o                         
  11   4   8         36.36         30.52        11.04 o                         
  12   4   8         18.76         27.53        12.06 o                         
  13   4   8          6.18         20.32        13.52 o                         
  14   4   8        105.57        117.36        15.27 o                         
  15   4   8          7.38         27.28        12.93 o                         
  16   4   8          8.11         38.84        16.34 o                         
  17   4   8          0.90          4.33        15.19 o                         
 -17   5   8          0.13        -39.78        48.00 o                         
 -16   5   8        112.71        114.37        28.69 o                         
 -15   5   8         32.91         47.77        23.51 o                         
 -14   5   8          5.00          4.74        35.24 o                         
 -13   5   8          7.38         -9.54        29.00 o                         
 -12   5   8         16.02         25.66        17.32 o                         
 -11   5   8         37.82         13.83        14.54 o                         
 -10   5   8          0.77         -8.35         8.53 o                         
  -9   5   8         49.06         48.24        12.05 o                         
  -8   5   8        171.21        195.65        16.70 o                         
  -7   5   8        141.52        156.95        12.78 o                         
  -6   5   8         37.11         32.86         9.40 o                         
  -5   5   8        444.57        434.62        15.70 o                         
  -4   5   8        903.91        949.96        21.66 o                         
  -3   5   8        573.37        597.86        18.47 o                         
  -2   5   8        316.96        332.74        15.78 o                         
  -1   5   8        488.75        466.45        16.51 o                         
   0   5   8        205.24        204.35        11.80 o                         
   1   5   8        951.44        945.07        21.85 o                         
   2   5   8         16.76          5.02         7.60 o                         
   3   5   8        584.23        565.88        20.15 o                         
   4   5   8         54.71         44.71         9.41 o                         
   5   5   8         12.10          3.02         8.88 o                         
   6   5   8        778.44        840.57        24.35 o                         
   7   5   8        879.31        894.38        27.99 o                         
   8   5   8        168.60        167.27        14.76 o                         
   9   5   8        136.50        135.24        11.78 o                         
  10   5   8        655.02        644.87        29.20 o                         
  11   5   8        610.69        551.61        25.20 o                         
  12   5   8        185.36        152.17        16.61 o                         
  13   5   8        108.93        113.09        18.61 o                         
  14   5   8        182.05        186.78        28.59 o                         
  15   5   8        246.43        237.60        24.38 o                         
  16   5   8        102.38        125.51        16.50 o                         
 -16   6   8         67.89         64.40        26.05 o                         
 -15   6   8         15.30         30.05        37.08 o                         
 -14   6   8         29.82         47.37        24.14 o                         
 -13   6   8         12.91         14.46        31.03 o                         
 -12   6   8          6.48         -3.35        19.92 o                         
 -11   6   8         27.41          3.03        17.98 o                         
 -10   6   8         66.94         59.49        17.45 o                         
  -9   6   8          2.81          4.06        12.46 o                         
  -8   6   8          1.50          3.56        12.07 o                         
  -7   6   8         36.39         15.83        12.09 o                         
  -6   6   8        182.67        157.20        13.94 o                         
  -5   6   8        109.97         88.27        10.84 o                         
  -4   6   8         15.30          7.29         8.70 o                         
  -3   6   8         16.11         10.30         8.50 o                         
  -2   6   8          6.84          4.39         8.82 o                         
  -1   6   8          0.23         -7.67         7.81 o                         
   0   6   8        185.94        184.35        11.69 o                         
   1   6   8         27.68         19.81         8.05 o                         
   2   6   8         42.40         33.64         7.81 o                         
   3   6   8         28.74         15.58         7.95 o                         
   4   6   8          2.26          5.15         9.90 o                         
   5   6   8         55.17         53.12        11.19 o                         
   6   6   8        103.68         95.36        13.48 o                         
   7   6   8          0.29         23.68        11.95 o                         
   8   6   8        156.61        150.03        16.21 o                         
   9   6   8        160.56        165.78        18.65 o                         
  10   6   8         53.06         -9.32        17.84 o                         
  11   6   8         33.51         17.64        17.78 o                         
  12   6   8         31.65         36.36        22.33 o                         
  13   6   8         42.42         61.70        31.31 o                         
  14   6   8          0.06          8.02        16.07 o                         
  15   6   8        103.84        112.33        20.90 o                         
 -15   7   8         70.64         83.96        58.35 o                         
 -14   7   8          2.83          6.28        70.20 o                         
 -13   7   8          0.17         26.00        23.35 o                         
 -12   7   8         20.53         58.44        24.68 o                         
 -11   7   8         57.47         51.78        18.78 o                         
 -10   7   8         20.69          4.71        16.41 o                         
  -9   7   8         27.68         12.29        13.32 o                         
  -8   7   8         39.60         63.59        14.72 o                         
  -7   7   8         86.99        126.99        16.71 o                         
  -6   7   8          0.69         11.78        12.08 o                         
  -5   7   8         65.67         73.92        14.15 o                         
  -4   7   8         80.67         88.35        12.45 o                         
  -3   7   8         15.80          5.83         9.54 o                         
  -2   7   8         98.68         84.23        11.06 o                         
  -1   7   8        186.92        180.91        12.61 o                         
   0   7   8         24.42         18.60         8.86 o                         
   1   7   8         12.02          6.27         8.31 o                         
   2   7   8          5.16          7.53         8.50 o                         
   3   7   8        100.28        101.14        11.45 o                         
   4   7   8         63.79         43.09         9.49 o                         
   5   7   8         40.82         37.10        12.78 o                         
   6   7   8         11.95         31.30        12.31 o                         
   7   7   8        257.24        241.06        20.51 o                         
   8   7   8        187.61        178.42        17.28 o                         
   9   7   8          5.98         25.53        14.21 o                         
  10   7   8        164.53        191.22        24.25 o                         
  11   7   8         22.34         -1.81        26.16 o                         
  12   7   8         25.07         15.44        18.51 o                         
  13   7   8          4.54         20.80        16.78 o                         
  14   7   8        160.85        180.15        26.37 o                         
 -13   8   8         60.62         80.50        36.14 o                         
 -12   8   8          4.30         39.87        27.46 o                         
 -11   8   8          0.27         24.63        39.15 o                         
 -10   8   8          2.15         12.65        22.11 o                         
  -9   8   8         53.89         45.88        19.54 o                         
  -8   8   8          0.03         -0.08        14.33 o                         
  -7   8   8        126.79        116.18        16.75 o                         
  -6   8   8        125.83        131.78        13.28 o                         
  -5   8   8         83.38         80.21        11.26 o                         
  -4   8   8          2.82         26.49         9.27 o                         
  -3   8   8        313.27        278.76        16.08 o                         
  -2   8   8        132.04        120.99        12.37 o                         
  -1   8   8          4.27         -8.43         8.43 o                         
   0   8   8         54.24         83.55         9.96 o                         
   1   8   8        173.30        146.16        11.97 o                         
   2   8   8        264.38        233.50        15.87 o                         
   3   8   8         62.36         48.14        10.10 o                         
   4   8   8         21.60         25.00        12.53 o                         
   5   8   8        258.38        284.03        19.74 o                         
   6   8   8        162.31        180.68        16.97 o                         
   7   8   8         55.13         62.90        13.71 o                         
   8   8   8        269.60        275.42        21.19 o                         
   9   8   8        185.36        208.18        25.61 o                         
  10   8   8        245.81        259.73        27.24 o                         
  11   8   8         26.36         -4.55        19.13 o                         
  12   8   8        196.20        207.72        33.32 o                         
 -12   9   8         15.01         30.96        25.04 o                         
 -11   9   8          6.62         17.07        28.42 o                         
 -10   9   8          3.76         13.28        22.72 o                         
  -9   9   8          9.88         23.11        33.54 o                         
  -8   9   8          1.32        -19.42        22.00 o                         
  -7   9   8         30.99         21.57        21.37 o                         
  -6   9   8         16.14         10.08        19.97 o                         
  -5   9   8          0.18          1.07        17.33 o                         
  -4   9   8         91.73         72.99        18.74 o                         
  -3   9   8         21.00         17.59        17.58 o                         
  -2   9   8         21.06          8.33        14.35 o                         
  -1   9   8          3.03        -13.87        13.87 o                         
   0   9   8         21.17         27.59        13.98 o                         
   1   9   8          5.26         18.66        12.80 o                         
   2   9   8          2.84          8.45        12.18 o                         
   3   9   8          5.22        -14.41        19.75 o                         
   4   9   8         13.13         -6.79        20.18 o                         
   5   9   8         51.35         41.61        19.99 o                         
   6   9   8         12.01         43.15        42.82 o                         
   7   9   8          8.61         29.04        33.41 o                         
   8   9   8          3.05         13.05        18.28 o                         
   9   9   8         19.22         27.19        30.35 o                         
  10   9   8          1.13          9.22        39.94 o                         
  -9  10   8          8.99         -3.01        21.96 o                         
  -8  10   8         20.27         17.38        22.31 o                         
  -7  10   8         38.72         37.91        22.78 o                         
  -6  10   8        252.19        274.88        31.62 o                         
  -5  10   8          7.27         -3.22        21.28 o                         
  -4  10   8         23.97         39.29        20.97 o                         
  -3  10   8         14.83         17.33        18.95 o                         
  -2  10   8         22.91         -4.72        15.72 o                         
  -1  10   8         65.41         49.51        16.81 o                         
   0  10   8          0.58        -14.77        14.77 o                         
   1  10   8         91.22         79.04        23.77 o                         
   2  10   8         11.70         18.90        22.02 o                         
   3  10   8         27.57         34.16        21.55 o                         
   4  10   8         15.92         -3.55        30.05 o                         
   5  10   8         79.28         79.87        22.82 o                         
   6  10   8        101.51        105.05        77.37 o                         
   7  10   8          5.55         44.41        21.36 o                         
   8  10   8         60.34         80.17        37.52 o                         
  -4  11   8         91.67         66.00        22.70 o                         
  -3  11   8         55.50         17.60        17.62 o                         
  -2  11   8         17.98          4.22        16.74 o                         
  -1  11   8         33.83          4.63        33.95 o                         
   0  11   8         29.41          5.66        40.09 o                         
   1  11   8         15.14         -0.83        24.02 o                         
   2  11   8          4.40          8.70        23.05 o                         
   3  11   8         30.60         24.45        23.05 o                         
 -18   1   9         19.47         12.58        16.91 o                         
 -17   1   9          5.74        -18.05        18.05 o                         
 -16   1   9         39.58         34.61        13.79 o                         
 -15   1   9          1.69         10.19        13.11 o                         
 -14   1   9         22.50         28.05        12.28 o                         
 -13   1   9          9.16         12.47        11.48 o                         
 -12   1   9         35.40         47.80        11.25 o                         
 -11   1   9        248.47        269.49        16.34 o                         
 -10   1   9         29.02         20.33         9.91 o                         
  -9   1   9        257.86        241.92        13.38 o                         
  -8   1   9        226.11        247.25        13.53 o                         
  -7   1   9        210.96        268.09        14.20 o                         
  -6   1   9          7.16          7.14         8.19 o                         
  -5   1   9        585.30        607.18        19.23 o                         
  -4   1   9        362.16        373.42        13.14 o                         
  -3   1   9         17.84         -0.46         6.49 o                         
  -2   1   9        629.93        677.79        16.14 o                         
  -1   1   9        157.94        153.57         9.07 o                         
   0   1   9        435.37        441.63        13.41 o                         
   1   1   9          7.86          2.84         6.14 o                         
   2   1   9        823.44        864.33        21.35 o                         
   3   1   9        503.70        527.75        17.53 o                         
   4   1   9        339.95        312.00        14.37 o                         
   5   1   9        100.14         86.78         8.36 o                         
   6   1   9        670.41        670.26        17.63 o                         
   7   1   9        335.12        334.30        13.90 o                         
   8   1   9        230.45        211.19        12.65 o                         
   9   1   9         15.31         26.26         9.68 o                         
  10   1   9        516.53        505.20        21.28 o                         
  11   1   9        358.41        384.72        19.47 o                         
  12   1   9         27.62         28.02        12.37 o                         
  13   1   9        132.57        115.43        16.07 o                         
  14   1   9        742.49        772.50        44.25 o                         
  15   1   9        273.24        243.71        25.41 o                         
  16   1   9         11.78         -3.87        36.31 o                         
 -18   2   9          2.36          6.53        18.11 o                         
 -17   2   9         10.93        -11.10        19.44 o                         
 -16   2   9          3.88         -8.12        23.06 o                         
 -15   2   9         16.09         32.49        17.36 o                         
 -14   2   9         12.76          7.22        11.64 o                         
 -13   2   9        183.10        166.22        15.18 o                         
 -12   2   9          3.47         11.80        12.02 o                         
 -11   2   9        196.10        147.96        15.22 o                         
 -10   2   9          2.68         -1.97        10.16 o                         
  -9   2   9          2.74          5.55         8.93 o                         
  -8   2   9         69.79         65.46         9.78 o                         
  -7   2   9        131.94        141.64        11.72 o                         
  -6   2   9        190.96        194.11        12.55 o                         
  -5   2   9         81.33         87.66         7.42 o                         
  -4   2   9         99.81         80.24         7.06 o                         
  -3   2   9        108.98        105.09         7.30 o                         
  -2   2   9         65.98         52.25         5.77 o                         
  -1   2   9         29.17         24.27         5.57 o                         
   0   2   9        261.73        243.29        11.12 o                         
   1   2   9        573.79        558.23        14.42 o                         
   2   2   9        540.20        533.67        14.52 o                         
   3   2   9          1.46          6.64         6.36 o                         
   4   2   9          5.08          3.35         8.33 o                         
   5   2   9         45.11         51.93         9.22 o                         
   6   2   9        739.81        713.21        20.61 o                         
   7   2   9        107.92         99.58         9.28 o                         
   8   2   9        577.65        588.56        18.55 o                         
   9   2   9          5.89         15.28         9.75 o                         
  10   2   9         21.77         22.66        10.99 o                         
  11   2   9         57.52         82.68        13.44 o                         
  12   2   9        225.51        252.97        18.17 o                         
  13   2   9        148.08        156.09        16.38 o                         
  14   2   9          5.55         12.24        14.65 o                         
  15   2   9        115.70        141.68        18.62 o                         
  16   2   9         44.94         34.61        26.41 o                         
 -17   3   9          0.45        -56.70        63.94 o                         
 -16   3   9         11.21         -7.75        21.08 o                         
 -15   3   9          7.69        -21.10        21.10 o                         
 -14   3   9         43.72         46.99        19.91 o                         
 -13   3   9          1.86          4.04        15.89 o                         
 -12   3   9         52.55         57.11        12.78 o                         
 -11   3   9          4.62          1.32        11.32 o                         
 -10   3   9          9.38          7.54        10.51 o                         
  -9   3   9         62.00        157.52        14.47 o                         
  -8   3   9        192.60        232.56        14.05 o                         
  -7   3   9          2.25          4.62         8.74 o                         
  -6   3   9         43.56         64.83         9.63 o                         
  -5   3   9         52.93         57.11         9.15 o                         
  -4   3   9        178.09        194.68        12.50 o                         
  -3   3   9         92.84        103.58        10.32 o                         
  -2   3   9         16.61          0.70         7.77 o                         
  -1   3   9        445.99        482.21        15.66 o                         
   0   3   9         97.43        104.07        10.30 o                         
   1   3   9         27.36         21.45         4.82 o                         
   2   3   9          3.14          7.72         5.21 o                         
   3   3   9        151.18        181.51         9.29 o                         
   4   3   9         25.16         27.97         6.58 o                         
   5   3   9          9.32         10.29         6.78 o                         
   6   3   9          8.97         12.07         9.25 o                         
   7   3   9        347.34        331.86        18.26 o                         
   8   3   9        251.66        247.18        15.20 o                         
   9   3   9          3.87         -5.11        10.35 o                         
  10   3   9         62.97         53.80        11.48 o                         
  11   3   9        186.16        182.78        15.82 o                         
  12   3   9          4.47         17.34        12.38 o                         
  13   3   9         55.81         58.19        14.63 o                         
  14   3   9         86.74        105.65        17.53 o                         
  15   3   9         73.52        102.76        20.98 o                         
  16   3   9          0.15         31.11        15.37 o                         
 -17   4   9          1.98        -24.66        24.66 o                         
 -16   4   9          5.86        -22.46        70.39 o                         
 -15   4   9          0.62        -15.57        21.85 o                         
 -14   4   9         77.76         60.68        23.49 o                         
 -13   4   9         53.02         37.37        19.40 o                         
 -12   4   9          4.92         -3.18        18.24 o                         
 -11   4   9         34.40         17.27        11.03 o                         
 -10   4   9         35.70         52.23        11.95 o                         
  -9   4   9         20.95         18.16        10.25 o                         
  -8   4   9          0.34          8.27         9.74 o                         
  -7   4   9         77.25         71.27        10.81 o                         
  -6   4   9        255.94        242.91        13.89 o                         
  -5   4   9         16.58         10.76         8.67 o                         
  -4   4   9        110.42        114.29        10.87 o                         
  -3   4   9        333.61        354.41        15.37 o                         
  -2   4   9        338.60        369.18        14.48 o                         
  -1   4   9          3.44         -8.28         8.28 o                         
   0   4   9        694.46        702.65        18.75 o                         
   1   4   9        497.89        551.65        18.56 o                         
   2   4   9         92.02         76.09        10.00 o                         
   3   4   9          7.05          6.73         8.67 o                         
   4   4   9        278.68        257.34        16.33 o                         
   5   4   9       1013.14        947.62        27.83 o                         
   6   4   9         92.46         76.91         9.36 o                         
   7   4   9        269.62        258.86        17.68 o                         
   8   4   9        511.18        487.17        20.44 o                         
   9   4   9        359.10        341.55        40.51 o                         
  10   4   9          1.61          6.90        13.73 o                         
  11   4   9        168.07        157.73        17.24 o                         
  12   4   9        339.85        308.94        21.70 o                         
  13   4   9        177.32        153.70        21.53 o                         
  14   4   9          0.01          9.60        14.63 o                         
  15   4   9        109.79        125.34        18.15 o                         
 -16   5   9          0.35        -28.79        28.79 o                         
 -15   5   9          1.62        -28.34        28.34 o                         
 -14   5   9          0.60        -25.90        25.90 o                         
 -13   5   9          5.24        -23.97        23.97 o                         
 -12   5   9         14.70         -5.60        22.90 o                         
 -11   5   9          0.15         -0.72        20.14 o                         
 -10   5   9          0.18         11.60        17.71 o                         
  -9   5   9          5.13         15.71        10.56 o                         
  -8   5   9         51.41         41.33        11.72 o                         
  -7   5   9         30.03         28.08        10.35 o                         
  -6   5   9          6.56         10.41         9.96 o                         
  -5   5   9          7.80          6.75         9.77 o                         
  -4   5   9         25.19         21.52         9.59 o                         
  -3   5   9          1.63         10.89         8.85 o                         
  -2   5   9         72.31         74.56         9.36 o                         
  -1   5   9         15.98         17.65         8.76 o                         
   0   5   9        284.86        285.86        15.31 o                         
   1   5   9        123.27        102.67        10.98 o                         
   2   5   9         83.87         43.55        11.61 o                         
   3   5   9          2.38          3.22        11.01 o                         
   4   5   9          0.33         -6.01        10.95 o                         
   5   5   9          0.24         -0.60        12.21 o                         
   6   5   9        120.12        138.03        16.68 o                         
   7   5   9         24.92          9.65        14.22 o                         
   8   5   9          0.37          8.26        17.42 o                         
   9   5   9          5.66         -5.17        18.12 o                         
  10   5   9          2.34        -12.22        12.22 o                         
  11   5   9         30.32         30.39        19.73 o                         
  12   5   9         25.46         -1.80        14.61 o                         
  13   5   9         61.36         61.87        21.11 o                         
  14   5   9         24.22         44.22        17.66 o                         
 -15   6   9          6.53        -28.50        28.50 o                         
 -14   6   9         74.10         11.56        24.21 o                         
 -13   6   9         37.24          2.85        41.68 o                         
 -12   6   9          6.80        -19.76        23.98 o                         
 -11   6   9         27.44         28.70        22.39 o                         
 -10   6   9         61.13         67.55        23.43 o                         
  -9   6   9          4.19         13.01        18.67 o                         
  -8   6   9         47.95         58.98        17.85 o                         
  -7   6   9        197.77        167.61        21.38 o                         
  -6   6   9        231.90        255.26        20.62 o                         
  -5   6   9         83.65         97.76        14.46 o                         
  -4   6   9          8.00        -12.07        12.07 o                         
  -3   6   9          3.33         16.37        11.29 o                         
  -2   6   9        176.54        144.25        13.73 o                         
  -1   6   9        320.36        318.89        17.62 o                         
   0   6   9         30.44         31.71        10.25 o                         
   1   6   9        479.76        479.12        19.98 o                         
   2   6   9         27.41          9.09         9.86 o                         
   3   6   9         47.67         33.09        13.94 o                         
   4   6   9         71.46         81.64        14.23 o                         
   5   6   9        391.62        463.18        24.73 o                         
   6   6   9        163.09        170.65        17.14 o                         
   7   6   9         15.57         12.11        18.31 o                         
   8   6   9        253.25        252.66        26.32 o                         
   9   6   9        393.64        466.85        32.75 o                         
  10   6   9         94.58         38.52        19.09 o                         
  11   6   9          1.07         -4.72        18.12 o                         
  12   6   9        176.97        172.90        76.82 o                         
  13   6   9         99.12        133.58        33.75 o                         
 -13   7   9         15.02        -29.70        29.70 o                         
 -12   7   9         13.95          9.88        24.27 o                         
 -11   7   9          8.13         13.19        23.44 o                         
 -10   7   9          4.61        -12.88        21.48 o                         
  -9   7   9          4.84         -9.64        21.02 o                         
  -8   7   9         18.90         13.71        15.93 o                         
  -7   7   9          0.53         14.33        15.78 o                         
  -6   7   9         17.33         20.25        14.70 o                         
  -5   7   9         92.11         64.64        14.42 o                         
  -4   7   9         66.69         45.46        13.76 o                         
  -3   7   9         13.17        -12.54        12.79 o                         
  -2   7   9         28.43         10.59        11.07 o                         
  -1   7   9        165.40        178.92        14.98 o                         
   0   7   9         28.40          9.02        10.77 o                         
   1   7   9          0.62          9.28        10.38 o                         
   2   7   9         33.49         25.17        10.66 o                         
   3   7   9        373.57        344.77        28.35 o                         
   4   7   9          8.48         -3.01        13.64 o                         
   5   7   9        186.98        178.20        18.28 o                         
   6   7   9        116.35        146.22        19.90 o                         
   7   7   9        133.94        175.51        40.17 o                         
   8   7   9          2.12         -9.09        26.79 o                         
   9   7   9        110.77        168.12        45.67 o                         
  10   7   9        117.06         91.66        22.31 o                         
  11   7   9         57.71         32.33        37.51 o                         
  12   7   9          2.44        -26.44        27.06 o                         
 -11   8   9          1.25        -25.88        25.88 o                         
 -10   8   9          0.73        -22.06        24.83 o                         
  -9   8   9         23.12          6.91        23.19 o                         
  -8   8   9          7.29          2.13        21.61 o                         
  -7   8   9         13.06         10.96        20.22 o                         
  -6   8   9          2.29          6.34        17.05 o                         
  -5   8   9         15.98         21.18        18.35 o                         
  -4   8   9         68.27         68.83        14.80 o                         
  -3   8   9         38.20         35.09        13.91 o                         
  -2   8   9         39.25         17.85        11.64 o                         
  -1   8   9          0.06         -7.90        10.98 o                         
   0   8   9         15.17         17.63        10.98 o                         
   1   8   9          0.63          1.19        10.69 o                         
   2   8   9         55.66         40.61        10.83 o                         
   3   8   9         16.22          7.09        13.49 o                         
   4   8   9        111.79         61.99        16.85 o                         
   5   8   9         49.01         56.08        22.24 o                         
   6   8   9          5.87         21.14        23.83 o                         
   7   8   9         12.82         51.04        42.30 o                         
   8   8   9          4.42         29.97        46.95 o                         
   9   8   9          0.85        -18.26        56.15 o                         
  10   8   9          3.35          9.39        18.98 o                         
  -9   9   9         87.38         86.13        63.97 o                         
  -8   9   9          3.35         20.92        23.94 o                         
  -7   9   9          3.43        -15.16        21.48 o                         
  -6   9   9          0.62        -17.47        33.83 o                         
  -5   9   9          1.17         -5.95        19.81 o                         
  -4   9   9         78.65        100.49        28.87 o                         
  -3   9   9         56.39         42.24        23.53 o                         
  -2   9   9         24.27         21.10        16.64 o                         
  -1   9   9         92.20         83.53        17.53 o                         
   0   9   9        106.16        116.47        17.98 o                         
   1   9   9         75.01         71.10        22.67 o                         
   2   9   9         42.32         13.61        22.58 o                         
   3   9   9        143.20        156.64        26.31 o                         
   4   9   9          3.22         36.96        25.70 o                         
   5   9   9         16.39         10.96        37.47 o                         
   6   9   9         52.10         90.19        27.60 o                         
   7   9   9        219.79        270.94        67.29 o                         
   8   9   9         71.00         44.92        35.79 o                         
  -5  10   9         21.78         29.15        21.51 o                         
  -4  10   9         54.87         48.67        23.92 o                         
  -3  10   9          5.31        -12.67        17.83 o                         
  -2  10   9          0.48          8.43        16.84 o                         
  -1  10   9          0.00          6.16        16.28 o                         
   0  10   9         38.16         35.74        23.83 o                         
   1  10   9          8.44        -21.39        24.01 o                         
   2  10   9         31.58          0.83        21.53 o                         
   3  10   9          1.40         -5.97        23.19 o                         
   4  10   9          0.91         12.80        21.71 o                         
 -16   0  10          4.14         27.29        20.86 o                         
 -15   0  10          7.07         53.96        41.98 o                         
 -14   0  10        105.28        149.99        24.79 o                         
 -13   0  10         89.59        132.62        30.56 o                         
 -12   0  10          2.26          8.03        17.61 o                         
 -11   0  10         38.20         20.83        16.08 o                         
 -10   0  10         74.13         26.61        16.41 o                         
  -9   0  10         10.95         -4.41        18.35 o                         
  -8   0  10          0.67         -2.97        15.68 o                         
  -7   0  10         68.87        108.03        21.03 o                         
  -6   0  10         17.38         19.78        21.28 o                         
  -5   0  10         64.96         50.47        19.26 o                         
  -4   0  10         66.76         59.67        16.59 o                         
  -3   0  10        336.08        424.08        29.40 o                         
  -2   0  10        852.09        940.55        41.48 o                         
  -1   0  10         38.83         39.31        16.74 o                         
   0   0  10        534.61        510.86        32.05 o                         
   1   0  10        284.24        325.90        23.45 o                         
   2   0  10         83.16         84.45        11.78 o                         
   3   0  10          4.18         -3.13         9.70 o                         
   4   0  10        683.33        672.72        27.71 o                         
   5   0  10        370.51        360.11        21.57 o                         
   6   0  10          0.79         -4.12        12.20 o                         
   7   0  10         48.18         85.24        21.90 o                         
   8   0  10        518.20        530.69        26.96 o                         
   9   0  10        106.16        105.89        17.45 o                         
  10   0  10         66.06         65.35        17.07 o                         
  11   0  10        467.32        503.37        32.00 o                         
  12   0  10        738.74        742.39        38.61 o                         
  13   0  10          4.42        -13.65        23.70 o                         
  14   0  10        105.81        133.16        30.87 o                         
  15   0  10         12.40         -8.85        24.48 o                         
 -16   1  10          2.02         11.98        16.90 o                         
 -15   1  10          0.07         -8.91        13.67 o                         
 -14   1  10         21.70         31.32        13.86 o                         
 -13   1  10        142.11        143.24        17.76 o                         
 -12   1  10         35.08         25.42        12.48 o                         
 -11   1  10          0.29         -5.16        12.10 o                         
 -10   1  10          0.66        -12.73        12.73 o                         
  -9   1  10         23.11         24.99        11.89 o                         
  -8   1  10         40.67         37.59        14.97 o                         
  -7   1  10          0.13         -6.25        10.71 o                         
  -6   1  10          9.77          7.00        10.48 o                         
  -5   1  10         26.04         16.90         7.54 o                         
  -4   1  10         17.42         14.88         6.86 o                         
  -3   1  10         63.21         50.82         7.33 o                         
  -2   1  10         53.53         47.37         7.45 o                         
  -1   1  10         50.05         52.14         7.19 o                         
   0   1  10         14.07          2.70         8.67 o                         
   1   1  10         12.18         15.15         8.60 o                         
   2   1  10         79.26         68.75        10.22 o                         
   3   1  10        138.36        134.23        12.16 o                         
   4   1  10         39.11         19.33         8.32 o                         
   5   1  10         19.25         16.19         8.45 o                         
   6   1  10        112.18        119.73        11.07 o                         
   7   1  10        189.17        205.19        13.26 o                         
   8   1  10         40.46         46.86        12.56 o                         
   9   1  10          9.00          0.85         9.53 o                         
  10   1  10         64.44         69.62        12.34 o                         
  11   1  10          8.36          5.22        11.67 o                         
  12   1  10         33.13         23.75        13.91 o                         
  13   1  10          0.66          5.50        13.36 o                         
  14   1  10         73.08         53.04        21.01 o                         
  15   1  10        123.87         94.40        20.46 o                         
 -16   2  10          0.00        -22.73        22.73 o                         
 -15   2  10          3.12         12.78        21.49 o                         
 -14   2  10         81.05         51.00        21.82 o                         
 -13   2  10         35.62         38.94        15.18 o                         
 -12   2  10         92.49         66.30        15.06 o                         
 -11   2  10         88.86        102.46        15.75 o                         
 -10   2  10          5.76         10.27        12.78 o                         
  -9   2  10          0.21         -4.15        11.56 o                         
  -8   2  10         54.76         61.63        13.26 o                         
  -7   2  10        113.17        134.72        14.98 o                         
  -6   2  10         69.69         78.64        12.87 o                         
  -5   2  10          9.21          9.01        10.67 o                         
  -4   2  10         85.85         72.94        10.76 o                         
  -3   2  10        125.78        128.36         9.82 o                         
  -2   2  10         11.47         -3.17         5.00 o                         
  -1   2  10         16.97          9.27         5.96 o                         
   0   2  10        156.03        168.83         9.44 o                         
   1   2  10        531.58        578.39        15.47 o                         
   2   2  10        125.65        127.98         9.25 o                         
   3   2  10          2.00         10.59         7.32 o                         
   4   2  10         25.26         14.71        10.58 o                         
   5   2  10        476.50        489.58        21.80 o                         
   6   2  10        361.23        343.40        16.35 o                         
   7   2  10        101.11        115.59        11.37 o                         
   8   2  10        641.94        626.43        34.71 o                         
   9   2  10        129.11        147.85        15.02 o                         
  10   2  10          0.42         16.97        11.54 o                         
  11   2  10        132.44        130.74        15.85 o                         
  12   2  10        203.36        200.80        18.75 o                         
  13   2  10         41.75         42.89        14.85 o                         
  14   2  10          0.15         -0.57        14.63 o                         
 -15   3  10         21.99         -2.40        21.51 o                         
 -14   3  10         14.33          7.19        21.29 o                         
 -13   3  10         14.19          8.25        20.56 o                         
 -12   3  10         11.40         25.46        14.38 o                         
 -11   3  10        136.26        127.16        16.68 o                         
 -10   3  10          3.01         21.65        13.62 o                         
  -9   3  10        157.33        156.13        17.34 o                         
  -8   3  10         21.49         36.16        12.36 o                         
  -7   3  10          1.74         -5.73        12.06 o                         
  -6   3  10          9.91          3.11        11.14 o                         
  -5   3  10        184.91        197.82        15.35 o                         
  -4   3  10        107.01        105.22        12.67 o                         
  -3   3  10          1.49         -6.33         8.88 o                         
  -2   3  10        102.25         75.88         9.79 o                         
  -1   3  10        542.69        565.46        20.25 o                         
   0   3  10        120.42         91.97        11.58 o                         
   1   3  10         41.03         29.06         9.80 o                         
   2   3  10         17.14         25.96        10.51 o                         
   3   3  10        499.06        517.32        21.96 o                         
   4   3  10         37.09         42.79        15.19 o                         
   5   3  10        559.12        592.76        25.61 o                         
   6   3  10        163.64        195.29        17.36 o                         
   7   3  10          3.87         -4.97         9.26 o                         
   8   3  10          1.69         -2.76        10.22 o                         
   9   3  10         98.36        105.56        13.90 o                         
  10   3  10        523.02        522.28        33.98 o                         
  11   3  10         67.04         78.84        15.24 o                         
  12   3  10         17.37         43.09        15.11 o                         
  13   3  10         94.72         73.98        18.22 o                         
  14   3  10        205.43        212.28        27.46 o                         
 -15   4  10          1.30          1.41        22.83 o                         
 -14   4  10          7.67         -7.08        26.43 o                         
 -13   4  10         12.76          1.90        22.38 o                         
 -12   4  10          0.69         15.01        22.09 o                         
 -11   4  10          3.80          1.95        18.49 o                         
 -10   4  10         12.55          6.34        12.86 o                         
  -9   4  10          1.33          2.91        12.41 o                         
  -8   4  10         11.47          2.71        12.86 o                         
  -7   4  10         14.96         19.75        12.35 o                         
  -6   4  10         85.27         66.56        14.12 o                         
  -5   4  10          1.70          4.18        12.20 o                         
  -4   4  10         42.22         43.00        11.68 o                         
  -3   4  10         91.39         74.31        10.93 o                         
  -2   4  10          8.57         10.87        10.11 o                         
  -1   4  10        321.84        288.76        15.62 o                         
   0   4  10          6.31         -9.33        10.54 o                         
   1   4  10          4.98          3.41        12.95 o                         
   2   4  10          7.89         16.54        11.60 o                         
   3   4  10         11.76         19.13        14.82 o                         
   4   4  10        193.12        211.38        26.56 o                         
   5   4  10        135.28        168.73        20.87 o                         
   6   4  10         26.01         31.64        16.27 o                         
   7   4  10         69.16         67.69        17.17 o                         
   8   4  10          5.18        -18.50        18.50 o                         
   9   4  10         74.37         39.68        29.56 o                         
  10   4  10         10.61         15.51        18.58 o                         
  11   4  10          1.07          8.07        19.41 o                         
  12   4  10          2.58          7.48        19.03 o                         
  13   4  10         52.81         63.68        21.97 o                         
 -14   5  10          6.77        -24.57        24.57 o                         
 -13   5  10         12.43        -34.75        39.14 o                         
 -12   5  10         16.23         19.04        23.66 o                         
 -11   5  10         16.56         21.43        22.41 o                         
 -10   5  10          7.84          3.76        20.78 o                         
  -9   5  10         90.27         89.69        23.47 o                         
  -8   5  10        148.75        139.23        17.87 o                         
  -7   5  10          5.20         10.87        13.23 o                         
  -6   5  10         17.50         28.48        13.53 o                         
  -5   5  10         17.25         33.34        13.13 o                         
  -4   5  10        220.35        222.66        17.73 o                         
  -3   5  10         10.59         10.16        10.84 o                         
  -2   5  10        372.43        391.82        18.50 o                         
  -1   5  10          8.37         -5.63        10.69 o                         
   0   5  10         19.38          6.18        11.76 o                         
   1   5  10         21.82         -2.13        14.53 o                         
   2   5  10        394.17        406.54        26.49 o                         
   3   5  10        351.39        400.41        29.45 o                         
   4   5  10         20.70         29.85        18.36 o                         
   5   5  10         31.73         54.18        20.57 o                         
   6   5  10        279.50        278.82        28.56 o                         
   7   5  10        325.83        357.95        55.19 o                         
   8   5  10         63.29         32.08        18.68 o                         
   9   5  10         17.52          9.96        32.14 o                         
  10   5  10         82.76         35.90        20.48 o                         
  11   5  10         54.06         37.81        22.51 o                         
  12   5  10          6.81          5.18        18.48 o                         
 -13   6  10          1.21         10.63        24.30 o                         
 -12   6  10         18.72          6.51        23.57 o                         
 -11   6  10          2.63          2.74        23.15 o                         
 -10   6  10          9.26         16.44        30.36 o                         
  -9   6  10          0.33          1.40        22.02 o                         
  -8   6  10         12.38         22.88        21.62 o                         
  -7   6  10          3.52         24.50        21.88 o                         
  -6   6  10         63.51         59.07        21.42 o                         
  -5   6  10         53.06         49.42        21.12 o                         
  -4   6  10         18.63         31.71        17.38 o                         
  -3   6  10         22.46         -6.21        14.59 o                         
  -2   6  10         23.30         22.08        13.16 o                         
  -1   6  10          6.19        -10.81        12.91 o                         
   0   6  10        119.71         68.92        14.28 o                         
   1   6  10         39.50         24.37        12.84 o                         
   2   6  10          1.20         -9.05        21.58 o                         
   3   6  10         44.77         39.37        19.72 o                         
   4   6  10         91.46        126.83        23.07 o                         
   5   6  10          0.58         12.67        17.97 o                         
   6   6  10          7.04         52.20        31.90 o                         
   7   6  10          8.57          9.04        43.59 o                         
   8   6  10         72.82         90.14        22.04 o                         
   9   6  10         46.65         11.16        19.44 o                         
  10   6  10          7.89         -5.50        23.55 o                         
  11   6  10         15.33         -0.20        19.33 o                         
 -11   7  10          0.83          8.23        24.71 o                         
 -10   7  10         16.37          4.39        22.66 o                         
  -9   7  10          1.78        -12.96        24.46 o                         
  -8   7  10         14.86          0.48        22.55 o                         
  -7   7  10          0.14         14.06        20.85 o                         
  -6   7  10         16.08         10.99        20.74 o                         
  -5   7  10         98.72         94.33        23.55 o                         
  -4   7  10         42.67         53.02        18.49 o                         
  -3   7  10          0.24        -14.83        14.83 o                         
  -2   7  10         21.95         17.91        13.74 o                         
  -1   7  10        149.93        174.81        18.18 o                         
   0   7  10         89.54         62.25        14.42 o                         
   1   7  10          4.84          5.95        15.80 o                         
   2   7  10         42.80         24.88        20.36 o                         
   3   7  10         39.87         49.43        45.04 o                         
   4   7  10          2.61         29.63        26.11 o                         
   5   7  10         40.19         66.59        21.90 o                         
   6   7  10         38.94         63.55        41.41 o                         
   7   7  10         47.78         33.95        30.01 o                         
   8   7  10         27.19         18.62        41.93 o                         
   9   7  10         47.89         74.65        35.01 o                         
  -9   8  10         34.52         37.31        23.95 o                         
  -8   8  10         13.80         32.32        23.06 o                         
  -7   8  10         73.68         55.26        24.38 o                         
  -6   8  10         30.27         26.87        21.40 o                         
  -5   8  10         10.26          1.64        21.07 o                         
  -4   8  10          6.93         17.75        19.45 o                         
  -3   8  10         42.56         25.54        16.94 o                         
  -2   8  10         12.61         13.00        15.70 o                         
  -1   8  10          1.07        -11.24        18.73 o                         
   0   8  10         40.34         18.43        14.51 o                         
   1   8  10         15.88          6.02        15.05 o                         
   2   8  10         12.91          3.33        21.77 o                         
   3   8  10          7.72         31.46        38.44 o                         
   4   8  10         55.21         81.89        26.34 o                         
   5   8  10        174.82        178.10        27.92 o                         
   6   8  10          0.22         45.75        23.27 o                         
   7   8  10         74.43         83.08        23.81 o                         
  -5   9  10          4.92         15.30        20.24 o                         
  -4   9  10          5.72        -12.00        17.93 o                         
  -3   9  10          5.24        -11.90        27.77 o                         
  -2   9  10          1.04        -14.20        16.35 o                         
  -1   9  10          1.97         -7.03        16.19 o                         
   0   9  10          2.09        -12.84        37.28 o                         
   1   9  10         35.10         15.00        25.88 o                         
   2   9  10          0.35        -24.94        24.94 o                         
   3   9  10          1.00        -25.24        33.85 o                         
 -14   1  11         14.11         25.89        16.05 o                         
 -13   1  11          1.99         -0.30        15.69 o                         
 -12   1  11          1.03          9.29        15.39 o                         
 -11   1  11         27.52         43.23        19.59 o                         
 -10   1  11          3.56         -0.78        15.15 o                         
  -9   1  11         87.65         88.34        16.28 o                         
  -8   1  11         17.69         27.85        13.22 o                         
  -7   1  11         16.44         11.73        12.87 o                         
  -6   1  11         19.65         23.10        13.84 o                         
  -5   1  11        204.98        206.85        15.98 o                         
  -4   1  11         36.50         43.67        10.98 o                         
  -3   1  11         42.06         36.07        11.05 o                         
  -2   1  11        140.92        174.89        14.76 o                         
  -1   1  11        219.48        197.03        16.02 o                         
   0   1  11        194.83        234.78        16.41 o                         
   1   1  11         15.39         19.93        11.47 o                         
   2   1  11        131.43        139.85        14.36 o                         
   3   1  11        164.28        165.88        12.07 o                         
   4   1  11          6.56          9.01         8.66 o                         
   5   1  11        436.88        465.71        18.33 o                         
   6   1  11        147.24        168.57        13.89 o                         
   7   1  11         27.02         43.73        10.85 o                         
   8   1  11          0.07         10.95        10.71 o                         
   9   1  11        164.07        175.50        15.63 o                         
  10   1  11         81.06         79.45        15.93 o                         
  11   1  11         30.78         38.72        18.90 o                         
  12   1  11          0.84          7.54        13.47 o                         
 -14   2  11          6.89         47.06        30.51 o                         
 -13   2  11         81.79         99.03        25.98 o                         
 -12   2  11          2.16         24.08        15.59 o                         
 -11   2  11         17.33         41.07        15.73 o                         
 -10   2  11          0.60         21.58        14.91 o                         
  -9   2  11         18.44         12.97        14.39 o                         
  -8   2  11          8.61          3.49        19.57 o                         
  -7   2  11         24.86         31.16        13.25 o                         
  -6   2  11          5.91         17.46        13.04 o                         
  -5   2  11         25.74          3.47        10.45 o                         
  -4   2  11         62.46         51.82        12.18 o                         
  -3   2  11         10.78         -9.19        11.20 o                         
  -2   2  11          5.15        -11.27        11.27 o                         
  -1   2  11          6.18          7.34        11.24 o                         
   0   2  11        180.75        211.84        16.71 o                         
   1   2  11        261.67        271.11        17.99 o                         
   2   2  11         10.75         32.03        12.04 o                         
   3   2  11        142.66        138.85        15.15 o                         
   4   2  11          5.29          2.87        12.34 o                         
   5   2  11         10.68         15.42        13.04 o                         
   6   2  11         35.24         22.14        12.56 o                         
   7   2  11        129.87        157.00        17.24 o                         
   8   2  11         74.12        117.06        18.39 o                         
   9   2  11          0.82         14.24        18.25 o                         
  10   2  11         12.07         23.91        12.95 o                         
  11   2  11         82.59         73.00        14.80 o                         
  12   2  11        134.69        134.20        18.08 o                         
 -13   3  11          0.70          8.73        22.38 o                         
 -12   3  11          9.73         26.63        23.26 o                         
 -11   3  11          7.37         18.04        15.19 o                         
 -10   3  11          0.15         13.50        15.22 o                         
  -9   3  11          2.26         29.56        21.37 o                         
  -8   3  11          9.23          4.84        14.48 o                         
  -7   3  11          0.03         10.64        14.12 o                         
  -6   3  11          4.94        -13.43        14.44 o                         
  -5   3  11         37.98          7.13        13.14 o                         
  -4   3  11         19.14         15.41        11.61 o                         
  -3   3  11          0.13         -2.33        13.55 o                         
  -2   3  11         90.81         87.59        14.94 o                         
  -1   3  11         16.56         24.60        12.85 o                         
   0   3  11          7.89         14.65        12.57 o                         
   1   3  11         10.73         24.88        13.72 o                         
   2   3  11        253.21        315.36        20.98 o                         
   3   3  11         78.28        108.87        16.82 o                         
   4   3  11         55.86         56.32        15.67 o                         
   5   3  11          7.40         17.91        13.39 o                         
   6   3  11         36.66         22.89        17.25 o                         
   7   3  11         49.57         26.96        16.20 o                         
   8   3  11         13.83         23.62        17.33 o                         
   9   3  11          6.28         16.20        18.55 o                         
  10   3  11         44.60         48.44        20.59 o                         
  11   3  11         26.82         28.61        20.14 o                         
  12   3  11          7.26         30.82        21.08 o                         
 -12   4  11         20.93         22.25        23.50 o                         
 -11   4  11         49.90         56.23        29.47 o                         
 -10   4  11          5.53         -0.79        23.10 o                         
  -9   4  11          1.94         -7.75        14.82 o                         
  -8   4  11          2.07          4.16        13.81 o                         
  -7   4  11        146.14        159.12        18.70 o                         
  -6   4  11         66.36         84.81        15.76 o                         
  -5   4  11          0.02         -1.62        13.60 o                         
  -4   4  11          1.66        -12.19        12.19 o                         
  -3   4  11         56.68         37.75        15.92 o                         
  -2   4  11        183.14        194.88        19.11 o                         
  -1   4  11          0.92        -13.66        13.66 o                         
   0   4  11        402.50        392.94        23.66 o                         
   1   4  11         28.12         25.05        13.82 o                         
   2   4  11         13.30         31.87        14.46 o                         
   3   4  11          1.38         23.95        14.22 o                         
   4   4  11         93.69        193.53        36.93 o                         
   5   4  11        404.07        393.93        31.02 o                         
   6   4  11         13.80          8.00        23.49 o                         
   7   4  11        108.38         93.54        67.75 o                         
   8   4  11        115.14         94.53        21.37 o                         
   9   4  11         50.24         36.39        26.26 o                         
  10   4  11         16.87         15.66        19.43 o                         
  11   4  11        116.23        147.60        37.02 o                         
 -11   5  11          0.35         11.86        23.23 o                         
 -10   5  11         10.42          4.86        22.40 o                         
  -9   5  11          6.52         12.11        22.45 o                         
  -8   5  11          5.53         14.45        21.90 o                         
  -7   5  11          8.83         -2.28        15.45 o                         
  -6   5  11         55.75         65.59        16.92 o                         
  -5   5  11         31.13         45.43        16.20 o                         
  -4   5  11         74.19         70.30        14.17 o                         
  -3   5  11         47.37         40.63        13.48 o                         
  -2   5  11         24.98         24.92        13.60 o                         
  -1   5  11          4.23         -6.12        13.33 o                         
   0   5  11         34.41         20.62        18.89 o                         
   1   5  11          2.83          9.30        18.65 o                         
   2   5  11          1.09          8.18        17.93 o                         
   3   5  11          3.53         27.16        19.17 o                         
   4   5  11          0.89         31.05        21.96 o                         
   5   5  11         29.05         58.71        19.70 o                         
   6   5  11          1.85        -13.40        44.38 o                         
   7   5  11         14.95         28.59        27.54 o                         
   8   5  11         53.31          2.31        22.24 o                         
   9   5  11         16.97         -4.98        24.78 o                         
  10   5  11          5.61         11.56        19.94 o                         
 -10   6  11          1.81         15.77        23.36 o                         
  -9   6  11          0.07         38.37        24.02 o                         
  -8   6  11          3.22         27.92        23.78 o                         
  -7   6  11         58.89         58.43        24.90 o                         
  -6   6  11         30.29         47.98        22.48 o                         
  -5   6  11         17.82         21.55        21.35 o                         
  -4   6  11         77.54         85.73        18.95 o                         
  -3   6  11         18.98          2.82        16.09 o                         
  -2   6  11          0.79        -20.67        20.67 o                         
  -1   6  11          0.64        -15.28        15.49 o                         
   0   6  11         30.87         41.39        25.15 o                         
   1   6  11         55.65         75.43        22.16 o                         
   2   6  11         14.43         -3.29        35.69 o                         
   3   6  11         43.37         64.65        23.14 o                         
   4   6  11         79.48        115.58        24.62 o                         
   5   6  11         70.40        117.64        24.95 o                         
   6   6  11          0.14          8.96        41.95 o                         
   7   6  11         79.87        121.43        29.74 o                         
   8   6  11        113.82        119.31        25.03 o                         
  -7   7  11         11.73         -2.75        22.16 o                         
  -6   7  11          1.53          8.89        21.02 o                         
  -5   7  11          5.88          9.99        20.44 o                         
  -4   7  11          6.22         17.62        19.61 o                         
  -3   7  11          0.08        -17.63        17.63 o                         
  -2   7  11         41.72          9.93        16.01 o                         
  -1   7  11         48.97         22.10        15.44 o                         
   0   7  11          1.89        -11.17        15.76 o                         
   1   7  11          3.76          9.08        21.28 o                         
   2   7  11          3.63         45.25        22.68 o                         
   3   7  11         53.60         61.63        22.76 o                         
   4   7  11          0.54         10.70        21.52 o                         
   5   7  11          7.48         40.97        27.78 o                         
   6   7  11        142.79        164.50        26.46 o                         
  -3   8  11         10.04        -14.15        17.40 o                         
  -2   8  11         15.12          4.31        16.41 o                         
  -1   8  11          0.05        -17.59        18.25 o                         
   0   8  11          0.43        -24.89        24.89 o                         
   1   8  11          1.90         -7.86        21.91 o                         
 -11   0  12         16.81          8.65        26.65 o                         
 -10   0  12          2.19        -17.42        25.80 o                         
  -9   0  12          1.68         13.87        26.77 o                         
  -8   0  12          8.28         11.98        25.07 o                         
  -7   0  12        110.52         93.01        30.41 o                         
  -6   0  12         12.19         46.24        27.49 o                         
  -5   0  12        115.26         89.39        26.29 o                         
  -4   0  12         12.37         29.29        33.43 o                         
  -3   0  12         67.23         98.71        28.62 o                         
  -2   0  12          0.78         15.52        48.54 o                         
  -1   0  12        169.08        174.78        29.77 o                         
   0   0  12        196.76        187.13        32.08 o                         
   1   0  12        129.60         87.97        26.74 o                         
   2   0  12         20.83         -8.13        37.97 o                         
   3   0  12          1.98          2.44        13.17 o                         
   4   0  12        123.05        156.11        19.39 o                         
   5   0  12        179.02        204.94        24.32 o                         
   6   0  12          2.58         16.78        14.40 o                         
   7   0  12         74.24         88.44        18.41 o                         
   8   0  12        158.01        150.69        21.23 o                         
   9   0  12          1.89         38.95        50.70 o                         
  10   0  12          1.34         21.29        46.41 o                         
 -11   1  12          0.00        -12.22        19.81 o                         
 -10   1  12          1.08         20.61        16.41 o                         
  -9   1  12          0.21        -10.22        29.67 o                         
  -8   1  12          3.30         -0.51        17.69 o                         
  -7   1  12          1.35         19.18        19.30 o                         
  -6   1  12          0.97          3.21        13.46 o                         
  -5   1  12         70.28         87.55        22.70 o                         
  -4   1  12         18.64         35.31        15.25 o                         
  -3   1  12         19.11         19.05        12.35 o                         
  -2   1  12         26.57         30.24        14.19 o                         
  -1   1  12          5.86         17.50        22.20 o                         
   0   1  12          6.70          7.09        19.81 o                         
   1   1  12          0.88         -1.82        15.30 o                         
   2   1  12          1.43        -12.96        12.96 o                         
   3   1  12         11.45          5.42        12.58 o                         
   4   1  12         19.96         26.86        18.59 o                         
   5   1  12          0.29          6.43        13.45 o                         
   6   1  12          7.52          5.97        14.53 o                         
   7   1  12         17.45         32.37        15.06 o                         
   8   1  12         24.50         43.14        16.21 o                         
   9   1  12         31.00         72.77        17.10 o                         
 -11   2  12          7.68         23.64        17.89 o                         
 -10   2  12         12.46         31.93        18.70 o                         
  -9   2  12          0.01         29.26        19.60 o                         
  -8   2  12         42.15         53.30        23.95 o                         
  -7   2  12         14.79         41.29        19.31 o                         
  -6   2  12         18.52        -14.54        14.54 o                         
  -5   2  12          0.37        -18.58        18.58 o                         
  -4   2  12         29.78         23.35        14.92 o                         
  -3   2  12         77.24         75.01        22.97 o                         
  -2   2  12         16.20         -1.15        13.09 o                         
  -1   2  12          1.22          4.73        14.40 o                         
   0   2  12          7.60         17.17        14.00 o                         
   1   2  12          7.23         19.90        14.91 o                         
   2   2  12        101.14         97.27        16.42 o                         
   3   2  12        108.38        149.25        18.16 o                         
   4   2  12          6.70         12.10        14.57 o                         
   5   2  12          8.30         15.32        15.71 o                         
   6   2  12          5.42          3.38        14.86 o                         
   7   2  12         70.32         75.86        16.67 o                         
   8   2  12         86.37        101.07        19.35 o                         
   9   2  12         26.17         34.64        20.71 o                         
 -10   3  12         11.23        -23.74        23.74 o                         
  -9   3  12         11.52         -6.32        16.36 o                         
  -8   3  12          0.76        -16.03        16.03 o                         
  -7   3  12          0.86        -16.48        16.48 o                         
  -6   3  12         20.27        -19.26        19.26 o                         
  -5   3  12         55.96         22.64        14.31 o                         
  -4   3  12          0.33        -15.46        15.46 o                         
  -3   3  12         96.02         86.60        16.64 o                         
  -2   3  12         91.45         96.24        17.52 o                         
  -1   3  12         31.69         30.82        15.04 o                         
   0   3  12          0.33         16.36        14.35 o                         
   1   3  12         30.95         54.64        16.03 o                         
   2   3  12         27.87         70.26        17.31 o                         
   3   3  12        231.20        207.24        21.74 o                         
   4   3  12          0.94         19.71        18.59 o                         
   5   3  12        184.16        164.01        22.79 o                         
   6   3  12         84.09         88.77        18.14 o                         
   7   3  12          2.86         -7.13        23.73 o                         
   8   3  12          0.41         12.51        19.10 o                         
  -9   4  12          1.10         19.11        22.72 o                         
  -8   4  12          0.08         20.49        16.21 o                         
  -7   4  12          3.37          6.78        16.55 o                         
  -6   4  12         12.59         -8.82        13.76 o                         
  -5   4  12         70.50         41.02        14.32 o                         
  -4   4  12          2.22         -2.96        13.61 o                         
  -3   4  12         68.50         35.40        15.68 o                         
  -2   4  12         11.12         28.00        20.23 o                         
  -1   4  12          4.41         11.25        15.57 o                         
   0   4  12         38.66         50.05        16.77 o                         
   1   4  12          6.32         28.33        15.64 o                         
   2   4  12         49.30         71.97        17.53 o                         
   3   4  12         19.16         45.53        16.93 o                         
   4   4  12         46.88         49.72        25.96 o                         
   5   4  12         30.82         24.26        19.69 o                         
   6   4  12          0.45        -19.93        19.93 o                         
   7   4  12          9.06        -10.93        22.25 o                         
  -7   5  12         21.40         -0.98        23.21 o                         
  -6   5  12          1.89        -15.50        15.50 o                         
  -5   5  12          3.31         -6.99        14.03 o                         
  -4   5  12        103.18         77.34        21.94 o                         
  -3   5  12         54.40         54.05        14.91 o                         
  -2   5  12         87.67        110.37        19.94 o                         
  -1   5  12          1.09         -5.26        20.13 o                         
   0   5  12         21.30         12.92        18.78 o                         
   1   5  12         30.63         37.11        20.04 o                         
   2   5  12        183.22        247.98        39.40 o                         
   3   5  12         20.94         72.48        25.04 o                         
   4   5  12         32.80         73.52        22.74 o                         
   5   5  12         71.78         50.80        25.68 o                         
   6   5  12         48.86         86.20        49.52 o                         
  -5   6  12          0.02        -18.69        18.69 o                         
  -4   6  12          0.48        -18.90        18.90 o                         
  -3   6  12          0.19        -14.66        17.56 o                         
  -2   6  12          4.11        -18.16        18.16 o                         
  -1   6  12          9.40        -31.22        31.22 o                         
   0   6  12         17.48          6.72        25.61 o                         
   1   6  12         16.58         11.64        26.20 o                         
   2   6  12         12.42         25.96        21.34 o                         
   3   6  12         32.36         48.32        24.75 o                         
  -7   1  13          0.62         37.46        20.11 o                         
  -6   1  13         18.18         45.55        22.49 o                         
  -5   1  13         16.63         37.36        21.37 o                         
  -4   1  13          0.04        -10.17        55.26 o                         
  -3   1  13         11.30         14.76        32.88 o                         
  -2   1  13         75.74         77.00        35.19 o                         
  -1   1  13         37.52         52.76        29.44 o                         
   0   1  13          0.02         -3.32        37.87 o                         
   1   1  13          8.14        -16.29        21.31 o                         
   2   1  13         19.94          5.50        40.32 o                         
   3   1  13         37.94         21.39        21.73 o                         
   4   1  13         11.34          1.63        22.03 o                         
   5   1  13        121.87        142.07        26.89 o                         
  -6   2  13          1.43         -6.12        23.89 o                         
  -5   2  13          2.76        -35.83        38.50 o                         
  -4   2  13          3.34         -7.72        29.82 o                         
  -3   2  13         21.67          6.27        21.62 o                         
  -2   2  13         22.98         36.06        27.81 o                         
  -1   2  13          2.31        -11.40        48.74 o                         
   0   2  13         21.79         58.50        15.65 o                         
   1   2  13         13.08         21.84        22.92 o                         
   2   2  13          9.80         37.97        14.84 o                         
   3   2  13         67.91         48.70        17.07 o                         
   4   2  13          0.70         -7.03        18.24 o                         
  -5   3  13         10.92         10.26        14.68 o                         
  -4   3  13          1.63          1.63        14.66 o                         
  -3   3  13         10.22          0.66        14.93 o                         
  -2   3  13          5.49         27.87        15.27 o                         
  -1   3  13          8.68         23.28        15.87 o                         
   0   3  13         15.12         25.87        16.12 o                         
   1   3  13          0.22         40.12        21.11 o                         
   2   3  13        141.26        153.58        30.45 o                         
   3   3  13          9.83         46.32        18.72 o                         
                                                                                
