# Supplementary material for: Selected solid-state behaviour of three di-tert-butyl-substituted N-salicylideneaniline derivatives: temperature-induced phase transitions and chromic behaviour
Source: Acta Crystallogr C Struct Chem. 2021 Sep 29;77(Pt 10):659–67. doi: 10.1107/S2053229621008780 (PMC8491094; doi:10.1107/S2053229621008780)
Supplement: Supplementary file 12 [file c-77-00659-3_200Ksup12.hkl]

data_3_200K                                                                     
_shelx_title ' 13HM177 in P2(1)/c'                                              
_shelx_refln_list_code          4                                               
_shelx_F_calc_maximum      191.44                                               
_exptl_crystal_F_000       808.00                                               
_reflns_d_resolution_high  0.7602                                               
                                                                                
loop_                                                                           
 _space_group_symop_operation_xyz                                               
 'x, y, z'                                                                      
 '-x, y+1/2, -z+1/2'                                                            
 '-x, -y, -z'                                                                   
 'x, -y-1/2, z-1/2'                                                             
                                                                                
_cell_length_a    17.8944                                                       
_cell_length_b    10.5475                                                       
_cell_length_c    10.2693                                                       
_cell_angle_alpha  90.000                                                       
_cell_angle_beta   92.153                                                       
_cell_angle_gamma  90.000                                                       
                                                                                
_shelx_F_squared_multiplier     1.000                                           
                                                                                
loop_                                                                           
 _refln_index_h                                                                 
 _refln_index_k                                                                 
 _refln_index_l                                                                 
 _refln_F_squared_calc                                                          
 _refln_F_squared_meas                                                          
 _refln_F_squared_sigma                                                         
 _refln_observed_status                                                         
   3   0   0         66.58         92.84        31.86 o                         
   4   0   0      12299.44      11653.98       156.44 o                         
   5   0   0       1397.09       1444.25        19.55 o                         
   6   0   0       2535.41       2430.79        24.44 o                         
   7   0   0       4324.62       4242.65        51.71 o                         
   8   0   0       2873.44       2891.96        31.81 o                         
   9   0   0         10.50         15.54         6.07 o                         
  10   0   0       1978.42       1937.30        59.04 o                         
  11   0   0       3661.44       3907.96        54.08 o                         
  12   0   0       2016.09       2058.89        44.95 o                         
  13   0   0        472.42        464.03        24.74 o                         
  14   0   0       4371.75       4769.31        72.42 o                         
  15   0   0       1757.68       1877.29        36.91 o                         
  16   0   0        419.34        463.23        20.56 o                         
  17   0   0       1459.68       1577.50        35.28 o                         
  18   0   0         52.02         83.30        15.21 o                         
  19   0   0       1785.94       1877.41        44.51 o                         
  20   0   0        174.89        213.74        19.69 o                         
  21   0   0        133.68        130.21        21.01 o                         
  22   0   0        114.41        117.58        20.84 o                         
  23   0   0         53.24         50.32        18.52 o                         
   2   1   0       2313.32       2200.15        46.55 o                         
   3   1   0        428.99        416.07         5.16 o                         
   4   1   0       1140.09       1106.23        10.18 o                         
   5   1   0        733.72        727.10         7.52 o                         
   6   1   0        120.65        111.59         3.80 o                         
   7   1   0         13.80          8.04         2.66 o                         
   8   1   0        836.54        844.10        11.17 o                         
   9   1   0        175.93        176.75         6.77 o                         
  10   1   0        292.93        263.54         9.03 o                         
  11   1   0        129.55        139.90         8.23 o                         
  12   1   0        327.38        328.23        11.96 o                         
  13   1   0       1067.11       1110.86        20.98 o                         
  14   1   0         58.16         60.28         8.43 o                         
  15   1   0         13.48         17.98         8.11 o                         
  16   1   0        356.46        370.38        13.50 o                         
  17   1   0       1103.93       1125.04        21.63 o                         
  18   1   0         75.41         69.13         9.76 o                         
  19   1   0        297.84        323.05        15.27 o                         
  20   1   0          2.06         14.22        10.68 o                         
  21   1   0         26.46         30.22        12.21 o                         
  22   1   0          0.10         -7.74        12.79 o                         
  23   1   0         47.84         40.98        17.49 o                         
   2   2   0       1543.53       1549.86        16.97 o                         
   3   2   0       6741.12       6723.52        48.29 o                         
   4   2   0       8093.39       8280.03        56.45 o                         
   5   2   0        255.78        255.65         4.42 o                         
   6   2   0       2097.12       2014.78        19.08 o                         
   7   2   0       8770.39       9251.69        55.82 o                         
   8   2   0       3249.22       3160.98        20.68 o                         
   9   2   0          1.76          4.36         3.46 o                         
  10   2   0        322.24        239.36         7.49 o                         
  11   2   0       1159.12       1059.19        14.97 o                         
  12   2   0       1440.06       1485.09        23.83 o                         
  13   2   0         26.39         27.43         6.41 o                         
  14   2   0        580.97        541.35        16.21 o                         
  15   2   0        411.31        404.27        14.93 o                         
  16   2   0        335.75        335.94        14.37 o                         
  17   2   0        275.50        280.45        12.24 o                         
  18   2   0       1290.38       1325.40        36.64 o                         
  19   2   0        486.22        487.22        18.84 o                         
  20   2   0          7.70         10.27        10.61 o                         
  21   2   0        213.04        226.00        19.89 o                         
  22   2   0        464.67        496.23        34.41 o                         
  23   2   0        115.37        120.60        26.72 o                         
   2   3   0      11096.91      11600.60        76.59 o                         
   3   3   0        851.82        904.79        14.18 o                         
   4   3   0        598.08        582.83         6.53 o                         
   5   3   0       8347.80       8703.88        52.03 o                         
   6   3   0       5948.39       5849.98        38.54 o                         
   7   3   0         79.02         61.08         3.99 o                         
   8   3   0        393.42        329.95         6.93 o                         
   9   3   0       4970.35       4871.43        30.43 o                         
  10   3   0       1635.18       1606.15        19.79 o                         
  11   3   0          0.17          3.23         3.76 o                         
  12   3   0       1551.89       1518.15        17.68 o                         
  13   3   0       2924.80       2871.73        25.33 o                         
  14   3   0       1278.18       1305.77        20.77 o                         
  15   3   0          5.01          3.50         8.49 o                         
  16   3   0         63.40         47.77         9.73 o                         
  17   3   0        135.16        146.46        12.67 o                         
  18   3   0          1.17         15.08        12.86 o                         
  19   3   0        156.44        149.94        14.53 o                         
  20   3   0        303.25        309.36        23.65 o                         
  21   3   0        171.73        168.09        25.10 o                         
  22   3   0          5.50         17.63        19.86 o                         
   2   4   0          3.22          3.81         3.08 o                         
   3   4   0       3419.68       3441.43        20.96 o                         
   4   4   0        401.78        392.05         7.83 o                         
   5   4   0        271.81        312.58         6.78 o                         
   6   4   0       1234.88       1260.01        10.89 o                         
   7   4   0        683.02        612.10         8.02 o                         
   8   4   0          3.05          5.40         3.12 o                         
   9   4   0          1.76          4.16         3.27 o                         
  10   4   0         14.44          4.06         3.60 o                         
  11   4   0         13.79          9.00         4.23 o                         
  12   4   0          7.08          0.64         4.32 o                         
  13   4   0        217.11        203.72         8.09 o                         
  14   4   0          7.57          2.68         6.06 o                         
  15   4   0         88.33         75.65        10.11 o                         
  16   4   0        162.33        151.88        10.65 o                         
  17   4   0         58.02         74.40        12.29 o                         
  18   4   0          1.50        -13.34        13.34 o                         
  19   4   0         29.34         17.96        18.53 o                         
  20   4   0        130.84        153.80        23.95 o                         
  21   4   0          1.12         26.40        21.07 o                         
  22   4   0          3.55          9.30        21.64 o                         
   2   5   0       5686.37       5516.36        30.00 o                         
   3   5   0       4700.47       4976.79        45.97 o                         
   4   5   0        364.67        397.89         8.68 o                         
   5   5   0       4962.83       4989.07        57.64 o                         
   6   5   0       5381.40       5147.28        61.06 o                         
   7   5   0       1776.47       1847.41        18.97 o                         
   8   5   0        902.04        842.29        12.71 o                         
   9   5   0       2131.39       2030.41        22.32 o                         
  10   5   0       1526.94       1413.92        22.15 o                         
  11   5   0          3.44         -2.42         4.25 o                         
  12   5   0       1176.67       1092.29        34.15 o                         
  13   5   0       1101.44       1197.22        24.69 o                         
  14   5   0       1004.08       1002.12        23.80 o                         
  15   5   0         56.48         46.05         9.87 o                         
  16   5   0       2479.76       2500.29        43.31 o                         
  17   5   0        810.71        825.00        33.80 o                         
  18   5   0         83.68         63.12        17.84 o                         
  19   5   0        227.77        266.68        36.50 o                         
  20   5   0        381.41        433.74        33.27 o                         
  21   5   0        182.80        191.19        26.95 o                         
   1   6   0       1263.49       1389.87        44.70 o                         
   2   6   0          7.61          5.63         3.09 o                         
   3   6   0        190.93        178.11         6.46 o                         
   4   6   0        186.48        157.09         5.87 o                         
   5   6   0        196.10        189.32         6.86 o                         
   6   6   0         26.76         36.38         4.68 o                         
   7   6   0        145.57        156.75         6.01 o                         
   8   6   0        588.62        559.78        11.07 o                         
   9   6   0         24.17         31.63         4.19 o                         
  10   6   0        981.87        899.70        23.83 o                         
  11   6   0        715.60        648.41        14.57 o                         
  12   6   0         97.65         81.61         6.78 o                         
  13   6   0        362.67        352.78        14.69 o                         
  14   6   0        736.83        703.91        20.16 o                         
  15   6   0         75.06         93.15        12.55 o                         
  16   6   0         16.16         25.56        15.09 o                         
  17   6   0          7.95          6.82        15.95 o                         
  18   6   0         15.43          0.47        20.33 o                         
  19   6   0         48.79         50.41        21.91 o                         
  20   6   0          0.46         -0.13        20.55 o                         
  21   6   0         65.18         68.37        36.16 o                         
   1   7   0        495.53        537.65        43.80 o                         
   2   7   0       1907.82       1867.14        27.09 o                         
   3   7   0        494.27        498.62        10.13 o                         
   4   7   0         91.91         92.30         6.02 o                         
   5   7   0       1294.64       1263.60        15.81 o                         
   6   7   0        588.34        579.16        11.83 o                         
   7   7   0         74.87         83.80         6.15 o                         
   8   7   0          4.85         -3.21         3.96 o                         
   9   7   0       1674.18       1571.37        31.94 o                         
  10   7   0       1424.56       1262.55        37.39 o                         
  11   7   0         30.86         19.61         5.68 o                         
  12   7   0        670.41        657.41        17.11 o                         
  13   7   0        124.93        107.59         9.66 o                         
  14   7   0        159.83        167.80        12.63 o                         
  15   7   0         26.60          2.97        14.73 o                         
  16   7   0        409.35        422.82        22.92 o                         
  17   7   0        156.75        170.88        20.53 o                         
  18   7   0         53.38          7.47        21.21 o                         
  19   7   0          0.92          9.41        31.32 o                         
  20   7   0        120.51        129.37        26.56 o                         
   0   8   0        440.00        391.20        20.52 o                         
   1   8   0        531.53        520.12        13.96 o                         
   2   8   0         68.46         76.08        10.96 o                         
   3   8   0       1165.64       1148.13        33.20 o                         
   4   8   0        437.69        439.90        11.08 o                         
   5   8   0       1081.31       1086.72        18.69 o                         
   6   8   0        272.95        283.53         9.79 o                         
   7   8   0       6919.05       7117.21       102.23 o                         
   8   8   0       2242.99       2272.52        29.32 o                         
   9   8   0        290.84        253.50         8.72 o                         
  10   8   0         14.59          8.79         3.28 o                         
  11   8   0        596.58        609.75        20.84 o                         
  12   8   0        890.15        865.51        26.59 o                         
  13   8   0         17.72          8.43        11.42 o                         
  14   8   0        485.44        388.45        34.99 o                         
  15   8   0        103.48         94.07        11.13 o                         
  16   8   0         29.87         41.55        18.95 o                         
  17   8   0        165.63        199.49        26.49 o                         
  18   8   0        392.04        358.52        40.45 o                         
  19   8   0         61.39         45.48        29.92 o                         
   1   9   0          2.18          1.89         5.14 o                         
   2   9   0        409.02        393.96        13.33 o                         
   3   9   0          0.45         22.13         4.91 o                         
   4   9   0          8.32          5.93         6.31 o                         
   5   9   0        260.52        283.53        10.33 o                         
   6   9   0         31.35         63.61        10.19 o                         
   7   9   0        347.14        359.93        12.02 o                         
   8   9   0        146.21        140.87         7.66 o                         
   9   9   0        190.79        184.30         8.17 o                         
  10   9   0        148.14        142.78        12.29 o                         
  11   9   0         82.33         69.14        14.04 o                         
  12   9   0          0.58        -13.29        21.86 o                         
  13   9   0        155.76        120.20        20.17 o                         
  14   9   0          0.63          2.93        15.18 o                         
  15   9   0         63.47         94.23        33.52 o                         
  16   9   0          5.33         -6.65        37.94 o                         
  17   9   0         21.56         46.89        23.10 o                         
   0  10   0        699.80        706.73        30.14 o                         
   1  10   0        314.15        336.28        15.99 o                         
   2  10   0         17.12         16.58         8.28 o                         
   3  10   0        305.95        341.10        20.03 o                         
   4  10   0       1575.81       1492.28        42.64 o                         
   5  10   0        213.90        240.72        13.95 o                         
   6  10   0         32.87         34.15         6.07 o                         
   7  10   0        244.65        281.94        10.99 o                         
   8  10   0        221.68        195.68        21.71 o                         
   9  10   0          1.15         -9.78        17.20 o                         
  10  10   0        460.52        482.61        30.20 o                         
  11  10   0        883.53        917.24        38.71 o                         
  12  10   0         31.92         15.22        50.92 o                         
  13  10   0          0.64        -13.01        40.89 o                         
  14  10   0        320.28        367.61        43.40 o                         
  15  10   0        589.42        620.37        39.28 o                         
  16  10   0         19.71        -25.24        51.42 o                         
   1  11   0        271.22        268.80        15.50 o                         
   2  11   0        457.17        424.25        17.33 o                         
   3  11   0          8.66         14.35         6.55 o                         
   4  11   0         66.77         54.98         7.91 o                         
   5  11   0        138.76        156.14        12.05 o                         
   6  11   0        470.23        486.25        19.03 o                         
   7  11   0          9.63         19.49        13.39 o                         
   8  11   0         35.51         30.90        13.30 o                         
   9  11   0         28.61         -0.64        17.68 o                         
  10  11   0          2.17        -21.07        31.42 o                         
  11  11   0          0.69         -9.75        29.64 o                         
  12  11   0        114.95        130.83        47.28 o                         
  13  11   0         86.00         80.44        66.39 o                         
  14  11   0          9.26        -13.31        23.41 o                         
   0  12   0        500.07        516.36        31.20 o                         
   1  12   0         78.68         68.27         7.08 o                         
   2  12   0          2.45         -3.11         6.62 o                         
   3  12   0         47.73         47.70         8.57 o                         
   4  12   0        173.42        223.48        14.53 o                         
   5  12   0         52.59         66.48        13.95 o                         
   6  12   0          0.37         18.24        13.36 o                         
   7  12   0         81.94         80.63        15.78 o                         
   8  12   0        309.32        285.00        26.65 o                         
   9  12   0         55.64         34.21        43.61 o                         
  10  12   0         15.13          0.55        40.00 o                         
  11  12   0         51.30         34.74        60.62 o                         
   1  13   0         41.19         36.22        11.23 o                         
   2  13   0        448.15        501.30        18.44 o                         
   3  13   0         66.03         92.46        15.19 o                         
   4  13   0        149.74        192.87        17.87 o                         
   5  13   0        110.39        125.13        19.98 o                         
   6  13   0          5.43          7.38        30.69 o                         
   7  13   0          5.20        -17.84        17.84 o                         
   8  13   0         15.91        -11.25        28.60 o                         
 -23   1   1         31.90         29.86        13.40 o                         
 -22   1   1        117.09        119.13        15.47 o                         
 -21   1   1        313.44        297.26        18.75 o                         
 -20   1   1        137.09        130.37        13.75 o                         
 -19   1   1         86.74         73.74        10.92 o                         
 -18   1   1          7.49          0.43         9.14 o                         
 -17   1   1        867.40        932.61        20.63 o                         
 -16   1   1       1059.84       1090.09        21.18 o                         
 -15   1   1         79.84         74.74         8.70 o                         
 -14   1   1       1326.40       1382.53        23.79 o                         
 -13   1   1       2207.40       2208.04        29.56 o                         
 -12   1   1       1528.36       1483.80        23.46 o                         
 -11   1   1         24.87         26.10         7.42 o                         
 -10   1   1       2785.91       2706.22        31.88 o                         
  -9   1   1       4854.27       4741.41        42.00 o                         
  -8   1   1        244.60        188.24         7.66 o                         
  -7   1   1       6779.36       7070.56        53.15 o                         
  -6   1   1      11946.24      11923.87        92.93 o                         
  -5   1   1       7521.16       7498.41        48.66 o                         
  -4   1   1         60.76         63.78         4.57 o                         
  -3   1   1      34664.89      34842.05       169.67 o                         
  -2   1   1       6446.56       6522.17        25.98 o                         
  -1   1   1         46.04         22.07        25.64 o                         
   1   1   1         77.38         23.79        36.59 o                         
   2   1   1       8352.90       8544.57        41.16 o                         
   3   1   1       6174.82       6162.05        45.75 o                         
   4   1   1       8937.16       9002.21        59.93 o                         
   5   1   1       4771.76       4626.27        32.98 o                         
   6   1   1       5657.79       5511.14        36.63 o                         
   7   1   1        144.85        161.42         5.20 o                         
   8   1   1       4766.12       4676.35        49.28 o                         
   9   1   1       6862.58       6820.74        47.48 o                         
  10   1   1       2624.69       2587.40        25.07 o                         
  11   1   1        501.02        490.75        17.57 o                         
  12   1   1       2846.46       2763.03        32.68 o                         
  13   1   1       3537.01       3530.92        38.23 o                         
  14   1   1       2874.59       2923.40        33.44 o                         
  15   1   1        135.53        128.80        10.61 o                         
  16   1   1       2553.08       2591.90        37.03 o                         
  17   1   1        559.79        589.76        16.63 o                         
  18   1   1        160.71        171.89        12.11 o                         
  19   1   1        560.89        580.98        18.62 o                         
  20   1   1        349.10        367.98        17.11 o                         
  21   1   1        165.09        173.12        15.03 o                         
  22   1   1         17.36         22.87        16.18 o                         
  23   1   1        239.85        263.61        22.76 o                         
 -23   2   1          2.32         23.83        20.77 o                         
 -22   2   1         91.25         94.22        22.70 o                         
 -21   2   1        150.11        133.40        15.67 o                         
 -20   2   1         95.10        105.18        14.45 o                         
 -19   2   1        221.18        224.11        16.69 o                         
 -18   2   1         41.27         39.75         9.89 o                         
 -17   2   1         46.05         24.69         8.40 o                         
 -16   2   1       1092.16       1113.89        20.91 o                         
 -15   2   1       1464.11       1496.66        26.13 o                         
 -14   2   1        401.42        381.05        14.21 o                         
 -13   2   1         43.41         38.56         6.09 o                         
 -12   2   1         62.65         63.90         6.27 o                         
 -11   2   1       3388.61       3380.38        37.87 o                         
 -10   2   1       2346.08       2573.34        30.55 o                         
  -9   2   1        554.68        601.56        11.91 o                         
  -8   2   1       4417.72       4428.34        48.08 o                         
  -7   2   1       1444.58       1360.22        13.93 o                         
  -6   2   1         99.56        103.46         3.23 o                         
  -5   2   1        942.91        954.53         9.29 o                         
  -4   2   1        636.59        596.72         7.89 o                         
  -3   2   1       2781.39       2785.06        23.57 o                         
  -2   2   1       4929.64       4981.65        38.09 o                         
  -1   2   1       9556.95       9744.37        30.77 o                         
   0   2   1       3477.18       3722.70        17.55 o                         
   1   2   1      28215.37      29056.23       192.69 o                         
   2   2   1        948.14        951.95         8.39 o                         
   3   2   1       3407.39       3308.66        23.97 o                         
   4   2   1       7320.25       7404.15        73.88 o                         
   5   2   1        117.02        124.29         4.27 o                         
   6   2   1       2637.53       2635.21        17.34 o                         
   7   2   1        253.64        396.27         6.87 o                         
   8   2   1        631.47        605.58         9.11 o                         
   9   2   1        198.98        221.39        10.62 o                         
  10   2   1       2958.41       2964.01        37.88 o                         
  11   2   1       1351.22       1423.40        24.40 o                         
  12   2   1        142.74        153.69         6.96 o                         
  13   2   1         21.80         19.27         5.32 o                         
  14   2   1       1153.04       1160.44        19.31 o                         
  15   2   1        672.85        714.10        20.25 o                         
  16   2   1          4.39          0.65         8.72 o                         
  17   2   1        198.11        213.49        13.11 o                         
  18   2   1        205.47        225.43        16.64 o                         
  19   2   1        283.89        274.87        15.13 o                         
  20   2   1          5.02          7.46        13.03 o                         
  21   2   1        111.82         93.22        17.30 o                         
  22   2   1         60.26         71.40        17.86 o                         
  23   2   1         21.47         10.36        21.30 o                         
 -22   3   1         85.84        115.63        23.90 o                         
 -21   3   1         79.78         93.43        33.29 o                         
 -20   3   1          6.16          5.10        11.99 o                         
 -19   3   1          0.95          4.63        12.30 o                         
 -18   3   1         58.46         75.27        12.16 o                         
 -17   3   1        408.56        387.85        15.29 o                         
 -16   3   1         89.70         68.11         9.02 o                         
 -15   3   1         31.47         38.16         9.45 o                         
 -14   3   1        324.43        321.59        12.45 o                         
 -13   3   1        856.27        854.34        16.22 o                         
 -12   3   1        673.76        698.28        13.84 o                         
 -11   3   1          8.40         15.68         4.49 o                         
 -10   3   1       7120.98       7591.71        53.19 o                         
  -9   3   1       4370.98       4420.72        44.09 o                         
  -8   3   1          0.73          1.62         1.99 o                         
  -7   3   1         22.61          9.78         4.01 o                         
  -6   3   1       2425.63       2472.83        23.52 o                         
  -5   3   1       2882.98       2879.60        33.62 o                         
  -4   3   1       1222.13       1185.31        11.14 o                         
  -3   3   1       1861.37       1840.23        18.42 o                         
  -2   3   1       4366.01       4569.07        29.26 o                         
  -1   3   1       1019.31       1095.47        12.44 o                         
   0   3   1       1045.16        992.50        11.59 o                         
   1   3   1       4226.55       4409.07        20.40 o                         
   2   3   1         90.94        109.84         3.61 o                         
   3   3   1        185.38        216.52         4.68 o                         
   4   3   1        411.57        398.08         6.68 o                         
   5   3   1       2591.94       2691.94        22.61 o                         
   6   3   1        391.58        324.98        12.19 o                         
   7   3   1       4700.07       5013.50        32.05 o                         
   8   3   1       1417.46       1784.25        21.08 o                         
   9   3   1        802.77        762.85        22.11 o                         
  10   3   1       1047.61        981.04        15.75 o                         
  11   3   1          0.72          0.35         3.72 o                         
  12   3   1        683.49        655.23        11.46 o                         
  13   3   1       1061.82        962.56        24.89 o                         
  14   3   1         26.10         18.74         5.82 o                         
  15   3   1        100.40        112.88        10.21 o                         
  16   3   1        382.97        371.03        13.00 o                         
  17   3   1        621.69        637.43        16.99 o                         
  18   3   1          0.70         -6.31        13.74 o                         
  19   3   1        133.77        132.97        21.42 o                         
  20   3   1        168.17        166.02        18.77 o                         
  21   3   1         83.16         99.85        22.85 o                         
  22   3   1          4.31          8.48        22.11 o                         
 -22   4   1        161.79        196.08        27.56 o                         
 -21   4   1        109.83        126.72        23.23 o                         
 -20   4   1         65.89        106.96        22.08 o                         
 -19   4   1        601.70        615.22        31.50 o                         
 -18   4   1        306.29        325.09        17.68 o                         
 -17   4   1          0.28          1.64         9.68 o                         
 -16   4   1        230.29        203.04        13.79 o                         
 -15   4   1        963.10        964.06        32.57 o                         
 -14   4   1        338.91        319.46        13.08 o                         
 -13   4   1          1.42         -3.44         4.45 o                         
 -12   4   1       1965.40       1974.86        28.42 o                         
 -11   4   1       1300.45       1178.34        22.08 o                         
 -10   4   1         19.71         26.18         5.63 o                         
  -9   4   1        302.51        282.73        10.44 o                         
  -8   4   1       3257.71       3317.30        38.12 o                         
  -7   4   1       4298.97       4183.19        31.82 o                         
  -6   4   1        289.96        332.98         8.08 o                         
  -5   4   1       2153.88       2201.90        21.61 o                         
  -4   4   1       4247.80       4396.98        54.57 o                         
  -3   4   1        512.87        423.41         8.76 o                         
  -2   4   1         14.94         15.47         2.72 o                         
  -1   4   1       5584.13       5761.82        49.18 o                         
   0   4   1      19686.13      20311.84       112.62 o                         
   1   4   1       3099.67       2981.16        17.97 o                         
   2   4   1       4450.00       4572.42        42.63 o                         
   3   4   1       6604.21       6447.47        86.93 o                         
   4   4   1       1509.35       1406.83        15.23 o                         
   5   4   1       1015.19       1039.02        12.57 o                         
   6   4   1       7474.38       7384.30        59.33 o                         
   7   4   1      13770.45      14372.27        75.47 o                         
   8   4   1       4470.57       4501.21        29.44 o                         
   9   4   1        225.42        195.72         8.94 o                         
  10   4   1       2389.74       2359.38        25.89 o                         
  11   4   1       2752.38       2707.82        27.59 o                         
  12   4   1        587.44        599.53        14.52 o                         
  13   4   1        511.11        512.03        17.36 o                         
  14   4   1       2457.92       2455.23        35.55 o                         
  15   4   1       1372.62       1336.02        28.23 o                         
  16   4   1          4.54         24.26         9.89 o                         
  17   4   1         61.63         71.60        13.14 o                         
  18   4   1        614.57        587.35        29.57 o                         
  19   4   1        563.79        614.75        94.11 o                         
  20   4   1          0.34          4.65        19.33 o                         
  21   4   1        355.86        358.91        31.48 o                         
  22   4   1        328.32        385.61        32.46 o                         
 -21   5   1          8.41         32.32        21.98 o                         
 -20   5   1          0.88         30.01        21.76 o                         
 -19   5   1         35.72         39.49        23.32 o                         
 -18   5   1         27.70         22.76        17.00 o                         
 -17   5   1        223.24        225.02        29.87 o                         
 -16   5   1         78.91         72.00        12.13 o                         
 -15   5   1        206.24        208.93        13.27 o                         
 -14   5   1          2.46         -4.57         8.88 o                         
 -13   5   1         56.44         52.88         9.09 o                         
 -12   5   1         95.02         66.65         8.41 o                         
 -11   5   1         20.79         21.77         6.93 o                         
 -10   5   1        136.25        134.20         9.28 o                         
  -9   5   1        376.65        381.86        10.96 o                         
  -8   5   1        381.25        376.94        10.46 o                         
  -7   5   1         54.75         54.21         5.06 o                         
  -6   5   1         59.38         76.73         4.20 o                         
  -5   5   1         86.22         61.00         4.50 o                         
  -4   5   1        663.60        739.60        11.14 o                         
  -3   5   1        407.41        467.92         9.75 o                         
  -2   5   1       1325.97       1377.59        25.96 o                         
  -1   5   1          3.09         11.31         4.24 o                         
   0   5   1       3470.37       3843.67        49.32 o                         
   1   5   1        307.78        355.87         7.08 o                         
   2   5   1       1019.60       1216.60        13.35 o                         
   3   5   1          3.43         -0.56         3.45 o                         
   4   5   1        562.18        674.34        12.78 o                         
   5   5   1        124.68        130.95         6.51 o                         
   6   5   1        133.80        125.05         4.37 o                         
   7   5   1         78.06         61.69         3.77 o                         
   8   5   1         25.61         23.82         3.41 o                         
   9   5   1        540.81        488.55        16.20 o                         
  10   5   1         30.15         28.16         4.12 o                         
  11   5   1        171.80        154.92         8.07 o                         
  12   5   1          2.41          2.54         3.73 o                         
  13   5   1         31.20         27.55         7.83 o                         
  14   5   1          2.39         15.73         9.20 o                         
  15   5   1        124.61         95.28        11.34 o                         
  16   5   1          1.86         14.14        11.86 o                         
  17   5   1         54.83         25.45        15.61 o                         
  18   5   1         78.08         44.52        20.59 o                         
  19   5   1         39.97         46.28        30.31 o                         
  20   5   1          4.28         -5.18        21.32 o                         
  21   5   1          5.46         19.02        22.27 o                         
 -21   6   1          4.60         14.37        21.79 o                         
 -20   6   1         28.84         31.60        21.72 o                         
 -19   6   1        421.17        397.25        46.30 o                         
 -18   6   1        234.76        230.51        39.17 o                         
 -17   6   1          1.06         -0.41        15.61 o                         
 -16   6   1        296.32        286.12        19.81 o                         
 -15   6   1        503.71        525.03        21.18 o                         
 -14   6   1        517.23        521.15        17.93 o                         
 -13   6   1          1.26         -5.22         8.04 o                         
 -12   6   1       1985.21       2017.24        29.68 o                         
 -11   6   1        885.34        857.57        18.95 o                         
 -10   6   1         25.25         16.26         6.79 o                         
  -9   6   1        521.59        504.51        12.84 o                         
  -8   6   1       5870.13       5495.28       108.29 o                         
  -7   6   1       2731.29       2661.36        30.23 o                         
  -6   6   1        237.14        214.87         6.80 o                         
  -5   6   1        345.14        334.19         8.52 o                         
  -4   6   1       3203.47       3194.74        35.76 o                         
  -3   6   1       4247.24       4147.28        38.74 o                         
  -2   6   1        296.12        329.90         9.50 o                         
  -1   6   1       2869.78       2684.96        44.45 o                         
   0   6   1       3642.84       3682.48        47.14 o                         
   1   6   1        739.82        711.78        23.77 o                         
   2   6   1        773.90        791.82        18.62 o                         
   3   6   1       3794.28       3865.33        45.48 o                         
   4   6   1       2178.10       2107.80        22.61 o                         
   5   6   1         59.95         63.21         5.47 o                         
   6   6   1         99.50        109.80         6.67 o                         
   7   6   1       3159.27       3193.55        23.45 o                         
   8   6   1        785.94        707.22         9.24 o                         
   9   6   1          5.99          6.24         3.97 o                         
  10   6   1        292.97        246.28        12.46 o                         
  11   6   1       2135.14       1981.99        48.05 o                         
  12   6   1        735.11        733.75        19.50 o                         
  13   6   1        398.81        390.39        15.98 o                         
  14   6   1        291.19        298.40        15.01 o                         
  15   6   1        197.40        204.49        15.61 o                         
  16   6   1        101.47         89.98        18.42 o                         
  17   6   1         91.54         85.45        17.38 o                         
  18   6   1        469.86        499.09        34.99 o                         
  19   6   1        287.10        298.98        30.57 o                         
  20   6   1         14.68         27.47        57.11 o                         
  21   6   1         21.96         26.19        38.11 o                         
 -20   7   1        117.99        129.75        34.68 o                         
 -19   7   1         28.51         22.62        20.68 o                         
 -18   7   1          0.72        -18.03        20.71 o                         
 -17   7   1        196.44        226.87        21.97 o                         
 -16   7   1        271.24        287.79        19.73 o                         
 -15   7   1         15.71          4.82        12.28 o                         
 -14   7   1        666.20        681.56        21.05 o                         
 -13   7   1        361.92        360.18        14.30 o                         
 -12   7   1          7.93          8.03         6.66 o                         
 -11   7   1         30.47         22.11         5.84 o                         
 -10   7   1        293.26        262.96        14.05 o                         
  -9   7   1         14.03          0.73         7.83 o                         
  -8   7   1        224.87        210.84        11.25 o                         
  -7   7   1        155.33        142.41         5.95 o                         
  -6   7   1       1289.87       1315.81        16.56 o                         
  -5   7   1       1973.94       2000.34        26.61 o                         
  -4   7   1         81.48         73.86         4.32 o                         
  -3   7   1        624.21        622.58        11.54 o                         
  -2   7   1       1281.54       1232.66        37.09 o                         
  -1   7   1        694.34        692.95        24.10 o                         
   0   7   1        416.80        409.48        19.07 o                         
   1   7   1       2374.11       2411.61        68.23 o                         
   2   7   1       1669.16       1664.39        40.55 o                         
   3   7   1        236.32        205.22         7.53 o                         
   4   7   1        543.04        505.93         9.62 o                         
   5   7   1       4416.04       4386.90        46.71 o                         
   6   7   1       1194.33       1190.44        20.49 o                         
   7   7   1         81.86         88.27         6.78 o                         
   8   7   1       1179.68       1184.24        18.64 o                         
   9   7   1       2748.69       2648.34        48.59 o                         
  10   7   1         21.04         12.93         4.18 o                         
  11   7   1        739.53        722.51        20.07 o                         
  12   7   1        248.94        240.63        12.04 o                         
  13   7   1        280.04        267.26        13.07 o                         
  14   7   1         57.95         39.29        10.91 o                         
  15   7   1        170.62        164.66        16.77 o                         
  16   7   1        412.20        403.44        22.82 o                         
  17   7   1        166.44        164.71        20.55 o                         
  18   7   1          7.42        -10.32        21.77 o                         
  19   7   1         58.40         80.09        24.28 o                         
  20   7   1        336.13        373.15        45.98 o                         
 -19   8   1        106.61        112.78        26.60 o                         
 -18   8   1          2.27        -13.82        35.82 o                         
 -17   8   1          4.34          2.20        24.70 o                         
 -16   8   1         20.28         24.74        16.62 o                         
 -15   8   1        144.34        115.82        11.58 o                         
 -14   8   1         34.98         18.25         6.33 o                         
 -13   8   1        442.39        431.58        20.80 o                         
 -12   8   1        327.13        290.39        17.05 o                         
 -11   8   1        120.07        103.10        11.44 o                         
 -10   8   1          6.10         -0.32         9.10 o                         
  -9   8   1          2.07         -3.14         8.13 o                         
  -8   8   1         88.63         85.81         5.41 o                         
  -7   8   1        237.34        216.97        10.12 o                         
  -6   8   1         73.64         75.95         5.56 o                         
  -5   8   1        888.13        899.15        17.31 o                         
  -4   8   1        294.54        289.77         9.59 o                         
  -3   8   1        148.71        137.20         5.84 o                         
  -2   8   1         38.93         38.36         4.34 o                         
  -1   8   1        373.28        421.75        17.92 o                         
   0   8   1        612.19        587.66        22.82 o                         
   1   8   1          2.23          7.19         5.30 o                         
   2   8   1         21.58         13.50         7.88 o                         
   3   8   1         81.04         83.37         4.92 o                         
   4   8   1       1093.92       1099.82        18.99 o                         
   5   8   1        530.79        504.72        13.63 o                         
   6   8   1       1669.86       1607.57        24.13 o                         
   7   8   1       1357.72       1336.66        25.97 o                         
   8   8   1        303.76        304.01         9.58 o                         
   9   8   1        104.97        115.62         7.04 o                         
  10   8   1        163.75        150.13        13.82 o                         
  11   8   1          9.67          5.69         4.31 o                         
  12   8   1        123.58         92.70        13.00 o                         
  13   8   1          9.03          2.34        11.54 o                         
  14   8   1        115.20         71.98         7.81 o                         
  15   8   1        173.02        155.13        19.77 o                         
  16   8   1         49.35         43.32        35.96 o                         
  17   8   1          0.38          7.99        21.46 o                         
  18   8   1         22.36          5.19        23.11 o                         
  19   8   1         95.18         80.95        25.69 o                         
 -17   9   1        231.42        219.99        61.22 o                         
 -16   9   1         42.98         43.54        20.59 o                         
 -15   9   1          0.04          2.13        19.62 o                         
 -14   9   1        351.02        371.88        24.46 o                         
 -13   9   1        515.38        534.63        26.55 o                         
 -12   9   1        171.66        213.06        19.50 o                         
 -11   9   1         47.44         60.86        13.65 o                         
 -10   9   1       1502.73       1486.49        30.70 o                         
  -9   9   1       1663.38       1590.55        27.03 o                         
  -8   9   1        193.30        190.99         7.12 o                         
  -7   9   1        393.36        393.04        10.02 o                         
  -6   9   1        321.35        351.91        13.06 o                         
  -5   9   1        532.87        563.68        13.68 o                         
  -4   9   1         78.89        104.52         6.27 o                         
  -3   9   1        494.77        502.98        13.08 o                         
  -2   9   1       2215.17       2349.41        32.99 o                         
  -1   9   1        728.24        722.35        22.97 o                         
   0   9   1        209.09        212.61         9.22 o                         
   1   9   1       1429.05       1347.67        37.32 o                         
   2   9   1       1987.14       1892.07        51.01 o                         
   3   9   1        218.93        212.46        10.26 o                         
   4   9   1       1844.20       1834.84        32.72 o                         
   5   9   1       1349.35       1382.91        28.54 o                         
   6   9   1        475.97        488.96        19.12 o                         
   7   9   1        318.95        298.59        11.42 o                         
   8   9   1         82.06         76.41         6.59 o                         
   9   9   1        431.20        425.76        11.42 o                         
  10   9   1        269.74        235.62        10.83 o                         
  11   9   1         72.23         75.62        15.10 o                         
  12   9   1        533.61        514.13        26.73 o                         
  13   9   1        364.41        336.96        35.32 o                         
  14   9   1          1.38         -9.05        17.06 o                         
  15   9   1         48.51         10.34        74.50 o                         
  16   9   1        239.05        237.92        54.11 o                         
  17   9   1        259.94        236.62        32.49 o                         
 -16  10   1         39.88         51.78        22.56 o                         
 -15  10   1         21.69         16.50        20.87 o                         
 -14  10   1          5.67         31.76        19.31 o                         
 -13  10   1          0.39          2.06        39.88 o                         
 -12  10   1          3.35         -1.00        30.38 o                         
 -11  10   1          2.93          2.13        34.12 o                         
 -10  10   1         10.68          2.90        50.00 o                         
  -9  10   1        109.06         92.35        50.42 o                         
  -8  10   1        138.97        104.31        28.51 o                         
  -7  10   1          6.39         -2.19         6.18 o                         
  -6  10   1        187.06        193.43         9.62 o                         
  -5  10   1         77.67         80.96         5.78 o                         
  -4  10   1        142.29        129.26         9.00 o                         
  -3  10   1        119.13        120.91        10.12 o                         
  -2  10   1          0.20          1.81         3.85 o                         
  -1  10   1         48.26         50.55         7.78 o                         
   0  10   1          1.21          1.34         3.76 o                         
   1  10   1         72.36         77.71         6.76 o                         
   2  10   1         29.18         27.39         5.70 o                         
   3  10   1         57.32         62.08         7.40 o                         
   4  10   1         29.51         37.84         7.25 o                         
   5  10   1        217.34        214.58        11.05 o                         
   6  10   1         73.75         77.68         7.13 o                         
   7  10   1        156.76        174.07        14.26 o                         
   8  10   1        518.74        496.65        20.89 o                         
   9  10   1          0.57         -2.99        17.73 o                         
  10  10   1         96.16         91.13        19.86 o                         
  11  10   1         45.26         55.05        20.58 o                         
  12  10   1         54.16         80.91        21.84 o                         
  13  10   1         33.84          9.69        44.08 o                         
  14  10   1          3.12        -16.13        60.02 o                         
  15  10   1          0.87         -5.85        68.85 o                         
  16  10   1         35.12         34.64        29.39 o                         
 -14  11   1         53.21         36.80        21.98 o                         
 -13  11   1         24.21         22.82        20.82 o                         
 -12  11   1         38.79         57.41        21.05 o                         
 -11  11   1         67.26         76.08        31.33 o                         
 -10  11   1         66.83         78.45        60.68 o                         
  -9  11   1         38.58         35.17        31.97 o                         
  -8  11   1          0.72        -14.05        42.13 o                         
  -7  11   1        158.86        126.99        16.74 o                         
  -6  11   1        273.92        284.71        19.81 o                         
  -5  11   1        235.52        231.08        13.61 o                         
  -4  11   1          8.80         14.25         9.31 o                         
  -3  11   1        329.53        342.89        14.01 o                         
  -2  11   1        474.02        472.52        14.08 o                         
  -1  11   1        630.32        597.37        14.76 o                         
   0  11   1         39.72         27.55         4.71 o                         
   1  11   1        303.56        295.66        12.14 o                         
   2  11   1        630.79        599.65        26.46 o                         
   3  11   1        249.71        240.81        10.98 o                         
   4  11   1         91.77        105.52         9.17 o                         
   5  11   1        521.07        555.55        19.07 o                         
   6  11   1        233.27        280.58        20.25 o                         
   7  11   1        113.30        130.86        12.49 o                         
   8  11   1        643.32        642.51        35.07 o                         
   9  11   1        247.72        226.78        25.52 o                         
  10  11   1        291.99        305.79        27.49 o                         
  11  11   1         14.42         11.02        20.23 o                         
  12  11   1        336.91        328.29        32.79 o                         
  13  11   1         76.42         63.51        51.79 o                         
  14  11   1         81.17         72.81        62.27 o                         
 -11  12   1        102.26        106.41        22.14 o                         
 -10  12   1         51.15         49.31        16.70 o                         
  -9  12   1          3.25         -5.09        17.11 o                         
  -8  12   1        146.70        141.70        17.30 o                         
  -7  12   1        486.88        512.91        27.04 o                         
  -6  12   1          0.55         -6.73        17.96 o                         
  -5  12   1        535.90        542.14        25.79 o                         
  -4  12   1         73.77         77.30        14.09 o                         
  -3  12   1          5.19         11.79        13.21 o                         
  -2  12   1         12.75         12.66         7.95 o                         
  -1  12   1        313.89        344.94        14.40 o                         
   0  12   1        442.46        456.93        17.80 o                         
   1  12   1         19.80         13.36         5.31 o                         
   2  12   1        143.81        141.20        10.54 o                         
   3  12   1         45.48         49.23        11.24 o                         
   4  12   1         35.54         37.80        12.13 o                         
   5  12   1         54.48         56.31        12.23 o                         
   6  12   1         55.24        118.14        38.58 o                         
   7  12   1        161.22        197.60        38.62 o                         
   8  12   1         19.13         -9.91        20.51 o                         
   9  12   1         25.49         -9.67        19.90 o                         
  10  12   1         22.25        -14.39        20.76 o                         
  11  12   1         42.97         47.60        24.35 o                         
  -8  13   1          6.14          7.19        17.83 o                         
  -7  13   1         59.18         48.49        17.61 o                         
  -6  13   1         19.64         -3.46        15.35 o                         
  -5  13   1         31.58         37.47        20.70 o                         
  -4  13   1          2.70         32.86        16.23 o                         
  -3  13   1          4.28          1.51        14.03 o                         
  -2  13   1         13.42         11.37        13.39 o                         
  -1  13   1         11.78         -6.37        11.01 o                         
   0  13   1          2.07         -3.77        10.89 o                         
   1  13   1        129.55        136.09        12.84 o                         
   2  13   1        175.80        193.22        13.93 o                         
   3  13   1         13.73         25.78        12.44 o                         
   4  13   1         11.33         -2.66        13.81 o                         
   5  13   1          0.52         21.99        16.71 o                         
   6  13   1         14.38         38.35        22.76 o                         
   7  13   1          0.20         -5.09        20.80 o                         
 -23   0   2         63.43         48.17        20.34 o                         
 -22   0   2        148.12         89.50        21.77 o                         
 -21   0   2        500.79        478.29        31.74 o                         
 -20   0   2        229.33        217.42        22.07 o                         
 -19   0   2       2472.02       2565.64        53.68 o                         
 -18   0   2        208.71        212.72        20.24 o                         
 -17   0   2         94.13        102.73        14.28 o                         
 -16   0   2        556.79        545.74        22.82 o                         
 -15   0   2       2803.04       2989.56        48.54 o                         
 -14   0   2        330.90        294.55        17.74 o                         
 -13   0   2        696.57        693.93        23.58 o                         
 -12   0   2       3091.52       3233.76        51.89 o                         
 -11   0   2       2433.45       2368.57        46.91 o                         
 -10   0   2         38.91         35.33        10.19 o                         
  -9   0   2       2846.89       2771.45        44.53 o                         
  -8   0   2        554.37        571.76        17.27 o                         
  -7   0   2       6372.13       6717.39        72.15 o                         
  -6   0   2         38.71         39.85         4.35 o                         
  -5   0   2      16730.46      17470.06       120.60 o                         
  -4   0   2        129.29        178.49         6.84 o                         
  -3   0   2        986.25       1026.42        12.74 o                         
  -2   0   2      30086.51      30579.66       203.30 o                         
  -1   0   2       6952.02       6877.36        61.12 o                         
   0   0   2      28445.89      28890.50       122.58 o                         
   1   0   2       1234.19       1197.44        22.50 o                         
   2   0   2        559.98        538.16        10.44 o                         
   3   0   2      13069.32      12910.47       133.40 o                         
   4   0   2       3695.04       3588.73        29.63 o                         
   5   0   2        263.75        271.54         9.07 o                         
   6   0   2       4486.06       4500.29        29.75 o                         
   7   0   2      17879.51      17774.50       214.21 o                         
   8   0   2       1147.22       1021.55        26.60 o                         
   9   0   2       2440.81       2286.81        36.83 o                         
  10   0   2       4178.08       4071.04        51.50 o                         
  11   0   2       6383.83       6201.79        67.33 o                         
  12   0   2        176.42        167.01        11.83 o                         
  13   0   2       1904.88       1763.23        49.13 o                         
  14   0   2       5001.35       5070.07        76.51 o                         
  15   0   2         60.57         58.76        15.60 o                         
  16   0   2        731.33        732.43        24.08 o                         
  17   0   2        279.07        311.68        17.85 o                         
  18   0   2       1045.90       1035.66        35.64 o                         
  19   0   2        557.31        628.82        28.49 o                         
  20   0   2        156.90        166.90        20.38 o                         
  21   0   2        534.59        557.76        30.67 o                         
  22   0   2        406.87        354.91        46.74 o                         
  23   0   2        108.09         80.67        34.85 o                         
 -23   1   2          4.66          0.88        16.87 o                         
 -22   1   2        249.76        252.35        31.78 o                         
 -21   1   2          7.54          7.18        14.41 o                         
 -20   1   2        118.82         71.30        14.47 o                         
 -19   1   2         19.96         -9.48        10.38 o                         
 -18   1   2          7.29         -4.61        10.32 o                         
 -17   1   2        267.81        259.75        12.93 o                         
 -16   1   2         35.60         26.39         8.40 o                         
 -15   1   2         23.44         11.79         7.94 o                         
 -14   1   2        199.70        171.94         9.86 o                         
 -13   1   2        600.19        609.89        15.12 o                         
 -12   1   2         20.65          9.29         7.79 o                         
 -11   1   2        134.52        112.22         8.87 o                         
 -10   1   2          5.63          5.21         6.49 o                         
  -9   1   2        300.28        404.15        11.72 o                         
  -8   1   2         54.71         42.31         5.93 o                         
  -7   1   2       1217.85       1248.01        12.92 o                         
  -6   1   2       2949.50       2908.14        22.68 o                         
  -5   1   2       3423.68       3415.59        35.29 o                         
  -4   1   2         77.78         84.66         2.91 o                         
  -3   1   2      26500.23      27547.53       149.82 o                         
  -2   1   2      36647.53      37752.67       180.68 o                         
  -1   1   2         50.38         34.16         2.36 o                         
   0   1   2        584.21        563.65         7.02 o                         
   1   1   2        157.16        158.06         3.19 o                         
   2   1   2        447.18        461.55         5.79 o                         
   3   1   2        254.07        222.19         5.35 o                         
   4   1   2          7.93          6.44         2.28 o                         
   5   1   2         54.74         43.42         3.25 o                         
   6   1   2       1903.62       2058.48        14.92 o                         
   7   1   2       1137.44       1278.10        13.67 o                         
   8   1   2       4096.98       4278.63        31.92 o                         
   9   1   2        287.89        267.26         9.83 o                         
  10   1   2          1.39         -3.50         5.39 o                         
  11   1   2         85.47         50.97         8.00 o                         
  12   1   2       2424.18       2327.71        27.64 o                         
  13   1   2        586.39        525.62        15.22 o                         
  14   1   2        326.73        329.72        11.37 o                         
  15   1   2       2539.74       2559.60        33.94 o                         
  16   1   2          4.14         -1.61         8.81 o                         
  17   1   2        169.29        169.01        12.56 o                         
  18   1   2         61.22         69.42         9.95 o                         
  19   1   2         68.01         68.99        10.80 o                         
  20   1   2         17.99         28.28        10.43 o                         
  21   1   2         10.11          6.92        14.15 o                         
  22   1   2         99.57        132.29        22.73 o                         
  23   1   2         14.96         27.00        27.36 o                         
 -23   2   2         26.13         11.10        19.67 o                         
 -22   2   2         61.97         53.96        16.49 o                         
 -21   2   2          0.80         -3.88        14.67 o                         
 -20   2   2         36.54         40.80        13.47 o                         
 -19   2   2         82.24        109.92        14.34 o                         
 -18   2   2          8.78          6.81        10.88 o                         
 -17   2   2        292.02        280.65        14.08 o                         
 -16   2   2       1057.76       1129.18        23.35 o                         
 -15   2   2       1248.98       1240.29        23.80 o                         
 -14   2   2        664.00        685.25        17.79 o                         
 -13   2   2        732.35        752.70        19.71 o                         
 -12   2   2       1784.21       1826.45        30.71 o                         
 -11   2   2        460.83        424.77        14.82 o                         
 -10   2   2         42.12         39.64         8.46 o                         
  -9   2   2       1067.77       1033.97        16.06 o                         
  -8   2   2       4764.58       4725.07        41.64 o                         
  -7   2   2       2385.65       2464.42        31.47 o                         
  -6   2   2        703.97        857.76        11.17 o                         
  -5   2   2        711.69        679.20         7.67 o                         
  -4   2   2        936.64        882.14        14.57 o                         
  -3   2   2       4039.77       4131.14        17.42 o                         
  -2   2   2       8361.67       8534.47        40.76 o                         
  -1   2   2      26685.10      27346.25       206.60 o                         
   0   2   2      17563.76      17625.27        62.20 o                         
   1   2   2       1869.38       1910.99        21.10 o                         
   2   2   2        151.25        155.08         2.97 o                         
   3   2   2      12408.96      12560.37        42.71 o                         
   4   2   2       7844.98       7884.25        35.30 o                         
   5   2   2         95.19         68.88         3.52 o                         
   6   2   2       4239.62       4325.54        25.88 o                         
   7   2   2      12507.15      13200.26        60.28 o                         
   8   2   2        338.73        325.32         7.04 o                         
   9   2   2        389.51        392.09        10.04 o                         
  10   2   2       2361.01       2348.16        30.69 o                         
  11   2   2       2585.32       2589.49        30.63 o                         
  12   2   2        106.69        115.01         7.37 o                         
  13   2   2       1189.36       1220.99        21.54 o                         
  14   2   2        331.04        338.65        11.39 o                         
  15   2   2        342.39        342.79        12.06 o                         
  16   2   2        226.09        224.43        10.91 o                         
  17   2   2        165.02        159.74        12.25 o                         
  18   2   2        681.70        709.97        24.63 o                         
  19   2   2        285.38        265.62        19.02 o                         
  20   2   2         25.20         26.68        13.48 o                         
  21   2   2        109.52        103.62        18.35 o                         
  22   2   2        142.88        147.65        19.36 o                         
 -22   3   2         30.80         38.45        24.46 o                         
 -21   3   2        201.57        200.30        19.96 o                         
 -20   3   2        248.22        255.33        20.20 o                         
 -19   3   2          7.61         21.58        12.57 o                         
 -18   3   2        317.30        329.65        18.72 o                         
 -17   3   2        486.65        513.83        18.25 o                         
 -16   3   2        446.26        480.91        16.33 o                         
 -15   3   2          7.08         13.78         7.89 o                         
 -14   3   2       1760.40       1826.21        24.39 o                         
 -13   3   2       1331.22       1323.30        16.12 o                         
 -12   3   2        134.03        138.82         6.53 o                         
 -11   3   2        546.55        555.49        17.39 o                         
 -10   3   2       2043.93       2011.29        38.11 o                         
  -9   3   2       1728.33       1706.55        27.97 o                         
  -8   3   2        161.44        152.28         7.82 o                         
  -7   3   2        993.34        951.80        13.75 o                         
  -6   3   2       3706.26       3791.29        25.03 o                         
  -5   3   2       2156.20       2174.37        22.30 o                         
  -4   3   2        569.58        595.31         8.88 o                         
  -3   3   2       3262.17       3227.67        15.46 o                         
  -2   3   2       4575.59       4583.32        20.09 o                         
  -1   3   2        479.04        484.01         6.03 o                         
   0   3   2       2783.86       2905.78        19.14 o                         
   1   3   2       2378.12       2345.47        25.50 o                         
   2   3   2       2349.49       2422.82        21.14 o                         
   3   3   2         11.34          9.44         2.03 o                         
   4   3   2        792.18        732.22        10.62 o                         
   5   3   2      11621.96      12229.62        50.47 o                         
   6   3   2       1370.92       1362.35        18.45 o                         
   7   3   2          5.51          8.40         3.91 o                         
   8   3   2       2334.20       2175.98        25.07 o                         
   9   3   2       3375.55       3359.76        40.15 o                         
  10   3   2        104.05         73.87         6.66 o                         
  11   3   2        630.31        598.58        10.97 o                         
  12   3   2       2663.82       2618.56        27.35 o                         
  13   3   2        976.28       1000.37        16.13 o                         
  14   3   2          0.25         -5.49         5.49 o                         
  15   3   2        916.40        883.32        17.51 o                         
  16   3   2       1833.68       1835.30        32.75 o                         
  17   3   2        382.10        363.63        12.89 o                         
  18   3   2        231.65        218.82        17.87 o                         
  19   3   2        531.38        562.89        25.00 o                         
  20   3   2        527.49        498.29        27.97 o                         
  21   3   2         20.83         19.69        16.67 o                         
  22   3   2         37.61         19.92        29.40 o                         
 -22   4   2         72.94        101.03        24.47 o                         
 -21   4   2         13.99         25.79        21.66 o                         
 -20   4   2        103.10         85.52        22.26 o                         
 -19   4   2        230.09        189.29        18.78 o                         
 -18   4   2        425.81        383.63        20.28 o                         
 -17   4   2         11.19          9.40         9.85 o                         
 -16   4   2          0.96         -3.29         8.36 o                         
 -15   4   2          4.84          2.52         4.84 o                         
 -14   4   2         53.99         49.41         8.38 o                         
 -13   4   2        305.96        312.01        14.12 o                         
 -12   4   2         55.45         55.19         8.41 o                         
 -11   4   2          2.18          2.16         7.08 o                         
 -10   4   2        379.82        369.57        13.78 o                         
  -9   4   2        856.40        861.66        20.49 o                         
  -8   4   2        461.35        442.03        13.62 o                         
  -7   4   2         32.20         22.61         4.55 o                         
  -6   4   2        341.54        393.75         9.67 o                         
  -5   4   2        112.12        103.21         4.69 o                         
  -4   4   2         57.58         46.94         2.71 o                         
  -3   4   2        358.95        377.41         6.77 o                         
  -2   4   2       1357.88       1462.78        15.53 o                         
  -1   4   2       4371.84       4869.90        35.06 o                         
   0   4   2         30.45         38.75         3.72 o                         
   1   4   2       1457.96       1442.37        15.52 o                         
   2   4   2        180.49        205.46         5.41 o                         
   3   4   2        186.41        175.05         4.84 o                         
   4   4   2       1992.95       2124.58        15.97 o                         
   5   4   2          3.77          4.75         3.45 o                         
   6   4   2       1914.17       2117.61        22.40 o                         
   7   4   2        132.67        105.42         6.46 o                         
   8   4   2        551.35        622.74        12.77 o                         
   9   4   2        244.67        246.14         8.47 o                         
  10   4   2        216.34        181.18         8.72 o                         
  11   4   2         85.34         79.49         7.27 o                         
  12   4   2          8.64         -2.47         7.55 o                         
  13   4   2         22.21         15.73         7.92 o                         
  14   4   2        425.17        387.73        14.89 o                         
  15   4   2         78.06         55.39         9.54 o                         
  16   4   2          5.99         -0.56         9.34 o                         
  17   4   2         36.19         30.66        13.11 o                         
  18   4   2         11.70         -7.54        15.66 o                         
  19   4   2          6.51          5.60        19.28 o                         
  20   4   2         23.64          1.18        20.75 o                         
  21   4   2          0.50         39.20        22.02 o                         
  22   4   2          0.58         28.98        22.28 o                         
 -21   5   2        204.23        238.65        27.88 o                         
 -20   5   2         81.31         82.51        23.44 o                         
 -19   5   2         10.50         57.89        21.59 o                         
 -18   5   2        103.74        146.46        22.96 o                         
 -17   5   2        401.30        418.77        25.01 o                         
 -16   5   2        356.15        333.37        18.07 o                         
 -15   5   2        212.74        196.94        13.37 o                         
 -14   5   2        499.28        489.12        17.46 o                         
 -13   5   2       1215.27       1222.42        24.94 o                         
 -12   5   2        405.12        418.50        14.94 o                         
 -11   5   2        806.38        738.60        18.21 o                         
 -10   5   2       1616.58       1576.24        32.30 o                         
  -9   5   2       3346.24       3441.10        43.21 o                         
  -8   5   2         17.95         17.65         6.06 o                         
  -7   5   2       2928.98       2930.06        27.84 o                         
  -6   5   2       3091.20       3085.03        33.93 o                         
  -5   5   2       3133.57       3238.16        33.37 o                         
  -4   5   2        678.62        735.47        10.84 o                         
  -3   5   2       7921.90       8039.49        47.22 o                         
  -2   5   2       8194.50       8544.88        47.60 o                         
  -1   5   2        357.53        337.33         8.01 o                         
   0   5   2       1962.49       2127.66        22.28 o                         
   1   5   2       3438.17       3067.06        24.23 o                         
   2   5   2       3628.38       3644.56        27.04 o                         
   3   5   2          8.30         10.89         3.87 o                         
   4   5   2       4974.09       5245.82        29.22 o                         
   5   5   2       5439.09       5222.44        26.98 o                         
   6   5   2       1557.88       1608.49        18.28 o                         
   7   5   2        214.44        225.74         8.05 o                         
   8   5   2       1333.97       1237.76        16.79 o                         
   9   5   2       3146.95       3095.78        42.40 o                         
  10   5   2        211.36        232.91        10.28 o                         
  11   5   2        938.65        967.89        18.36 o                         
  12   5   2       1406.78       1432.13        26.53 o                         
  13   5   2       1402.89       1424.59        27.79 o                         
  14   5   2        543.49        490.57        18.17 o                         
  15   5   2        279.20        314.32        16.68 o                         
  16   5   2        987.95       1014.81        29.22 o                         
  17   5   2        383.37        365.92        24.79 o                         
  18   5   2         18.62          5.86        21.82 o                         
  19   5   2        589.31        582.93        87.01 o                         
  20   5   2        197.58        225.50        32.81 o                         
  21   5   2        140.50        124.07        26.79 o                         
 -21   6   2         94.14         70.92        22.39 o                         
 -20   6   2         14.73         36.89        21.30 o                         
 -19   6   2        200.41        182.90        25.26 o                         
 -18   6   2         44.68         42.70        19.15 o                         
 -17   6   2          4.56          7.37        14.53 o                         
 -16   6   2          2.50        -12.25        12.25 o                         
 -15   6   2         19.58         13.35        11.00 o                         
 -14   6   2         98.68         97.96        10.29 o                         
 -13   6   2         14.30          8.01         8.29 o                         
 -12   6   2          9.25          6.40         7.56 o                         
 -11   6   2         54.95         52.50         8.05 o                         
 -10   6   2        210.33        223.73        10.88 o                         
  -9   6   2        847.91        820.66        17.57 o                         
  -8   6   2       2056.27       1980.75        25.20 o                         
  -7   6   2       1644.93       1685.84        25.67 o                         
  -6   6   2        168.68        184.92         9.61 o                         
  -5   6   2        581.74        590.76         8.48 o                         
  -4   6   2         39.29         20.98         4.86 o                         
  -3   6   2        480.03        476.71        10.59 o                         
  -2   6   2         27.01         12.04         3.61 o                         
  -1   6   2       1002.94        940.92        12.39 o                         
   0   6   2        511.77        510.13        10.18 o                         
   1   6   2         46.72         50.94         4.67 o                         
   2   6   2        325.66        340.41         8.65 o                         
   3   6   2        438.49        434.31        10.00 o                         
   4   6   2        245.71        228.46         7.84 o                         
   5   6   2        326.02        321.72         9.09 o                         
   6   6   2        872.85        870.13        15.95 o                         
   7   6   2         87.69         83.37         6.41 o                         
   8   6   2         69.91         79.29         7.71 o                         
   9   6   2        282.10        284.34        10.30 o                         
  10   6   2        272.28        253.74        10.47 o                         
  11   6   2       1058.51       1135.05        19.36 o                         
  12   6   2         69.62         45.75         7.51 o                         
  13   6   2        284.78        253.35        13.80 o                         
  14   6   2        486.49        496.13        19.21 o                         
  15   6   2         51.96         38.04        13.16 o                         
  16   6   2         38.10         21.64        13.71 o                         
  17   6   2        268.23        298.73        24.23 o                         
  18   6   2         72.12         68.54        21.99 o                         
  19   6   2         43.24         10.68        22.77 o                         
  20   6   2         54.98         27.07        22.34 o                         
 -20   7   2         16.83         25.51        20.94 o                         
 -19   7   2          1.55         13.74        37.00 o                         
 -18   7   2         32.40         23.18        18.98 o                         
 -17   7   2        237.64        265.90        29.22 o                         
 -16   7   2          0.84        -11.99        12.99 o                         
 -15   7   2        591.01        556.39        24.05 o                         
 -14   7   2         91.78         71.89        11.94 o                         
 -13   7   2         30.92         37.48         8.03 o                         
 -12   7   2         66.07         47.38         7.66 o                         
 -11   7   2        179.29        152.90         8.63 o                         
 -10   7   2       2731.67       2867.84        39.52 o                         
  -9   7   2       1481.39       1536.82        26.83 o                         
  -8   7   2        203.08        219.52        11.45 o                         
  -7   7   2        257.08        258.07        11.78 o                         
  -6   7   2        693.19        720.75        14.73 o                         
  -5   7   2        563.21        583.47        11.29 o                         
  -4   7   2        226.91        250.81         8.83 o                         
  -3   7   2       1255.75       1129.22        16.91 o                         
  -2   7   2         73.85         49.60         5.48 o                         
  -1   7   2          2.80         -0.03         4.18 o                         
   0   7   2        252.76        237.15         7.36 o                         
   1   7   2       3498.08       3517.44        32.95 o                         
   2   7   2       2099.53       2233.30        24.29 o                         
   3   7   2          1.26         -0.52         4.70 o                         
   4   7   2       1849.45       1862.74        21.72 o                         
   5   7   2       3084.12       3008.58        28.68 o                         
   6   7   2        679.95        674.74        13.35 o                         
   7   7   2        262.63        256.38         8.78 o                         
   8   7   2         64.71         66.10         5.55 o                         
   9   7   2       1276.29       1235.13        32.12 o                         
  10   7   2        525.86        526.50        12.38 o                         
  11   7   2        144.02        159.74         8.08 o                         
  12   7   2        182.51        197.95        10.11 o                         
  13   7   2        618.31        564.18        18.49 o                         
  14   7   2         12.50         14.19        12.41 o                         
  15   7   2        585.81        532.49        26.31 o                         
  16   7   2        622.41        532.62        29.49 o                         
  17   7   2        156.25        138.90        21.92 o                         
  18   7   2         36.80          2.46        21.33 o                         
  19   7   2        163.59        194.21        42.39 o                         
 -19   8   2        103.17         88.03        23.30 o                         
 -18   8   2        150.33        164.67        25.55 o                         
 -17   8   2         48.02         26.83        19.16 o                         
 -16   8   2         83.44         71.27        58.13 o                         
 -15   8   2         45.90         23.71         9.33 o                         
 -14   8   2        462.47        361.73        38.21 o                         
 -13   8   2          4.90          3.99        10.87 o                         
 -12   8   2        716.72        710.79        24.19 o                         
 -11   8   2        569.85        588.17        20.98 o                         
 -10   8   2         81.46         89.25        10.66 o                         
  -9   8   2          5.53         14.35         8.03 o                         
  -8   8   2       1700.10       1739.58        27.44 o                         
  -7   8   2       1917.79       1859.40        27.00 o                         
  -6   8   2        140.25        138.83         5.37 o                         
  -5   8   2        950.91        951.05        13.90 o                         
  -4   8   2       1400.36       1412.57        19.83 o                         
  -3   8   2        208.49        213.20        10.68 o                         
  -2   8   2        594.46        615.28        14.22 o                         
  -1   8   2        797.65        778.73        19.08 o                         
   0   8   2       1825.90       1813.69        41.02 o                         
   1   8   2        256.05        273.77        12.53 o                         
   2   8   2       3129.99       3171.05        47.69 o                         
   3   8   2       1018.48        996.20        15.10 o                         
   4   8   2         48.26         50.13         5.27 o                         
   5   8   2         97.79         97.06         6.70 o                         
   6   8   2        863.81        873.30        14.91 o                         
   7   8   2       1146.24       1147.20        20.38 o                         
   8   8   2          4.82         -0.46         3.97 o                         
   9   8   2        298.87        312.14        12.88 o                         
  10   8   2        222.99        247.61        11.96 o                         
  11   8   2        638.44        614.33        16.56 o                         
  12   8   2        160.30        157.69        11.78 o                         
  13   8   2        365.34        297.27        30.93 o                         
  14   8   2        927.48        939.89        44.07 o                         
  15   8   2        264.69        247.47        26.56 o                         
  16   8   2          8.03         -1.69        24.14 o                         
  17   8   2        325.72        336.35        57.93 o                         
  18   8   2        290.24        284.97        31.92 o                         
 -17   9   2         56.36         64.73        45.70 o                         
 -16   9   2          3.06          1.12        19.96 o                         
 -15   9   2         24.84          5.05        22.77 o                         
 -14   9   2         23.28         12.70        14.51 o                         
 -13   9   2         14.94         15.06        14.52 o                         
 -12   9   2          2.34          3.35        13.50 o                         
 -11   9   2         28.02         24.11        12.72 o                         
 -10   9   2          4.34          3.62         9.19 o                         
  -9   9   2          6.80         11.86         7.97 o                         
  -8   9   2         27.29         32.88         7.10 o                         
  -7   9   2        112.53        115.07         5.79 o                         
  -6   9   2         49.20         44.70         4.80 o                         
  -5   9   2          1.40          5.82         6.19 o                         
  -4   9   2         18.30         19.99         5.64 o                         
  -3   9   2        273.24        271.11         9.12 o                         
  -2   9   2        167.21        142.31         9.65 o                         
  -1   9   2         35.58         16.22         6.17 o                         
   0   9   2        196.37        177.35        11.48 o                         
   1   9   2          6.58         -3.51         6.77 o                         
   2   9   2        145.83        123.78         9.51 o                         
   3   9   2        233.99        247.91        12.09 o                         
   4   9   2        118.04        141.22         7.90 o                         
   5   9   2        728.77        719.17        12.19 o                         
   6   9   2        293.45        310.22         9.71 o                         
   7   9   2         32.91         36.06         5.84 o                         
   8   9   2        178.10        154.41         8.79 o                         
   9   9   2        246.41        215.28        11.54 o                         
  10   9   2         38.14         35.35         9.36 o                         
  11   9   2         57.15         49.18        10.31 o                         
  12   9   2         24.21         41.51        15.59 o                         
  13   9   2         20.75         10.63        15.02 o                         
  14   9   2         80.63         54.47        17.26 o                         
  15   9   2         80.39         52.48        53.74 o                         
  16   9   2         43.07         44.11        56.03 o                         
  17   9   2          1.00        -15.11        66.94 o                         
 -16  10   2        113.80        109.31        22.62 o                         
 -15  10   2        342.13        301.16        28.92 o                         
 -14  10   2         10.04          3.31        17.76 o                         
 -13  10   2         49.48         52.55        19.36 o                         
 -12  10   2        135.83        139.59        25.80 o                         
 -11  10   2        158.17        195.22        19.46 o                         
 -10  10   2         30.83         40.05        14.72 o                         
  -9  10   2        497.74        512.94        24.67 o                         
  -8  10   2        782.41        825.29        29.05 o                         
  -7  10   2        303.49        311.44        17.48 o                         
  -6  10   2         37.20         37.07         9.59 o                         
  -5  10   2        665.29        643.21        15.61 o                         
  -4  10   2       1712.09       1755.59        26.55 o                         
  -3  10   2        136.36        131.59         9.04 o                         
  -2  10   2        387.91        387.24        13.11 o                         
  -1  10   2       1556.35       1395.08        26.57 o                         
   0  10   2        828.92        808.39        23.93 o                         
   1  10   2         25.57          6.79         7.70 o                         
   2  10   2         77.72         89.78         9.15 o                         
   3  10   2        528.97        516.33        15.99 o                         
   4  10   2        683.76        696.09        18.04 o                         
   5  10   2          4.01          3.81         5.28 o                         
   6  10   2        484.63        581.57        16.79 o                         
   7  10   2       1102.52       1154.25        25.22 o                         
   8  10   2        415.79        437.75        21.38 o                         
   9  10   2          3.80          0.90        13.07 o                         
  10  10   2        641.69        706.23        50.24 o                         
  11  10   2        383.04        357.09        29.92 o                         
  12  10   2         69.62         54.86        22.37 o                         
  13  10   2          2.96         -7.12        22.02 o                         
  14  10   2        392.27        385.94        42.49 o                         
  15  10   2        233.66        252.46        44.77 o                         
 -14  11   2          0.70         -5.89        17.21 o                         
 -13  11   2        106.55        107.96        19.05 o                         
 -12  11   2         36.11         73.78        18.04 o                         
 -11  11   2         14.25          5.45        16.65 o                         
 -10  11   2         55.32         62.44        16.55 o                         
  -9  11   2         60.61         49.46        15.36 o                         
  -8  11   2         27.25         40.74        15.17 o                         
  -7  11   2         37.60         34.55        14.13 o                         
  -6  11   2         86.50         67.29        14.26 o                         
  -5  11   2         21.20         16.08        19.96 o                         
  -4  11   2          0.80         -3.93         8.87 o                         
  -3  11   2         44.46         54.89        10.38 o                         
  -2  11   2         12.64          6.91         6.68 o                         
  -1  11   2         82.14         75.24         7.97 o                         
   0  11   2         37.15         21.18         9.27 o                         
   1  11   2        262.33        240.39        13.52 o                         
   2  11   2        177.04        170.57        10.93 o                         
   3  11   2         41.97         28.59         9.61 o                         
   4  11   2         49.99         47.45        10.60 o                         
   5  11   2        129.60        143.55        13.60 o                         
   6  11   2          4.60          0.14        14.83 o                         
   7  11   2         91.85        143.43        16.84 o                         
   8  11   2        286.05        326.16        29.39 o                         
   9  11   2         74.95         54.11        20.82 o                         
  10  11   2         25.25         16.32        19.61 o                         
  11  11   2         55.04         41.89        21.32 o                         
  12  11   2        119.57        162.50        28.31 o                         
  13  11   2         27.37          9.66        25.88 o                         
 -11  12   2        103.65        143.74        20.28 o                         
 -10  12   2         43.18         67.77        17.82 o                         
  -9  12   2         12.39         15.82        19.33 o                         
  -8  12   2          5.92         20.82        21.44 o                         
  -7  12   2         34.98         40.87        15.31 o                         
  -6  12   2         17.92          7.47        14.51 o                         
  -5  12   2        244.57        245.05        19.87 o                         
  -4  12   2        167.35        188.47        29.50 o                         
  -3  12   2         27.75         36.59        12.63 o                         
  -2  12   2          6.77         15.39        11.11 o                         
  -1  12   2        224.29        228.74        15.44 o                         
   0  12   2         26.08         21.08         7.39 o                         
   1  12   2         28.09          6.06         8.19 o                         
   2  12   2         14.84         -5.97        12.31 o                         
   3  12   2        114.73        118.53        14.70 o                         
   4  12   2         39.95         55.37        13.33 o                         
   5  12   2          8.76         27.12        15.12 o                         
   6  12   2          6.34         30.68        15.61 o                         
   7  12   2        108.63        159.08        24.82 o                         
   8  12   2         37.71         22.04        21.75 o                         
   9  12   2         63.76         83.99        34.70 o                         
  10  12   2         23.67         41.82        22.66 o                         
  11  12   2         74.13         80.86        24.84 o                         
  -7  13   2         50.95         45.85        24.70 o                         
  -6  13   2         41.55         31.92        13.99 o                         
  -5  13   2         73.10         70.77        14.20 o                         
  -4  13   2          5.00         24.97        13.81 o                         
  -3  13   2        372.02        405.61        21.40 o                         
  -2  13   2        464.16        489.69        20.62 o                         
  -1  13   2          0.97         -7.76        13.32 o                         
   0  13   2          5.61         -2.00        11.55 o                         
   1  13   2        116.30        128.01        13.19 o                         
   2  13   2        259.27        305.04        19.64 o                         
   3  13   2          3.00          0.13        16.28 o                         
   4  13   2        279.23        367.32        24.93 o                         
   5  13   2        233.43        307.14        30.85 o                         
   6  13   2         69.45        142.71        40.47 o                         
   7  13   2         14.79         58.16        22.86 o                         
 -23   1   3          4.84         -0.07        15.17 o                         
 -22   1   3        343.84        356.34        28.88 o                         
 -21   1   3        192.55        227.53        18.00 o                         
 -20   1   3          1.87          5.82        11.88 o                         
 -19   1   3         95.45         79.16        11.80 o                         
 -18   1   3        503.11        520.10        19.27 o                         
 -17   1   3        759.55        775.71        18.93 o                         
 -16   1   3         85.50         67.51         9.93 o                         
 -15   1   3        211.39        185.68        12.49 o                         
 -14   1   3        660.33        711.38        18.36 o                         
 -13   1   3       1466.01       1483.61        21.71 o                         
 -12   1   3        106.06         81.77         7.37 o                         
 -11   1   3       1027.09        978.86        17.24 o                         
 -10   1   3       3461.43       3565.33        38.04 o                         
  -9   1   3       1362.14       1305.82        19.09 o                         
  -8   1   3        580.66        642.74        12.79 o                         
  -7   1   3       2149.37       1943.27        18.08 o                         
  -6   1   3       4220.55       4006.97        25.91 o                         
  -5   1   3       3176.95       3153.12        23.54 o                         
  -4   1   3       2018.33       1957.36        16.99 o                         
  -3   1   3      34960.16      35840.92       118.77 o                         
  -2   1   3      14412.48      14472.62        86.72 o                         
  -1   1   3       1616.06       1583.02        13.39 o                         
   0   1   3       1511.55       1400.81        19.20 o                         
   1   1   3       9692.05       9525.35        73.41 o                         
   2   1   3       1977.76       2044.37        12.84 o                         
   3   1   3       2376.95       2335.61        16.92 o                         
   4   1   3      10772.01      11062.93        42.93 o                         
   5   1   3       2175.69       1929.29        16.28 o                         
   6   1   3        585.93        631.23        12.10 o                         
   7   1   3        146.77         83.69         6.97 o                         
   8   1   3       3683.32       3592.77        29.86 o                         
   9   1   3       3292.97       3389.40        27.16 o                         
  10   1   3         13.02          8.22         5.65 o                         
  11   1   3       2661.33       2670.10        28.31 o                         
  12   1   3       1767.71       1779.01        24.87 o                         
  13   1   3       1851.19       1796.33        25.01 o                         
  14   1   3        466.86        479.23        13.21 o                         
  15   1   3        784.82        744.55        18.82 o                         
  16   1   3       1690.68       1724.61        31.73 o                         
  17   1   3        345.32        339.42        16.67 o                         
  18   1   3        281.94        294.56        16.96 o                         
  19   1   3        573.39        565.93        31.23 o                         
  20   1   3        464.04        482.79        23.96 o                         
  21   1   3         64.16         64.28        16.11 o                         
  22   1   3        426.04        411.37        35.49 o                         
 -22   2   3        101.85        107.02        18.86 o                         
 -21   2   3         12.65         -4.51        15.13 o                         
 -20   2   3         80.14         67.63        14.82 o                         
 -19   2   3         89.43         73.46        14.79 o                         
 -18   2   3         54.00         72.81        14.51 o                         
 -17   2   3        200.40        190.63        13.14 o                         
 -16   2   3        379.26        357.28        13.11 o                         
 -15   2   3        211.37        221.80        11.17 o                         
 -14   2   3         16.83         11.23         6.74 o                         
 -13   2   3         79.83         75.23         7.18 o                         
 -12   2   3         49.11         37.11         5.91 o                         
 -11   2   3        775.11        775.05        15.20 o                         
 -10   2   3          3.80          2.88         5.13 o                         
  -9   2   3       2063.94       2166.46        24.43 o                         
  -8   2   3       3154.28       3124.51        36.51 o                         
  -7   2   3         64.67         57.71         4.11 o                         
  -6   2   3        845.13        849.19        13.43 o                         
  -5   2   3        948.42        886.24        11.98 o                         
  -4   2   3        119.32        113.41         3.45 o                         
  -3   2   3          1.50          3.75         1.78 o                         
  -2   2   3         36.23         49.17         2.96 o                         
  -1   2   3       4027.30       4107.91        34.19 o                         
   0   2   3       5006.20       4996.78        24.81 o                         
   1   2   3        152.65        171.59         4.08 o                         
   2   2   3       1925.72       1997.53        17.13 o                         
   3   2   3       4418.90       4541.02        27.08 o                         
   4   2   3       1567.74       1464.36        12.83 o                         
   5   2   3       9445.66      10127.26        32.37 o                         
   6   2   3       6807.97       7247.21        38.25 o                         
   7   2   3        625.32        585.68        13.71 o                         
   8   2   3       2177.35       2350.97        33.27 o                         
   9   2   3        711.75        663.64        17.37 o                         
  10   2   3       2074.46       2022.95        32.03 o                         
  11   2   3       1101.08       1074.92        16.64 o                         
  12   2   3        476.41        444.34        11.24 o                         
  13   2   3       1207.79       1194.42        21.24 o                         
  14   2   3       1060.55       1051.07        18.15 o                         
  15   2   3          3.25         -3.17         6.88 o                         
  16   2   3        444.66        415.45        13.64 o                         
  17   2   3        387.48        378.52        16.01 o                         
  18   2   3        224.55        195.32        17.40 o                         
  19   2   3         14.41          9.06        12.86 o                         
  20   2   3         95.57        103.07        15.73 o                         
  21   2   3        202.97        200.06        20.82 o                         
  22   2   3        294.93        353.19        33.03 o                         
 -22   3   3         48.86         46.90        16.97 o                         
 -21   3   3         82.70         78.44        17.26 o                         
 -20   3   3          3.49          9.55        14.58 o                         
 -19   3   3          0.41         -2.58        12.88 o                         
 -18   3   3          3.02         18.80        12.77 o                         
 -17   3   3         95.77         97.33        13.63 o                         
 -16   3   3         19.57         10.54         6.65 o                         
 -15   3   3        472.75        507.60        13.43 o                         
 -14   3   3        275.16        263.86         8.46 o                         
 -13   3   3        158.74        151.14         6.80 o                         
 -12   3   3        125.35        118.52         6.70 o                         
 -11   3   3          7.22          4.85         3.72 o                         
 -10   3   3       1335.04       1441.58        26.22 o                         
  -9   3   3         27.84        107.15         8.28 o                         
  -8   3   3        329.39        348.18         7.41 o                         
  -7   3   3        284.20        298.03         6.34 o                         
  -6   3   3       3334.03       3330.47        29.69 o                         
  -5   3   3        654.17        600.97         7.42 o                         
  -4   3   3          4.98          5.05         2.18 o                         
  -3   3   3       3206.83       3422.38        28.81 o                         
  -2   3   3        765.25        743.04        11.47 o                         
  -1   3   3       2801.05       2946.67        21.14 o                         
   0   3   3       4592.35       4607.70        24.19 o                         
   1   3   3       3064.90       2939.98        21.28 o                         
   2   3   3       1530.69       1636.83        11.87 o                         
   3   3   3        621.27        636.46         7.78 o                         
   4   3   3       7678.19       8185.65        44.95 o                         
   5   3   3       2467.11       2619.50        22.27 o                         
   6   3   3        158.47        145.79         6.77 o                         
   7   3   3        339.22        311.72        11.10 o                         
   8   3   3       1165.86       1075.09        23.16 o                         
   9   3   3        212.55        205.94        11.12 o                         
  10   3   3          3.73          5.28         5.78 o                         
  11   3   3         23.84         20.90         6.37 o                         
  12   3   3       1058.89       1026.47        20.60 o                         
  13   3   3        334.42        280.42        17.42 o                         
  14   3   3          1.15         -5.97         6.03 o                         
  15   3   3        177.92        156.60         7.83 o                         
  16   3   3        839.37        791.11        21.63 o                         
  17   3   3        273.01        256.24        17.69 o                         
  18   3   3          8.12          8.98        13.60 o                         
  19   3   3        459.74        426.78        28.36 o                         
  20   3   3        338.00        355.17        33.10 o                         
  21   3   3         43.54         31.23        22.29 o                         
  22   3   3          6.48         23.30        18.08 o                         
 -22   4   3         78.38         68.82        33.80 o                         
 -21   4   3          2.64         11.33        18.80 o                         
 -20   4   3         95.80         93.09        18.07 o                         
 -19   4   3        363.24        351.82        27.89 o                         
 -18   4   3         48.29         49.90        13.31 o                         
 -17   4   3        245.02        253.75        16.24 o                         
 -16   4   3        964.18        989.78        26.03 o                         
 -15   4   3        935.32       1015.60        22.34 o                         
 -14   4   3        185.34        179.75        11.70 o                         
 -13   4   3        348.43        357.16        16.18 o                         
 -12   4   3       3311.32       3464.64        41.95 o                         
 -11   4   3       1028.08       1037.08        21.41 o                         
 -10   4   3        136.78        134.13         9.21 o                         
  -9   4   3       2381.13       2387.90        29.66 o                         
  -8   4   3       3239.27       3251.21        37.25 o                         
  -7   4   3       1050.03       1000.37        16.17 o                         
  -6   4   3         12.53         10.79         3.81 o                         
  -5   4   3       7603.05       7987.60        55.51 o                         
  -4   4   3       4079.52       4130.55        21.56 o                         
  -3   4   3        234.40        241.23         5.86 o                         
  -2   4   3        162.49        103.40         3.95 o                         
  -1   4   3       4640.59       4590.27        40.96 o                         
   0   4   3       5888.42       6036.54        48.58 o                         
   1   4   3        138.26        142.76         4.79 o                         
   2   4   3       7002.02       7262.16        40.28 o                         
   3   4   3       4029.83       4065.71        27.88 o                         
   4   4   3       1588.11       1511.99        14.31 o                         
   5   4   3        422.25        549.79        12.34 o                         
   6   4   3        878.96        801.60        17.88 o                         
   7   4   3       3411.77       3338.78        38.35 o                         
   8   4   3        408.48        380.45        13.76 o                         
   9   4   3       2454.28       2503.85        26.87 o                         
  10   4   3       2727.82       2763.90        27.07 o                         
  11   4   3       1639.26       1628.41        21.98 o                         
  12   4   3        121.75        112.29         9.20 o                         
  13   4   3        737.91        766.55        19.42 o                         
  14   4   3       2154.34       2134.28        33.75 o                         
  15   4   3         75.36         71.12        11.40 o                         
  16   4   3        387.15        375.11        17.68 o                         
  17   4   3        655.68        676.98        25.16 o                         
  18   4   3        605.66        600.09        31.51 o                         
  19   4   3        262.97        243.01        22.60 o                         
  20   4   3         52.52          0.39        27.24 o                         
  21   4   3        364.00        382.08        79.76 o                         
 -21   5   3          0.08         21.09        30.11 o                         
 -20   5   3          2.23         19.31        20.18 o                         
 -19   5   3         69.14         78.54        20.61 o                         
 -18   5   3         13.04         11.55        18.73 o                         
 -17   5   3        136.70        136.17        19.71 o                         
 -16   5   3          8.06         11.98        11.71 o                         
 -15   5   3          0.14         -1.06        10.49 o                         
 -14   5   3          1.39          1.24         8.70 o                         
 -13   5   3        116.39        119.71        10.96 o                         
 -12   5   3         75.91         51.96         9.04 o                         
 -11   5   3         94.16         92.77         9.08 o                         
 -10   5   3         49.15         45.08         7.18 o                         
  -9   5   3        117.09        121.77         8.77 o                         
  -8   5   3        827.16        802.42        15.53 o                         
  -7   5   3          7.24          4.89         4.33 o                         
  -6   5   3        295.69        317.04         8.64 o                         
  -5   5   3         12.91          9.20         2.85 o                         
  -4   5   3          2.55          5.30         2.93 o                         
  -3   5   3        621.12        709.24         9.12 o                         
  -2   5   3        245.25        274.42         6.99 o                         
  -1   5   3          2.20          0.42         3.32 o                         
   0   5   3        735.59        923.50        14.34 o                         
   1   5   3        121.30        115.85         5.40 o                         
   2   5   3         86.30         86.14         4.95 o                         
   3   5   3          7.72          7.54         3.18 o                         
   4   5   3        228.11        250.39         6.87 o                         
   5   5   3        177.65        183.62         6.12 o                         
   6   5   3         85.19         93.18         7.37 o                         
   7   5   3        973.85       1042.18        18.87 o                         
   8   5   3        435.64        441.71        13.51 o                         
   9   5   3        257.38        216.72         9.78 o                         
  10   5   3        286.29        237.90        10.46 o                         
  11   5   3        431.94        484.95        14.22 o                         
  12   5   3        219.38        195.24        11.01 o                         
  13   5   3         62.12         46.66        10.59 o                         
  14   5   3        117.67        106.50        12.03 o                         
  15   5   3         35.63         32.19        11.70 o                         
  16   5   3          0.79        -14.41        14.42 o                         
  17   5   3         42.45         11.06        19.99 o                         
  18   5   3         76.33         26.83        28.22 o                         
  19   5   3         32.76          3.59        22.81 o                         
  20   5   3          8.97        -10.64        24.47 o                         
  21   5   3          2.75        -23.49        23.49 o                         
 -20   6   3         60.27         78.40        22.94 o                         
 -19   6   3        279.34        299.55        28.47 o                         
 -18   6   3         62.19         95.00        21.26 o                         
 -17   6   3         10.21          5.57        14.14 o                         
 -16   6   3        200.32        227.61        19.13 o                         
 -15   6   3        203.54        212.05        17.17 o                         
 -14   6   3          6.67         -7.74         9.67 o                         
 -13   6   3        472.56        455.69        16.40 o                         
 -12   6   3        593.04        591.02        18.08 o                         
 -11   6   3         67.09         53.57         8.59 o                         
 -10   6   3         11.12         11.69         6.81 o                         
  -9   6   3        490.08        495.81        13.50 o                         
  -8   6   3       3027.44       3022.62        36.05 o                         
  -7   6   3        320.08        321.77         9.88 o                         
  -6   6   3        439.56        447.40        12.63 o                         
  -5   6   3       1452.78       1385.05        15.14 o                         
  -4   6   3        908.71        844.17        12.20 o                         
  -3   6   3        126.88        168.80         6.23 o                         
  -2   6   3       1954.06       1929.26        18.13 o                         
  -1   6   3       4142.60       4149.23        29.21 o                         
   0   6   3        808.83        757.18        15.22 o                         
   1   6   3          1.36         -5.12         5.29 o                         
   2   6   3       1102.28       1052.02        15.02 o                         
   3   6   3       3539.86       3607.14        40.15 o                         
   4   6   3        634.02        587.83        10.95 o                         
   5   6   3         36.57         32.70         3.75 o                         
   6   6   3       6441.68       6461.94        40.37 o                         
   7   6   3       4239.58       4309.40        40.19 o                         
   8   6   3         50.11         49.28         6.69 o                         
   9   6   3        295.33        299.41        11.14 o                         
  10   6   3       1577.60       1611.84        32.57 o                         
  11   6   3       1469.70       1388.25        24.13 o                         
  12   6   3         15.59         30.57         8.45 o                         
  13   6   3       1930.93       1832.86        37.87 o                         
  14   6   3        799.98        849.90        26.30 o                         
  15   6   3        676.68        683.36        30.71 o                         
  16   6   3          7.11         13.41        16.73 o                         
  17   6   3        382.45        387.79        32.11 o                         
  18   6   3        481.25        528.66        35.78 o                         
  19   6   3         41.86         42.80        23.32 o                         
  20   6   3         21.18        -14.53        24.23 o                         
 -19   7   3          2.67         17.60        20.10 o                         
 -18   7   3          8.95          9.12        18.65 o                         
 -17   7   3        127.45        121.30        19.90 o                         
 -16   7   3        237.32        245.39        20.69 o                         
 -15   7   3         84.01         92.29        13.98 o                         
 -14   7   3        809.95        800.49        27.23 o                         
 -13   7   3        253.91        266.54        14.09 o                         
 -12   7   3          0.68         -0.35         7.21 o                         
 -11   7   3       1418.07       1386.31        23.86 o                         
 -10   7   3       3281.37       3217.84        75.27 o                         
  -9   7   3         40.83         28.53         8.89 o                         
  -8   7   3         63.21         63.18         8.83 o                         
  -7   7   3         11.46         24.69         6.97 o                         
  -6   7   3       1050.43       1001.80        22.18 o                         
  -5   7   3        153.88        161.86         6.42 o                         
  -4   7   3        345.93        347.83         8.74 o                         
  -3   7   3       1643.21       1694.70        18.95 o                         
  -2   7   3        769.17        745.38        13.50 o                         
  -1   7   3          2.08         -4.29         4.75 o                         
   0   7   3        288.52        309.66        10.41 o                         
   1   7   3        646.50        686.81        14.56 o                         
   2   7   3        144.05        115.31         7.05 o                         
   3   7   3          2.93          2.32         5.30 o                         
   4   7   3        446.40        450.28        11.68 o                         
   5   7   3       2068.43       2126.29        23.12 o                         
   6   7   3       1077.88       1048.39        15.66 o                         
   7   7   3        414.31        396.83        11.14 o                         
   8   7   3       1408.40       1486.26        23.39 o                         
   9   7   3       1120.14       1090.85        19.00 o                         
  10   7   3        210.98        217.07        10.67 o                         
  11   7   3       1001.57       1015.69        20.22 o                         
  12   7   3        132.95        157.71         9.91 o                         
  13   7   3        103.45        115.46        11.71 o                         
  14   7   3         17.11         29.41        13.76 o                         
  15   7   3        348.60        386.15        23.13 o                         
  16   7   3        236.48        267.71        23.97 o                         
  17   7   3          3.57          2.38        44.41 o                         
  18   7   3         41.66         35.83        22.75 o                         
  19   7   3        169.74        169.00        29.26 o                         
 -18   8   3         73.16         73.71        18.99 o                         
 -17   8   3         16.24         -3.66        16.64 o                         
 -16   8   3          9.72         13.80        18.43 o                         
 -15   8   3        369.42        339.19        21.12 o                         
 -14   8   3         64.13         51.75        11.07 o                         
 -13   8   3        398.05        394.48        18.37 o                         
 -12   8   3        701.20        704.60        22.05 o                         
 -11   8   3        108.03        110.29        11.65 o                         
 -10   8   3         65.28         71.32         9.76 o                         
  -9   8   3         88.15        117.70        11.54 o                         
  -8   8   3          4.34         10.93         8.18 o                         
  -7   8   3         58.67         66.68         8.50 o                         
  -6   8   3        346.89        354.79        13.72 o                         
  -5   8   3        412.84        434.54         9.22 o                         
  -4   8   3         33.19         31.21         4.59 o                         
  -3   8   3        169.33        173.15         7.71 o                         
  -2   8   3          9.84          2.41         4.06 o                         
  -1   8   3        973.30        948.21        14.32 o                         
   0   8   3        172.39        145.72         7.29 o                         
   1   8   3        237.19        223.38         8.48 o                         
   2   8   3         28.95         17.09         5.46 o                         
   3   8   3         14.66         12.15         5.64 o                         
   4   8   3       1326.54       1317.49        19.39 o                         
   5   8   3        435.74        478.44        12.98 o                         
   6   8   3         40.02         46.88         6.23 o                         
   7   8   3         94.09         86.01         6.44 o                         
   8   8   3        248.41        236.14        12.34 o                         
   9   8   3         49.69         46.26         8.93 o                         
  10   8   3        452.24        440.37        18.81 o                         
  11   8   3        130.72        126.65        11.45 o                         
  12   8   3         26.37         15.17         4.05 o                         
  13   8   3         24.51         25.86         7.78 o                         
  14   8   3        103.34         74.05        14.57 o                         
  15   8   3         38.23         38.20        17.97 o                         
  16   8   3         53.73         47.57        30.39 o                         
  17   8   3         19.50          7.57        29.65 o                         
  18   8   3        118.63        106.06        27.94 o                         
 -17   9   3        161.42        156.00        33.28 o                         
 -16   9   3          6.38         -2.93        17.68 o                         
 -15   9   3         97.87         59.38        19.59 o                         
 -14   9   3        222.57        204.97        27.95 o                         
 -13   9   3         45.39         51.71        13.22 o                         
 -12   9   3          1.46          9.28        12.10 o                         
 -11   9   3        150.64        154.71        14.84 o                         
 -10   9   3        384.02        371.70        18.87 o                         
  -9   9   3        372.21        436.27        16.62 o                         
  -8   9   3          8.95         18.41         7.98 o                         
  -7   9   3       1153.23       1185.38        21.59 o                         
  -6   9   3        684.84        716.76        13.54 o                         
  -5   9   3          8.76         10.05         4.53 o                         
  -4   9   3         44.12         51.81         8.25 o                         
  -3   9   3        655.90        679.20        17.65 o                         
  -2   9   3        761.03        782.41        17.57 o                         
  -1   9   3         51.79         56.33         6.25 o                         
   0   9   3        335.45        353.45        10.49 o                         
   1   9   3        809.19        811.60        15.55 o                         
   2   9   3       1549.92       1450.15        17.93 o                         
   3   9   3         10.03          8.71         4.97 o                         
   4   9   3       2431.72       2584.81        36.72 o                         
   5   9   3       1918.96       2016.16        25.82 o                         
   6   9   3        341.77        348.59        11.42 o                         
   7   9   3        500.24        514.16        16.81 o                         
   8   9   3        862.83        927.02        29.26 o                         
   9   9   3        475.57        488.63        25.58 o                         
  10   9   3         47.60         45.26        11.12 o                         
  11   9   3        655.65        653.53        27.32 o                         
  12   9   3        967.60       1019.21        38.51 o                         
  13   9   3         42.52         50.60        16.55 o                         
  14   9   3         17.12          8.43        21.94 o                         
  15   9   3        397.55        392.79        35.01 o                         
  16   9   3        374.09        361.27        34.54 o                         
 -15  10   3        102.51         75.95        18.17 o                         
 -14  10   3         24.20          4.01        16.40 o                         
 -13  10   3          0.20         -6.45        22.44 o                         
 -12  10   3          8.64          6.42        14.75 o                         
 -11  10   3         49.00         57.27        15.63 o                         
 -10  10   3         20.46         30.29        13.89 o                         
  -9  10   3         12.10         23.30        13.36 o                         
  -8  10   3         26.73         45.04        13.38 o                         
  -7  10   3         49.13         62.50        13.27 o                         
  -6  10   3          6.41         -1.80         9.72 o                         
  -5  10   3          2.84         -0.48         6.62 o                         
  -4  10   3         31.42         40.22         6.30 o                         
  -3  10   3          0.42         -5.41         5.41 o                         
  -2  10   3        254.52        237.46        13.04 o                         
  -1  10   3        436.58        413.94        15.71 o                         
   0  10   3         13.79         -1.12         7.64 o                         
   1  10   3         28.65         17.39         9.14 o                         
   2  10   3          3.08         -2.65         9.33 o                         
   3  10   3         71.65         72.43        10.17 o                         
   4  10   3          3.31          0.96         8.92 o                         
   5  10   3         30.56         32.50         9.65 o                         
   6  10   3         91.43         89.96        11.07 o                         
   7  10   3         18.02         45.95        14.66 o                         
   8  10   3         68.82         93.34        20.32 o                         
   9  10   3         13.64         -7.62        19.82 o                         
  10  10   3         59.27         78.16        15.01 o                         
  11  10   3         10.31         10.08        27.12 o                         
  12  10   3        172.71        221.40        27.26 o                         
  13  10   3         19.39         12.79        21.34 o                         
  14  10   3          4.23         25.37        22.60 o                         
  15  10   3         53.93         16.17        44.94 o                         
 -13  11   3         89.46         85.80        28.25 o                         
 -12  11   3          1.73         28.75        15.98 o                         
 -11  11   3         92.67        115.40        18.04 o                         
 -10  11   3        391.81        449.07        25.41 o                         
  -9  11   3         86.71        120.97        16.98 o                         
  -8  11   3        342.43        356.17        21.73 o                         
  -7  11   3        391.50        403.37        22.07 o                         
  -6  11   3         24.51         25.58        11.81 o                         
  -5  11   3          3.46         10.21        12.66 o                         
  -4  11   3        185.38        180.24        13.33 o                         
  -3  11   3        314.85        333.77        14.38 o                         
  -2  11   3        147.35        131.98        13.59 o                         
  -1  11   3        101.15         88.95        11.39 o                         
   0  11   3         91.78         88.19        10.85 o                         
   1  11   3        287.23        294.26        15.36 o                         
   2  11   3        196.09        193.70        15.04 o                         
   3  11   3          0.15        -13.66        13.66 o                         
   4  11   3        129.34        147.12        14.08 o                         
   5  11   3        190.51        205.76        15.40 o                         
   6  11   3         35.68         62.43        17.90 o                         
   7  11   3         89.78        120.93        18.66 o                         
   8  11   3        147.45        165.27        18.20 o                         
   9  11   3        379.61        454.94        61.11 o                         
  10  11   3        303.84        317.03        38.98 o                         
  11  11   3        234.06        287.79        30.81 o                         
  12  11   3        410.95        471.70        46.25 o                         
  13  11   3        160.69        181.45        44.72 o                         
 -10  12   3          8.35         23.87        30.41 o                         
  -9  12   3          7.26        -13.14        24.00 o                         
  -8  12   3        129.82        171.07        29.86 o                         
  -7  12   3        351.85        419.02        35.04 o                         
  -6  12   3         18.98         -0.14        21.97 o                         
  -5  12   3        288.89        320.80        20.57 o                         
  -4  12   3        146.07        132.49        16.20 o                         
  -3  12   3        145.99        164.42        17.02 o                         
  -2  12   3         11.66         22.90        11.06 o                         
  -1  12   3        145.74        159.75        14.89 o                         
   0  12   3        239.53        282.38        24.37 o                         
   1  12   3          0.40        -12.40        12.40 o                         
   2  12   3        393.88        409.27        18.27 o                         
   3  12   3        191.98        240.39        17.76 o                         
   4  12   3          3.02          5.25        15.85 o                         
   5  12   3        101.09        132.13        18.93 o                         
   6  12   3        281.96        332.80        23.43 o                         
   7  12   3        241.03        283.98        33.46 o                         
   8  12   3          0.98         42.53        25.52 o                         
   9  12   3        191.66        252.56        35.74 o                         
  10  12   3         20.42         43.35        22.70 o                         
  -6  13   3          9.45         -3.45        50.12 o                         
  -5  13   3          0.19         21.70        25.49 o                         
  -4  13   3          1.09          0.42        22.24 o                         
  -3  13   3         36.08         53.55        24.02 o                         
  -2  13   3          1.45        -19.06        19.06 o                         
  -1  13   3         30.37         19.46        15.13 o                         
   0  13   3         52.94         76.54        14.07 o                         
   1  13   3        104.44        121.51        16.58 o                         
   2  13   3        105.35        116.34        20.08 o                         
   3  13   3          5.52         22.08        20.04 o                         
   4  13   3         33.93         46.36        18.05 o                         
   5  13   3         23.81         44.14        24.06 o                         
   6  13   3          0.78         48.21        24.16 o                         
 -22   0   4         13.41          4.41        27.92 o                         
 -21   0   4        180.66        200.28        24.15 o                         
 -20   0   4        172.76        170.34        28.76 o                         
 -19   0   4        151.79        168.82        19.61 o                         
 -18   0   4         13.08          0.79        13.12 o                         
 -17   0   4         56.20         46.51        14.81 o                         
 -16   0   4       1839.51       1928.92        42.29 o                         
 -15   0   4        711.00        744.80        26.61 o                         
 -14   0   4         60.67         51.92        14.43 o                         
 -13   0   4        239.62        269.43        20.24 o                         
 -12   0   4       1190.15       1164.16        34.72 o                         
 -11   0   4         72.99         51.35        11.71 o                         
 -10   0   4       1384.98       1437.71        28.74 o                         
  -9   0   4       5149.15       5371.48        77.63 o                         
  -8   0   4       8037.24       8066.20       117.62 o                         
  -7   0   4       4974.70       5105.95        78.26 o                         
  -6   0   4       8899.41       9623.38        97.52 o                         
  -5   0   4      21609.42      22532.30       124.33 o                         
  -4   0   4        635.72        608.71        17.32 o                         
  -3   0   4       2363.37       2316.74        28.20 o                         
  -2   0   4       4339.44       4255.09        52.87 o                         
  -1   0   4       1999.30       2019.47        35.28 o                         
   0   0   4        697.47        684.34        12.63 o                         
   1   0   4        372.79        384.36         9.72 o                         
   2   0   4       3716.68       3419.94        26.60 o                         
   3   0   4       6450.74       6501.64        56.22 o                         
   4   0   4        214.91        206.11         8.99 o                         
   5   0   4       5043.69       5202.58        53.67 o                         
   6   0   4      14265.59      15363.90        95.69 o                         
   7   0   4       8947.59       9114.43        80.60 o                         
   8   0   4         42.72         45.03        10.83 o                         
   9   0   4       1203.22       1095.21        31.01 o                         
  10   0   4       6392.51       6584.37        53.41 o                         
  11   0   4       3182.79       3174.17        85.30 o                         
  12   0   4       1509.21       1540.19        30.81 o                         
  13   0   4        135.56        149.47        18.07 o                         
  14   0   4       2893.17       2998.23        58.40 o                         
  15   0   4         68.15         41.34        14.52 o                         
  16   0   4       1137.31       1083.79        39.14 o                         
  17   0   4       1381.11       1450.44        52.39 o                         
  18   0   4        841.96        901.44        41.42 o                         
  19   0   4         11.36         19.27        14.15 o                         
  20   0   4        594.54        619.22        51.52 o                         
  21   0   4        261.19        251.32        41.93 o                         
  22   0   4        291.10        296.54        44.43 o                         
 -22   1   4        152.99        132.22        29.58 o                         
 -21   1   4         69.24         67.61        17.46 o                         
 -20   1   4          2.89         -5.76        15.23 o                         
 -19   1   4          1.02          7.57        10.82 o                         
 -18   1   4         48.33         50.16        10.58 o                         
 -17   1   4         81.00         78.01        10.54 o                         
 -16   1   4          0.03         -8.75         8.75 o                         
 -15   1   4          7.37         -3.04         8.35 o                         
 -14   1   4        287.44        252.45        12.10 o                         
 -13   1   4         36.73         27.09         7.64 o                         
 -12   1   4         11.64          5.75         5.92 o                         
 -11   1   4        193.94        204.92        10.30 o                         
 -10   1   4        153.77        120.24         8.08 o                         
  -9   1   4        231.61        245.33        11.08 o                         
  -8   1   4          4.73          4.39         6.11 o                         
  -7   1   4        278.74        278.82         8.83 o                         
  -6   1   4        416.64        450.37         9.17 o                         
  -5   1   4       1172.61       1209.98        14.37 o                         
  -4   1   4       2189.81       2410.40        20.11 o                         
  -3   1   4       1182.39       1186.56        15.72 o                         
  -2   1   4          8.24         19.17         5.18 o                         
  -1   1   4       1192.27       1283.21        13.71 o                         
   0   1   4         28.94         43.36         2.95 o                         
   1   1   4        888.53        916.66        10.49 o                         
   2   1   4        275.46        243.30         6.04 o                         
   3   1   4        798.83        869.44        10.43 o                         
   4   1   4        136.02        208.19         6.24 o                         
   5   1   4       1386.36       1407.75        17.56 o                         
   6   1   4        485.60        523.94        13.61 o                         
   7   1   4       1305.93       1311.95        26.30 o                         
   8   1   4        875.48        887.45        21.74 o                         
   9   1   4         79.06         86.59         7.05 o                         
  10   1   4          5.70          9.36         5.31 o                         
  11   1   4        327.30        286.15        10.94 o                         
  12   1   4        785.27        747.76        16.54 o                         
  13   1   4       1157.29       1075.87        20.21 o                         
  14   1   4        349.00        349.13        12.97 o                         
  15   1   4        272.21        291.65        15.42 o                         
  16   1   4        310.83        278.24        14.97 o                         
  17   1   4          0.16        -10.71        10.71 o                         
  18   1   4         96.31         94.86        13.30 o                         
  19   1   4        219.39        225.77        17.83 o                         
  20   1   4        106.93        130.68        17.42 o                         
  21   1   4         46.83         82.73        23.48 o                         
  22   1   4         51.81         53.24        23.05 o                         
 -22   2   4         47.69         53.73        29.37 o                         
 -21   2   4         23.03         27.09        14.73 o                         
 -20   2   4        287.66        272.38        18.69 o                         
 -19   2   4        215.72        223.63        16.50 o                         
 -18   2   4         27.11         16.28        11.78 o                         
 -17   2   4        106.41         81.68        11.90 o                         
 -16   2   4        211.51        222.08        10.96 o                         
 -15   2   4        457.81        473.31        13.64 o                         
 -14   2   4         89.72         75.62         7.36 o                         
 -13   2   4       1199.92       1289.70        20.16 o                         
 -12   2   4       1724.96       1781.00        24.80 o                         
 -11   2   4        187.08        192.66         8.29 o                         
 -10   2   4         37.44         26.93         5.22 o                         
  -9   2   4        955.48        884.12        16.44 o                         
  -8   2   4       3141.82       3156.40        38.88 o                         
  -7   2   4         60.65         62.22         4.95 o                         
  -6   2   4       4070.45       4149.97        32.28 o                         
  -5   2   4         43.44         36.18         3.63 o                         
  -4   2   4        264.57        245.32         6.52 o                         
  -3   2   4        669.21        819.58        10.62 o                         
  -2   2   4       1819.91       1725.77        17.92 o                         
  -1   2   4       2833.49       2726.14        21.26 o                         
   0   2   4       1170.79       1168.50        13.86 o                         
   1   2   4        608.20        608.09        10.26 o                         
   2   2   4       1342.25       1308.86        15.63 o                         
   3   2   4       2179.19       2090.53        22.79 o                         
   4   2   4       1979.94       2041.99        17.76 o                         
   5   2   4        165.16        225.69         6.40 o                         
   6   2   4       3168.17       3117.05        24.29 o                         
   7   2   4       1443.78       1393.97        16.82 o                         
   8   2   4         25.00         23.40         3.48 o                         
   9   2   4        951.80        923.64        23.35 o                         
  10   2   4       2967.30       2894.33        42.43 o                         
  11   2   4       2503.29       2468.94        32.43 o                         
  12   2   4       1357.76       1347.15        18.18 o                         
  13   2   4       4721.55       4737.75        48.45 o                         
  14   2   4       1073.84       1001.91        19.03 o                         
  15   2   4         36.60         21.67         7.43 o                         
  16   2   4        308.88        259.03        12.61 o                         
  17   2   4        762.61        752.07        25.83 o                         
  18   2   4        457.42        445.80        22.43 o                         
  19   2   4          0.61          2.62        12.84 o                         
  20   2   4         93.41         92.22        17.97 o                         
  21   2   4        179.08        203.56        37.52 o                         
 -22   3   4         34.58         15.49        20.82 o                         
 -21   3   4         18.15         41.92        22.98 o                         
 -20   3   4          1.89        -15.92        15.92 o                         
 -19   3   4        192.84        149.05        15.29 o                         
 -18   3   4        511.72        517.20        21.74 o                         
 -17   3   4        350.52        356.29        18.92 o                         
 -16   3   4        193.04        165.75         9.89 o                         
 -15   3   4        161.53        136.93         8.49 o                         
 -14   3   4        982.95        939.27        17.68 o                         
 -13   3   4        260.64        282.06         9.43 o                         
 -12   3   4          0.49          4.04         4.82 o                         
 -11   3   4        433.23        418.33        13.11 o                         
 -10   3   4        815.64        791.03        18.95 o                         
  -9   3   4         93.05         82.53         5.34 o                         
  -8   3   4        517.77        515.52        10.02 o                         
  -7   3   4       3056.88       3048.73        32.48 o                         
  -6   3   4       1966.45       1900.88        20.79 o                         
  -5   3   4         66.75         76.04         4.27 o                         
  -4   3   4       9332.22       9281.57        84.36 o                         
  -3   3   4      15057.71      14972.27        63.28 o                         
  -2   3   4       9444.69       9811.10        58.48 o                         
  -1   3   4          1.60         -1.54         3.41 o                         
   0   3   4       1991.76       2024.15        18.08 o                         
   1   3   4       1764.53       1622.96        17.55 o                         
   2   3   4        341.80        310.69         7.06 o                         
   3   3   4        450.50        390.79         6.69 o                         
   4   3   4       4187.46       4136.13        25.73 o                         
   5   3   4       5266.83       5313.00        57.59 o                         
   6   3   4         22.38         20.89         3.07 o                         
   7   3   4       1627.81       1560.57        23.01 o                         
   8   3   4       2558.82       2658.98        34.59 o                         
   9   3   4        977.00        997.76        20.00 o                         
  10   3   4        187.48        213.59         9.54 o                         
  11   3   4       2699.69       2726.88        28.70 o                         
  12   3   4       1529.47       1571.91        23.18 o                         
  13   3   4        740.53        765.17        19.48 o                         
  14   3   4        215.59        176.10        11.75 o                         
  15   3   4        376.30        369.40        15.81 o                         
  16   3   4       1233.78       1248.12        29.51 o                         
  17   3   4         21.80          5.09        17.04 o                         
  18   3   4        168.23        121.62        16.04 o                         
  19   3   4        595.44        609.78        29.69 o                         
  20   3   4        132.01         98.18        20.64 o                         
  21   3   4         18.74         15.09        16.41 o                         
 -21   4   4          4.87          7.35        26.49 o                         
 -20   4   4         18.88         25.52        17.28 o                         
 -19   4   4          1.05          2.45        13.64 o                         
 -18   4   4          3.27         -6.32        13.42 o                         
 -17   4   4         38.64         27.40        11.90 o                         
 -16   4   4         10.18         12.56        10.67 o                         
 -15   4   4        108.84        127.46        11.30 o                         
 -14   4   4         36.06         22.59         9.31 o                         
 -13   4   4        245.44        255.33        13.34 o                         
 -12   4   4        190.89        218.54        12.22 o                         
 -11   4   4        234.90        231.73        11.09 o                         
 -10   4   4        180.70        174.92         9.73 o                         
  -9   4   4        522.55        511.29        13.70 o                         
  -8   4   4         56.15         65.59         5.59 o                         
  -7   4   4         48.54         36.51         3.87 o                         
  -6   4   4        266.22        258.22         8.76 o                         
  -5   4   4        371.63        389.52         7.66 o                         
  -4   4   4         40.05         46.68         3.66 o                         
  -3   4   4       1361.14       1461.21        19.23 o                         
  -2   4   4        231.82        215.09         8.75 o                         
  -1   4   4        239.43        219.03         8.30 o                         
   0   4   4        542.32        608.25        12.80 o                         
   1   4   4        458.09        403.14         8.06 o                         
   2   4   4        118.76        120.84         4.91 o                         
   3   4   4         26.22         28.32         3.40 o                         
   4   4   4        797.78        804.30        12.63 o                         
   5   4   4          3.56          5.41         2.89 o                         
   6   4   4         20.99         23.43         5.83 o                         
   7   4   4        446.44        487.24        15.42 o                         
   8   4   4        349.80        366.63        12.73 o                         
   9   4   4        147.06        158.00         9.91 o                         
  10   4   4        172.02        174.10         9.13 o                         
  11   4   4        283.10        281.01        11.01 o                         
  12   4   4         25.79         20.10         7.26 o                         
  13   4   4         87.29         78.48         8.66 o                         
  14   4   4        235.17        200.18        12.65 o                         
  15   4   4        147.75        130.09        12.63 o                         
  16   4   4         12.73          6.21        12.48 o                         
  17   4   4         27.26         -1.10        16.15 o                         
  18   4   4         11.12        -17.15        17.15 o                         
  19   4   4         63.02         34.08        17.10 o                         
  20   4   4          3.29        -18.40        18.40 o                         
  21   4   4          9.27        -19.44        19.44 o                         
 -21   5   4        176.28        225.37        27.52 o                         
 -20   5   4         21.23         58.54        18.24 o                         
 -19   5   4         20.23         33.72        17.20 o                         
 -18   5   4         63.77         81.85        22.53 o                         
 -17   5   4         47.31         63.71        22.09 o                         
 -16   5   4         61.40         48.75        15.79 o                         
 -15   5   4        348.81        361.24        19.27 o                         
 -14   5   4        326.93        368.45        16.21 o                         
 -13   5   4        311.33        314.37        14.21 o                         
 -12   5   4        369.90        395.30        14.86 o                         
 -11   5   4       2487.08       2637.03        39.67 o                         
 -10   5   4       2585.35       2670.11        34.25 o                         
  -9   5   4        936.21        907.48        17.72 o                         
  -8   5   4        414.67        444.36        11.07 o                         
  -7   5   4        458.16        422.32        10.11 o                         
  -6   5   4        935.82        885.26        14.76 o                         
  -5   5   4        464.40        451.63         9.28 o                         
  -4   5   4        242.34        197.22         6.27 o                         
  -3   5   4       1033.13        910.35        11.17 o                         
  -2   5   4       2605.87       2459.04        28.43 o                         
  -1   5   4        307.23        313.73        18.96 o                         
   0   5   4       5833.07       5661.17        59.45 o                         
   1   5   4       3230.94       3270.72        25.08 o                         
   2   5   4       1211.99       1251.74        13.56 o                         
   3   5   4       1986.78       1985.49        16.92 o                         
   4   5   4       7930.99       7932.37        38.88 o                         
   5   5   4       3358.90       3260.43        32.54 o                         
   6   5   4        520.98        516.57        14.66 o                         
   7   5   4        243.47        256.25        11.02 o                         
   8   5   4       2276.48       2187.88        28.64 o                         
   9   5   4       2397.29       2421.46        31.01 o                         
  10   5   4        144.50        158.24         9.81 o                         
  11   5   4       1807.51       1794.91        26.57 o                         
  12   5   4       1506.24       1653.26        26.33 o                         
  13   5   4         76.26         95.80         9.83 o                         
  14   5   4        464.00        466.49        20.99 o                         
  15   5   4        806.89        855.72        29.00 o                         
  16   5   4        725.42        719.41        35.87 o                         
  17   5   4        123.13         96.04        32.40 o                         
  18   5   4        458.94        421.44        34.05 o                         
  19   5   4        341.79        297.81        30.53 o                         
  20   5   4        181.78        142.03        25.84 o                         
 -20   6   4         17.33         48.45        18.61 o                         
 -19   6   4         81.69        113.29        19.17 o                         
 -18   6   4          2.54         16.98        16.63 o                         
 -17   6   4         25.14         24.38        21.05 o                         
 -16   6   4         50.96         44.21        14.18 o                         
 -15   6   4        183.66        162.98        15.57 o                         
 -14   6   4          0.08          8.12        14.09 o                         
 -13   6   4         71.84         66.82         9.82 o                         
 -12   6   4          6.78         10.55         8.12 o                         
 -11   6   4         12.37         11.45         7.54 o                         
 -10   6   4         92.15         87.79         8.30 o                         
  -9   6   4         82.33         89.05         7.83 o                         
  -8   6   4       1056.67       1049.96        18.34 o                         
  -7   6   4        334.71        347.12        10.74 o                         
  -6   6   4        472.39        455.67        14.94 o                         
  -5   6   4        339.06        352.87         8.38 o                         
  -4   6   4        177.60        161.07         5.21 o                         
  -3   6   4        148.80        124.34         5.43 o                         
  -2   6   4        134.15        115.51         5.90 o                         
  -1   6   4       1026.12        979.74        19.85 o                         
   0   6   4        301.30        296.94        10.21 o                         
   1   6   4        696.93        674.72        12.17 o                         
   2   6   4        540.28        549.69        10.17 o                         
   3   6   4        264.35        255.21         7.20 o                         
   4   6   4        247.61        236.63         7.28 o                         
   5   6   4       2043.98       2009.70        27.28 o                         
   6   6   4       1509.91       1561.49        24.21 o                         
   7   6   4        305.22        332.85        12.35 o                         
   8   6   4        243.21        228.87        11.00 o                         
   9   6   4         20.92         11.63         7.03 o                         
  10   6   4        240.37        274.95        12.02 o                         
  11   6   4        117.52         99.81         9.27 o                         
  12   6   4          6.17          0.73         8.35 o                         
  13   6   4         69.34         78.16        10.46 o                         
  14   6   4          8.07          4.11        13.21 o                         
  15   6   4          9.13         14.43        16.64 o                         
  16   6   4        110.79        140.98        27.48 o                         
  17   6   4        163.78        178.23        28.80 o                         
  18   6   4         78.19         62.70        51.93 o                         
  19   6   4          1.26        -24.80        24.80 o                         
 -19   7   4          5.11         24.16        26.77 o                         
 -18   7   4        103.90        115.45        21.80 o                         
 -17   7   4        221.78        233.60        22.02 o                         
 -16   7   4          5.32        -15.15        15.15 o                         
 -15   7   4        328.28        329.37        19.34 o                         
 -14   7   4         73.66         52.46        11.97 o                         
 -13   7   4          1.19         -2.42         9.52 o                         
 -12   7   4         71.15         59.54         8.97 o                         
 -11   7   4         56.15         44.58         7.71 o                         
 -10   7   4        894.05        915.68        17.79 o                         
  -9   7   4          5.42          1.85         5.03 o                         
  -8   7   4        538.40        519.26        15.63 o                         
  -7   7   4        132.91        152.84         9.27 o                         
  -6   7   4        911.69        879.30        20.97 o                         
  -5   7   4        232.58        229.94         7.77 o                         
  -4   7   4       1263.37       1268.04        15.93 o                         
  -3   7   4       1105.21       1135.27        17.02 o                         
  -2   7   4        295.15        279.84         9.18 o                         
  -1   7   4          8.77          3.74         4.83 o                         
   0   7   4        696.02        746.92        13.91 o                         
   1   7   4       1158.24       1142.15        15.93 o                         
   2   7   4        633.81        654.78        12.49 o                         
   3   7   4         94.67        101.86         6.32 o                         
   4   7   4       1684.41       1678.69        21.96 o                         
   5   7   4        159.52        163.08         7.42 o                         
   6   7   4        319.20        328.80        11.85 o                         
   7   7   4        141.74        156.33         8.68 o                         
   8   7   4        875.92        776.87        17.63 o                         
   9   7   4        644.61        697.84        16.56 o                         
  10   7   4        176.94        157.82         9.77 o                         
  11   7   4         56.30         75.37         8.92 o                         
  12   7   4        447.76        446.61        27.35 o                         
  13   7   4        655.53        591.19        22.83 o                         
  14   7   4         32.08         35.04        11.87 o                         
  15   7   4        269.43        274.29        24.21 o                         
  16   7   4        213.26        210.21        24.73 o                         
  17   7   4         30.90         45.11        60.04 o                         
  18   7   4          1.49        -14.92        34.13 o                         
 -18   8   4          4.20          6.75        17.21 o                         
 -17   8   4        269.17        220.68        22.35 o                         
 -16   8   4         78.29         80.17        18.56 o                         
 -15   8   4         41.18         59.29        16.19 o                         
 -14   8   4         48.23         60.49        12.95 o                         
 -13   8   4        302.22        234.21        14.47 o                         
 -12   8   4        384.63        385.57        18.68 o                         
 -11   8   4         23.81          7.66        10.24 o                         
 -10   8   4         62.00         56.77        10.38 o                         
  -9   8   4        385.04        409.02        16.13 o                         
  -8   8   4        436.37        451.75        15.32 o                         
  -7   8   4         21.11         19.97         6.97 o                         
  -6   8   4         76.83         66.32         5.19 o                         
  -5   8   4        468.82        495.48        11.03 o                         
  -4   8   4        791.72        789.70        15.50 o                         
  -3   8   4        109.89         96.30         6.94 o                         
  -2   8   4       1119.53       1034.69        16.98 o                         
  -1   8   4       1603.91       1566.78        25.94 o                         
   0   8   4       2642.72       2639.69        36.39 o                         
   1   8   4        216.58        217.79         9.53 o                         
   2   8   4       3988.37       4069.12        53.06 o                         
   3   8   4       1502.68       1474.61        21.89 o                         
   4   8   4        223.55        298.18        15.49 o                         
   5   8   4         74.01         93.91         7.77 o                         
   6   8   4        414.27        397.94        12.53 o                         
   7   8   4        471.32        483.96        17.18 o                         
   8   8   4         93.58        123.02        10.89 o                         
   9   8   4        935.89        956.75        23.92 o                         
  10   8   4        569.06        549.68        18.56 o                         
  11   8   4        174.85        141.88        11.59 o                         
  12   8   4        108.32        111.22        13.01 o                         
  13   8   4        811.01        798.10        28.54 o                         
  14   8   4        665.84        605.97        22.58 o                         
  15   8   4         53.41         61.23        28.01 o                         
  16   8   4         28.84         93.05        24.99 o                         
  17   8   4        316.62        363.82        36.32 o                         
 -16   9   4        109.93         84.47        18.03 o                         
 -15   9   4         23.50         38.73        22.12 o                         
 -14   9   4         25.15         10.06        24.03 o                         
 -13   9   4         45.33         17.75        11.88 o                         
 -12   9   4         60.26         40.87        12.12 o                         
 -11   9   4          6.37         -0.66        11.23 o                         
 -10   9   4         16.44         13.19        11.36 o                         
  -9   9   4          1.60          0.65        10.61 o                         
  -8   9   4          0.63          6.25         9.39 o                         
  -7   9   4         64.73         62.89         9.26 o                         
  -6   9   4         32.54         40.64         5.67 o                         
  -5   9   4         11.98          8.94         5.98 o                         
  -4   9   4         42.12         45.55         6.35 o                         
  -3   9   4        234.50        227.10         9.20 o                         
  -2   9   4        162.39        138.27         7.74 o                         
  -1   9   4          0.02          4.24         5.09 o                         
   0   9   4        239.10        215.35         8.88 o                         
   1   9   4        497.90        501.60        12.02 o                         
   2   9   4        136.30        134.14         8.52 o                         
   3   9   4        103.64        119.90         8.46 o                         
   4   9   4        130.09        131.30         8.84 o                         
   5   9   4        127.59        135.90         8.64 o                         
   6   9   4         78.38         69.07         7.37 o                         
   7   9   4          1.28         -0.92        11.24 o                         
   8   9   4         55.92         56.40        11.33 o                         
   9   9   4          9.11          4.48        11.58 o                         
  10   9   4         35.52         33.31        13.97 o                         
  11   9   4         21.18         23.85        11.39 o                         
  12   9   4          1.40          9.75        11.69 o                         
  13   9   4         32.29         44.77        23.52 o                         
  14   9   4        122.02        187.82        27.45 o                         
  15   9   4          0.19          7.38        22.02 o                         
  16   9   4        137.81        155.48        46.15 o                         
 -15  10   4         75.84         35.95        34.25 o                         
 -14  10   4          6.04        -13.31        27.60 o                         
 -13  10   4        175.20        188.94        31.07 o                         
 -12  10   4        216.22        311.49        33.60 o                         
 -11  10   4        102.49        121.17        16.47 o                         
 -10  10   4          8.24         10.63        12.79 o                         
  -9  10   4        164.15        179.73        17.10 o                         
  -8  10   4        109.55        134.09        14.90 o                         
  -7  10   4         42.40         68.71        12.75 o                         
  -6  10   4         33.74         51.29        15.59 o                         
  -5  10   4        701.07        726.36        21.60 o                         
  -4  10   4        460.89        471.90        17.95 o                         
  -3  10   4         86.77         76.18        11.32 o                         
  -2  10   4         84.11        103.90        11.02 o                         
  -1  10   4       1169.61       1160.19        26.56 o                         
   0  10   4         40.97         30.17         8.87 o                         
   1  10   4        395.79        408.05        15.68 o                         
   2  10   4        346.17        368.56        18.59 o                         
   3  10   4        380.50        374.14        18.09 o                         
   4  10   4         10.33          5.77        11.19 o                         
   5  10   4        239.40        256.42        21.81 o                         
   6  10   4        826.88        945.07        38.00 o                         
   7  10   4        337.98        355.55        23.37 o                         
   8  10   4          3.15         21.06        19.39 o                         
   9  10   4        346.60        414.08        37.15 o                         
  10  10   4        340.59        386.23        33.19 o                         
  11  10   4         44.29         29.97        34.52 o                         
  12  10   4          0.28         34.49        38.71 o                         
  13  10   4        124.97        175.43        36.38 o                         
  14  10   4        224.08        251.32        47.07 o                         
 -12  11   4         34.46         23.61        45.07 o                         
 -11  11   4        179.26        221.17        32.50 o                         
 -10  11   4        249.21        302.37        33.98 o                         
  -9  11   4         43.66         59.20        28.63 o                         
  -8  11   4          1.57          7.01        22.06 o                         
  -7  11   4         36.31         63.36        24.30 o                         
  -6  11   4         72.50         64.14        23.35 o                         
  -5  11   4          0.13         14.65        20.65 o                         
  -4  11   4        182.21        179.80        25.01 o                         
  -3  11   4        186.69        201.21        27.33 o                         
  -2  11   4          1.38         15.68        11.41 o                         
  -1  11   4          0.87         -5.10        15.75 o                         
   0  11   4         12.86         10.21        11.01 o                         
   1  11   4        146.97        118.65        16.27 o                         
   2  11   4          3.35          6.67        11.15 o                         
   3  11   4        166.77        192.86        19.29 o                         
   4  11   4        468.35        514.45        32.61 o                         
   5  11   4        205.67        226.46        24.95 o                         
   6  11   4        154.46        196.17        20.97 o                         
   7  11   4         10.93         32.48        16.11 o                         
   8  11   4        184.29        248.00        27.29 o                         
   9  11   4          4.61         12.88        15.41 o                         
  10  11   4         28.37         42.03        53.03 o                         
  11  11   4         65.44         72.72        24.77 o                         
  12  11   4        115.30        151.84        32.58 o                         
  -9  12   4          3.81         19.57        24.86 o                         
  -8  12   4         43.25        108.61        27.34 o                         
  -7  12   4         87.98        114.59        26.80 o                         
  -6  12   4        101.27        112.74        26.18 o                         
  -5  12   4        229.75        248.34        29.28 o                         
  -4  12   4         63.37         63.48        23.03 o                         
  -3  12   4          3.29          3.87        20.05 o                         
  -2  12   4        128.90        129.83        33.99 o                         
  -1  12   4        183.00        206.18        21.31 o                         
   0  12   4         42.70         25.80        21.34 o                         
   1  12   4          1.19          8.91        17.12 o                         
   2  12   4        145.63        161.65        24.20 o                         
   3  12   4         98.74         81.06        21.60 o                         
   4  12   4         11.22         19.19        17.19 o                         
   5  12   4          7.19          9.60        16.57 o                         
   6  12   4        246.19        265.97        24.13 o                         
   7  12   4        280.33        333.89        32.99 o                         
   8  12   4          6.32         72.81        25.78 o                         
   9  12   4         26.36         30.33        35.31 o                         
  -4  13   4         63.76         86.05        25.66 o                         
  -3  13   4        228.91        261.82        30.55 o                         
  -2  13   4          7.89          4.83        18.10 o                         
  -1  13   4          1.12         -0.27        19.24 o                         
   0  13   4          4.26         -9.64        19.48 o                         
   1  13   4         90.71         80.67        24.02 o                         
   2  13   4         56.54         50.17        19.44 o                         
   3  13   4          1.70         -1.97        18.55 o                         
   4  13   4         58.14         72.88        19.60 o                         
 -22   1   5        151.50        186.42        27.99 o                         
 -21   1   5         36.28         45.62        16.87 o                         
 -20   1   5          6.15          0.09        16.14 o                         
 -19   1   5        123.28        125.93        17.28 o                         
 -18   1   5        443.90        487.43        24.11 o                         
 -17   1   5        210.81        221.38        14.20 o                         
 -16   1   5         92.79         72.70        10.98 o                         
 -15   1   5        240.55        252.33        14.08 o                         
 -14   1   5        390.36        428.81        16.39 o                         
 -13   1   5        309.82        288.15        14.10 o                         
 -12   1   5        404.18        403.64        15.27 o                         
 -11   1   5       1558.75       1584.04        25.97 o                         
 -10   1   5       1202.19       1256.40        21.78 o                         
  -9   1   5        224.01        211.56         9.97 o                         
  -8   1   5       1275.20       1284.13        26.37 o                         
  -7   1   5        109.79         82.37         6.97 o                         
  -6   1   5        862.51        834.75        16.85 o                         
  -5   1   5        272.75        297.06         9.83 o                         
  -4   1   5       2926.95       2945.47        32.49 o                         
  -3   1   5       6816.06       6934.64        48.64 o                         
  -2   1   5       1732.84       1553.18        31.25 o                         
  -1   1   5          9.71          0.07         4.31 o                         
   0   1   5       6142.23       6189.43        34.83 o                         
   1   1   5       6712.21       6733.46        37.29 o                         
   2   1   5         38.05         43.17         4.50 o                         
   3   1   5       6140.74       6518.99        37.68 o                         
   4   1   5       9184.00       9373.56        48.56 o                         
   5   1   5       1779.63       1723.64        22.76 o                         
   6   1   5        120.70        131.73         8.94 o                         
   7   1   5       2700.29       2700.68        40.24 o                         
   8   1   5       4839.20       4866.47        40.99 o                         
   9   1   5        936.45        966.02        18.94 o                         
  10   1   5       1192.04       1212.33        18.47 o                         
  11   1   5       3966.06       4095.83        43.43 o                         
  12   1   5        624.29        605.79        15.48 o                         
  13   1   5          3.89          1.28         6.91 o                         
  14   1   5        419.41        379.75        13.09 o                         
  15   1   5       1012.12       1022.29        29.28 o                         
  16   1   5        788.24        761.65        23.72 o                         
  17   1   5          0.01        -12.19        12.19 o                         
  18   1   5        317.82        324.29        19.77 o                         
  19   1   5        520.91        521.96        25.41 o                         
  20   1   5        629.18        650.95        39.60 o                         
  21   1   5          1.79          9.88        21.32 o                         
 -21   2   5         21.51          1.66        16.29 o                         
 -20   2   5         34.26         18.66        16.64 o                         
 -19   2   5        130.66         97.99        23.62 o                         
 -18   2   5          9.02          1.44        13.55 o                         
 -17   2   5         89.28         71.98        15.09 o                         
 -16   2   5        224.72        217.49        16.18 o                         
 -15   2   5        344.56        365.45        13.64 o                         
 -14   2   5         97.76         90.37         8.70 o                         
 -13   2   5        294.74        303.77        11.96 o                         
 -12   2   5        253.11        241.16        10.54 o                         
 -11   2   5          9.20          6.23         6.13 o                         
 -10   2   5       1181.64       1141.00        18.85 o                         
  -9   2   5        443.49        439.49        12.03 o                         
  -8   2   5       1295.78       1260.93        16.43 o                         
  -7   2   5        318.93        285.93         8.69 o                         
  -6   2   5       2881.75       2863.00        25.93 o                         
  -5   2   5       3524.79       3622.48        27.60 o                         
  -4   2   5        641.72        636.29        10.31 o                         
  -3   2   5        462.96        461.56         8.34 o                         
  -2   2   5         87.04         62.02         4.48 o                         
  -1   2   5       1839.18       1714.76        23.65 o                         
   0   2   5         50.47         30.47         3.49 o                         
   1   2   5       1148.92       1070.67        12.72 o                         
   2   2   5        748.75        730.72        10.23 o                         
   3   2   5       1075.37       1032.07        18.13 o                         
   4   2   5        125.70        144.67         5.97 o                         
   5   2   5       1373.05       1425.19        16.53 o                         
   6   2   5       1246.33       1216.72        15.96 o                         
   7   2   5       1060.65       1088.21        16.76 o                         
   8   2   5        182.96        178.54         7.73 o                         
   9   2   5       2409.73       2391.06        23.42 o                         
  10   2   5        327.51        360.61         8.49 o                         
  11   2   5       1594.84       1466.23        29.29 o                         
  12   2   5         25.22         23.17         6.14 o                         
  13   2   5        709.62        677.02        14.45 o                         
  14   2   5         57.22         66.99         7.05 o                         
  15   2   5        130.46        123.59        11.73 o                         
  16   2   5        449.58        467.27        21.28 o                         
  17   2   5        366.75        389.21        21.09 o                         
  18   2   5        123.36         99.82        15.03 o                         
  19   2   5         73.91         73.15        17.10 o                         
  20   2   5        245.19        276.85        22.65 o                         
  21   2   5        105.55         99.03        24.83 o                         
 -21   3   5         44.31         20.43        18.08 o                         
 -20   3   5         17.12         -0.09        17.72 o                         
 -19   3   5         17.02         13.94        16.63 o                         
 -18   3   5         91.84         72.81        15.79 o                         
 -17   3   5        210.47        199.34        15.66 o                         
 -16   3   5         46.95         30.93        11.72 o                         
 -15   3   5        773.62        748.37        16.31 o                         
 -14   3   5        100.77         80.95         7.31 o                         
 -13   3   5        169.78        155.61         8.38 o                         
 -12   3   5         76.06         61.53         6.35 o                         
 -11   3   5        731.60        737.36        13.94 o                         
 -10   3   5        399.65        409.70        11.58 o                         
  -9   3   5         73.37         62.52         6.41 o                         
  -8   3   5         36.04         40.24         4.96 o                         
  -7   3   5       1197.27       1217.52        14.08 o                         
  -6   3   5         42.22         36.18         3.97 o                         
  -5   3   5          0.30          0.98         3.03 o                         
  -4   3   5        213.84        167.43         9.51 o                         
  -3   3   5       3653.87       3690.80        45.93 o                         
  -2   3   5        139.74        104.93         8.01 o                         
  -1   3   5          7.85          8.24         5.69 o                         
   0   3   5         49.15         31.66         6.01 o                         
   1   3   5       1768.98       1819.35        23.71 o                         
   2   3   5       1309.62       1322.42        18.84 o                         
   3   3   5         25.74         12.74         3.08 o                         
   4   3   5       2501.09       2448.50        20.09 o                         
   5   3   5       1254.93       1251.97        13.82 o                         
   6   3   5        173.30        175.41         6.68 o                         
   7   3   5        832.58        808.52        17.30 o                         
   8   3   5       1613.48       1547.85        25.18 o                         
   9   3   5          4.64          4.58         6.54 o                         
  10   3   5        106.88        128.35         9.45 o                         
  11   3   5        200.64        210.36        11.27 o                         
  12   3   5        436.75        464.89        14.45 o                         
  13   3   5         82.60        119.71         9.89 o                         
  14   3   5          3.15          8.21         9.07 o                         
  15   3   5        400.23        427.20        18.22 o                         
  16   3   5         91.37         65.15        13.48 o                         
  17   3   5         63.96         27.54        14.09 o                         
  18   3   5         17.42          5.32        15.24 o                         
  19   3   5         78.34         27.74        17.05 o                         
  20   3   5         10.02         -8.56        16.70 o                         
 -21   4   5          0.90        -29.79        29.79 o                         
 -20   4   5         89.82         36.03        21.88 o                         
 -19   4   5        144.75        154.56        29.61 o                         
 -18   4   5          3.95          2.28        15.42 o                         
 -17   4   5        164.36        140.18        17.62 o                         
 -16   4   5        274.79        275.39        24.10 o                         
 -15   4   5         81.58         67.77        11.08 o                         
 -14   4   5          1.41         -9.30         9.30 o                         
 -13   4   5        144.56        129.33        10.49 o                         
 -12   4   5        385.01        388.05        14.62 o                         
 -11   4   5         75.83         74.48         6.72 o                         
 -10   4   5        603.62        547.50        17.05 o                         
  -9   4   5       1622.73       1593.41        30.07 o                         
  -8   4   5        831.23        787.11        13.67 o                         
  -7   4   5         69.33         76.67         4.63 o                         
  -6   4   5       1073.62       1046.70        17.38 o                         
  -5   4   5       4233.53       4398.34        40.30 o                         
  -4   4   5        171.14        148.39         7.24 o                         
  -3   4   5       1507.11       1509.56        19.88 o                         
  -2   4   5       2222.46       2139.86        27.10 o                         
  -1   4   5       2541.76       2440.24        33.63 o                         
   0   4   5        465.72        471.51        16.09 o                         
   1   4   5        748.45        732.59        14.60 o                         
   2   4   5       7710.36       7962.85        56.75 o                         
   3   4   5       2069.62       1890.53        27.67 o                         
   4   4   5        779.96        820.00        11.75 o                         
   5   4   5       2094.13       1930.44        38.51 o                         
   6   4   5       3768.02       3746.48        32.16 o                         
   7   4   5       1171.68       1146.89        21.88 o                         
   8   4   5        406.33        426.08        14.79 o                         
   9   4   5       2808.27       2755.67        30.67 o                         
  10   4   5       2310.67       2340.98        29.21 o                         
  11   4   5         95.92         85.32         8.89 o                         
  12   4   5         92.05        118.81         9.50 o                         
  13   4   5       2146.75       2189.32        29.39 o                         
  14   4   5       1561.28       1554.38        27.49 o                         
  15   4   5          2.12          4.14        11.31 o                         
  16   4   5        918.73        931.62        31.29 o                         
  17   4   5        714.98        682.20        30.55 o                         
  18   4   5        222.93        210.49        25.36 o                         
  19   4   5         27.43        -15.11        18.46 o                         
  20   4   5        260.04        223.65        23.28 o                         
 -20   5   5         30.79         -9.06        21.95 o                         
 -19   5   5          0.21        -11.09        16.95 o                         
 -18   5   5         25.10         18.23        16.18 o                         
 -17   5   5         55.62         51.07        15.46 o                         
 -16   5   5         61.27         48.85        13.78 o                         
 -15   5   5          1.20         -9.27        12.33 o                         
 -14   5   5         76.93         57.04        10.54 o                         
 -13   5   5         63.58         56.95         9.31 o                         
 -12   5   5         19.73         14.46         7.89 o                         
 -11   5   5         99.98         99.39         9.18 o                         
 -10   5   5        319.57        301.69        12.17 o                         
  -9   5   5         37.41         31.38         6.70 o                         
  -8   5   5        199.14        165.91         7.32 o                         
  -7   5   5         48.56         36.30         3.78 o                         
  -6   5   5         30.68         24.12         4.03 o                         
  -5   5   5          2.55          9.56         4.95 o                         
  -4   5   5        536.28        496.08        12.44 o                         
  -3   5   5        542.62        545.51        12.98 o                         
  -2   5   5         27.54         19.43         6.25 o                         
  -1   5   5          0.31          0.18         6.24 o                         
   0   5   5          0.64          5.27         5.87 o                         
   1   5   5         93.64         99.97         7.29 o                         
   2   5   5         30.01         29.40         3.44 o                         
   3   5   5         60.22         66.25         4.47 o                         
   4   5   5        345.00        353.49         8.95 o                         
   5   5   5         12.64         12.49         3.79 o                         
   6   5   5        496.49        448.60        14.47 o                         
   7   5   5         41.13         44.19         7.72 o                         
   8   5   5        224.05        226.15        11.74 o                         
   9   5   5          0.17          9.19         7.76 o                         
  10   5   5          3.48         -0.69         8.02 o                         
  11   5   5         11.17         10.44         7.97 o                         
  12   5   5         46.06         39.73         8.13 o                         
  13   5   5         31.11         26.56         8.98 o                         
  14   5   5        107.95        117.55        11.28 o                         
  15   5   5         35.88         47.88        14.03 o                         
  16   5   5          3.04         -1.40        19.69 o                         
  17   5   5          2.11         -0.05        24.94 o                         
  18   5   5         39.28         24.79        22.59 o                         
  19   5   5          0.45        -28.74        38.61 o                         
 -19   6   5         23.15         33.00        17.08 o                         
 -18   6   5         49.62         29.72        16.63 o                         
 -17   6   5        241.44        245.41        21.71 o                         
 -16   6   5        279.37        314.26        21.32 o                         
 -15   6   5        152.01        167.81        17.59 o                         
 -14   6   5         99.11         68.49        12.41 o                         
 -13   6   5       1487.69       1525.13        44.98 o                         
 -12   6   5        965.73       1006.23        22.72 o                         
 -11   6   5          9.86         21.47         7.65 o                         
 -10   6   5        160.10        141.15         9.49 o                         
  -9   6   5        567.13        590.88        15.10 o                         
  -8   6   5       1406.50       1376.08        26.63 o                         
  -7   6   5        125.87        100.52         7.44 o                         
  -6   6   5       1563.51       1451.17        46.91 o                         
  -5   6   5       1529.66       1524.39        23.11 o                         
  -4   6   5        205.23        204.57         8.69 o                         
  -3   6   5        171.88        177.75         9.37 o                         
  -2   6   5       2146.35       2150.00        25.73 o                         
  -1   6   5       1632.18       1616.73        22.10 o                         
   0   6   5         57.13         46.21         6.72 o                         
   1   6   5        368.24        334.06        10.50 o                         
   2   6   5       1985.11       1817.33        36.69 o                         
   3   6   5       1605.89       1455.74        28.29 o                         
   4   6   5       1871.65       1757.85        33.01 o                         
   5   6   5        115.52        104.15         5.72 o                         
   6   6   5       2669.01       2697.08        33.01 o                         
   7   6   5         30.31         21.65         7.39 o                         
   8   6   5        462.93        428.97        15.13 o                         
   9   6   5        281.54        302.94        13.61 o                         
  10   6   5       1021.73       1023.39        23.03 o                         
  11   6   5        580.13        528.22        16.66 o                         
  12   6   5        188.01        175.92        13.00 o                         
  13   6   5        852.48        836.55        25.12 o                         
  14   6   5        637.88        653.10        23.92 o                         
  15   6   5         44.93         40.13        15.08 o                         
  16   6   5        176.65        236.40        39.98 o                         
  17   6   5        679.38        778.02        42.29 o                         
  18   6   5        282.31        326.70        33.13 o                         
  19   6   5         11.75         28.53        57.12 o                         
 -18   7   5          1.60         -8.89        30.04 o                         
 -17   7   5          3.82         28.18        26.51 o                         
 -16   7   5          5.82        -13.30        24.82 o                         
 -15   7   5         43.73         54.60        18.73 o                         
 -14   7   5          3.57         -3.06        15.51 o                         
 -13   7   5         71.45         83.05        12.53 o                         
 -12   7   5         73.43         71.31        10.15 o                         
 -11   7   5        725.98        657.82        17.51 o                         
 -10   7   5        781.67        750.84        17.11 o                         
  -9   7   5          2.76          3.91         6.09 o                         
  -8   7   5         18.54         20.31         5.59 o                         
  -7   7   5        493.83        469.32        14.89 o                         
  -6   7   5        260.00        241.89        10.57 o                         
  -5   7   5         44.05         30.52         4.18 o                         
  -4   7   5        734.91        662.02        25.91 o                         
  -3   7   5        739.14        606.32        32.30 o                         
  -2   7   5          4.67         -3.61         8.07 o                         
  -1   7   5        240.13        225.82         6.64 o                         
   0   7   5        938.14        806.45        29.14 o                         
   1   7   5        599.23        504.72        14.49 o                         
   2   7   5        144.60        130.00         5.75 o                         
   3   7   5        948.93        904.15        16.93 o                         
   4   7   5       2061.92       1974.60        41.02 o                         
   5   7   5         53.35         54.51         5.68 o                         
   6   7   5         16.68         12.70         4.26 o                         
   7   7   5         32.39         37.77         7.53 o                         
   8   7   5       1156.21       1139.52        23.00 o                         
   9   7   5        181.21        157.01        11.10 o                         
  10   7   5        554.84        547.76        17.73 o                         
  11   7   5        700.53        706.83        24.80 o                         
  12   7   5        362.01        391.63        18.33 o                         
  13   7   5         85.73         75.16        12.49 o                         
  14   7   5        246.65        290.15        24.99 o                         
  15   7   5        450.22        443.64        38.24 o                         
  16   7   5         76.42         78.20        24.04 o                         
  17   7   5         42.05         58.02        25.48 o                         
  18   7   5        105.41        116.34        27.91 o                         
 -17   8   5         30.03         31.99        81.53 o                         
 -16   8   5         45.17         64.13        58.18 o                         
 -15   8   5          2.31         11.35        22.37 o                         
 -14   8   5          4.72         -1.69        17.90 o                         
 -13   8   5          9.58         25.17        12.70 o                         
 -12   8   5         81.36         88.10        13.29 o                         
 -11   8   5          1.78          4.22        10.09 o                         
 -10   8   5        203.61        181.74        12.76 o                         
  -9   8   5        153.39        151.96        11.29 o                         
  -8   8   5         96.80         74.07         8.34 o                         
  -7   8   5          1.52         -4.52         6.98 o                         
  -6   8   5        215.71        207.48        10.00 o                         
  -5   8   5         29.00         26.76         5.60 o                         
  -4   8   5          2.42          2.04         4.48 o                         
  -3   8   5         58.81         46.61         4.97 o                         
  -2   8   5        144.05        126.28         6.54 o                         
  -1   8   5       1100.97       1030.49        19.76 o                         
   0   8   5          6.87          6.10         3.48 o                         
   1   8   5        952.49        864.37        12.78 o                         
   2   8   5         53.60         64.76         8.08 o                         
   3   8   5          3.43          5.22         7.36 o                         
   4   8   5         13.12          9.11         7.06 o                         
   5   8   5        714.97        707.56        16.41 o                         
   6   8   5        165.94        119.84        11.75 o                         
   7   8   5        262.35        234.68        11.92 o                         
   8   8   5        180.74        152.50        12.25 o                         
   9   8   5         75.08         59.14         7.74 o                         
  10   8   5        339.79        329.72        14.71 o                         
  11   8   5         67.66         51.41        11.12 o                         
  12   8   5         44.71         20.96        12.28 o                         
  13   8   5        337.74        276.65        20.82 o                         
  14   8   5         25.77         14.39        14.69 o                         
  15   8   5         41.64         56.65        24.52 o                         
  16   8   5          9.69         41.54        23.98 o                         
 -15   9   5         91.71         99.32        28.62 o                         
 -14   9   5        145.07        135.23        40.30 o                         
 -13   9   5         21.84         17.20        23.92 o                         
 -12   9   5        140.19        159.58        25.94 o                         
 -11   9   5        312.33        352.70        32.71 o                         
 -10   9   5        230.11        268.37        23.96 o                         
  -9   9   5        147.55        137.82        19.51 o                         
  -8   9   5        165.86        179.66        17.72 o                         
  -7   9   5        977.68        929.54        36.48 o                         
  -6   9   5        115.78        137.28         9.37 o                         
  -5   9   5        141.65        141.45         8.72 o                         
  -4   9   5        916.54        885.67        16.75 o                         
  -3   9   5       1320.94       1315.46        19.03 o                         
  -2   9   5         25.55         22.55         5.59 o                         
  -1   9   5        192.33        212.67         8.81 o                         
   0   9   5        177.01        172.31         8.11 o                         
   1   9   5        261.49        266.41         9.68 o                         
   2   9   5        157.03        141.22         9.79 o                         
   3   9   5         23.15         23.16         7.26 o                         
   4   9   5        394.92        430.49        15.22 o                         
   5   9   5        666.03        645.39        23.16 o                         
   6   9   5         37.01         34.70        10.83 o                         
   7   9   5        599.11        639.87        23.49 o                         
   8   9   5        390.18        422.65        21.56 o                         
   9   9   5        304.06        320.72        19.42 o                         
  10   9   5         17.51         34.34        14.33 o                         
  11   9   5        691.85        767.84        29.92 o                         
  12   9   5        471.38        507.20        26.54 o                         
  13   9   5        131.89        139.43        18.80 o                         
  14   9   5         40.78         61.42        25.09 o                         
  15   9   5        452.67        524.26        43.03 o                         
 -14  10   5          1.70          9.85        26.04 o                         
 -13  10   5          5.06         19.01        25.93 o                         
 -12  10   5          0.52         14.16        24.10 o                         
 -11  10   5         13.79         -3.56        24.54 o                         
 -10  10   5         17.83         18.45        22.67 o                         
  -9  10   5          4.60         20.16        22.96 o                         
  -8  10   5         66.09         77.49        24.99 o                         
  -7  10   5         17.79         -2.97        20.75 o                         
  -6  10   5          3.85          5.20        20.50 o                         
  -5  10   5          2.01          4.85        19.00 o                         
  -4  10   5          3.74         13.83        18.34 o                         
  -3  10   5          2.11          2.52        18.34 o                         
  -2  10   5         12.42         31.01        18.51 o                         
  -1  10   5         67.32         98.49        19.51 o                         
   0  10   5        103.72        121.96        25.84 o                         
   1  10   5         38.70         46.26        17.37 o                         
   2  10   5        325.05        296.66        19.34 o                         
   3  10   5         31.29         40.59        13.24 o                         
   4  10   5          2.12          4.15        11.14 o                         
   5  10   5        117.36        138.40        21.76 o                         
   6  10   5        130.94        167.44        22.84 o                         
   7  10   5        180.56        219.65        42.15 o                         
   8  10   5        170.74        201.27        21.46 o                         
   9  10   5          1.04        -16.25        16.25 o                         
  10  10   5         43.33         74.14        28.20 o                         
  11  10   5         57.68         90.19        18.16 o                         
  12  10   5        122.94        164.13        28.58 o                         
  13  10   5          3.44         55.03        25.36 o                         
 -11  11   5          4.99         15.21        25.73 o                         
 -10  11   5        287.34        304.43        34.31 o                         
  -9  11   5          3.41         -6.05        24.04 o                         
  -8  11   5        323.19        320.13        32.71 o                         
  -7  11   5        124.47        113.91        25.15 o                         
  -6  11   5        112.83        104.19        43.06 o                         
  -5  11   5         26.51         -9.21        21.06 o                         
  -4  11   5        136.93        171.28        25.85 o                         
  -3  11   5        190.18        191.65        24.82 o                         
  -2  11   5         50.70         63.08        20.10 o                         
  -1  11   5        124.35        142.68        20.93 o                         
   0  11   5        331.41        344.20        22.98 o                         
   1  11   5        212.00        223.79        19.36 o                         
   2  11   5          3.15          5.38        13.79 o                         
   3  11   5        200.22        223.72        26.86 o                         
   4  11   5        443.60        550.61        38.79 o                         
   5  11   5        166.36        189.94        25.00 o                         
   6  11   5         15.44          4.76        20.14 o                         
   7  11   5         45.94         59.40        18.40 o                         
   8  11   5         64.55         69.38        26.38 o                         
   9  11   5        310.75        339.43        25.49 o                         
  10  11   5          7.68         13.04        44.47 o                         
  11  11   5        160.73        196.04        31.25 o                         
  -8  12   5         21.06         56.47        46.31 o                         
  -7  12   5          0.16          5.15        24.76 o                         
  -6  12   5         43.38         14.41        22.03 o                         
  -5  12   5          9.78         -2.93        29.47 o                         
  -4  12   5         74.04         76.18        23.99 o                         
  -3  12   5         12.11         46.91        22.71 o                         
  -2  12   5        162.54        226.34        22.80 o                         
  -1  12   5         30.21         67.45        21.28 o                         
   0  12   5         22.04         20.33        22.22 o                         
   1  12   5         48.18         54.84        16.42 o                         
   2  12   5        158.49        168.84        26.73 o                         
   3  12   5        101.23        136.32        33.25 o                         
   4  12   5          0.07         -1.37        20.42 o                         
   5  12   5         41.19         52.34        22.40 o                         
   6  12   5         91.70        121.74        24.75 o                         
   7  12   5        112.20        138.52        21.28 o                         
 -21   0   6        113.90        164.43        38.98 o                         
 -20   0   6        305.65        328.22        46.91 o                         
 -19   0   6          1.70          8.08        39.68 o                         
 -18   0   6          5.06          5.31        17.04 o                         
 -17   0   6        137.89        152.27        19.67 o                         
 -16   0   6        544.16        607.71        42.56 o                         
 -15   0   6          4.38         47.49        14.94 o                         
 -14   0   6        157.86        137.96        15.70 o                         
 -13   0   6        712.38        783.02        27.26 o                         
 -12   0   6        270.44        305.02        18.25 o                         
 -11   0   6         62.97         62.39        11.27 o                         
 -10   0   6         61.32         45.26        13.07 o                         
  -9   0   6       1363.16       1382.43        37.79 o                         
  -8   0   6        930.37        906.63        30.38 o                         
  -7   0   6        137.90        146.87        15.89 o                         
  -6   0   6       2581.55       2763.19        74.68 o                         
  -5   0   6       4290.08       4504.28        93.77 o                         
  -4   0   6        371.54        350.19        20.26 o                         
  -3   0   6        444.81        455.85        22.54 o                         
  -2   0   6       4175.70       4224.91        59.86 o                         
  -1   0   6       1248.64       1131.00        66.18 o                         
   0   0   6        374.18        519.25        19.74 o                         
   1   0   6       1280.74       1212.94        28.31 o                         
   2   0   6       3140.33       2937.07        44.02 o                         
   3   0   6       3949.98       4040.21        51.86 o                         
   4   0   6         49.56         32.39         8.99 o                         
   5   0   6       4018.65       3975.80        90.11 o                         
   6   0   6       1931.86       1939.23        41.02 o                         
   7   0   6          6.82          5.17        10.84 o                         
   8   0   6        475.32        508.51        18.77 o                         
   9   0   6       3373.77       3534.55        48.45 o                         
  10   0   6       1158.27       1113.11        29.35 o                         
  11   0   6        369.51        372.47        27.04 o                         
  12   0   6        256.96        273.55        20.63 o                         
  13   0   6       2909.07       3068.14        73.22 o                         
  14   0   6       1360.26       1368.70        45.22 o                         
  15   0   6        106.50        108.67        14.67 o                         
  16   0   6       1069.01       1072.09        33.70 o                         
  17   0   6       1539.13       1517.57        62.82 o                         
  18   0   6        241.99        214.57        36.16 o                         
  19   0   6        563.22        559.48        51.00 o                         
  20   0   6        316.32        338.51        45.70 o                         
 -21   1   6          0.90         11.90        43.06 o                         
 -20   1   6         20.32         23.76        19.69 o                         
 -19   1   6         86.09         79.11        17.97 o                         
 -18   1   6         76.77         68.53        12.85 o                         
 -17   1   6          0.80        -11.04        11.04 o                         
 -16   1   6          3.42         -1.64        10.07 o                         
 -15   1   6          3.57          1.22         8.97 o                         
 -14   1   6         28.59         27.80         8.43 o                         
 -13   1   6          9.43         -5.86         8.72 o                         
 -12   1   6         30.83         15.83         8.67 o                         
 -11   1   6        115.33        115.64        10.63 o                         
 -10   1   6        504.74        518.28        16.38 o                         
  -9   1   6        123.67        120.86         9.81 o                         
  -8   1   6       2251.11       2270.52        31.10 o                         
  -7   1   6        507.97        533.63        14.87 o                         
  -6   1   6       1370.80       1397.00        20.09 o                         
  -5   1   6        137.62        137.32         8.42 o                         
  -4   1   6        919.28        953.83        25.07 o                         
  -3   1   6       1417.47       1445.59        30.05 o                         
  -2   1   6         51.60         49.90         8.47 o                         
  -1   1   6          3.08         -3.07         5.02 o                         
   0   1   6        533.71        506.57        11.83 o                         
   1   1   6        655.71        687.39        15.04 o                         
   2   1   6        904.04        958.04        18.35 o                         
   3   1   6       1754.78       1805.83        28.59 o                         
   4   1   6       1564.24       1539.91        26.40 o                         
   5   1   6        639.19        691.87        17.63 o                         
   6   1   6          0.80         -6.56         6.56 o                         
   7   1   6          5.42          6.54         6.83 o                         
   8   1   6         69.76         67.37         7.41 o                         
   9   1   6        151.62        147.85         9.03 o                         
  10   1   6        333.19        329.64        13.15 o                         
  11   1   6        371.84        371.26        11.99 o                         
  12   1   6        195.71        213.06         9.72 o                         
  13   1   6         15.76         11.37         7.24 o                         
  14   1   6         84.49         83.25         8.82 o                         
  15   1   6        359.06        348.39        17.34 o                         
  16   1   6         17.67         -5.16        11.30 o                         
  17   1   6         19.04        -12.26        13.57 o                         
  18   1   6         45.48         26.04        13.76 o                         
  19   1   6        141.15        189.85        25.79 o                         
  20   1   6        196.03        223.34        29.03 o                         
 -21   2   6         32.88          2.55        18.03 o                         
 -20   2   6         59.86         53.19        26.23 o                         
 -19   2   6         22.38        -12.08        17.51 o                         
 -18   2   6         32.02         20.69        15.42 o                         
 -17   2   6        116.28        127.80        17.04 o                         
 -16   2   6         25.88         26.39        13.77 o                         
 -15   2   6         97.32        114.62        14.19 o                         
 -14   2   6          2.11         -2.56         9.50 o                         
 -13   2   6        462.25        497.63        17.73 o                         
 -12   2   6         59.41         58.46         9.57 o                         
 -11   2   6        181.61        193.88        10.35 o                         
 -10   2   6        208.37        207.58        10.16 o                         
  -9   2   6       1985.53       2121.07        25.54 o                         
  -8   2   6       2054.42       2082.14        27.58 o                         
  -7   2   6        661.92        679.02        13.01 o                         
  -6   2   6       5451.82       5698.30        51.44 o                         
  -5   2   6       2150.66       2160.60        22.29 o                         
  -4   2   6        474.86        527.19        11.46 o                         
  -3   2   6        338.52        332.14         9.33 o                         
  -2   2   6       2477.54       2245.23        55.40 o                         
  -1   2   6       1343.41       1296.19        34.74 o                         
   0   2   6         57.39         60.46         5.16 o                         
   1   2   6       4277.20       4288.84        32.50 o                         
   2   2   6       1599.19       1628.58        21.68 o                         
   3   2   6         54.44         43.27         4.80 o                         
   4   2   6         94.72         85.35         5.66 o                         
   5   2   6       1820.78       1822.11        19.54 o                         
   6   2   6       2277.45       2283.01        21.71 o                         
   7   2   6         88.07         84.12         6.58 o                         
   8   2   6        710.17        740.32        15.38 o                         
   9   2   6        332.69        317.13        10.10 o                         
  10   2   6       2290.28       2329.08        24.80 o                         
  11   2   6       2961.73       2888.95        34.53 o                         
  12   2   6         59.52         64.97         6.96 o                         
  13   2   6        645.53        612.33        16.04 o                         
  14   2   6        407.08        415.29        17.47 o                         
  15   2   6         23.99         16.19        14.99 o                         
  16   2   6        401.34        369.63        20.37 o                         
  17   2   6        826.55        824.73        28.52 o                         
  18   2   6        162.95        131.22        17.96 o                         
  19   2   6         35.97         10.29        16.62 o                         
  20   2   6        382.30        349.06        32.13 o                         
 -20   3   6          0.04        -18.59        18.59 o                         
 -19   3   6        122.05        105.35        20.40 o                         
 -18   3   6         56.76         54.30        16.90 o                         
 -17   3   6         17.35         -2.52        13.94 o                         
 -16   3   6          5.63        -12.88        14.32 o                         
 -15   3   6        277.49        287.04        19.34 o                         
 -14   3   6        146.96        163.78        10.26 o                         
 -13   3   6          8.43          2.86         7.06 o                         
 -12   3   6        145.29        160.37         9.66 o                         
 -11   3   6       1143.60       1235.54        20.54 o                         
 -10   3   6        672.30        672.72        16.62 o                         
  -9   3   6          6.97         82.93         8.29 o                         
  -8   3   6        558.22        513.66        11.94 o                         
  -7   3   6        559.63        532.05        11.54 o                         
  -6   3   6        168.64        279.78        15.02 o                         
  -5   3   6        171.57        163.52         7.97 o                         
  -4   3   6        887.84        823.07        16.68 o                         
  -3   3   6       1128.48       1071.70        23.98 o                         
  -2   3   6         88.34         69.26         8.29 o                         
  -1   3   6        760.14        792.80        20.25 o                         
   0   3   6       2608.16       2602.08        34.76 o                         
   1   3   6        792.28        743.89        11.29 o                         
   2   3   6         30.00         32.60         4.15 o                         
   3   3   6       1176.53       1115.58        12.73 o                         
   4   3   6       3762.86       3717.13        38.93 o                         
   5   3   6        863.25        835.53        12.58 o                         
   6   3   6        938.59        916.91        14.80 o                         
   7   3   6       1081.22       1112.21        17.71 o                         
   8   3   6       1887.63       1797.78        34.86 o                         
   9   3   6        575.13        531.38        15.41 o                         
  10   3   6       1857.46       1842.04        27.11 o                         
  11   3   6       1758.24       1828.99        28.00 o                         
  12   3   6         49.53         70.14         9.58 o                         
  13   3   6        310.47        309.33        13.33 o                         
  14   3   6        567.49        615.35        20.11 o                         
  15   3   6        997.45        990.45        29.62 o                         
  16   3   6        186.77        168.10        18.80 o                         
  17   3   6         80.03         80.10        15.70 o                         
  18   3   6        405.06        406.04        25.07 o                         
  19   3   6        316.99        283.61        23.51 o                         
  20   3   6          9.53        -16.64        23.37 o                         
 -20   4   6          6.17        -18.40        23.91 o                         
 -19   4   6         21.03        -22.23        23.78 o                         
 -18   4   6        137.26         87.86        25.25 o                         
 -17   4   6          1.77        -19.09        19.09 o                         
 -16   4   6          2.95          0.44        19.42 o                         
 -15   4   6          8.91         14.52        15.01 o                         
 -14   4   6        113.72        123.20        14.95 o                         
 -13   4   6        208.14        212.77        15.58 o                         
 -12   4   6        288.53        250.90        12.02 o                         
 -11   4   6        287.02        279.66        10.77 o                         
 -10   4   6          0.96         -5.21         6.11 o                         
  -9   4   6        213.89        196.25         9.71 o                         
  -8   4   6         10.78          6.44         3.98 o                         
  -7   4   6        257.82        221.68         7.04 o                         
  -6   4   6        121.57        106.89         5.36 o                         
  -5   4   6         25.51         30.25         6.63 o                         
  -4   4   6         27.99         20.46         6.50 o                         
  -3   4   6       1229.98       1211.44        22.93 o                         
  -2   4   6        640.90        633.86        16.86 o                         
  -1   4   6       1221.91       1236.90        22.23 o                         
   0   4   6          8.82          2.04         6.85 o                         
   1   4   6       1429.63       1544.59        22.09 o                         
   2   4   6         79.63         78.62         7.19 o                         
   3   4   6         33.08         31.34         3.94 o                         
   4   4   6        343.90        328.77         7.91 o                         
   5   4   6        185.48        181.18         6.70 o                         
   6   4   6         27.03         22.25         4.85 o                         
   7   4   6        197.61        156.87        15.24 o                         
   8   4   6          7.27          2.03         8.24 o                         
   9   4   6         37.70         25.77         7.58 o                         
  10   4   6         10.19          1.67         7.56 o                         
  11   4   6         69.23         62.15         8.93 o                         
  12   4   6        529.99        491.63        16.63 o                         
  13   4   6        147.72        122.11        11.01 o                         
  14   4   6        248.47        254.15        15.65 o                         
  15   4   6        116.16        119.85        16.54 o                         
  16   4   6         57.47         33.88        15.64 o                         
  17   4   6          5.41          1.66        16.15 o                         
  18   4   6        212.55        197.66        21.46 o                         
  19   4   6         15.13         -4.39        18.68 o                         
 -19   5   6         44.46         34.00        24.21 o                         
 -18   5   6        206.50        207.97        30.86 o                         
 -17   5   6        116.50        113.23        26.21 o                         
 -16   5   6         82.83         53.90        22.73 o                         
 -15   5   6        232.60        265.99        25.56 o                         
 -14   5   6        158.94        178.59        20.35 o                         
 -13   5   6         90.81        101.72        14.67 o                         
 -12   5   6        273.93        286.81        18.40 o                         
 -11   5   6       1094.44       1154.27        27.40 o                         
 -10   5   6        334.97        329.61        16.10 o                         
  -9   5   6        100.68         86.40        10.25 o                         
  -8   5   6        812.61        742.96        30.76 o                         
  -7   5   6        647.95        668.35        16.71 o                         
  -6   5   6        115.57        113.21         7.83 o                         
  -5   5   6        812.66        759.02        19.33 o                         
  -4   5   6       1801.84       1704.58        27.42 o                         
  -3   5   6       2491.31       2569.95        32.43 o                         
  -2   5   6        572.47        571.15        17.06 o                         
  -1   5   6       1737.76       1751.02        26.34 o                         
   0   5   6       1070.79       1053.80        20.45 o                         
   1   5   6       1093.79       1059.44        18.83 o                         
   2   5   6        101.18        104.44         7.91 o                         
   3   5   6       2951.01       2956.81        32.37 o                         
   4   5   6       1092.10        979.12        31.76 o                         
   5   5   6        271.05        217.33         7.66 o                         
   6   5   6         95.01         75.92         7.57 o                         
   7   5   6       1677.69       1719.77        28.59 o                         
   8   5   6       1638.80       1655.45        28.67 o                         
   9   5   6        353.76        320.28        14.71 o                         
  10   5   6        655.65        671.83        18.48 o                         
  11   5   6       1789.53       1795.13        31.60 o                         
  12   5   6       1087.64       1057.58        24.36 o                         
  13   5   6          8.86         21.29         9.90 o                         
  14   5   6        493.36        502.36        30.43 o                         
  15   5   6        363.97        413.27        20.90 o                         
  16   5   6        600.50        678.58        39.09 o                         
  17   5   6         32.53         47.09        20.86 o                         
  18   5   6        416.97        469.93        36.28 o                         
 -18   6   6         24.83          7.28        30.32 o                         
 -17   6   6         15.03         -3.58        18.45 o                         
 -16   6   6        131.81         83.11        19.51 o                         
 -15   6   6         82.82         44.34        24.13 o                         
 -14   6   6        160.25        115.05        15.70 o                         
 -13   6   6        290.28        282.28        17.46 o                         
 -12   6   6         13.83          9.59         9.71 o                         
 -11   6   6          0.30         -1.93         8.30 o                         
 -10   6   6          9.10          5.86         9.13 o                         
  -9   6   6          2.74          4.68         8.79 o                         
  -8   6   6         17.89         16.35         8.20 o                         
  -7   6   6          5.79          7.34         5.14 o                         
  -6   6   6        111.31        120.37         8.04 o                         
  -5   6   6         60.48         53.91         8.23 o                         
  -4   6   6         20.76         11.17         7.24 o                         
  -3   6   6         51.57        125.59         9.52 o                         
  -2   6   6        227.33        215.13        11.06 o                         
  -1   6   6        721.59        684.66        18.92 o                         
   0   6   6          0.59         45.09         8.13 o                         
   1   6   6        673.32        622.62        15.05 o                         
   2   6   6        120.68        104.32         7.95 o                         
   3   6   6       1489.34       1478.56        21.80 o                         
   4   6   6        751.01        673.66        24.89 o                         
   5   6   6        642.08        617.71        25.94 o                         
   6   6   6        331.73        316.08        14.10 o                         
   7   6   6         23.69         29.39         8.21 o                         
   8   6   6        719.41        677.46        19.41 o                         
   9   6   6        388.81        426.89        16.69 o                         
  10   6   6         70.52         73.21        11.28 o                         
  11   6   6         83.50         59.87        12.05 o                         
  12   6   6        491.79        530.10        21.15 o                         
  13   6   6        188.93        213.80        16.69 o                         
  14   6   6          4.46         32.47        15.64 o                         
  15   6   6         75.46         95.72        17.77 o                         
  16   6   6        113.16        140.33        25.98 o                         
  17   6   6         64.69         98.10        25.18 o                         
  18   6   6         17.93         25.66        28.98 o                         
 -17   7   6         28.88         38.26        27.11 o                         
 -16   7   6         12.47          2.33        26.37 o                         
 -15   7   6        360.82        443.90        36.84 o                         
 -14   7   6          3.26          3.92        18.58 o                         
 -13   7   6         95.72         58.49        11.59 o                         
 -12   7   6         59.60         57.94        10.14 o                         
 -11   7   6        266.53        262.15        21.94 o                         
 -10   7   6        101.00        100.04         9.87 o                         
  -9   7   6        142.26        120.51         8.32 o                         
  -8   7   6         76.97         68.53         9.08 o                         
  -7   7   6         59.70         58.52         8.43 o                         
  -6   7   6        318.55        304.13        12.83 o                         
  -5   7   6        111.96        108.57         8.98 o                         
  -4   7   6        673.38        639.83        16.26 o                         
  -3   7   6        560.09        537.39        14.64 o                         
  -2   7   6         67.41         58.47         7.35 o                         
  -1   7   6        435.75        443.17        13.41 o                         
   0   7   6        384.04        384.23        12.09 o                         
   1   7   6        425.83        375.06        11.69 o                         
   2   7   6        339.15        328.10        12.07 o                         
   3   7   6        421.76        354.26        17.45 o                         
   4   7   6       1183.30       1131.25        18.88 o                         
   5   7   6         97.76         86.58         6.99 o                         
   6   7   6          0.73          2.71         7.93 o                         
   7   7   6        841.75        813.43        20.82 o                         
   8   7   6       1308.15       1263.35        25.82 o                         
   9   7   6          2.31         11.95        11.42 o                         
  10   7   6        438.28        398.78        21.00 o                         
  11   7   6        414.40        408.81        21.34 o                         
  12   7   6        361.37        392.47        20.19 o                         
  13   7   6        143.29        156.18        16.85 o                         
  14   7   6         75.90         81.27        19.22 o                         
  15   7   6        273.51        309.98        28.86 o                         
  16   7   6         52.47         60.80        18.20 o                         
  17   7   6          0.58         10.64        46.03 o                         
 -16   8   6         74.30         81.63        28.49 o                         
 -15   8   6         79.45        112.41        38.13 o                         
 -14   8   6         53.13        109.40        27.66 o                         
 -13   8   6        388.29        433.87        36.28 o                         
 -12   8   6        136.33        153.05        19.41 o                         
 -11   8   6          5.68          9.75         8.77 o                         
 -10   8   6        129.46        105.45        12.47 o                         
  -9   8   6        213.38        237.73        18.50 o                         
  -8   8   6         41.79         30.16        12.35 o                         
  -7   8   6         50.01         30.93        12.03 o                         
  -6   8   6        163.29        146.82        14.11 o                         
  -5   8   6        490.50        490.39        19.55 o                         
  -4   8   6        260.41        256.21        15.69 o                         
  -3   8   6        248.43        245.28        15.48 o                         
  -2   8   6        353.60        358.99        16.98 o                         
  -1   8   6        206.94        198.61        13.68 o                         
   0   8   6         26.69         19.90         8.72 o                         
   1   8   6        300.47        291.17        13.89 o                         
   2   8   6        797.96        779.78        19.41 o                         
   3   8   6        254.08        234.01        11.82 o                         
   4   8   6        116.70        102.06         8.47 o                         
   5   8   6        400.00        371.46        18.61 o                         
   6   8   6        550.29        530.49        19.34 o                         
   7   8   6        166.53        166.47        11.35 o                         
   8   8   6        471.13        485.85        20.33 o                         
   9   8   6        905.13        976.14        30.23 o                         
  10   8   6        353.14        324.37        19.76 o                         
  11   8   6          5.88         12.80        11.21 o                         
  12   8   6        489.34        519.94        23.48 o                         
  13   8   6        198.35        216.49        26.29 o                         
  14   8   6         12.79         19.42        16.36 o                         
  15   8   6          2.24          6.15        16.09 o                         
 -14   9   6          2.34         34.78        26.75 o                         
 -13   9   6         18.18         69.38        28.17 o                         
 -12   9   6          7.69         21.70        25.64 o                         
 -11   9   6          1.81         35.56        29.08 o                         
 -10   9   6         30.00         40.41        20.81 o                         
  -9   9   6          7.84         13.00        16.77 o                         
  -8   9   6         30.70         31.09        16.60 o                         
  -7   9   6         19.50         16.16        14.62 o                         
  -6   9   6         22.97         14.64        12.26 o                         
  -5   9   6         84.52         54.39        13.03 o                         
  -4   9   6         48.02         54.97        12.83 o                         
  -3   9   6         91.40         92.73        13.95 o                         
  -2   9   6        414.55        383.55        20.17 o                         
  -1   9   6        140.06        116.87        13.42 o                         
   0   9   6         21.81         14.33        10.37 o                         
   1   9   6        181.39        185.56        13.71 o                         
   2   9   6         44.77         39.31        10.36 o                         
   3   9   6          2.82         12.71         8.74 o                         
   4   9   6         14.08          8.79         7.96 o                         
   5   9   6          5.21         13.35        11.21 o                         
   6   9   6          0.80         17.75        12.33 o                         
   7   9   6         22.95         35.89        12.97 o                         
   8   9   6          6.49         16.14        15.85 o                         
   9   9   6          6.10         -7.58        11.66 o                         
  10   9   6         49.15         34.35        24.55 o                         
  11   9   6          8.18         15.24        16.69 o                         
  12   9   6         10.76         25.85        17.33 o                         
  13   9   6          2.81          7.49        16.80 o                         
  14   9   6         12.51         35.60        24.23 o                         
 -12  10   6         78.82        105.27        29.11 o                         
 -11  10   6          2.29         22.94        25.87 o                         
 -10  10   6        153.20        142.29        28.95 o                         
  -9  10   6        160.34        210.70        30.67 o                         
  -8  10   6         28.39         26.97        23.05 o                         
  -7  10   6          7.92        -13.11        23.92 o                         
  -6  10   6        456.58        462.17        33.95 o                         
  -5  10   6        114.99        111.57        23.78 o                         
  -4  10   6         41.34         34.04        20.33 o                         
  -3  10   6          7.96         -5.38        19.04 o                         
  -2  10   6        274.77        316.96        27.32 o                         
  -1  10   6        812.71        833.09        31.66 o                         
   0  10   6          1.70         -2.63        14.46 o                         
   1  10   6        525.04        548.88        25.48 o                         
   2  10   6        917.84        926.49        55.91 o                         
   3  10   6        338.20        332.93        30.04 o                         
   4  10   6         19.62         15.84        20.62 o                         
   5  10   6        203.20        243.22        27.01 o                         
   6  10   6        568.48        597.59        68.89 o                         
   7  10   6        106.53        128.86        45.97 o                         
   8  10   6        139.87        179.12        35.47 o                         
   9  10   6        487.61        525.99        33.60 o                         
  10  10   6        167.92        178.75        30.45 o                         
  11  10   6         26.17         46.81        29.83 o                         
  12  10   6         49.37        114.18        30.07 o                         
 -10  11   6         12.05          9.55        24.44 o                         
  -9  11   6          0.09         17.87        25.10 o                         
  -8  11   6          0.60          8.70        23.93 o                         
  -7  11   6         33.01          5.73        23.52 o                         
  -6  11   6         31.40          5.22        26.43 o                         
  -5  11   6          1.93         15.69        22.50 o                         
  -4  11   6        100.57        103.66        24.31 o                         
  -3  11   6        157.73        172.83        24.63 o                         
  -2  11   6         29.06          8.60        16.47 o                         
  -1  11   6         80.49         73.71        17.34 o                         
   0  11   6         16.61          8.81        15.23 o                         
   1  11   6         27.11         19.44        15.10 o                         
   2  11   6          1.31         -8.22        25.47 o                         
   3  11   6         51.13         55.93        24.63 o                         
   4  11   6          2.15         16.62        20.94 o                         
   5  11   6         58.92        108.80        23.71 o                         
   6  11   6          9.16         14.71        43.65 o                         
   7  11   6        107.19        188.62        70.90 o                         
   8  11   6         47.07         73.45        19.37 o                         
   9  11   6          8.20          3.10        18.96 o                         
  -5  12   6         41.29         43.32        23.57 o                         
  -4  12   6         21.42          8.93        21.58 o                         
  -3  12   6         14.73         25.05        21.59 o                         
  -2  12   6          4.74         -3.36        21.35 o                         
  -1  12   6         17.82         18.18        17.43 o                         
   0  12   6         58.05         24.69        43.62 o                         
   1  12   6         29.61         41.33        24.16 o                         
   2  12   6         22.26         44.11        23.50 o                         
   3  12   6         10.79         26.43        23.02 o                         
   4  12   6         12.35          2.37        23.38 o                         
   5  12   6         98.36         86.55        23.77 o                         
 -20   1   7          0.49        -18.92        26.97 o                         
 -19   1   7         67.51         70.01        19.60 o                         
 -18   1   7        289.26        353.41        38.02 o                         
 -17   1   7          8.91         15.51        11.62 o                         
 -16   1   7        167.86        172.01        15.17 o                         
 -15   1   7        151.06        183.47        13.85 o                         
 -14   1   7         85.64         97.00        11.13 o                         
 -13   1   7         20.49         15.14         8.11 o                         
 -12   1   7        582.27        632.85        17.35 o                         
 -11   1   7       1549.71       1634.94        25.56 o                         
 -10   1   7        553.39        627.98        16.84 o                         
  -9   1   7        870.11        881.29        18.91 o                         
  -8   1   7        845.28        862.09        18.45 o                         
  -7   1   7        385.26        390.92        13.24 o                         
  -6   1   7        281.98        302.38         9.81 o                         
  -5   1   7        837.63        801.48        14.34 o                         
  -4   1   7       1428.99       1419.11        23.82 o                         
  -3   1   7        567.17        564.87        15.63 o                         
  -2   1   7        115.84         90.49         6.67 o                         
  -1   1   7        635.37        594.22        13.16 o                         
   0   1   7       1289.20       1351.68        20.54 o                         
   1   1   7       1474.34       1496.87        21.72 o                         
   2   1   7        405.05        349.87        11.68 o                         
   3   1   7       2966.30       3063.59        31.27 o                         
   4   1   7       2177.88       2217.33        28.84 o                         
   5   1   7        792.29        787.63        18.33 o                         
   6   1   7        232.34        211.02        11.13 o                         
   7   1   7       2645.78       2716.25        31.37 o                         
   8   1   7       2164.72       2120.28        26.43 o                         
   9   1   7        287.81        300.92        12.02 o                         
  10   1   7       1143.79       1199.20        24.08 o                         
  11   1   7       1863.49       1910.12        39.38 o                         
  12   1   7         40.96         35.32         9.89 o                         
  13   1   7        401.93        389.36        17.87 o                         
  14   1   7       1252.02       1277.57        29.08 o                         
  15   1   7       1082.09       1112.09        29.21 o                         
  16   1   7         18.04         18.27        12.28 o                         
  17   1   7        238.05        261.90        19.93 o                         
  18   1   7        273.30        248.82        28.69 o                         
  19   1   7        221.23        154.67        25.70 o                         
 -20   2   7         22.44         21.87        26.83 o                         
 -19   2   7         24.62          0.94        21.52 o                         
 -18   2   7          6.47         -7.03        16.90 o                         
 -17   2   7         14.06         -7.50        16.51 o                         
 -16   2   7        156.18        147.47        20.19 o                         
 -15   2   7          4.57         -4.39        14.01 o                         
 -14   2   7         19.11         -4.34        12.30 o                         
 -13   2   7         74.59         57.47        10.61 o                         
 -12   2   7         85.59         79.81        10.74 o                         
 -11   2   7        684.86        669.11        19.84 o                         
 -10   2   7        205.01        225.58        12.85 o                         
  -9   2   7         73.65         61.70         9.79 o                         
  -8   2   7        852.13        886.35        20.90 o                         
  -7   2   7          2.92          1.32         5.83 o                         
  -6   2   7       1536.04       1525.10        21.45 o                         
  -5   2   7        865.31        883.29        15.96 o                         
  -4   2   7         26.89         24.31         4.98 o                         
  -3   2   7        583.59        495.28        18.78 o                         
  -2   2   7        645.79        646.85        16.00 o                         
  -1   2   7        403.36        338.24         9.38 o                         
   0   2   7        623.02        637.37        12.18 o                         
   1   2   7       1369.97       1398.40        19.30 o                         
   2   2   7        580.88        560.98        12.23 o                         
   3   2   7         42.99         36.94         5.79 o                         
   4   2   7        160.79        148.35         7.49 o                         
   5   2   7        395.08        404.43        12.02 o                         
   6   2   7       1953.66       1892.04        27.33 o                         
   7   2   7         68.31         57.18         8.37 o                         
   8   2   7       3080.57       2950.33        33.49 o                         
   9   2   7        519.83        538.36        16.04 o                         
  10   2   7          4.69         17.94         8.04 o                         
  11   2   7         21.40          2.68         8.55 o                         
  12   2   7        540.83        556.86        14.18 o                         
  13   2   7        584.99        588.68        18.90 o                         
  14   2   7         67.70        100.11        15.32 o                         
  15   2   7         85.76         77.62        13.65 o                         
  16   2   7        300.62        321.51        20.11 o                         
  17   2   7        367.24        402.01        24.07 o                         
  18   2   7        147.62        149.79        19.56 o                         
  19   2   7         66.56         35.65        22.25 o                         
 -19   3   7          1.77        -20.03        20.03 o                         
 -18   3   7          0.99        -18.69        18.69 o                         
 -17   3   7         24.00        -22.09        22.09 o                         
 -16   3   7          9.69          0.82        14.81 o                         
 -15   3   7        107.69        124.35        17.18 o                         
 -14   3   7         51.68         40.86        10.51 o                         
 -13   3   7          2.27          0.76         8.35 o                         
 -12   3   7         79.64         77.48         9.38 o                         
 -11   3   7        112.13        153.28        12.83 o                         
 -10   3   7          8.81          9.31         9.16 o                         
  -9   3   7         60.41         66.97        10.40 o                         
  -8   3   7        615.15        634.98        18.02 o                         
  -7   3   7        106.64        100.41         7.39 o                         
  -6   3   7        416.98        379.78        12.33 o                         
  -5   3   7         82.35         77.69         5.27 o                         
  -4   3   7        482.68        455.80        16.56 o                         
  -3   3   7        424.78        402.22        15.40 o                         
  -2   3   7         36.99         32.38         7.01 o                         
  -1   3   7        204.51        196.52        10.18 o                         
   0   3   7        636.52        637.06        14.54 o                         
   1   3   7         19.86          7.24         4.07 o                         
   2   3   7         10.49          2.98         4.26 o                         
   3   3   7        504.56        505.74        11.91 o                         
   4   3   7       1108.22       1078.48        15.16 o                         
   5   3   7         47.38         39.45         6.53 o                         
   6   3   7         46.80         34.20         5.84 o                         
   7   3   7        811.62        753.98        16.82 o                         
   8   3   7       1053.22       1085.10        24.32 o                         
   9   3   7        118.28        134.50        10.27 o                         
  10   3   7        694.86        722.79        18.89 o                         
  11   3   7       1215.91       1205.41        24.14 o                         
  12   3   7        326.88        323.99        15.31 o                         
  13   3   7          1.76         10.23        10.42 o                         
  14   3   7        269.12        292.76        16.50 o                         
  15   3   7        221.84        223.01        17.66 o                         
  16   3   7          9.01         24.55        14.24 o                         
  17   3   7         10.27         15.28        15.28 o                         
  18   3   7        133.71        107.69        18.75 o                         
  19   3   7         51.03         25.76        16.62 o                         
 -19   4   7          7.76         10.26        23.91 o                         
 -18   4   7         59.85         23.35        44.48 o                         
 -17   4   7        208.33        183.14        28.76 o                         
 -16   4   7        113.58        148.08        28.27 o                         
 -15   4   7          5.88          6.79        20.28 o                         
 -14   4   7        333.51        364.27        28.31 o                         
 -13   4   7        504.17        512.21        26.08 o                         
 -12   4   7        256.94        266.97        17.21 o                         
 -11   4   7          0.78          3.58         7.47 o                         
 -10   4   7        317.90        345.78        13.17 o                         
  -9   4   7        479.73        474.20        14.99 o                         
  -8   4   7         91.36         93.89         8.87 o                         
  -7   4   7        386.42        364.41        15.89 o                         
  -6   4   7       1747.01       1801.16        30.90 o                         
  -5   4   7       2263.66       2281.30        34.05 o                         
  -4   4   7         51.73         29.04         8.74 o                         
  -3   4   7        422.01        433.22        15.72 o                         
  -2   4   7        923.80        947.92        19.11 o                         
  -1   4   7        449.37        457.47        13.86 o                         
   0   4   7         13.12         -6.88         6.88 o                         
   1   4   7       1134.34       1133.73        19.11 o                         
   2   4   7       3524.32       3558.54        34.74 o                         
   3   4   7        826.96        823.62        21.05 o                         
   4   4   7         41.05         37.90         5.44 o                         
   5   4   7       1434.49       1349.15        38.04 o                         
   6   4   7        900.16        845.99        17.52 o                         
   7   4   7         33.12         24.82         8.96 o                         
   8   4   7        506.19        519.57        18.25 o                         
   9   4   7       2128.31       2200.70        30.07 o                         
  10   4   7        515.26        535.28        16.86 o                         
  11   4   7          6.86         16.75         9.19 o                         
  12   4   7        197.00        211.55        14.23 o                         
  13   4   7        821.18        820.25        29.47 o                         
  14   4   7        154.29        144.80        14.49 o                         
  15   4   7        165.70        187.89        16.89 o                         
  16   4   7        813.42        875.70        33.43 o                         
  17   4   7        180.84        187.75        20.54 o                         
  18   4   7          1.49        -20.33        20.33 o                         
 -18   5   7          8.67        -25.91        25.91 o                         
 -17   5   7         14.74         13.04        24.59 o                         
 -16   5   7         52.80         42.81        24.20 o                         
 -15   5   7         34.44         52.35        39.32 o                         
 -14   5   7          2.23         18.20        19.68 o                         
 -13   5   7          4.48         -6.42        15.38 o                         
 -12   5   7          9.84          1.96        11.77 o                         
 -11   5   7          2.92          0.30        12.17 o                         
 -10   5   7         58.60         37.19        10.16 o                         
  -9   5   7         16.70         23.51         9.37 o                         
  -8   5   7         20.64         17.72         7.35 o                         
  -7   5   7          4.26          3.39         7.30 o                         
  -6   5   7         70.91         53.41         9.39 o                         
  -5   5   7          0.98          4.21         8.33 o                         
  -4   5   7         11.84         15.10         8.37 o                         
  -3   5   7         82.08         87.19        10.58 o                         
  -2   5   7         11.35         -0.52         7.88 o                         
  -1   5   7        304.42        293.49        13.39 o                         
   0   5   7         99.56         91.06         8.48 o                         
   1   5   7        116.86        109.76         8.82 o                         
   2   5   7       1477.27       1484.96        23.99 o                         
   3   5   7        835.18        823.48        18.08 o                         
   4   5   7         28.14         21.95         4.77 o                         
   5   5   7          3.24          0.31         5.32 o                         
   6   5   7         33.93         33.92         8.85 o                         
   7   5   7        166.71        163.09        11.99 o                         
   8   5   7         57.91         45.74         9.66 o                         
   9   5   7         76.36         78.24         8.98 o                         
  10   5   7          2.51          6.79         9.13 o                         
  11   5   7          2.93         12.42         9.60 o                         
  12   5   7         58.22         44.68        13.99 o                         
  13   5   7         15.53         12.18        12.26 o                         
  14   5   7         44.91         55.96        13.54 o                         
  15   5   7          1.30         12.00        13.89 o                         
  16   5   7          0.25         11.10        17.13 o                         
  17   5   7          3.53          1.33        16.93 o                         
 -17   6   7         11.41         29.74        25.25 o                         
 -16   6   7          2.71         -0.18        40.20 o                         
 -15   6   7         71.21         89.47        27.64 o                         
 -14   6   7         29.56         46.61        23.37 o                         
 -13   6   7        458.52        506.89        31.38 o                         
 -12   6   7         12.86         22.31        16.99 o                         
 -11   6   7          9.06         -5.07        13.98 o                         
 -10   6   7         15.94         12.01        12.55 o                         
  -9   6   7        601.16        609.19        22.08 o                         
  -8   6   7         57.24         55.97        10.13 o                         
  -7   6   7        152.93        160.39        12.47 o                         
  -6   6   7        401.38        448.79        17.13 o                         
  -5   6   7        112.54        131.08        10.98 o                         
  -4   6   7         63.29         48.81         8.94 o                         
  -3   6   7        420.54        444.94        15.85 o                         
  -2   6   7       1380.86       1353.13        25.63 o                         
  -1   6   7        990.68        991.87        23.29 o                         
   0   6   7        100.67         75.03         8.86 o                         
   1   6   7       2569.80       2633.07        41.00 o                         
   2   6   7        912.74        937.26        20.35 o                         
   3   6   7         38.08         28.19         7.31 o                         
   4   6   7         54.16         46.80         7.33 o                         
   5   6   7       1263.53       1297.87        26.58 o                         
   6   6   7       1297.57       1333.97        27.63 o                         
   7   6   7        131.29        141.09        11.94 o                         
   8   6   7        379.75        367.70        18.31 o                         
   9   6   7        577.95        593.16        23.25 o                         
  10   6   7        450.41        448.07        21.90 o                         
  11   6   7          9.61          2.98        11.87 o                         
  12   6   7        359.43        349.21        89.19 o                         
  13   6   7        993.04        995.65        56.62 o                         
  14   6   7         57.53         71.03        29.05 o                         
  15   6   7         41.49         96.86        22.71 o                         
  16   6   7        145.07        140.45        22.27 o                         
 -16   7   7         78.61         94.05        28.09 o                         
 -15   7   7         36.85         68.17        28.75 o                         
 -14   7   7          9.55         40.06        25.03 o                         
 -13   7   7         50.08         56.82        19.09 o                         
 -12   7   7          3.10          6.70        17.86 o                         
 -11   7   7        398.66        419.30        24.80 o                         
 -10   7   7         62.16         48.10        14.41 o                         
  -9   7   7         37.34         21.54        13.38 o                         
  -8   7   7        204.91        208.68        16.31 o                         
  -7   7   7        187.92        236.04        13.95 o                         
  -6   7   7          7.88         11.46         8.34 o                         
  -5   7   7        296.30        286.49        14.03 o                         
  -4   7   7        717.04        710.52        19.59 o                         
  -3   7   7        337.12        322.19        14.10 o                         
  -2   7   7        140.98        119.88         9.96 o                         
  -1   7   7         53.92         30.91         8.14 o                         
   0   7   7        797.91        836.84        18.46 o                         
   1   7   7        459.73        436.80        14.99 o                         
   2   7   7         78.94         52.19         8.26 o                         
   3   7   7        444.80        428.80        13.93 o                         
   4   7   7        254.58        235.66        10.95 o                         
   5   7   7        733.65        697.75        20.43 o                         
   6   7   7        202.12        201.70        14.66 o                         
   7   7   7        192.04        225.93        17.31 o                         
   8   7   7        363.64        356.79        20.70 o                         
   9   7   7          0.80          9.18        12.96 o                         
  10   7   7        115.61        124.71        15.80 o                         
  11   7   7        276.54        263.94        20.80 o                         
  12   7   7        142.77        176.84        26.34 o                         
  13   7   7         10.75         14.53        16.17 o                         
  14   7   7        291.92        395.94        31.10 o                         
  15   7   7        266.12        337.78        31.74 o                         
 -15   8   7         28.98         56.85        28.34 o                         
 -14   8   7         67.83         96.72        29.01 o                         
 -13   8   7          4.20         42.94        28.12 o                         
 -12   8   7         33.62         51.04        25.23 o                         
 -11   8   7          1.38         15.51        17.18 o                         
 -10   8   7         56.15         45.58        14.83 o                         
  -9   8   7         46.28         33.31        12.92 o                         
  -8   8   7         21.41         17.28         9.20 o                         
  -7   8   7        121.80        109.76         8.87 o                         
  -6   8   7        218.01        175.81        14.47 o                         
  -5   8   7         41.97         40.25        13.25 o                         
  -4   8   7          4.37         10.74        11.34 o                         
  -3   8   7         54.48         33.49        11.57 o                         
  -2   8   7         43.35         36.98        11.22 o                         
  -1   8   7        276.49        276.47        17.12 o                         
   0   8   7          5.70         -0.52         4.16 o                         
   1   8   7         54.83         46.00         6.33 o                         
   2   8   7         59.89         57.30         7.01 o                         
   3   8   7        236.73        207.51        12.16 o                         
   4   8   7         69.33         66.04         8.84 o                         
   5   8   7        149.34        129.43        12.73 o                         
   6   8   7         37.39         52.89        12.94 o                         
   7   8   7         44.14         47.54        13.38 o                         
   8   8   7          0.46         14.83        13.19 o                         
   9   8   7         28.78         29.54        13.58 o                         
  10   8   7        253.39        237.56        18.99 o                         
  11   8   7         82.17         52.24        19.50 o                         
  12   8   7         43.16         30.63        21.96 o                         
  13   8   7         92.59        120.47        19.75 o                         
  14   8   7         20.19         24.62        22.16 o                         
 -13   9   7          2.36         19.53        27.08 o                         
 -12   9   7         91.37         97.91        30.01 o                         
 -11   9   7         82.18        109.06        29.72 o                         
 -10   9   7         62.44         61.62        26.45 o                         
  -9   9   7          9.53        -19.63        24.50 o                         
  -8   9   7        129.59        155.68        24.18 o                         
  -7   9   7        113.62        105.36        21.32 o                         
  -6   9   7         66.88         59.74        16.67 o                         
  -5   9   7         26.92         18.20        14.88 o                         
  -4   9   7        667.95        680.75        32.73 o                         
  -3   9   7        424.42        421.74        22.59 o                         
  -2   9   7         49.23         51.74        12.93 o                         
  -1   9   7        681.73        663.93        23.70 o                         
   0   9   7        684.09        659.54        28.24 o                         
   1   9   7         48.18         25.82        11.07 o                         
   2   9   7        215.89        216.48        15.03 o                         
   3   9   7        549.21        532.30        35.94 o                         
   4   9   7        363.47        357.95        24.24 o                         
   5   9   7          1.99        -17.46        17.46 o                         
   6   9   7        267.46        314.29        25.76 o                         
   7   9   7        294.66        301.03        28.54 o                         
   8   9   7        225.06        231.66        37.50 o                         
   9   9   7         32.16         33.12        60.18 o                         
  10   9   7        233.61        236.20        29.75 o                         
  11   9   7        255.73        257.67        24.90 o                         
  12   9   7         74.70         43.80        24.78 o                         
 -11  10   7         23.54         38.28        27.04 o                         
 -10  10   7          2.71         32.09        30.57 o                         
  -9  10   7          2.87          1.89        24.04 o                         
  -8  10   7         13.41         14.62        31.21 o                         
  -7  10   7          7.72         -0.78        23.45 o                         
  -6  10   7         44.47         22.35        22.58 o                         
  -5  10   7         20.52         15.93        22.66 o                         
  -4  10   7         74.34         57.72        21.45 o                         
  -3  10   7          0.72         -1.42        19.28 o                         
  -2  10   7        166.63        164.56        20.36 o                         
  -1  10   7         11.91         11.36        15.88 o                         
   0  10   7         74.55         63.44        15.94 o                         
   1  10   7         71.86         66.35        15.53 o                         
   2  10   7          1.95         12.24        20.53 o                         
   3  10   7         22.59         35.79        21.14 o                         
   4  10   7         47.53         47.21        21.92 o                         
   5  10   7         75.66         74.20        59.07 o                         
   6  10   7          1.89          9.19        31.40 o                         
   7  10   7         88.88         76.02        32.39 o                         
   8  10   7         13.52         65.49        41.20 o                         
   9  10   7         79.89         67.40        22.23 o                         
  10  10   7         38.77         39.53        19.36 o                         
  -8  11   7         53.12         75.86        26.60 o                         
  -7  11   7         32.28         29.54        32.44 o                         
  -6  11   7         35.68          7.96        22.97 o                         
  -5  11   7         26.12         11.34        22.31 o                         
  -4  11   7        140.95        162.38        33.59 o                         
  -3  11   7         92.92         85.12        22.57 o                         
  -2  11   7         34.43         41.80        18.18 o                         
  -1  11   7        153.85        141.84        20.09 o                         
   0  11   7         31.59         28.83        15.63 o                         
   1  11   7         30.56          0.35        23.81 o                         
   2  11   7         13.56         12.28        22.32 o                         
   3  11   7         60.10         69.96        24.07 o                         
   4  11   7        361.60        413.89        34.93 o                         
   5  11   7         18.38         26.28        23.59 o                         
   6  11   7        130.19        163.92        59.94 o                         
   7  11   7         67.78         70.99        30.89 o                         
 -19   0   8         12.75         -4.72        33.49 o                         
 -18   0   8          1.45          9.05        22.23 o                         
 -17   0   8         18.19          5.81        18.83 o                         
 -16   0   8         83.99        108.68        22.37 o                         
 -15   0   8          8.57          1.54        15.34 o                         
 -14   0   8        288.38        306.19        24.34 o                         
 -13   0   8        247.28        261.78        21.46 o                         
 -12   0   8         14.62         40.51        15.57 o                         
 -11   0   8        297.15        264.60        19.84 o                         
 -10   0   8       1098.50       1213.97        34.75 o                         
  -9   0   8        336.64        364.86        20.73 o                         
  -8   0   8        191.29        267.94        18.77 o                         
  -7   0   8        730.74        714.07        25.87 o                         
  -6   0   8       2051.23       2202.20        40.99 o                         
  -5   0   8        490.44        491.90        20.82 o                         
  -4   0   8        316.49        333.02        17.92 o                         
  -3   0   8        325.87        316.17        20.59 o                         
  -2   0   8       4654.55       4607.11        51.01 o                         
  -1   0   8         18.51          8.99         9.22 o                         
   0   0   8       1856.50       2048.78        46.03 o                         
   1   0   8       2716.60       2804.33        53.74 o                         
   2   0   8       1692.62       1686.71        42.93 o                         
   3   0   8        739.10        750.51        32.73 o                         
   4   0   8        890.24        951.32        36.35 o                         
   5   0   8       2570.15       2513.76        51.67 o                         
   6   0   8         41.35         42.19        10.93 o                         
   7   0   8         14.78         21.28        11.23 o                         
   8   0   8        900.07        948.09        28.67 o                         
   9   0   8       3280.35       3332.93        49.75 o                         
  10   0   8        345.41        325.82        19.48 o                         
  11   0   8         59.93         75.79        14.32 o                         
  12   0   8        697.35        749.18        37.42 o                         
  13   0   8        727.66        693.85        37.08 o                         
  14   0   8          4.75         13.72        15.98 o                         
  15   0   8         71.31         33.55        24.45 o                         
  16   0   8        528.80        513.35        45.62 o                         
  17   0   8       1348.10       1443.35        71.32 o                         
  18   0   8         46.14         35.86        28.76 o                         
 -19   1   8         38.91         46.52        18.90 o                         
 -18   1   8          0.26        -13.23        20.96 o                         
 -17   1   8         13.19          5.48        16.65 o                         
 -16   1   8          0.41          7.07        12.32 o                         
 -15   1   8         21.19         19.51        11.76 o                         
 -14   1   8         33.71         42.36        11.12 o                         
 -13   1   8         18.97         20.85        10.43 o                         
 -12   1   8          0.72          1.35         9.68 o                         
 -11   1   8          9.14          5.25         8.40 o                         
 -10   1   8        278.00        261.87        12.57 o                         
  -9   1   8         20.69         14.64         8.12 o                         
  -8   1   8        504.89        541.55        15.90 o                         
  -7   1   8         10.28         -0.83         7.91 o                         
  -6   1   8          0.16         -1.38         7.61 o                         
  -5   1   8        116.70        107.41        10.15 o                         
  -4   1   8        114.71        111.99         9.99 o                         
  -3   1   8         14.79         10.25         6.22 o                         
  -2   1   8          7.70          3.70         5.97 o                         
  -1   1   8         31.14         24.15         6.60 o                         
   0   1   8        589.13        582.66        15.29 o                         
   1   1   8         85.92         86.79         8.08 o                         
   2   1   8          6.80          6.80         6.67 o                         
   3   1   8        324.41        318.46        11.14 o                         
   4   1   8         27.13         24.61         7.79 o                         
   5   1   8        199.11        194.13        11.13 o                         
   6   1   8        350.15        361.05        12.42 o                         
   7   1   8        128.46        128.87         9.13 o                         
   8   1   8         37.68         26.53         7.70 o                         
   9   1   8         52.87         59.67         8.77 o                         
  10   1   8        167.46        179.94        11.65 o                         
  11   1   8        214.77        209.89        15.41 o                         
  12   1   8         15.96         19.47        10.74 o                         
  13   1   8         79.05         82.18        13.21 o                         
  14   1   8        134.63        136.11        14.62 o                         
  15   1   8        116.58        121.34        15.55 o                         
  16   1   8         33.32         21.53        18.63 o                         
  17   1   8        108.86         81.54        35.76 o                         
  18   1   8         17.17         24.32        25.40 o                         
 -19   2   8          1.11        -16.66        23.80 o                         
 -18   2   8         93.20         82.95        20.42 o                         
 -17   2   8         66.25         57.51        19.35 o                         
 -16   2   8          1.93         -3.36        19.06 o                         
 -15   2   8         13.94          1.80        10.88 o                         
 -14   2   8        254.35        281.75        16.64 o                         
 -13   2   8        416.69        402.31        18.70 o                         
 -12   2   8          0.47         -1.04         9.85 o                         
 -11   2   8          1.52          0.99         8.32 o                         
 -10   2   8         37.64         22.66         8.02 o                         
  -9   2   8        154.29        154.69        11.30 o                         
  -8   2   8        356.66        354.95        14.58 o                         
  -7   2   8         31.00         28.68         8.67 o                         
  -6   2   8        504.94        561.99        13.25 o                         
  -5   2   8        143.27        150.48         7.62 o                         
  -4   2   8          2.54         -1.78         3.92 o                         
  -3   2   8        682.13        681.12        15.53 o                         
  -2   2   8        797.09        773.00        16.06 o                         
  -1   2   8        534.45        523.11        11.66 o                         
   0   2   8         59.76         63.29         5.97 o                         
   1   2   8       2060.63       2151.06        23.41 o                         
   2   2   8       1109.42       1122.73        18.09 o                         
   3   2   8         38.95         44.04         6.83 o                         
   4   2   8        296.49        301.02        11.09 o                         
   5   2   8       1616.92       1706.20        27.49 o                         
   6   2   8        941.51        962.93        21.52 o                         
   7   2   8        619.55        647.19        16.05 o                         
   8   2   8       1620.27       1686.12        25.14 o                         
   9   2   8         39.27         47.54         8.70 o                         
  10   2   8          7.88          2.08         8.43 o                         
  11   2   8        148.56        155.94        13.16 o                         
  12   2   8        629.98        652.24        22.87 o                         
  13   2   8        425.13        396.54        20.69 o                         
  14   2   8         31.36         33.51        11.29 o                         
  15   2   8         97.43        121.89        15.55 o                         
  16   2   8        284.19        278.42        21.05 o                         
  17   2   8        102.04         93.91        17.23 o                         
  18   2   8          2.24         -3.96        20.63 o                         
 -18   3   8          7.61          7.05        39.61 o                         
 -17   3   8          6.88        -23.71        23.71 o                         
 -16   3   8         13.02        -23.15        23.15 o                         
 -15   3   8         40.36         15.28        31.66 o                         
 -14   3   8         20.43        -15.98        18.38 o                         
 -13   3   8        113.95         78.84        18.04 o                         
 -12   3   8        304.57        320.71        23.30 o                         
 -11   3   8       1173.81       1204.08        32.38 o                         
 -10   3   8        234.38        232.30        15.68 o                         
  -9   3   8        752.85        715.13        23.24 o                         
  -8   3   8       1129.80       1206.06        24.03 o                         
  -7   3   8         14.20         22.06         8.30 o                         
  -6   3   8          0.35          3.19         4.96 o                         
  -5   3   8        156.01        122.97         9.61 o                         
  -4   3   8        705.70        768.12        18.99 o                         
  -3   3   8          9.34          1.54         7.71 o                         
  -2   3   8         16.41          8.63         7.83 o                         
  -1   3   8       1279.76       1271.06        21.38 o                         
   0   3   8        859.63        853.96        17.98 o                         
   1   3   8        113.30         83.23         5.41 o                         
   2   3   8        657.80        664.14        15.32 o                         
   3   3   8       2821.00       2818.42        36.71 o                         
   4   3   8       1705.93       1790.13        25.12 o                         
   5   3   8         82.09         74.37         7.62 o                         
   6   3   8        250.14        279.59        13.40 o                         
   7   3   8        266.69        252.56        14.55 o                         
   8   3   8       1806.53       1759.59        38.53 o                         
   9   3   8        394.95        362.08        14.63 o                         
  10   3   8        593.01        592.15        18.82 o                         
  11   3   8        575.65        586.52        22.39 o                         
  12   3   8          9.45         10.18        11.33 o                         
  13   3   8        489.75        493.77        22.20 o                         
  14   3   8        686.56        741.72        24.59 o                         
  15   3   8        449.09        456.55        39.56 o                         
  16   3   8          0.33         28.85        15.46 o                         
  17   3   8        184.78        178.81        26.29 o                         
 -18   4   8         20.12         14.15        24.70 o                         
 -17   4   8          1.30          2.41        24.08 o                         
 -16   4   8          4.79        -33.76        64.67 o                         
 -15   4   8          7.68         -5.41        22.72 o                         
 -14   4   8          2.14         -3.18        19.70 o                         
 -13   4   8         11.37        -19.81        19.81 o                         
 -12   4   8          2.80         13.35        16.03 o                         
 -11   4   8         59.54         27.54        13.83 o                         
 -10   4   8         81.72         78.70        13.15 o                         
  -9   4   8          3.76         -7.22        10.65 o                         
  -8   4   8         11.14         64.18        11.11 o                         
  -7   4   8         31.34         22.64         9.73 o                         
  -6   4   8        129.89        127.78        10.33 o                         
  -5   4   8        318.89        316.77        14.14 o                         
  -4   4   8         10.64         12.10         7.84 o                         
  -3   4   8          3.58         12.90         7.84 o                         
  -2   4   8          2.78          4.73         7.65 o                         
  -1   4   8        410.07        412.01        13.42 o                         
   0   4   8         22.02         24.45         7.33 o                         
   1   4   8        191.82        178.23        10.13 o                         
   2   4   8         11.92          5.95         7.42 o                         
   3   4   8         39.80         26.42         9.25 o                         
   4   4   8        112.27        114.81         7.88 o                         
   5   4   8        149.48        171.24        11.07 o                         
   6   4   8        134.85        113.47         9.17 o                         
   7   4   8          0.79         -5.64         9.45 o                         
   8   4   8         61.18         79.06        11.02 o                         
   9   4   8        111.01         98.19        10.89 o                         
  10   4   8        308.46        279.98        14.99 o                         
  11   4   8         38.19         18.13        10.98 o                         
  12   4   8         20.76         20.37        12.30 o                         
  13   4   8          9.99         13.82        14.29 o                         
  14   4   8        125.55        128.80        15.92 o                         
  15   4   8         24.42         50.33        13.92 o                         
  16   4   8          6.55         29.85        21.92 o                         
  17   4   8          0.87         27.02        16.69 o                         
 -17   5   8          0.52        -16.33        24.07 o                         
 -16   5   8        233.50        215.66        39.11 o                         
 -15   5   8         85.21         85.11        52.94 o                         
 -14   5   8         16.27         22.31        46.56 o                         
 -13   5   8         11.37         10.82        38.72 o                         
 -12   5   8         46.92         41.23        25.41 o                         
 -11   5   8         94.29         81.10        16.45 o                         
 -10   5   8          2.91         -9.47        12.61 o                         
  -9   5   8         82.82         77.71        14.14 o                         
  -8   5   8        354.24        384.55        20.15 o                         
  -7   5   8        276.50        294.85        16.16 o                         
  -6   5   8         49.74         31.45         9.87 o                         
  -5   5   8        764.52        735.45        18.98 o                         
  -4   5   8       1524.85       1533.55        26.12 o                         
  -3   5   8        862.96        919.51        21.62 o                         
  -2   5   8        449.35        465.23        17.45 o                         
  -1   5   8        768.29        767.16        19.50 o                         
   0   5   8        383.75        361.64        15.58 o                         
   1   5   8       1303.41       1318.32        24.33 o                         
   2   5   8         45.19         28.24         8.00 o                         
   3   5   8        883.38        916.05        23.94 o                         
   4   5   8         98.75         87.50        10.66 o                         
   5   5   8         20.91         10.33         9.28 o                         
   6   5   8       1240.52       1296.37        28.55 o                         
   7   5   8       1365.66       1343.10        32.15 o                         
   8   5   8        214.43        212.87        15.96 o                         
   9   5   8        255.24        260.83        14.39 o                         
  10   5   8       1108.23       1091.14        44.85 o                         
  11   5   8        966.95        893.40        37.73 o                         
  12   5   8        244.21        210.33        18.33 o                         
  13   5   8        196.28        196.09        26.15 o                         
  14   5   8        326.76        317.62        39.38 o                         
  15   5   8        376.82        360.18        24.20 o                         
  16   5   8        130.46        199.85        23.27 o                         
 -16   6   8        133.67        137.23        31.58 o                         
 -15   6   8         24.87         -7.11        39.00 o                         
 -14   6   8         58.20         41.69        32.36 o                         
 -13   6   8         24.72         33.36        37.25 o                         
 -12   6   8         14.21         27.45        49.49 o                         
 -11   6   8         38.01         33.34        18.26 o                         
 -10   6   8        124.13        118.90        19.22 o                         
  -9   6   8          7.11         -0.08        13.74 o                         
  -8   6   8          5.18          7.53        12.26 o                         
  -7   6   8         74.38         78.99        13.99 o                         
  -6   6   8        329.96        280.24        18.84 o                         
  -5   6   8        183.55        168.23        13.61 o                         
  -4   6   8         14.16          5.43         9.18 o                         
  -3   6   8         30.94         24.19         8.88 o                         
  -2   6   8         13.71          4.07         9.37 o                         
  -1   6   8          1.02         -2.83         8.56 o                         
   0   6   8        259.86        249.51        12.69 o                         
   1   6   8         42.35         37.37         8.56 o                         
   2   6   8         46.94         30.62         8.41 o                         
   3   6   8         38.64         12.93         7.92 o                         
   4   6   8          3.17         -0.25         9.92 o                         
   5   6   8         71.94         62.21        12.19 o                         
   6   6   8        146.32        145.12        14.91 o                         
   7   6   8          1.01         12.42        12.23 o                         
   8   6   8        236.90        238.03        19.08 o                         
   9   6   8        238.35        231.13        18.87 o                         
  10   6   8         79.95         40.29        17.66 o                         
  11   6   8         48.67         39.71        19.57 o                         
  12   6   8         51.26         45.75        19.37 o                         
  13   6   8         65.87         72.86        21.21 o                         
  14   6   8          0.16         14.07        17.45 o                         
  15   6   8        154.75        198.87        26.13 o                         
 -15   7   8        151.10        180.18        67.59 o                         
 -14   7   8         12.26        -13.08        61.82 o                         
 -13   7   8          0.30        -30.31        32.67 o                         
 -12   7   8         58.67         41.49        46.02 o                         
 -11   7   8        124.18         74.98        28.56 o                         
 -10   7   8         22.97         -4.63        17.36 o                         
  -9   7   8         50.70         31.58        14.25 o                         
  -8   7   8        104.31        124.27        17.31 o                         
  -7   7   8        184.62        211.43        18.81 o                         
  -6   7   8          0.52          1.60        12.78 o                         
  -5   7   8        130.25        133.50        16.18 o                         
  -4   7   8        170.28        182.33        15.05 o                         
  -3   7   8         42.12         21.09        11.34 o                         
  -2   7   8        151.94        153.34        14.60 o                         
  -1   7   8        313.07        332.97        15.51 o                         
   0   7   8         61.60         53.53         9.87 o                         
   1   7   8         14.23          5.62         9.21 o                         
   2   7   8         23.64         21.49        10.05 o                         
   3   7   8        210.89        207.54        13.73 o                         
   4   7   8        116.74         86.14        11.05 o                         
   5   7   8         44.98         37.25        12.72 o                         
   6   7   8         45.26         73.80        14.39 o                         
   7   7   8        449.27        459.98        23.40 o                         
   8   7   8        278.28        252.78        19.77 o                         
   9   7   8          2.70         -2.24        14.29 o                         
  10   7   8        319.45        342.46        28.49 o                         
  11   7   8         44.70         13.02        36.61 o                         
  12   7   8         30.92         26.22        19.54 o                         
  13   7   8          1.22         -7.82        18.22 o                         
  14   7   8        294.39        319.09        31.66 o                         
 -13   8   8        138.52        207.86        45.72 o                         
 -12   8   8         14.92         31.05        29.87 o                         
 -11   8   8          0.91         -1.11        36.14 o                         
 -10   8   8         12.92         -2.79        22.25 o                         
  -9   8   8        122.45        149.01        23.60 o                         
  -8   8   8          0.44          7.86        13.91 o                         
  -7   8   8        248.29        253.77        20.67 o                         
  -6   8   8        254.15        232.23        19.58 o                         
  -5   8   8        165.94        163.22        13.96 o                         
  -4   8   8          4.80         24.40         9.84 o                         
  -3   8   8        537.25        488.92        20.00 o                         
  -2   8   8        251.33        256.67        15.67 o                         
  -1   8   8          7.82         -9.68         9.68 o                         
   0   8   8        109.73        130.20        11.49 o                         
   1   8   8        331.49        308.10        14.81 o                         
   2   8   8        479.53        449.27        18.83 o                         
   3   8   8         90.91         60.13        10.86 o                         
   4   8   8         48.05         34.53        13.90 o                         
   5   8   8        466.95        485.63        24.71 o                         
   6   8   8        282.84        277.41        20.20 o                         
   7   8   8         81.83         99.16        15.64 o                         
   8   8   8        466.22        507.56        27.14 o                         
   9   8   8        341.79        356.89        30.82 o                         
  10   8   8        400.44        443.65        32.53 o                         
  11   8   8         55.71         34.04        30.93 o                         
  12   8   8        316.30        316.95        47.44 o                         
 -11   9   8         17.97         43.36        43.45 o                         
 -10   9   8          6.26         -2.41        23.63 o                         
  -9   9   8         20.70         22.30        23.16 o                         
  -8   9   8          3.61        -14.78        30.91 o                         
  -7   9   8         43.43         23.84        23.37 o                         
  -6   9   8         27.46          9.97        23.08 o                         
  -5   9   8          0.05         25.40        20.95 o                         
  -4   9   8        152.05        154.15        22.25 o                         
  -3   9   8         25.03          6.61        17.60 o                         
  -2   9   8         23.67         11.84        14.45 o                         
  -1   9   8          0.52         -8.31        14.08 o                         
   0   9   8         41.34         23.33        14.32 o                         
   1   9   8          7.00         -7.03        13.60 o                         
   2   9   8          7.36          4.19        12.71 o                         
   3   9   8         13.28          2.96        22.26 o                         
   4   9   8         26.05         -1.20        21.70 o                         
   5   9   8         72.53         85.21        34.74 o                         
   6   9   8         15.48         19.46        28.78 o                         
   7   9   8         16.55         38.87        44.12 o                         
   8   9   8          6.50         34.17        20.55 o                         
   9   9   8         24.89         34.53        32.00 o                         
  10   9   8          4.33         12.31        29.56 o                         
  -9  10   8         32.17         -5.61        38.54 o                         
  -8  10   8         33.69         -0.71        27.41 o                         
  -7  10   8         85.81        107.28        27.28 o                         
  -6  10   8        499.33        545.76        44.09 o                         
  -5  10   8          4.82         12.53        22.56 o                         
  -4  10   8         44.93         49.52        21.65 o                         
  -3  10   8          8.34         -0.05        19.14 o                         
  -2  10   8         67.76         67.31        17.92 o                         
  -1  10   8        131.23        128.37        19.17 o                         
   0  10   8          3.33        -10.13        14.98 o                         
   1  10   8        199.89        228.77        29.51 o                         
   2  10   8         33.83         28.31        24.29 o                         
   3  10   8         47.69         92.44        24.73 o                         
   4  10   8         51.16         45.61        26.56 o                         
   5  10   8        173.64        205.51        34.06 o                         
   6  10   8        192.21        186.03        27.79 o                         
   7  10   8          3.64         25.99        29.62 o                         
  -3  11   8        108.83         94.02        26.11 o                         
  -2  11   8         25.97          5.93        18.21 o                         
  -1  11   8         62.56          1.51        25.71 o                         
   0  11   8         63.17         57.47        25.66 o                         
   1  11   8         30.09          1.73        24.58 o                         
   2  11   8         11.85          0.56        23.84 o                         
 -18   1   9         46.45         19.28        18.49 o                         
 -17   1   9         11.11         14.74        18.19 o                         
 -16   1   9         93.04         77.39        19.98 o                         
 -15   1   9          8.53         29.41        13.62 o                         
 -14   1   9         26.53         37.09        13.27 o                         
 -13   1   9         20.82         20.74        12.15 o                         
 -12   1   9        113.05        141.88        13.68 o                         
 -11   1   9        448.56        517.76        20.21 o                         
 -10   1   9         51.21         43.29        10.45 o                         
  -9   1   9        406.48        387.55        15.90 o                         
  -8   1   9        467.24        504.38        17.11 o                         
  -7   1   9        363.49        424.43        16.56 o                         
  -6   1   9         14.35         10.41         9.11 o                         
  -5   1   9        969.58        999.73        23.23 o                         
  -4   1   9        598.85        599.06        18.06 o                         
  -3   1   9         18.40         -3.23         6.56 o                         
  -2   1   9        951.76       1025.18        18.44 o                         
  -1   1   9        304.87        298.16        11.08 o                         
   0   1   9        689.87        682.70        15.59 o                         
   1   1   9          6.54         -4.18         6.85 o                         
   2   1   9       1241.58       1296.60        24.67 o                         
   3   1   9        774.09        869.39        20.74 o                         
   4   1   9        509.99        481.69        16.53 o                         
   5   1   9        176.85        165.77        10.02 o                         
   6   1   9       1026.94       1070.75        20.94 o                         
   7   1   9        524.39        563.71        16.44 o                         
   8   1   9        282.46        258.73        13.41 o                         
   9   1   9         46.02         47.71        10.18 o                         
  10   1   9        787.27        808.91        22.61 o                         
  11   1   9        501.43        515.32        21.15 o                         
  12   1   9         29.49         35.94        12.89 o                         
  13   1   9        251.90        200.39        18.09 o                         
  14   1   9       1202.11       1226.01        34.86 o                         
  15   1   9        398.51        410.37        29.88 o                         
  16   1   9         30.41         19.76        17.85 o                         
 -17   2   9         31.17         48.72        19.23 o                         
 -16   2   9          6.40        -11.17        18.58 o                         
 -15   2   9         34.08         45.71        18.87 o                         
 -14   2   9         33.74         34.60        12.30 o                         
 -13   2   9        349.14        316.35        18.48 o                         
 -12   2   9         10.82         12.22        12.51 o                         
 -11   2   9        288.35        251.59        17.95 o                         
 -10   2   9          2.49         11.77        10.96 o                         
  -9   2   9          9.37         11.38         9.58 o                         
  -8   2   9         81.38         75.72        10.39 o                         
  -7   2   9        262.01        279.53        14.22 o                         
  -6   2   9        320.47        314.92        14.90 o                         
  -5   2   9        134.98        146.41         9.83 o                         
  -4   2   9        145.66        127.87         8.11 o                         
  -3   2   9        203.80        200.66         9.07 o                         
  -2   2   9        104.77         95.50         9.37 o                         
  -1   2   9         55.34         49.51         6.32 o                         
   0   2   9        386.50        370.70        11.25 o                         
   1   2   9        831.94        832.57        16.36 o                         
   2   2   9        765.67        757.52        16.19 o                         
   3   2   9          2.61         14.27         6.83 o                         
   4   2   9          7.30         18.89         8.91 o                         
   5   2   9         81.01         95.95        10.45 o                         
   6   2   9        940.95        930.80        22.48 o                         
   7   2   9        200.31        188.35        11.15 o                         
   8   2   9        839.06        845.26        21.26 o                         
   9   2   9         12.00          8.85        10.04 o                         
  10   2   9         42.20         34.02        11.19 o                         
  11   2   9        108.52        134.53        14.60 o                         
  12   2   9        368.03        361.88        20.04 o                         
  13   2   9        235.68        230.62        18.23 o                         
  14   2   9          6.58         31.89        15.18 o                         
  15   2   9        194.46        242.98        21.15 o                         
  16   2   9         71.12         72.07        20.70 o                         
 -17   3   9          1.13         -7.85        37.08 o                         
 -16   3   9         23.77         13.82        23.37 o                         
 -15   3   9         28.69         32.69        23.13 o                         
 -14   3   9         88.73         62.03        20.88 o                         
 -13   3   9          1.49         -9.47        16.48 o                         
 -12   3   9        108.04        102.64        14.42 o                         
 -11   3   9         14.74         31.86        12.55 o                         
 -10   3   9         13.80         19.75        12.58 o                         
  -9   3   9        117.73        222.56        17.01 o                         
  -8   3   9        327.37        336.25        15.75 o                         
  -7   3   9         11.17         -2.67         8.88 o                         
  -6   3   9         65.39        105.70        10.99 o                         
  -5   3   9         97.45         93.12        10.32 o                         
  -4   3   9        309.18        311.82        14.00 o                         
  -3   3   9        133.94        118.46        10.93 o                         
  -2   3   9         29.92         24.18         8.08 o                         
  -1   3   9        698.72        728.81        17.94 o                         
   0   3   9        164.79        142.17        11.22 o                         
   1   3   9         30.38         21.53         5.66 o                         
   2   3   9          2.61         -3.33         5.24 o                         
   3   3   9        240.17        272.83        10.62 o                         
   4   3   9         35.38         49.14         7.46 o                         
   5   3   9         22.47         21.72         7.24 o                         
   6   3   9          4.60         12.50         9.10 o                         
   7   3   9        481.60        474.98        20.42 o                         
   8   3   9        353.49        344.86        16.88 o                         
   9   3   9          1.58          4.95        10.79 o                         
  10   3   9        119.22        123.40        14.10 o                         
  11   3   9        289.87        303.20        18.57 o                         
  12   3   9          1.68         22.12        12.80 o                         
  13   3   9        113.55        121.27        17.21 o                         
  14   3   9        150.61        176.71        19.70 o                         
  15   3   9        111.27        127.79        16.54 o                         
  16   3   9          3.18         29.66        15.68 o                         
 -16   4   9         16.93         24.14        30.45 o                         
 -15   4   9          0.54         -7.87        23.37 o                         
 -14   4   9        177.50        159.90        27.76 o                         
 -13   4   9        133.70        136.81        24.33 o                         
 -12   4   9          5.38         -4.69        18.68 o                         
 -11   4   9         72.45         58.06        19.55 o                         
 -10   4   9         95.59         97.39        14.27 o                         
  -9   4   9         56.69         58.57        12.65 o                         
  -8   4   9          0.15         11.67        10.42 o                         
  -7   4   9        178.03        186.00        13.85 o                         
  -6   4   9        474.48        464.89        17.46 o                         
  -5   4   9         41.47         48.58         9.98 o                         
  -4   4   9        168.34        181.63        12.24 o                         
  -3   4   9        580.44        586.91        18.47 o                         
  -2   4   9        609.21        656.84        17.61 o                         
  -1   4   9          8.33         -1.58         8.56 o                         
   0   4   9       1099.05       1104.98        22.02 o                         
   1   4   9        842.23        875.89        21.72 o                         
   2   4   9        177.13        164.68        11.86 o                         
   3   4   9          8.01          2.66         8.81 o                         
   4   4   9        479.44        448.20        25.88 o                         
   5   4   9       1448.74       1381.18        52.72 o                         
   6   4   9        125.12         98.41        11.23 o                         
   7   4   9        432.30        431.53        21.84 o                         
   8   4   9        847.18        776.78        56.77 o                         
   9   4   9        593.81        583.43        41.04 o                         
  10   4   9          1.97          9.86        11.28 o                         
  11   4   9        306.79        264.78        19.55 o                         
  12   4   9        556.81        490.89        36.99 o                         
  13   4   9        258.45        279.12        23.95 o                         
  14   4   9          1.53          7.41        17.14 o                         
  15   4   9        213.92        189.78        24.83 o                         
 -15   5   9          2.36        -29.54        29.54 o                         
 -14   5   9          0.69        -27.83        46.33 o                         
 -13   5   9          9.45        -27.50        28.64 o                         
 -12   5   9         27.86          1.59        24.97 o                         
 -11   5   9          0.09        -22.39        22.61 o                         
 -10   5   9          0.59        -12.95        19.45 o                         
  -9   5   9          8.38         10.80        12.04 o                         
  -8   5   9         79.26         61.68        12.42 o                         
  -7   5   9         51.38         53.81        11.57 o                         
  -6   5   9          7.02          3.95        10.38 o                         
  -5   5   9         15.57          7.94        10.22 o                         
  -4   5   9         48.81         38.27        10.43 o                         
  -3   5   9          0.37         -9.51         9.81 o                         
  -2   5   9         97.81         97.71        10.09 o                         
  -1   5   9         18.90         20.12         9.75 o                         
   0   5   9        415.69        404.87        16.83 o                         
   1   5   9        179.05        153.09        12.52 o                         
   2   5   9         92.90         59.37        12.25 o                         
   3   5   9          5.22          9.96        11.35 o                         
   4   5   9          0.29          8.14        11.66 o                         
   5   5   9          0.22          4.60        12.45 o                         
   6   5   9        181.84        198.00        17.99 o                         
   7   5   9         35.30         25.53        14.43 o                         
   8   5   9          0.10         15.20        34.49 o                         
   9   5   9         11.39         -3.71        18.74 o                         
  10   5   9          5.21         -6.45        18.88 o                         
  11   5   9         49.76         41.57        13.53 o                         
  12   5   9         40.34        -16.64        16.67 o                         
  13   5   9         79.56         84.71        20.92 o                         
  14   5   9         36.00         29.76        14.11 o                         
 -14   6   9        183.02        143.99        47.49 o                         
 -13   6   9         86.45         57.22        36.39 o                         
 -12   6   9          6.41        -26.52        26.52 o                         
 -11   6   9         64.11         47.31        23.60 o                         
 -10   6   9        155.96        185.34        27.34 o                         
  -9   6   9         12.62         -8.88        20.35 o                         
  -8   6   9         87.48         67.46        18.50 o                         
  -7   6   9        358.75        320.22        24.93 o                         
  -6   6   9        476.59        481.58        25.78 o                         
  -5   6   9        168.78        154.70        17.75 o                         
  -4   6   9          9.47         -5.54        12.54 o                         
  -3   6   9          9.08         16.13        12.80 o                         
  -2   6   9        321.52        262.03        16.42 o                         
  -1   6   9        460.33        444.28        19.23 o                         
   0   6   9         77.93         81.02        11.68 o                         
   1   6   9        773.43        786.69        23.85 o                         
   2   6   9         54.48         23.68        10.78 o                         
   3   6   9         89.38         63.85        14.24 o                         
   4   6   9        180.34        195.22        18.05 o                         
   5   6   9        678.44        687.90        28.24 o                         
   6   6   9        253.34        264.50        20.35 o                         
   7   6   9         31.41         44.97        27.24 o                         
   8   6   9        463.54        465.15        31.54 o                         
   9   6   9        659.55        721.77        37.28 o                         
  10   6   9        133.31         68.24        21.44 o                         
  11   6   9          5.97        -20.64        20.64 o                         
  12   6   9        328.85        354.88        30.36 o                         
  13   6   9        158.40        170.29        38.81 o                         
 -13   7   9         15.17        -29.67        29.67 o                         
 -12   7   9         40.75         39.98        26.45 o                         
 -11   7   9         21.77         10.56        30.52 o                         
 -10   7   9          7.53        -14.28        22.59 o                         
  -9   7   9         12.26         32.41        23.35 o                         
  -8   7   9         40.82         35.89        17.19 o                         
  -7   7   9          2.78          3.57        16.26 o                         
  -6   7   9         34.57         48.93        16.54 o                         
  -5   7   9        188.80        175.48        18.34 o                         
  -4   7   9        141.59         99.04        15.90 o                         
  -3   7   9         31.43         -0.38        13.95 o                         
  -2   7   9         52.00         17.04        11.89 o                         
  -1   7   9        301.69        287.76        17.45 o                         
   0   7   9         58.38         40.48        11.49 o                         
   1   7   9          1.12         -1.75        11.10 o                         
   2   7   9         81.24         71.64        12.05 o                         
   3   7   9        622.67        547.97        32.12 o                         
   4   7   9         15.47        -14.97        14.97 o                         
   5   7   9        271.79        232.38        20.09 o                         
   6   7   9        203.13        207.26        22.17 o                         
   7   7   9        239.51        293.26        40.27 o                         
   8   7   9          5.08         11.19        31.52 o                         
   9   7   9        187.82        233.08        44.15 o                         
  10   7   9        210.56        183.83        73.16 o                         
  11   7   9        115.83         66.58        29.31 o                         
  12   7   9          5.93         -8.57        21.36 o                         
 -11   8   9          3.89          4.54        25.28 o                         
 -10   8   9          0.69        -20.49        25.92 o                         
  -9   8   9         58.17         51.02        25.29 o                         
  -8   8   9         15.14          6.27        22.05 o                         
  -7   8   9         28.11         56.51        24.33 o                         
  -6   8   9          6.21        -11.84        21.32 o                         
  -5   8   9         21.59         21.95        16.50 o                         
  -4   8   9        123.67         98.45        15.53 o                         
  -3   8   9         95.57         75.83        14.88 o                         
  -2   8   9         72.01         50.13        12.93 o                         
  -1   8   9          0.21          3.58        11.79 o                         
   0   8   9         32.93         36.35        12.38 o                         
   1   8   9          7.43          8.63        11.72 o                         
   2   8   9        110.98         93.54        12.42 o                         
   3   8   9         24.15         13.48        13.94 o                         
   4   8   9        193.39        158.60        20.15 o                         
   5   8   9         97.91        132.03        24.67 o                         
   6   8   9         11.01         15.33        27.29 o                         
   7   8   9         31.47         60.88        22.34 o                         
   8   8   9         16.03         18.88        35.12 o                         
   9   8   9          2.25         13.92        20.41 o                         
  10   8   9          3.31         30.36        30.04 o                         
  -9   9   9        190.84        170.30        38.64 o                         
  -8   9   9         16.67         23.48        23.45 o                         
  -7   9   9          1.28         -4.74        33.86 o                         
  -6   9   9          0.68         -3.57        34.09 o                         
  -5   9   9          8.18         21.43        21.30 o                         
  -4   9   9        162.83        132.76        24.91 o                         
  -3   9   9         98.95        116.14        19.78 o                         
  -2   9   9         52.34         59.15        23.08 o                         
  -1   9   9        215.24        199.13        22.71 o                         
   0   9   9        219.21        200.93        27.73 o                         
   1   9   9        128.43         97.16        24.52 o                         
   2   9   9         91.69         79.71        24.79 o                         
   3   9   9        293.17        292.08        30.83 o                         
   4   9   9          8.77         24.12        24.17 o                         
   5   9   9         37.79         55.03        26.31 o                         
   6   9   9        135.80        171.54        27.94 o                         
   7   9   9        444.38        469.77        64.11 o                         
   8   9   9        122.13        100.04        58.59 o                         
  -5  10   9         39.36         34.12        22.29 o                         
  -4  10   9         81.25         68.20        23.09 o                         
  -3  10   9         10.21        -15.41        18.11 o                         
  -2  10   9          0.18        -13.44        17.49 o                         
  -1  10   9          0.55        -12.09        25.36 o                         
   0  10   9         78.07         60.69        30.44 o                         
   1  10   9         16.98          0.10        25.27 o                         
   2  10   9         45.88         41.35        24.54 o                         
   3  10   9          3.06        -24.37        24.37 o                         
 -16   0  10          9.91         11.01        42.33 o                         
 -15   0  10         28.06         63.76        47.19 o                         
 -14   0  10        248.34        318.71        54.19 o                         
 -13   0  10        187.04        195.50        30.83 o                         
 -12   0  10          5.30        -12.38        19.31 o                         
 -11   0  10         81.61         58.13        18.35 o                         
 -10   0  10        165.18        119.42        20.61 o                         
  -9   0  10         30.32         25.43        18.07 o                         
  -8   0  10          4.11         -3.32        15.09 o                         
  -7   0  10        150.66        176.04        23.75 o                         
  -6   0  10         48.82         42.57        17.74 o                         
  -5   0  10         77.33         47.05        14.48 o                         
  -4   0  10         59.63         69.96        17.62 o                         
  -3   0  10        665.78        767.92        36.19 o                         
  -2   0  10       1351.00       1414.05        47.25 o                         
  -1   0  10         59.45         44.23        17.49 o                         
   0   0  10        808.20        806.18        35.02 o                         
   1   0  10        520.91        578.85        22.07 o                         
   2   0  10        127.27        126.54        13.97 o                         
   3   0  10          2.50          3.76        10.38 o                         
   4   0  10       1106.09       1153.18        32.17 o                         
   5   0  10        552.28        547.85        24.55 o                         
   6   0  10          0.87          3.55        12.01 o                         
   7   0  10        120.62        145.85        16.75 o                         
   8   0  10        894.23        895.78        41.13 o                         
   9   0  10        186.24        192.04        19.90 o                         
  10   0  10        109.84        113.85        20.64 o                         
  11   0  10        883.66        874.27        38.81 o                         
  12   0  10       1244.73       1162.85        44.36 o                         
  13   0  10          4.57        -10.86        25.46 o                         
  14   0  10        185.89        183.72        33.13 o                         
  15   0  10         30.79         -0.43        28.44 o                         
 -16   1  10          2.67         -7.28        19.10 o                         
 -15   1  10          0.68         -6.11        18.80 o                         
 -14   1  10         44.24         38.81        21.36 o                         
 -13   1  10        261.31        277.48        20.42 o                         
 -12   1  10         81.61         86.00        14.55 o                         
 -11   1  10          0.13         -0.27        12.51 o                         
 -10   1  10          4.24        -11.35        13.44 o                         
  -9   1  10         43.86         44.43        12.50 o                         
  -8   1  10         73.72         64.65        13.07 o                         
  -7   1  10          4.09         14.43        13.00 o                         
  -6   1  10         12.03          7.74        13.72 o                         
  -5   1  10         45.52         43.92        11.15 o                         
  -4   1  10         30.30         23.06         7.40 o                         
  -3   1  10         86.58         69.48         7.91 o                         
  -2   1  10         86.67         66.11         8.06 o                         
  -1   1  10         93.33         93.17         8.43 o                         
   0   1  10         23.00         19.55         9.55 o                         
   1   1  10         17.62         14.07         9.41 o                         
   2   1  10        114.53        130.97        11.76 o                         
   3   1  10        196.83        227.83        14.57 o                         
   4   1  10         46.29         52.45         9.16 o                         
   5   1  10         18.85         12.06         8.54 o                         
   6   1  10        187.87        194.64        12.61 o                         
   7   1  10        291.36        303.47        15.32 o                         
   8   1  10         77.20         87.84        11.43 o                         
   9   1  10         11.88         18.37        10.22 o                         
  10   1  10         97.28        103.98        16.32 o                         
  11   1  10         11.85         28.07        13.11 o                         
  12   1  10         57.14         37.90        16.92 o                         
  13   1  10          1.76          1.64        15.21 o                         
  14   1  10        115.98        122.23        20.57 o                         
  15   1  10        188.41        174.20        24.24 o                         
 -16   2  10          0.22         -5.84        22.96 o                         
 -15   2  10         14.88         30.04        36.55 o                         
 -14   2  10        179.28        167.68        36.91 o                         
 -13   2  10         86.85         81.67        16.90 o                         
 -12   2  10        130.21        103.76        16.57 o                         
 -11   2  10        180.89        238.16        19.44 o                         
 -10   2  10         23.11         36.94        12.89 o                         
  -9   2  10          0.73         19.27        12.58 o                         
  -8   2  10        118.93        123.41        15.18 o                         
  -7   2  10        238.64        272.48        17.81 o                         
  -6   2  10        158.79        179.94        15.42 o                         
  -5   2  10         22.20         25.25        11.55 o                         
  -4   2  10        152.93        129.52        12.56 o                         
  -3   2  10        228.25        230.15         9.60 o                         
  -2   2  10         25.66          4.34         6.14 o                         
  -1   2  10         29.59         11.32         6.55 o                         
   0   2  10        304.03        319.13        11.38 o                         
   1   2  10        886.94        930.86        18.15 o                         
   2   2  10        215.24        237.39        10.99 o                         
   3   2  10          2.25         13.23         7.59 o                         
   4   2  10         55.49         49.35        11.35 o                         
   5   2  10        726.24        722.24        24.56 o                         
   6   2  10        474.18        465.32        20.97 o                         
   7   2  10        162.64        165.32        13.01 o                         
   8   2  10       1041.00        990.61        24.81 o                         
   9   2  10        199.60        221.60        16.07 o                         
  10   2  10          0.29         12.83        11.81 o                         
  11   2  10        244.95        238.51        19.54 o                         
  12   2  10        358.45        352.03        29.00 o                         
  13   2  10         64.37         60.88        16.34 o                         
  14   2  10          5.31         16.93        20.04 o                         
 -15   3  10         57.50         38.74        25.43 o                         
 -14   3  10         20.78         55.01        24.49 o                         
 -13   3  10         16.16         -3.13        22.91 o                         
 -12   3  10         10.12         13.33        22.27 o                         
 -11   3  10        248.34        227.59        19.66 o                         
 -10   3  10          2.57         29.83        14.42 o                         
  -9   3  10        279.79        272.98        33.06 o                         
  -8   3  10         55.74         53.75        14.22 o                         
  -7   3  10          8.91         -1.22        12.60 o                         
  -6   3  10         26.60         22.60        11.88 o                         
  -5   3  10        345.96        385.68        19.10 o                         
  -4   3  10        209.31        205.47        15.58 o                         
  -3   3  10          1.99         -9.97         9.97 o                         
  -2   3  10        206.45        166.52        12.02 o                         
  -1   3  10        907.09        926.06        24.16 o                         
   0   3  10        215.55        189.02        13.62 o                         
   1   3  10         54.26         36.47        10.40 o                         
   2   3  10         49.59         49.36        11.35 o                         
   3   3  10        793.36        859.24        27.84 o                         
   4   3  10         56.51         60.11        12.92 o                         
   5   3  10        827.84        865.10        28.23 o                         
   6   3  10        311.29        342.63        19.98 o                         
   7   3  10          8.78         -5.18        11.04 o                         
   8   3  10          0.28         -1.26        14.76 o                         
   9   3  10        198.96        224.09        22.41 o                         
  10   3  10        864.86        856.19        29.09 o                         
  11   3  10        111.99        106.35        16.41 o                         
  12   3  10         32.75         51.38        15.20 o                         
  13   3  10        185.95        259.78        20.66 o                         
  14   3  10        336.97        322.48        24.94 o                         
 -14   4  10         15.31          7.75        24.63 o                         
 -13   4  10         18.54         14.50        24.16 o                         
 -12   4  10          0.09        -23.63        23.63 o                         
 -11   4  10          2.52        -13.21        21.89 o                         
 -10   4  10         29.04         15.50        13.34 o                         
  -9   4  10          7.34        -10.09        13.28 o                         
  -8   4  10         16.53         18.01        13.39 o                         
  -7   4  10         32.68         49.46        14.42 o                         
  -6   4  10        128.55        121.13        16.12 o                         
  -5   4  10          1.55          4.88        13.42 o                         
  -4   4  10         62.75         58.01        13.81 o                         
  -3   4  10        116.63         97.38        13.35 o                         
  -2   4  10         13.04          8.30        10.33 o                         
  -1   4  10        472.27        412.15        17.65 o                         
   0   4  10          7.49          6.15        11.33 o                         
   1   4  10          5.76          8.18        11.32 o                         
   2   4  10         12.44         -0.47        12.11 o                         
   3   4  10         28.45         33.93        12.68 o                         
   4   4  10        337.94        335.99        39.40 o                         
   5   4  10        241.37        275.50        23.66 o                         
   6   4  10         36.48         22.60        15.88 o                         
   7   4  10        121.95        137.28        20.01 o                         
   8   4  10         17.42         -6.95        17.80 o                         
   9   4  10        125.12        106.65        43.94 o                         
  10   4  10         12.74         10.33        19.84 o                         
  11   4  10          3.27         24.88        22.61 o                         
  12   4  10          3.01         18.77        34.34 o                         
  13   4  10         77.30         80.41        22.52 o                         
 -14   5  10          9.97         -6.73        24.51 o                         
 -13   5  10         38.48         23.02        26.08 o                         
 -12   5  10         55.06         50.96        25.72 o                         
 -11   5  10         45.36         66.31        26.03 o                         
 -10   5  10         15.56         13.41        23.27 o                         
  -9   5  10        212.77        212.86        29.94 o                         
  -8   5  10        326.36        341.82        25.16 o                         
  -7   5  10         17.32         13.76        14.56 o                         
  -6   5  10         33.74         34.09        14.84 o                         
  -5   5  10         60.71         89.01        15.86 o                         
  -4   5  10        382.16        401.40        24.06 o                         
  -3   5  10         19.93         18.09        11.35 o                         
  -2   5  10        612.49        608.29        21.39 o                         
  -1   5  10         34.73         25.53        11.10 o                         
   0   5  10         51.74         36.80        13.49 o                         
   1   5  10         18.29          8.52        15.34 o                         
   2   5  10        690.59        677.65        31.61 o                         
   3   5  10        611.73        652.12        40.04 o                         
   4   5  10         37.90         55.20        20.62 o                         
   5   5  10         84.82        115.42        23.60 o                         
   6   5  10        539.25        548.10        34.36 o                         
   7   5  10        560.79        560.69        33.83 o                         
   8   5  10         86.65         86.85        21.18 o                         
   9   5  10         43.67         42.40        19.93 o                         
  10   5  10        160.76        162.29        38.10 o                         
  11   5  10         77.32         47.59        26.70 o                         
  12   5  10         18.01         29.42        19.96 o                         
 -12   6  10         39.64         30.47        24.73 o                         
 -11   6  10          5.03          5.02        23.73 o                         
 -10   6  10         23.79         10.62        22.33 o                         
  -9   6  10          1.60         33.64        23.23 o                         
  -8   6  10         26.38         43.95        23.57 o                         
  -7   6  10         12.66         -0.50        21.62 o                         
  -6   6  10        117.36        126.17        27.82 o                         
  -5   6  10         92.13        100.51        23.51 o                         
  -4   6  10         33.11         26.39        20.62 o                         
  -3   6  10         49.75         22.13        15.14 o                         
  -2   6  10         43.37         15.06        14.51 o                         
  -1   6  10          9.28          0.85        14.55 o                         
   0   6  10        190.36        144.73        17.25 o                         
   1   6  10         72.87         42.36        13.73 o                         
   2   6  10          0.80        -10.94        19.90 o                         
   3   6  10         82.30         80.35        26.62 o                         
   4   6  10        159.76        161.64        24.52 o                         
   5   6  10          1.29         25.62        19.86 o                         
   6   6  10         11.46         51.24        23.93 o                         
   7   6  10         17.27         -5.36        34.50 o                         
   8   6  10        134.66        162.36        25.21 o                         
   9   6  10         76.89         60.93        57.82 o                         
  10   6  10         11.40         18.88        56.58 o                         
  11   6  10         23.09          0.45        28.38 o                         
 -11   7  10          2.29        -22.32        25.54 o                         
 -10   7  10         26.92         32.89        24.73 o                         
  -9   7  10          7.01         21.77        24.12 o                         
  -8   7  10         43.32         52.49        25.08 o                         
  -7   7  10          0.49         -5.31        23.24 o                         
  -6   7  10         40.11         48.86        23.23 o                         
  -5   7  10        215.81        224.73        31.70 o                         
  -4   7  10         97.35         77.62        22.85 o                         
  -3   7  10          0.65         10.25        16.77 o                         
  -2   7  10         49.51         52.82        15.79 o                         
  -1   7  10        320.39        358.53        22.88 o                         
   0   7  10        179.99        160.61        18.11 o                         
   1   7  10         10.66        -10.05        15.44 o                         
   2   7  10         95.06         84.00        24.34 o                         
   3   7  10         93.15        111.27        24.47 o                         
   4   7  10          8.51         29.81        22.24 o                         
   5   7  10         80.11        107.90        23.80 o                         
   6   7  10         92.81        150.00        25.67 o                         
   7   7  10         88.67         65.41        28.11 o                         
   8   7  10         35.01         54.28        23.16 o                         
   9   7  10        106.88        141.88        41.44 o                         
  -8   8  10         33.61         39.95        25.38 o                         
  -7   8  10        173.58        177.53        29.78 o                         
  -6   8  10         77.08         67.56        24.22 o                         
  -5   8  10         22.23         31.63        22.57 o                         
  -4   8  10         17.81          3.88        20.56 o                         
  -3   8  10         99.13         89.12        18.93 o                         
  -2   8  10         32.33         30.84        18.61 o                         
  -1   8  10          0.79         -7.20        16.38 o                         
   0   8  10        100.80         75.36        17.05 o                         
   1   8  10         45.86         36.15        22.72 o                         
   2   8  10         16.48         -7.76        23.54 o                         
   3   8  10         19.70         -4.41        26.55 o                         
   4   8  10        144.70        215.26        28.97 o                         
   5   8  10        330.41        333.77        43.33 o                         
   6   8  10          1.10         37.20        24.39 o                         
   7   8  10        144.55        178.69        28.08 o                         
  -4   9  10         11.64         -4.48        22.35 o                         
  -3   9  10          5.08        -18.44        18.44 o                         
  -2   9  10          1.20          8.15        17.65 o                         
  -1   9  10          5.18          2.41        16.92 o                         
   0   9  10          5.22          3.64        25.07 o                         
   1   9  10         68.95         90.21        26.35 o                         
   2   9  10          2.22         -7.82        24.74 o                         
   3   9  10          0.40        -13.16        22.93 o                         
 -14   1  11         21.84         51.57        24.65 o                         
 -13   1  11         11.18         -4.58        15.63 o                         
 -12   1  11          8.63         11.75        16.02 o                         
 -11   1  11         46.04         36.06        16.55 o                         
 -10   1  11         11.40         -5.49        16.47 o                         
  -9   1  11        198.95        199.46        19.59 o                         
  -8   1  11         62.50         91.16        16.53 o                         
  -7   1  11         30.04         34.28        14.22 o                         
  -6   1  11         45.26         68.52        16.15 o                         
  -5   1  11        401.57        413.39        19.81 o                         
  -4   1  11         75.53         73.74        12.28 o                         
  -3   1  11         66.68         36.98        15.19 o                         
  -2   1  11        278.37        318.82        17.97 o                         
  -1   1  11        439.11        443.56        20.08 o                         
   0   1  11        326.40        358.00        20.86 o                         
   1   1  11         34.97         53.58        17.89 o                         
   2   1  11        249.37        278.23        17.16 o                         
   3   1  11        282.29        273.22        13.86 o                         
   4   1  11          4.72         -1.79         8.78 o                         
   5   1  11        796.77        814.19        23.06 o                         
   6   1  11        297.80        327.35        16.82 o                         
   7   1  11         59.31         72.98        12.48 o                         
   8   1  11          1.58         33.96        11.39 o                         
   9   1  11        318.12        342.58        18.53 o                         
  10   1  11        148.26        157.23        18.09 o                         
  11   1  11         51.48         51.75        17.76 o                         
  12   1  11          4.24         19.22        14.50 o                         
 -13   2  11        168.63        209.18        65.35 o                         
 -12   2  11          3.05         20.07        20.29 o                         
 -11   2  11         33.14         65.60        17.07 o                         
 -10   2  11          6.86         34.73        15.86 o                         
  -9   2  11         31.01         15.54        17.63 o                         
  -8   2  11         27.64         12.92        15.51 o                         
  -7   2  11         55.76         42.78        15.63 o                         
  -6   2  11          4.93         23.26        15.80 o                         
  -5   2  11         43.28         35.31        11.45 o                         
  -4   2  11        129.75        124.68        15.32 o                         
  -3   2  11         29.89         14.70        11.67 o                         
  -2   2  11         12.53         -6.80        11.50 o                         
  -1   2  11         10.47         -4.26        11.79 o                         
   0   2  11        349.92        411.84        19.94 o                         
   1   2  11        454.59        467.25        22.03 o                         
   2   2  11         21.55         49.15        13.65 o                         
   3   2  11        227.28        218.13        17.61 o                         
   4   2  11         17.21         18.11        12.83 o                         
   5   2  11         20.91         -2.40        17.22 o                         
   6   2  11         34.13         45.98        13.82 o                         
   7   2  11        216.74        200.83        18.17 o                         
   8   2  11        132.64        161.84        19.49 o                         
   9   2  11          2.08          8.54        18.12 o                         
  10   2  11         28.70         25.71        19.19 o                         
  11   2  11        148.65        191.27        25.16 o                         
  12   2  11        244.52        263.89        29.21 o                         
 -13   3  11          3.45          0.30        25.00 o                         
 -12   3  11         28.39         35.88        32.02 o                         
 -11   3  11         11.04         39.81        24.10 o                         
 -10   3  11          0.33        -13.96        21.29 o                         
  -9   3  11          7.05         -3.53        17.15 o                         
  -8   3  11         23.72         11.55        14.60 o                         
  -7   3  11          0.06         -8.38        14.76 o                         
  -6   3  11         15.20          5.10        14.69 o                         
  -5   3  11         89.28         45.42        14.90 o                         
  -4   3  11         42.54         32.53        12.21 o                         
  -3   3  11          1.42        -14.43        14.43 o                         
  -2   3  11        175.38        182.05        17.58 o                         
  -1   3  11         42.87         30.06        13.62 o                         
   0   3  11          8.46          9.59        13.24 o                         
   1   3  11         29.82         37.20        14.24 o                         
   2   3  11        446.81        494.31        24.45 o                         
   3   3  11        137.44        168.14        18.20 o                         
   4   3  11         67.14         57.97        16.11 o                         
   5   3  11         20.84         40.39        14.44 o                         
   6   3  11         82.07         55.36        20.05 o                         
   7   3  11         75.02         72.12        18.06 o                         
   8   3  11         25.16         13.80        26.21 o                         
   9   3  11         19.51         33.71        19.44 o                         
  10   3  11         85.42        117.45        22.93 o                         
  11   3  11         34.93         55.34        24.19 o                         
 -12   4  11         40.26         45.25        25.07 o                         
 -11   4  11        110.84        129.50        47.57 o                         
 -10   4  11         20.97         34.47        41.58 o                         
  -9   4  11          2.11         12.64        15.28 o                         
  -8   4  11         10.39         13.87        20.84 o                         
  -7   4  11        328.41        342.13        23.77 o                         
  -6   4  11        136.49        163.94        18.78 o                         
  -5   4  11          0.05        -14.07        16.31 o                         
  -4   4  11          7.63         -4.61        13.02 o                         
  -3   4  11        149.35        145.31        15.60 o                         
  -2   4  11        328.85        339.27        22.39 o                         
  -1   4  11          4.80         -5.41        14.54 o                         
   0   4  11        706.91        725.69        28.67 o                         
   1   4  11         66.04         62.44        15.72 o                         
   2   4  11         16.05         16.10        14.77 o                         
   3   4  11          4.78         43.15        15.35 o                         
   4   4  11        210.74        322.69        28.14 o                         
   5   4  11        676.29        685.18        36.79 o                         
   6   4  11         18.70         38.73        45.16 o                         
   7   4  11        218.20        248.48        28.98 o                         
   8   4  11        211.85        215.48        51.24 o                         
   9   4  11         89.23         92.07        22.14 o                         
  10   4  11         44.64         32.59        27.87 o                         
  11   4  11        255.32        296.93        32.88 o                         
 -11   5  11          0.67        -25.12        25.12 o                         
 -10   5  11         17.68         41.79        24.80 o                         
  -9   5  11         10.00         39.73        24.32 o                         
  -8   5  11          6.98          8.68        24.37 o                         
  -7   5  11         15.21         14.13        17.70 o                         
  -6   5  11        102.92         96.29        20.50 o                         
  -5   5  11         63.83         84.94        17.93 o                         
  -4   5  11        126.50        109.57        15.62 o                         
  -3   5  11         69.75         10.82        16.28 o                         
  -2   5  11         39.45         42.57        13.99 o                         
  -1   5  11          4.44        -16.20        16.20 o                         
   0   5  11         48.59         37.52        20.67 o                         
   1   5  11          4.53        -13.94        19.74 o                         
   2   5  11          0.48          8.67        19.37 o                         
   3   5  11          6.75         -0.48        19.70 o                         
   4   5  11          1.67         66.24        21.54 o                         
   5   5  11         53.16         80.43        21.45 o                         
   6   5  11          2.73         -2.90        35.32 o                         
   7   5  11         22.08         15.39        19.73 o                         
   8   5  11         85.24         75.34        31.71 o                         
   9   5  11         25.51          8.76        20.01 o                         
  -9   6  11          0.05         10.14        24.89 o                         
  -8   6  11         11.26         13.66        24.06 o                         
  -7   6  11        142.94        103.79        26.04 o                         
  -6   6  11         84.32         88.76        25.75 o                         
  -5   6  11         27.86         51.17        22.62 o                         
  -4   6  11        162.06        163.98        21.51 o                         
  -3   6  11         60.66         62.67        17.90 o                         
  -2   6  11          2.51         -1.10        17.43 o                         
  -1   6  11          8.70         11.18        15.85 o                         
   0   6  11         83.52         95.47        28.34 o                         
   1   6  11        132.18        116.64        23.84 o                         
   2   6  11         17.11         17.59        20.97 o                         
   3   6  11         95.48        133.38        26.08 o                         
   4   6  11        175.70        213.70        40.00 o                         
   5   6  11        130.30        151.53        26.46 o                         
   6   6  11          0.01         -2.88        25.48 o                         
   7   6  11        179.45        189.31        26.73 o                         
   8   6  11        261.18        250.66        29.31 o                         
  -7   7  11         30.96         62.07        50.92 o                         
  -6   7  11          2.30         -7.23        22.89 o                         
  -5   7  11         13.79         26.07        22.56 o                         
  -4   7  11         13.33          5.39        18.58 o                         
  -3   7  11          0.50        -16.27        22.08 o                         
  -2   7  11         97.32         48.76        17.90 o                         
  -1   7  11        102.95         68.58        18.22 o                         
   0   7  11          1.44        -12.65        16.65 o                         
   1   7  11          3.98        -10.03        23.69 o                         
   2   7  11         13.46          4.48        29.87 o                         
   3   7  11         94.01        124.51        25.50 o                         
   4   7  11          0.94         39.58        23.46 o                         
   5   7  11         16.12         43.49        38.88 o                         
   6   7  11        305.90        382.47        33.68 o                         
  -2   8  11         30.91         13.68        17.65 o                         
  -1   8  11          0.04        -11.09        17.23 o                         
   0   8  11          0.47         -4.99        23.58 o                         
 -11   0  12         48.10         34.05        27.98 o                         
 -10   0  12         10.31        -13.48        26.96 o                         
  -9   0  12          4.88         25.81        26.27 o                         
  -8   0  12         36.11         71.62        28.77 o                         
  -7   0  12        243.46        238.11        36.90 o                         
  -6   0  12         12.21         73.19        32.63 o                         
  -5   0  12        192.08        223.50        36.20 o                         
  -4   0  12         53.55         55.52        32.50 o                         
  -3   0  12        142.04        199.86        80.25 o                         
  -2   0  12          0.44         19.07        35.47 o                         
  -1   0  12        328.42        366.57        70.44 o                         
   0   0  12        395.76        351.60        36.42 o                         
   1   0  12        278.69        230.44        33.94 o                         
   2   0  12         29.64         16.07        29.63 o                         
   3   0  12          7.51        -15.36        30.73 o                         
   4   0  12        255.66        308.24        23.43 o                         
   5   0  12        349.06        377.65        25.52 o                         
   6   0  12          2.22         16.59        16.02 o                         
   7   0  12        151.19        179.36        26.63 o                         
   8   0  12        275.29        274.64        25.21 o                         
   9   0  12          3.14         18.65        20.24 o                         
  10   0  12          8.29         16.65        25.88 o                         
 -11   1  12          0.01         -9.41        17.26 o                         
 -10   1  12          1.28         15.99        17.04 o                         
  -9   1  12          0.39          0.06        23.19 o                         
  -8   1  12          4.42         -0.35        18.85 o                         
  -7   1  12          2.84        -10.70        30.26 o                         
  -6   1  12          0.27          6.91        14.62 o                         
  -5   1  12        131.14        116.80        19.63 o                         
  -4   1  12         37.63         29.41        12.62 o                         
  -3   1  12         33.41         16.61        12.45 o                         
  -2   1  12         51.91         32.17        18.57 o                         
  -1   1  12         13.02         29.88        14.46 o                         
   0   1  12         10.14         18.50        23.41 o                         
   1   1  12          0.40         11.47        15.34 o                         
   2   1  12          3.62         -8.92        12.57 o                         
   3   1  12         15.34         14.07        13.44 o                         
   4   1  12         35.37         19.95        17.23 o                         
   5   1  12          1.87         14.41        15.35 o                         
   6   1  12         18.12         14.61        16.47 o                         
   7   1  12         27.85         31.64        18.03 o                         
   8   1  12         51.06         64.19        21.97 o                         
   9   1  12         69.45        126.10        19.67 o                         
 -11   2  12         27.42         21.81        17.80 o                         
 -10   2  12         37.47         38.91        19.35 o                         
  -9   2  12          0.11         13.78        23.36 o                         
  -8   2  12         98.57        138.29        28.53 o                         
  -7   2  12         41.66          8.51        19.62 o                         
  -6   2  12         44.27         25.31        14.00 o                         
  -5   2  12          0.20        -15.70        15.70 o                         
  -4   2  12         81.33         89.37        21.49 o                         
  -3   2  12        176.08        165.80        18.98 o                         
  -2   2  12         35.07         26.41        18.89 o                         
  -1   2  12          3.92         21.01        20.59 o                         
   0   2  12         25.08         35.72        15.71 o                         
   1   2  12         16.83         40.81        15.57 o                         
   2   2  12        176.46        167.02        18.98 o                         
   3   2  12        225.61        236.99        20.92 o                         
   4   2  12         28.50         34.86        14.78 o                         
   5   2  12         12.49         21.30        15.69 o                         
   6   2  12          2.85         14.77        15.90 o                         
   7   2  12        147.91        167.36        19.91 o                         
   8   2  12        188.63        228.29        22.04 o                         
   9   2  12         44.88         37.86        21.00 o                         
 -10   3  12         35.08          3.83        23.90 o                         
  -9   3  12         38.34         10.21        16.29 o                         
  -8   3  12          8.77        -14.38        21.71 o                         
  -7   3  12          1.44        -17.12        17.12 o                         
  -6   3  12         51.31         34.46        13.95 o                         
  -5   3  12        122.24         91.75        17.24 o                         
  -4   3  12          2.41         -5.64        15.50 o                         
  -3   3  12        196.02        158.09        19.28 o                         
  -2   3  12        199.38        218.13        20.75 o                         
  -1   3  12         74.95         62.56        16.19 o                         
   0   3  12          3.21         13.67        15.28 o                         
   1   3  12         43.91         70.69        16.81 o                         
   2   3  12         60.89         99.51        18.70 o                         
   3   3  12        352.97        377.46        24.64 o                         
   4   3  12          5.11         37.31        27.23 o                         
   5   3  12        347.86        305.09        23.15 o                         
   6   3  12        205.10        229.63        22.58 o                         
   7   3  12          8.82         11.61        28.49 o                         
   8   3  12          3.04          3.13        18.85 o                         
  -9   4  12          1.74         38.02        26.77 o                         
  -8   4  12          0.13         -3.20        16.41 o                         
  -7   4  12          8.26        -18.01        21.54 o                         
  -6   4  12         20.42        -13.59        18.92 o                         
  -5   4  12        114.62         79.52        15.62 o                         
  -4   4  12          4.48         -3.39        15.17 o                         
  -3   4  12        107.32         93.34        18.07 o                         
  -2   4  12         15.39          6.47        16.89 o                         
  -1   4  12         12.16         11.09        16.58 o                         
   0   4  12         81.35         96.42        18.89 o                         
   1   4  12          6.13         38.49        16.99 o                         
   2   4  12         85.77        120.77        19.99 o                         
   3   4  12         25.23         61.38        18.52 o                         
   4   4  12         79.23         68.79        21.65 o                         
   5   4  12         51.33         32.05        21.42 o                         
   6   4  12          1.15        -29.69        29.69 o                         
   7   4  12         14.23          1.34        19.78 o                         
  -7   5  12         35.21         19.63        23.34 o                         
  -6   5  12          1.51          1.30        15.66 o                         
  -5   5  12         17.60         -4.81        21.43 o                         
  -4   5  12        173.47        161.85        17.77 o                         
  -3   5  12        106.10         95.00        16.50 o                         
  -2   5  12        199.62        190.08        22.16 o                         
  -1   5  12         11.73          4.33        21.00 o                         
   0   5  12         35.18         20.97        20.31 o                         
   1   5  12         85.54         89.95        23.06 o                         
   2   5  12        385.07        423.58        33.44 o                         
   3   5  12         56.64         92.83        23.40 o                         
   4   5  12         62.96         94.28        24.55 o                         
   5   5  12        167.50        183.55        63.24 o                         
  -4   6  12          1.51         -8.63        19.04 o                         
  -3   6  12          0.45        -18.71        18.71 o                         
  -2   6  12          5.79         -3.57        19.24 o                         
  -1   6  12         22.00         -5.10        25.89 o                         
   0   6  12         37.91         -5.60        22.56 o                         
   1   6  12         41.05         75.07        24.62 o                         
   2   6  12         22.92         67.77        25.07 o                         
  -7   1  13          3.70         42.35        21.45 o                         
  -6   1  13         51.64         73.98        21.75 o                         
  -5   1  13         46.35         30.10        32.41 o                         
  -4   1  13          0.19        -12.49        44.88 o                         
  -3   1  13         27.94         35.85        43.83 o                         
  -2   1  13        192.18        185.67        43.82 o                         
  -1   1  13         93.98        123.22        57.99 o                         
   0   1  13          0.04         -2.30        26.89 o                         
   1   1  13         25.16        -17.41        24.00 o                         
   2   1  13         52.76          4.73        22.81 o                         
   3   1  13         64.73         38.59        22.77 o                         
   4   1  13         31.76         21.55        24.37 o                         
   5   1  13        265.55        236.68        67.31 o                         
  -6   2  13          1.37        -11.86        21.22 o                         
  -5   2  13          6.99        -21.02        21.02 o                         
  -4   2  13         11.81         10.86        34.03 o                         
  -3   2  13         53.19         57.83        34.54 o                         
  -2   2  13         43.17         40.41        22.52 o                         
  -1   2  13          7.60         52.36        40.40 o                         
   0   2  13         51.75         58.75        16.83 o                         
   1   2  13         19.38         16.62        17.46 o                         
   2   2  13         21.13         20.64        15.19 o                         
   3   2  13        159.65        165.06        21.48 o                         
   4   2  13          2.75         10.11        15.41 o                         
  -4   3  13          2.18         18.02        16.14 o                         
  -3   3  13         27.60         34.64        16.33 o                         
  -2   3  13         11.25         23.61        16.58 o                         
  -1   3  13          7.49         38.04        16.70 o                         
   0   3  13         23.90         42.97        16.81 o                         
   1   3  13          2.15         33.47        17.49 o                         
   2   3  13        260.04        197.60        28.84 o                         
   3   3  13         26.02         52.62        21.12 o                         
                                                                                
