# Supplementary material for: Selected solid-state behaviour of three di-tert-butyl-substituted N-salicylideneaniline derivatives: temperature-induced phase transitions and chromic behaviour
Source: Acta Crystallogr C Struct Chem. 2021 Sep 29;77(Pt 10):659–67. doi: 10.1107/S2053229621008780 (PMC8491094; doi:10.1107/S2053229621008780)
Supplement: Supplementary file 13 [file c-77-00659-3_150Ksup13.hkl]

data_3_150K                                                                     
_shelx_title ' 13HM178 in P2(1)/c'                                              
_shelx_refln_list_code          4                                               
_shelx_F_calc_maximum      192.34                                               
_exptl_crystal_F_000       808.00                                               
_reflns_d_resolution_high  0.7601                                               
                                                                                
loop_                                                                           
 _space_group_symop_operation_xyz                                               
 'x, y, z'                                                                      
 '-x, y+1/2, -z+1/2'                                                            
 '-x, -y, -z'                                                                   
 'x, -y-1/2, z-1/2'                                                             
                                                                                
_cell_length_a    17.8028                                                       
_cell_length_b    10.5568                                                       
_cell_length_c    10.2191                                                       
_cell_angle_alpha  90.000                                                       
_cell_angle_beta   91.695                                                       
_cell_angle_gamma  90.000                                                       
                                                                                
_shelx_F_squared_multiplier     1.000                                           
                                                                                
loop_                                                                           
 _refln_index_h                                                                 
 _refln_index_k                                                                 
 _refln_index_l                                                                 
 _refln_F_squared_calc                                                          
 _refln_F_squared_meas                                                          
 _refln_F_squared_sigma                                                         
 _refln_observed_status                                                         
   3   0   0         81.19        104.47        36.39 o                         
   4   0   0      12334.60      11776.88        81.57 o                         
   5   0   0       1350.40       1388.73        24.49 o                         
   6   0   0       3225.64       3194.34        28.58 o                         
   7   0   0       4702.95       4658.51        59.52 o                         
   8   0   0       2605.04       2602.02        32.50 o                         
   9   0   0         10.92         15.32         6.06 o                         
  10   0   0       2613.51       2594.35        74.95 o                         
  11   0   0       4022.02       4295.49        81.18 o                         
  12   0   0       2064.52       2150.03        44.97 o                         
  13   0   0        736.44        773.33        28.69 o                         
  14   0   0       5926.85       6270.68        68.94 o                         
  15   0   0       2099.10       2167.12        39.54 o                         
  16   0   0        419.74        458.69        19.93 o                         
  17   0   0       1355.15       1409.18        32.78 o                         
  18   0   0        136.14        185.46        17.71 o                         
  19   0   0       2351.83       2455.67        66.94 o                         
  20   0   0        156.95        186.06        20.76 o                         
  21   0   0        238.14        252.49        24.67 o                         
  22   0   0        245.55        228.08        23.89 o                         
  23   0   0         78.49         92.51        21.04 o                         
   2   1   0       2451.79       2418.30        51.46 o                         
   3   1   0        402.71        386.13         5.37 o                         
   4   1   0       1126.90       1086.73         9.31 o                         
   5   1   0        924.06        918.68         8.65 o                         
   6   1   0        100.70         97.54         4.66 o                         
   7   1   0          7.40          3.16         2.66 o                         
   8   1   0        882.84        878.12        11.42 o                         
   9   1   0        198.90        186.56         6.71 o                         
  10   1   0        309.86        287.72         9.02 o                         
  11   1   0        144.48        155.50         8.07 o                         
  12   1   0        444.11        440.26        12.97 o                         
  13   1   0       1202.81       1254.05        21.58 o                         
  14   1   0         71.69         74.64         8.59 o                         
  15   1   0         54.67         54.62         8.77 o                         
  16   1   0        472.18        472.27        14.33 o                         
  17   1   0       1394.50       1389.83        28.40 o                         
  18   1   0         97.66         93.28        10.75 o                         
  19   1   0        469.19        452.21        16.97 o                         
  20   1   0          3.18         -0.92        11.10 o                         
  21   1   0         47.24         40.20        12.88 o                         
  22   1   0          0.23          4.60        13.06 o                         
  23   1   0         82.99         78.02        18.06 o                         
   2   2   0       1601.67       1675.19        18.87 o                         
   3   2   0       7009.47       7017.96        51.77 o                         
   4   2   0       7757.53       7957.35        62.76 o                         
   5   2   0        279.66        304.49         4.67 o                         
   6   2   0       2615.06       2546.29        15.63 o                         
   7   2   0       9333.57       9834.56        48.73 o                         
   8   2   0       3363.16       3298.71        24.00 o                         
   9   2   0          6.23          5.85         3.53 o                         
  10   2   0        519.29        412.50         9.21 o                         
  11   2   0       1304.12       1163.65        15.66 o                         
  12   2   0       1471.22       1530.70        18.00 o                         
  13   2   0          8.84          8.96         6.59 o                         
  14   2   0        910.62        873.89        18.90 o                         
  15   2   0        565.37        553.73        16.18 o                         
  16   2   0        290.82        282.03        13.22 o                         
  17   2   0        418.76        422.18        13.92 o                         
  18   2   0       1899.30       2008.41        31.99 o                         
  19   2   0        637.43        637.73        25.19 o                         
  20   2   0          0.39          7.02        11.01 o                         
  21   2   0        410.26        444.92        20.69 o                         
  22   2   0        763.44        790.04        38.80 o                         
  23   2   0        148.37        183.35        25.60 o                         
   2   3   0      11705.31      11889.74        76.21 o                         
   3   3   0        814.04        860.33         9.92 o                         
   4   3   0        688.77        683.81         9.30 o                         
   5   3   0       9483.11       9677.74        61.09 o                         
   6   3   0       5943.62       5922.29        35.48 o                         
   7   3   0         57.45         42.59         3.53 o                         
   8   3   0        616.72        557.86         8.68 o                         
   9   3   0       5641.09       5441.72        35.04 o                         
  10   3   0       1785.76       1767.85        17.00 o                         
  11   3   0          8.22          8.87         4.05 o                         
  12   3   0       2016.31       1979.92        20.30 o                         
  13   3   0       3661.21       3641.92        29.81 o                         
  14   3   0       1436.83       1426.79        21.41 o                         
  15   3   0         41.43         38.33         9.21 o                         
  16   3   0        121.37        109.97        11.18 o                         
  17   3   0        184.44        196.84        13.44 o                         
  18   3   0          4.04         17.74        11.05 o                         
  19   3   0        294.21        258.35        16.91 o                         
  20   3   0        504.58        471.44        28.93 o                         
  21   3   0        253.59        295.12        27.64 o                         
  22   3   0          2.08         35.24        20.97 o                         
   2   4   0          0.25         -0.07         3.10 o                         
   3   4   0       3435.41       3448.64        32.24 o                         
   4   4   0        386.68        386.58        10.06 o                         
   5   4   0        254.08        286.91         5.75 o                         
   6   4   0       1387.32       1431.11        18.84 o                         
   7   4   0        673.23        621.76        10.62 o                         
   8   4   0          2.56          9.57         3.01 o                         
   9   4   0         10.16         10.68         3.46 o                         
  10   4   0         35.70         22.87         4.04 o                         
  11   4   0         12.99         13.46         4.37 o                         
  12   4   0         26.52         14.22         4.61 o                         
  13   4   0        239.17        226.45         8.18 o                         
  14   4   0          5.87          3.63         5.92 o                         
  15   4   0         91.14         66.66         8.57 o                         
  16   4   0        157.76        168.77        12.59 o                         
  17   4   0         48.66         34.23        11.30 o                         
  18   4   0          9.26         -2.20        15.27 o                         
  19   4   0         42.58         62.75        20.89 o                         
  20   4   0        150.61        167.61        24.46 o                         
  21   4   0          8.44         10.63        20.60 o                         
  22   4   0         11.42         31.11        21.67 o                         
   2   5   0       6232.22       6062.10        48.41 o                         
   3   5   0       5007.65       5374.81        53.76 o                         
   4   5   0        504.75        545.97         9.63 o                         
   5   5   0       5831.37       5806.65        63.63 o                         
   6   5   0       6087.15       5795.38        51.92 o                         
   7   5   0       1834.63       1930.11        25.32 o                         
   8   5   0       1225.38       1145.77        13.38 o                         
   9   5   0       2656.61       2536.64        27.25 o                         
  10   5   0       1646.70       1569.62        21.32 o                         
  11   5   0          4.10         -0.93         4.09 o                         
  12   5   0       1723.52       1753.80        26.95 o                         
  13   5   0       1488.43       1586.70        27.02 o                         
  14   5   0       1114.16       1110.60        24.16 o                         
  15   5   0        128.55        120.03        11.66 o                         
  16   5   0       3498.00       3472.36        64.56 o                         
  17   5   0       1127.70       1142.80        39.82 o                         
  18   5   0         65.91         43.64        20.80 o                         
  19   5   0        460.84        515.98        33.17 o                         
  20   5   0        737.86        885.15       109.15 o                         
  21   5   0        274.74        314.88        33.00 o                         
   1   6   0       1457.79       1619.52        60.65 o                         
   2   6   0          8.65          7.36         3.03 o                         
   3   6   0        290.76        272.54         7.30 o                         
   4   6   0        285.40        240.99         6.64 o                         
   5   6   0        243.04        248.72         7.31 o                         
   6   6   0         28.49         33.49         4.61 o                         
   7   6   0        243.42        249.46         6.94 o                         
   8   6   0        794.61        752.30        10.21 o                         
   9   6   0         16.04         25.92         4.78 o                         
  10   6   0       1177.44       1137.01        17.87 o                         
  11   6   0        918.40        860.16        26.20 o                         
  12   6   0        136.69        112.03         9.57 o                         
  13   6   0        528.67        489.29        17.38 o                         
  14   6   0        988.20        922.57        21.94 o                         
  15   6   0        147.80        154.02        14.12 o                         
  16   6   0         19.80         12.38        12.75 o                         
  17   6   0         16.49         24.56        15.72 o                         
  18   6   0         33.04         31.73        20.92 o                         
  19   6   0         91.88         85.91        22.86 o                         
  20   6   0          0.15        -11.57        22.23 o                         
  21   6   0        120.43        176.85        41.25 o                         
   1   7   0        599.24        646.27        21.30 o                         
   2   7   0       2215.49       2146.74        45.79 o                         
   3   7   0        560.21        562.11        10.31 o                         
   4   7   0        144.91        163.28         7.15 o                         
   5   7   0       1534.98       1520.45        17.22 o                         
   6   7   0        691.45        717.04        12.63 o                         
   7   7   0         44.52         54.54         5.50 o                         
   8   7   0         35.12         22.39         4.15 o                         
   9   7   0       2138.12       2017.32        36.02 o                         
  10   7   0       1614.62       1497.10        47.84 o                         
  11   7   0         64.02         46.78         6.46 o                         
  12   7   0       1099.86       1084.17        23.73 o                         
  13   7   0        151.47        143.92        10.57 o                         
  14   7   0        157.91        171.92        15.74 o                         
  15   7   0         19.42         24.85        13.38 o                         
  16   7   0        702.34        725.42        30.74 o                         
  17   7   0        239.02        239.37        29.04 o                         
  18   7   0         53.16         54.60        21.30 o                         
  19   7   0         15.03         -6.93        22.89 o                         
  20   7   0        207.47        229.64        35.19 o                         
   0   8   0        678.88        576.31        29.62 o                         
   1   8   0        722.96        701.01        18.76 o                         
   2   8   0         93.09         86.26         8.05 o                         
   3   8   0       1542.52       1548.43        51.52 o                         
   4   8   0        650.71        668.84        12.80 o                         
   5   8   0       1253.94       1244.93        18.62 o                         
   6   8   0        443.11        457.80        11.36 o                         
   7   8   0       9319.52       9337.89       105.48 o                         
   8   8   0       3125.63       3150.02        39.27 o                         
   9   8   0        373.36        343.26         9.53 o                         
  10   8   0         12.86          4.26         6.35 o                         
  11   8   0        994.47        997.23        24.88 o                         
  12   8   0       1223.42       1185.48        48.21 o                         
  13   8   0         42.54         20.66        14.41 o                         
  14   8   0        748.70        648.16        34.30 o                         
  15   8   0        174.38        180.43        16.79 o                         
  16   8   0         47.90         50.52        21.35 o                         
  17   8   0        337.44        361.33        31.32 o                         
  18   8   0        673.48        646.26       102.48 o                         
  19   8   0        122.30        116.78        25.06 o                         
   1   9   0          5.16          8.74         4.84 o                         
   2   9   0        457.08        418.59        13.20 o                         
   3   9   0          0.37         23.39         4.96 o                         
   4   9   0         16.56         15.62         6.51 o                         
   5   9   0        354.73        361.38        10.92 o                         
   6   9   0         30.29         69.95        11.44 o                         
   7   9   0        411.29        413.78        10.41 o                         
   8   9   0        181.74        171.76         7.95 o                         
   9   9   0        192.66        176.59         7.78 o                         
  10   9   0        159.21        136.11        11.85 o                         
  11   9   0         83.34         43.20        14.73 o                         
  12   9   0          1.70        -11.87        13.37 o                         
  13   9   0        216.48        212.30        19.30 o                         
  14   9   0          2.13          0.93        15.06 o                         
  15   9   0         66.08        116.58        53.54 o                         
  16   9   0          3.95        -13.81        27.22 o                         
  17   9   0         22.75         56.36        23.21 o                         
   0  10   0       1034.56       1059.17        31.00 o                         
   1  10   0        536.44        570.35        14.83 o                         
   2  10   0         12.65         14.84         6.70 o                         
   3  10   0        516.10        542.66        29.95 o                         
   4  10   0       2204.29       2126.81        67.60 o                         
   5  10   0        326.45        334.42        15.44 o                         
   6  10   0         67.41         69.71         6.91 o                         
   7  10   0        417.19        463.07        13.61 o                         
   8  10   0        312.06        264.72        22.51 o                         
   9  10   0          9.85         19.20        25.02 o                         
  10  10   0        757.71        734.54        33.29 o                         
  11  10   0       1485.36       1482.48        46.95 o                         
  12  10   0         49.69         52.54        44.29 o                         
  13  10   0          4.73         29.96        51.72 o                         
  14  10   0        597.96        637.33        36.09 o                         
  15  10   0       1025.49       1086.02        46.12 o                         
  16  10   0         23.53         15.70        21.65 o                         
   1  11   0        478.65        478.46        13.55 o                         
   2  11   0        721.08        706.93        23.65 o                         
   3  11   0         39.27         36.32         7.01 o                         
   4  11   0        109.84         99.90         8.03 o                         
   5  11   0        250.94        298.72        13.10 o                         
   6  11   0        782.51        855.95        37.18 o                         
   7  11   0         28.25         24.97        13.89 o                         
   8  11   0         53.98         44.54        22.95 o                         
   9  11   0         68.58         69.82        18.92 o                         
  10  11   0          6.92        -16.80        44.06 o                         
  11  11   0          2.84          5.89        56.62 o                         
  12  11   0        223.53        208.32        25.14 o                         
  13  11   0        188.97        161.38        39.28 o                         
  14  11   0         24.97         18.16        64.83 o                         
   0  12   0        729.95        742.00        28.06 o                         
   1  12   0        108.58         94.34         7.18 o                         
   2  12   0          3.36          7.82         6.76 o                         
   3  12   0         98.05        112.68        10.07 o                         
   4  12   0        278.15        314.11        15.49 o                         
   5  12   0         73.21         81.01        14.05 o                         
   6  12   0          1.60         14.67        13.52 o                         
   7  12   0        135.38        127.99        21.29 o                         
   8  12   0        486.94        466.13        30.62 o                         
   9  12   0         69.71         38.63        19.39 o                         
  10  12   0         41.79         23.11        35.16 o                         
  11  12   0        105.42         99.33        37.30 o                         
   1  13   0        110.59        110.87        12.18 o                         
   2  13   0        836.90        924.63        22.58 o                         
   3  13   0        130.82        150.36        16.92 o                         
   4  13   0        277.26        336.73        20.68 o                         
   5  13   0        256.37        280.74        19.37 o                         
   6  13   0          9.51          4.92        16.61 o                         
   7  13   0         11.40          4.47        17.37 o                         
   8  13   0         53.35         56.94        27.20 o                         
 -23   1   1        100.19         89.06        18.93 o                         
 -22   1   1        132.65         98.56        14.94 o                         
 -21   1   1        491.45        473.46        21.85 o                         
 -20   1   1        307.59        302.85        16.82 o                         
 -19   1   1        211.36        188.85        13.21 o                         
 -18   1   1          6.66          4.50         9.69 o                         
 -17   1   1       1191.96       1270.10        23.08 o                         
 -16   1   1       1519.58       1552.39        24.51 o                         
 -15   1   1         29.81         36.22         7.82 o                         
 -14   1   1       1418.67       1442.15        21.59 o                         
 -13   1   1       2801.61       2814.49        50.25 o                         
 -12   1   1       2077.08       2060.38        26.97 o                         
 -11   1   1          3.01          3.78         8.78 o                         
 -10   1   1       3110.69       2909.08        33.86 o                         
  -9   1   1       5697.44       5640.31        53.59 o                         
  -8   1   1        339.33        285.13         8.84 o                         
  -7   1   1       6467.87       6767.48        38.53 o                         
  -6   1   1      12784.92      12650.44        75.98 o                         
  -5   1   1       7966.92       8056.32        47.78 o                         
  -4   1   1        111.54        109.20         4.87 o                         
  -3   1   1      34189.90      34344.49       151.86 o                         
  -2   1   1       6451.60       6484.35        41.23 o                         
  -1   1   1         48.89         27.26        28.82 o                         
   1   1   1         91.36         29.15        47.95 o                         
   2   1   1       8393.65       8474.73        44.00 o                         
   3   1   1       5936.48       5911.20        39.03 o                         
   4   1   1       9404.79       9392.96        79.86 o                         
   5   1   1       5039.06       4870.16        26.48 o                         
   6   1   1       5753.08       5557.80        43.31 o                         
   7   1   1         58.44         68.79         3.87 o                         
   8   1   1       5290.42       5232.67        40.73 o                         
   9   1   1       7526.49       7506.61        44.97 o                         
  10   1   1       2408.70       2370.74        26.48 o                         
  11   1   1        843.96        838.61        17.64 o                         
  12   1   1       3445.99       3377.55        37.32 o                         
  13   1   1       4066.04       4101.45        39.40 o                         
  14   1   1       2940.47       3005.35        33.91 o                         
  15   1   1        284.58        268.49        12.63 o                         
  16   1   1       3424.72       3578.35        44.15 o                         
  17   1   1        617.24        663.60        19.93 o                         
  18   1   1        306.44        300.55        14.00 o                         
  19   1   1        995.14       1001.27        22.80 o                         
  20   1   1        548.77        558.75        19.58 o                         
  21   1   1        184.86        191.57        15.88 o                         
  22   1   1         52.00         61.10        23.90 o                         
  23   1   1        462.61        448.43        26.54 o                         
 -23   2   1          3.35        -21.45        23.27 o                         
 -22   2   1        185.75        228.40        26.94 o                         
 -21   2   1        301.62        301.58        20.98 o                         
 -20   2   1        123.43        133.04        15.36 o                         
 -19   2   1        327.14        330.03        18.72 o                         
 -18   2   1         87.66         91.95        12.40 o                         
 -17   2   1         38.14         31.37         8.65 o                         
 -16   2   1       1381.24       1380.80        22.57 o                         
 -15   2   1       1901.89       1927.10        25.88 o                         
 -14   2   1        598.85        571.25        16.05 o                         
 -13   2   1        117.67        113.22         7.19 o                         
 -12   2   1         75.22         74.90         6.22 o                         
 -11   2   1       3973.90       4040.58        43.45 o                         
 -10   2   1       2736.34       2997.61        28.07 o                         
  -9   2   1        538.93        585.18        10.28 o                         
  -8   2   1       5169.17       5104.62        53.99 o                         
  -7   2   1       1649.85       1521.79        18.66 o                         
  -6   2   1         65.77         79.34         2.83 o                         
  -5   2   1        954.36        932.60         9.39 o                         
  -4   2   1        673.38        635.59         8.14 o                         
  -3   2   1       2889.43       2899.23        17.91 o                         
  -2   2   1       4678.19       4754.35        39.39 o                         
  -1   2   1       9842.47      10074.27        53.88 o                         
   0   2   1       3573.61       3855.17        24.16 o                         
   1   2   1      28669.57      29505.26       176.24 o                         
   2   2   1       1068.41       1057.26         9.11 o                         
   3   2   1       3611.65       3490.09        22.42 o                         
   4   2   1       7601.58       7697.96        56.96 o                         
   5   2   1        107.36        104.39         3.85 o                         
   6   2   1       2781.20       2683.84        33.25 o                         
   7   2   1        204.07        344.28         6.73 o                         
   8   2   1        634.84        602.83         9.06 o                         
   9   2   1        118.66        146.93         6.88 o                         
  10   2   1       3320.90       3353.53        47.87 o                         
  11   2   1       1560.73       1615.99        20.34 o                         
  12   2   1         91.27         89.29         5.98 o                         
  13   2   1         34.88         29.71         5.60 o                         
  14   2   1       1500.90       1499.86        21.52 o                         
  15   2   1        887.96        921.76        17.71 o                         
  16   2   1         16.79         11.41        11.34 o                         
  17   2   1        333.06        364.85        15.01 o                         
  18   2   1        341.47        333.63        17.87 o                         
  19   2   1        342.52        331.99        15.92 o                         
  20   2   1          2.27         -1.26        13.39 o                         
  21   2   1        234.49        192.94        19.95 o                         
  22   2   1         79.60        108.63        21.87 o                         
  23   2   1         19.74         22.11        18.14 o                         
 -22   3   1        123.83        151.13        40.87 o                         
 -21   3   1        118.54        127.02        23.33 o                         
 -20   3   1         16.26         33.86        13.81 o                         
 -19   3   1         18.37         27.95        12.01 o                         
 -18   3   1         59.22         62.71        12.54 o                         
 -17   3   1        521.67        503.55        16.27 o                         
 -16   3   1        181.39        180.02        12.66 o                         
 -15   3   1         70.05         44.44         9.31 o                         
 -14   3   1        381.50        393.00        12.60 o                         
 -13   3   1       1069.21       1071.70        18.43 o                         
 -12   3   1        952.34        997.20        15.80 o                         
 -11   3   1         31.23         34.87         4.65 o                         
 -10   3   1       7759.62       8296.50        73.93 o                         
  -9   3   1       4888.50       5084.18        39.56 o                         
  -8   3   1          4.13          1.24         2.01 o                         
  -7   3   1          6.85         16.12         4.35 o                         
  -6   3   1       2809.62       2733.36        22.38 o                         
  -5   3   1       3164.93       3233.72        30.77 o                         
  -4   3   1       1192.59       1232.14        12.37 o                         
  -3   3   1       1733.06       1723.91        13.54 o                         
  -2   3   1       4744.64       4917.89        31.20 o                         
  -1   3   1       1066.49       1145.49        13.14 o                         
   0   3   1       1040.58       1017.64        11.99 o                         
   1   3   1       4104.31       4324.95        25.10 o                         
   2   3   1        113.36        133.16         3.69 o                         
   3   3   1        148.78        182.91         4.20 o                         
   4   3   1        458.67        456.54         6.86 o                         
   5   3   1       2759.96       2924.14        21.11 o                         
   6   3   1        322.88        268.39         6.51 o                         
   7   3   1       4531.27       4910.74        36.46 o                         
   8   3   1       1400.62       1718.47        37.65 o                         
   9   3   1        888.74        868.63        16.00 o                         
  10   3   1       1085.83       1033.26        15.00 o                         
  11   3   1          6.99          9.10         3.81 o                         
  12   3   1        903.91        922.63        19.32 o                         
  13   3   1       1207.73       1111.83        21.64 o                         
  14   3   1         63.79         53.30         7.42 o                         
  15   3   1        224.59        235.75        10.38 o                         
  16   3   1        442.56        446.94        13.54 o                         
  17   3   1        798.43        833.57        21.17 o                         
  18   3   1         12.88          9.09        13.21 o                         
  19   3   1        241.87        247.94        18.35 o                         
  20   3   1        222.07        196.90        19.18 o                         
  21   3   1        111.37        156.70        24.11 o                         
  22   3   1          0.06          6.40        19.56 o                         
 -22   4   1        315.12        336.19        31.05 o                         
 -21   4   1        233.52        238.38        27.50 o                         
 -20   4   1         80.72        108.39        21.92 o                         
 -19   4   1        854.33        895.03        29.68 o                         
 -18   4   1        612.43        657.18        23.12 o                         
 -17   4   1         14.00         -3.03        10.03 o                         
 -16   4   1        296.68        253.46        13.99 o                         
 -15   4   1       1358.83       1319.73        26.37 o                         
 -14   4   1        634.10        601.83        16.80 o                         
 -13   4   1          1.33         -5.50         5.50 o                         
 -12   4   1       2230.19       2266.52        29.62 o                         
 -11   4   1       1840.84       1699.98        28.12 o                         
 -10   4   1         10.54         16.13         5.38 o                         
  -9   4   1        270.78        257.26         9.77 o                         
  -8   4   1       3837.79       3850.34        33.80 o                         
  -7   4   1       4981.23       4888.84        53.02 o                         
  -6   4   1        403.09        443.69         9.16 o                         
  -5   4   1       2230.71       2247.66        19.32 o                         
  -4   4   1       4986.99       4964.24        84.98 o                         
  -3   4   1        576.59        490.30         9.57 o                         
  -2   4   1         20.70         18.31         2.78 o                         
  -1   4   1       6345.27       6462.75        53.81 o                         
   0   4   1      20737.11      21854.27       175.41 o                         
   1   4   1       3433.52       3285.38        21.43 o                         
   2   4   1       4948.55       5031.08        32.05 o                         
   3   4   1       7048.00       6937.86        83.39 o                         
   4   4   1       1616.69       1517.57        13.44 o                         
   5   4   1        936.46        980.01        12.15 o                         
   6   4   1       8574.94       8533.36        57.93 o                         
   7   4   1      15305.96      15821.48       123.27 o                         
   8   4   1       4763.82       4722.53        41.37 o                         
   9   4   1        333.51        286.97        12.57 o                         
  10   4   1       2958.53       2907.40        28.42 o                         
  11   4   1       3252.21       3188.59        33.94 o                         
  12   4   1        566.33        593.18        13.76 o                         
  13   4   1        859.25        870.15        20.73 o                         
  14   4   1       3243.95       3169.05        39.27 o                         
  15   4   1       1733.07       1725.25        30.46 o                         
  16   4   1          1.00          2.16         9.87 o                         
  17   4   1        163.86        177.18        15.62 o                         
  18   4   1        931.51        938.38        49.70 o                         
  19   4   1        743.14        751.06        62.49 o                         
  20   4   1         17.30         35.16        21.62 o                         
  21   4   1        621.23        640.32        37.30 o                         
  22   4   1        547.25        617.24        37.34 o                         
 -21   5   1         26.59         60.88        22.61 o                         
 -20   5   1          1.89          7.02        20.33 o                         
 -19   5   1         45.08         73.82        29.06 o                         
 -18   5   1         28.07         24.45        18.56 o                         
 -17   5   1        317.27        291.40        21.77 o                         
 -16   5   1        131.13        120.08        13.24 o                         
 -15   5   1        328.16        322.81        15.01 o                         
 -14   5   1          9.42          8.54         8.57 o                         
 -13   5   1         81.88         72.53         9.07 o                         
 -12   5   1        131.34        105.60         9.18 o                         
 -11   5   1         56.89         42.43         7.50 o                         
 -10   5   1        168.35        177.37        10.01 o                         
  -9   5   1        509.17        485.61        11.64 o                         
  -8   5   1        373.78        389.67        10.53 o                         
  -7   5   1         38.30         40.37         4.67 o                         
  -6   5   1         45.50         57.51         4.12 o                         
  -5   5   1         96.12         69.26         4.53 o                         
  -4   5   1        834.37        887.73        12.12 o                         
  -3   5   1        619.51        683.28        12.22 o                         
  -2   5   1       1471.86       1581.56        27.08 o                         
  -1   5   1          0.78          6.62         4.14 o                         
   0   5   1       3972.53       4512.23        39.75 o                         
   1   5   1        256.33        307.35         6.12 o                         
   2   5   1       1130.01       1337.59        15.18 o                         
   3   5   1         12.55          3.97         3.45 o                         
   4   5   1        639.88        748.03        13.85 o                         
   5   5   1        148.78        157.68         6.91 o                         
   6   5   1        206.34        189.41         4.90 o                         
   7   5   1         96.85         78.75         3.99 o                         
   8   5   1         40.37         32.20         3.35 o                         
   9   5   1        560.62        541.39        12.76 o                         
  10   5   1         14.91         18.65         3.61 o                         
  11   5   1        175.39        156.64         8.40 o                         
  12   5   1          9.00          4.64         4.58 o                         
  13   5   1         38.11         28.68         5.14 o                         
  14   5   1         14.92         13.82         9.19 o                         
  15   5   1        171.86        147.97        12.03 o                         
  16   5   1          6.89         21.69        11.16 o                         
  17   5   1         69.99         42.87        15.68 o                         
  18   5   1         86.61         74.35        41.71 o                         
  19   5   1         46.92         48.07        28.47 o                         
  20   5   1          3.73         -2.61        20.64 o                         
  21   5   1          8.94         41.04        22.67 o                         
 -21   6   1         27.98         50.51        22.81 o                         
 -20   6   1         22.31          8.18        19.90 o                         
 -19   6   1        659.48        662.77       108.27 o                         
 -18   6   1        433.49        383.08        30.08 o                         
 -17   6   1         16.79         25.57        16.06 o                         
 -16   6   1        322.00        300.26        19.36 o                         
 -15   6   1        818.21        846.54        24.72 o                         
 -14   6   1        852.94        851.51        20.89 o                         
 -13   6   1          8.90         10.87         7.94 o                         
 -12   6   1       2527.49       2490.33        38.58 o                         
 -11   6   1       1185.58       1145.25        21.01 o                         
 -10   6   1         86.18         78.61         7.70 o                         
  -9   6   1        555.33        546.47        13.02 o                         
  -8   6   1       6922.60       6672.39        75.66 o                         
  -7   6   1       3538.07       3450.99        35.15 o                         
  -6   6   1        371.34        331.74         7.89 o                         
  -5   6   1        351.38        331.89         8.10 o                         
  -4   6   1       3724.16       3683.54        34.92 o                         
  -3   6   1       5045.59       5005.56        48.13 o                         
  -2   6   1        307.27        365.70         9.27 o                         
  -1   6   1       3072.87       2988.32        40.15 o                         
   0   6   1       4149.62       4310.58        94.91 o                         
   1   6   1        788.31        737.44        23.60 o                         
   2   6   1        963.84        951.13        20.92 o                         
   3   6   1       4417.54       4496.69        39.42 o                         
   4   6   1       2361.94       2346.07        21.79 o                         
   5   6   1         31.50         30.08         4.82 o                         
   6   6   1        180.10        180.91         7.47 o                         
   7   6   1       3832.86       3886.39        28.94 o                         
   8   6   1        847.91        792.84         9.81 o                         
   9   6   1          0.20          4.68         3.32 o                         
  10   6   1        456.30        394.58        13.80 o                         
  11   6   1       2688.70       2669.56        37.65 o                         
  12   6   1        822.08        788.14        19.13 o                         
  13   6   1        649.98        635.37        18.47 o                         
  14   6   1        473.90        467.69        16.94 o                         
  15   6   1        239.97        264.68        16.35 o                         
  16   6   1         51.61         37.52        13.63 o                         
  17   6   1        214.70        184.41        20.58 o                         
  18   6   1        742.53        710.25        60.02 o                         
  19   6   1        386.83        346.85        31.44 o                         
  20   6   1          7.55         15.15        31.07 o                         
 -20   7   1        238.32        288.92        30.18 o                         
 -19   7   1         59.50         38.94        22.05 o                         
 -18   7   1          3.68        -10.95        26.00 o                         
 -17   7   1        324.22        343.07        28.98 o                         
 -16   7   1        479.19        459.45        22.89 o                         
 -15   7   1         17.17          6.95        12.03 o                         
 -14   7   1        956.60        986.39        26.57 o                         
 -13   7   1        599.70        582.96        16.86 o                         
 -12   7   1          6.62         -0.36         7.07 o                         
 -11   7   1         22.98         18.38         5.71 o                         
 -10   7   1        440.66        427.10        16.16 o                         
  -9   7   1         21.24          8.07         7.67 o                         
  -8   7   1        170.15        159.21         9.88 o                         
  -7   7   1        156.31        144.98         7.71 o                         
  -6   7   1       1643.62       1672.56        25.00 o                         
  -5   7   1       2525.31       2515.52        23.15 o                         
  -4   7   1        116.34        102.57         4.90 o                         
  -3   7   1        827.52        840.13        12.95 o                         
  -2   7   1       1657.95       1605.77        31.73 o                         
  -1   7   1        857.76        843.50        25.59 o                         
   0   7   1        513.63        532.24        25.98 o                         
   1   7   1       3027.05       3102.55        61.44 o                         
   2   7   1       2212.10       2194.53        34.90 o                         
   3   7   1        258.02        221.25         7.45 o                         
   4   7   1        753.94        683.72        11.02 o                         
   5   7   1       5575.44       5487.39        57.45 o                         
   6   7   1       1593.84       1631.61        27.46 o                         
   7   7   1         90.92         98.22         7.00 o                         
   8   7   1       1495.18       1484.61        23.91 o                         
   9   7   1       3459.50       3313.29        58.14 o                         
  10   7   1         18.24         14.29         3.38 o                         
  11   7   1       1042.62       1016.44        24.17 o                         
  12   7   1        411.05        412.40        13.84 o                         
  13   7   1        403.69        395.84        18.40 o                         
  14   7   1         70.65         48.84        11.29 o                         
  15   7   1        282.34        267.60        19.09 o                         
  16   7   1        665.76        641.77        28.92 o                         
  17   7   1        220.90        190.94        20.87 o                         
  18   7   1         16.41         -2.85        20.64 o                         
  19   7   1        122.79        128.94        33.51 o                         
  20   7   1        594.80        621.84        64.27 o                         
 -19   8   1        190.57        152.28        37.78 o                         
 -18   8   1          8.71          0.70        20.87 o                         
 -17   8   1          0.32          5.55        21.13 o                         
 -16   8   1         20.13         45.15        32.10 o                         
 -15   8   1        230.25        219.47        17.38 o                         
 -14   8   1         71.72         51.74         6.45 o                         
 -13   8   1        505.99        499.24        23.38 o                         
 -12   8   1        413.18        404.90        20.85 o                         
 -11   8   1        127.31        129.00        11.89 o                         
 -10   8   1          0.31         -5.79         9.27 o                         
  -9   8   1          1.99         -7.86         7.86 o                         
  -8   8   1        105.58         94.43         8.91 o                         
  -7   8   1        299.05        279.29         9.14 o                         
  -6   8   1         97.85        103.43         6.28 o                         
  -5   8   1       1010.99       1017.95        16.75 o                         
  -4   8   1        358.04        356.41         9.97 o                         
  -3   8   1        193.08        174.03         6.07 o                         
  -2   8   1         54.09         58.73         4.73 o                         
  -1   8   1        429.67        458.31        17.02 o                         
   0   8   1        716.81        719.38        30.18 o                         
   1   8   1          1.67          0.94         4.18 o                         
   2   8   1         16.90         12.46         4.95 o                         
   3   8   1        109.95        111.22         5.25 o                         
   4   8   1       1220.15       1246.88        16.93 o                         
   5   8   1        544.41        508.28         9.86 o                         
   6   8   1       1959.53       1893.07        26.01 o                         
   7   8   1       1588.54       1585.14        24.15 o                         
   8   8   1        295.49        303.62         9.26 o                         
   9   8   1        188.29        189.11         7.84 o                         
  10   8   1        265.46        241.17        15.88 o                         
  11   8   1         14.12         14.25         5.94 o                         
  12   8   1        127.30        101.29        12.33 o                         
  13   8   1          5.29         -8.73        12.18 o                         
  14   8   1        183.41        140.95        12.55 o                         
  15   8   1        241.49        203.83        21.86 o                         
  16   8   1         42.29         32.07        75.48 o                         
  17   8   1          5.74          4.11        22.26 o                         
  18   8   1         40.18          4.22        24.04 o                         
  19   8   1        129.44         92.41        25.07 o                         
 -17   9   1        434.56        415.21        49.81 o                         
 -16   9   1        123.44         99.54        22.73 o                         
 -15   9   1          2.06         -0.61        21.36 o                         
 -14   9   1        567.45        542.99        39.81 o                         
 -13   9   1        902.26        916.29        44.12 o                         
 -12   9   1        352.55        369.55        21.99 o                         
 -11   9   1         44.95         33.58        12.95 o                         
 -10   9   1       2044.95       1969.47        36.29 o                         
  -9   9   1       2353.73       2290.51        31.70 o                         
  -8   9   1        331.97        331.26         8.65 o                         
  -7   9   1        573.40        582.37        14.63 o                         
  -6   9   1        514.95        540.04        13.38 o                         
  -5   9   1        872.75        877.58        17.05 o                         
  -4   9   1        114.57        135.52         6.35 o                         
  -3   9   1        720.97        741.43        22.62 o                         
  -2   9   1       3182.46       3276.91        39.55 o                         
  -1   9   1        970.50        997.40        41.41 o                         
   0   9   1        266.60        265.60        18.07 o                         
   1   9   1       2032.62       1884.63        34.98 o                         
   2   9   1       2844.18       2739.62        32.25 o                         
   3   9   1        272.63        274.34        10.38 o                         
   4   9   1       2414.44       2381.39        32.03 o                         
   5   9   1       1988.88       2003.10        37.86 o                         
   6   9   1        659.13        662.05        14.54 o                         
   7   9   1        352.86        346.49        11.47 o                         
   8   9   1        194.91        180.82         8.08 o                         
   9   9   1        724.82        701.37        15.00 o                         
  10   9   1        336.62        293.00        11.11 o                         
  11   9   1        147.57        151.99        17.38 o                         
  12   9   1        922.10        880.52        45.39 o                         
  13   9   1        604.23        568.33        36.16 o                         
  14   9   1          2.19         -9.55        15.34 o                         
  15   9   1        110.64        111.42        72.11 o                         
  16   9   1        455.07        475.81        34.20 o                         
  17   9   1        391.07        341.13        33.38 o                         
 -16  10   1         56.53         36.38        21.65 o                         
 -15  10   1         57.96         72.59        22.87 o                         
 -14  10   1         15.95          0.02        36.29 o                         
 -13  10   1          0.29          4.68        21.99 o                         
 -12  10   1          1.16          4.81        32.20 o                         
 -11  10   1          4.57          9.40        21.70 o                         
 -10  10   1         14.71        -14.26        67.84 o                         
  -9  10   1        203.42        184.31        42.91 o                         
  -8  10   1        254.18        245.50        21.57 o                         
  -7  10   1         27.06         25.53         6.40 o                         
  -6  10   1        275.59        279.73        10.34 o                         
  -5  10   1         74.61         70.90         6.05 o                         
  -4  10   1        228.69        227.07        10.22 o                         
  -3  10   1        202.51        208.23        11.34 o                         
  -2  10   1          0.56          3.04         4.19 o                         
  -1  10   1         87.76         81.78         6.35 o                         
   0  10   1         16.15         20.81         4.73 o                         
   1  10   1         72.75         73.19         7.61 o                         
   2  10   1         40.17         38.43         6.38 o                         
   3  10   1        115.68        109.33         8.25 o                         
   4  10   1         59.49         57.18         7.65 o                         
   5  10   1        290.61        298.93        12.05 o                         
   6  10   1        109.73        112.73         7.45 o                         
   7  10   1        261.65        294.77        14.56 o                         
   8  10   1        801.05        796.30        37.19 o                         
   9  10   1          0.74        -18.20        18.20 o                         
  10  10   1        161.75        187.09        23.32 o                         
  11  10   1         93.08        106.62        20.85 o                         
  12  10   1         48.96         49.34        33.12 o                         
  13  10   1         39.66         33.71        58.36 o                         
  14  10   1         10.46        -18.43        54.59 o                         
  15  10   1          1.83        -18.27        50.56 o                         
  16  10   1         52.82         74.95        24.04 o                         
 -14  11   1         84.75         66.52        22.16 o                         
 -13  11   1         60.50         46.77        27.99 o                         
 -12  11   1        104.69        130.39        22.57 o                         
 -11  11   1         99.18        113.09        43.89 o                         
 -10  11   1        115.08        129.22        69.30 o                         
  -9  11   1        114.80         91.19        28.36 o                         
  -8  11   1          6.53        -14.09        36.29 o                         
  -7  11   1        226.66        188.76        18.51 o                         
  -6  11   1        443.47        409.83        22.02 o                         
  -5  11   1        387.33        408.50        15.68 o                         
  -4  11   1         19.87         21.88         9.11 o                         
  -3  11   1        506.28        502.40        15.31 o                         
  -2  11   1        760.69        759.80        16.19 o                         
  -1  11   1        967.41        898.91        22.79 o                         
   0  11   1         62.70         44.46         7.48 o                         
   1  11   1        483.01        489.73        15.47 o                         
   2  11   1        937.34        849.32        20.20 o                         
   3  11   1        339.24        335.26        15.21 o                         
   4  11   1        164.41        185.27        10.44 o                         
   5  11   1        858.33        903.61        22.00 o                         
   6  11   1        356.35        395.25        19.15 o                         
   7  11   1        176.95        206.59        13.64 o                         
   8  11   1       1059.18        998.11        56.49 o                         
   9  11   1        402.69        379.00        28.55 o                         
  10  11   1        395.63        389.95        29.37 o                         
  11  11   1         35.96         47.74        20.82 o                         
  12  11   1        614.31        639.16        35.75 o                         
  13  11   1        123.89         93.49        38.93 o                         
  14  11   1        106.60         76.09        50.14 o                         
 -11  12   1        240.53        245.90        22.35 o                         
 -10  12   1        122.84        119.31        18.35 o                         
  -9  12   1         13.83         -8.98        22.11 o                         
  -8  12   1        277.74        298.93        18.29 o                         
  -7  12   1        843.32        893.97        26.91 o                         
  -6  12   1          0.75          1.48        14.10 o                         
  -5  12   1        882.47        905.19        27.53 o                         
  -4  12   1        191.13        187.12        16.09 o                         
  -3  12   1          6.05          8.23        10.50 o                         
  -2  12   1         18.00          8.94         8.77 o                         
  -1  12   1        608.35        595.34        15.29 o                         
   0  12   1        851.35        947.09        26.37 o                         
   1  12   1         37.32         23.24         4.11 o                         
   2  12   1        199.64        205.95        11.38 o                         
   3  12   1        122.25        130.15        12.70 o                         
   4  12   1         99.52         91.04        17.78 o                         
   5  12   1         65.89         71.39        12.68 o                         
   6  12   1        134.85        188.84        25.46 o                         
   7  12   1        365.20        383.15        29.42 o                         
   8  12   1         49.88         22.75        22.40 o                         
   9  12   1         38.62         21.08        30.53 o                         
  10  12   1         63.91         45.47        43.06 o                         
  11  12   1         96.42         88.31        56.09 o                         
  -8  13   1         12.41         -1.35        22.20 o                         
  -7  13   1         98.71        110.55        27.29 o                         
  -6  13   1         33.04         24.32        14.57 o                         
  -5  13   1         35.62         38.18        14.85 o                         
  -4  13   1          7.86         29.01        15.93 o                         
  -3  13   1          4.33          1.07        14.37 o                         
  -2  13   1         12.69          7.95        11.00 o                         
  -1  13   1         16.62         14.91        10.91 o                         
   0  13   1          7.24        -11.69        11.69 o                         
   1  13   1        204.46        234.33        14.35 o                         
   2  13   1        261.10        316.42        15.47 o                         
   3  13   1         18.67         10.98        12.15 o                         
   4  13   1         18.62         21.66        14.62 o                         
   5  13   1          1.02         28.14        17.84 o                         
   6  13   1         20.40         39.88        27.95 o                         
   7  13   1          3.12        -22.50        22.50 o                         
   8  13   1          5.61         -7.98        26.58 o                         
 -23   0   2        137.06        103.36        28.53 o                         
 -22   0   2        336.95        310.12        28.49 o                         
 -21   0   2        867.70        821.77        57.29 o                         
 -20   0   2        257.37        243.83        25.68 o                         
 -19   0   2       3517.54       3515.22        71.31 o                         
 -18   0   2        440.40        453.71        24.88 o                         
 -17   0   2         41.74         45.77        12.58 o                         
 -16   0   2        717.56        705.04        24.57 o                         
 -15   0   2       4098.89       4188.96        59.12 o                         
 -14   0   2        507.07        493.06        20.65 o                         
 -13   0   2        682.74        627.02        28.67 o                         
 -12   0   2       3456.66       3670.26        49.71 o                         
 -11   0   2       3242.08       3178.19        60.39 o                         
 -10   0   2         13.38          8.49         9.19 o                         
  -9   0   2       2865.09       2728.74        45.20 o                         
  -8   0   2        688.16        702.82        21.10 o                         
  -7   0   2       7781.34       7823.05        72.16 o                         
  -6   0   2         69.38         72.51         4.44 o                         
  -5   0   2      17702.49      18267.81       135.49 o                         
  -4   0   2        170.19        222.74         7.28 o                         
  -3   0   2        687.25        757.29        13.07 o                         
  -2   0   2      29861.73      30800.13       182.57 o                         
  -1   0   2       7545.43       7511.54        88.79 o                         
   0   0   2      27571.58      27734.88       180.79 o                         
   1   0   2       1190.58       1195.75        15.40 o                         
   2   0   2        593.26        585.06        10.79 o                         
   3   0   2      13126.03      12990.24       145.10 o                         
   4   0   2       3603.94       3507.86        32.62 o                         
   5   0   2        172.20        175.28         7.09 o                         
   6   0   2       4891.46       4904.25        37.88 o                         
   7   0   2      18484.60      18484.70       119.33 o                         
   8   0   2        962.22        870.54        24.36 o                         
   9   0   2       2968.76       2821.57        53.33 o                         
  10   0   2       4889.79       4710.45        61.05 o                         
  11   0   2       6745.48       6470.06        85.43 o                         
  12   0   2         87.50         68.94         9.27 o                         
  13   0   2       2938.91       2800.46        97.57 o                         
  14   0   2       5963.56       5922.55        86.28 o                         
  15   0   2         52.03         34.39        16.31 o                         
  16   0   2       1001.41       1014.60        26.57 o                         
  17   0   2        449.14        482.44        21.98 o                         
  18   0   2       1444.89       1455.76        49.61 o                         
  19   0   2        624.16        644.58        26.55 o                         
  20   0   2        337.12        358.94        24.75 o                         
  21   0   2        843.07        847.24        35.98 o                         
  22   0   2        614.78        607.34        51.72 o                         
  23   0   2         78.45         43.44        35.91 o                         
 -23   1   2          7.59         -9.73        26.23 o                         
 -22   1   2        376.40        334.59        30.43 o                         
 -21   1   2         14.20         -7.35        15.65 o                         
 -20   1   2        116.88         67.57        13.38 o                         
 -19   1   2         41.06         24.31        11.57 o                         
 -18   1   2         11.03        -10.63        10.63 o                         
 -17   1   2        375.37        382.50        14.47 o                         
 -16   1   2         73.42         71.14         9.15 o                         
 -15   1   2         29.69         21.02         8.08 o                         
 -14   1   2        254.79        214.64        10.38 o                         
 -13   1   2        718.39        737.18        16.09 o                         
 -12   1   2         30.64         23.33         7.85 o                         
 -11   1   2        123.99         99.25         9.26 o                         
 -10   1   2          9.39          0.15         6.75 o                         
  -9   1   2        268.85        379.47        11.03 o                         
  -8   1   2         47.60         32.26         5.63 o                         
  -7   1   2       1222.90       1299.92        13.81 o                         
  -6   1   2       3354.46       3293.95        20.57 o                         
  -5   1   2       3659.67       3676.17        21.70 o                         
  -4   1   2         54.63         63.66         2.55 o                         
  -3   1   2      27960.52      29037.83       185.29 o                         
  -2   1   2      36994.76      38022.26       143.43 o                         
  -1   1   2         78.64         58.01         2.80 o                         
   0   1   2        589.69        582.58         8.06 o                         
   1   1   2        144.63        139.42         2.96 o                         
   2   1   2        388.39        411.03         5.45 o                         
   3   1   2        299.75        257.18         5.46 o                         
   4   1   2          5.57          6.12         2.25 o                         
   5   1   2         69.34         53.42         3.26 o                         
   6   1   2       1989.17       2112.52        18.81 o                         
   7   1   2       1266.67       1425.37        14.83 o                         
   8   1   2       4331.53       4536.17        49.36 o                         
   9   1   2        280.27        258.41         9.42 o                         
  10   1   2          2.38          1.25         5.58 o                         
  11   1   2        143.29         99.98         9.18 o                         
  12   1   2       2895.29       2864.33        31.95 o                         
  13   1   2        654.08        614.49        15.58 o                         
  14   1   2        307.62        317.32        10.97 o                         
  15   1   2       2852.65       2852.02        35.72 o                         
  16   1   2          6.86          7.20        10.06 o                         
  17   1   2        241.91        243.28        15.15 o                         
  18   1   2        101.66         99.72        10.62 o                         
  19   1   2         90.76         93.68        11.08 o                         
  20   1   2         34.06         34.19        11.95 o                         
  21   1   2         20.10         29.36        15.24 o                         
  22   1   2        160.15        180.39        23.47 o                         
 -23   2   2         52.88         44.07        22.92 o                         
 -22   2   2        139.27        131.65        20.45 o                         
 -21   2   2         10.22          3.44        14.87 o                         
 -20   2   2         36.97         42.36        13.71 o                         
 -19   2   2        185.42        217.92        18.42 o                         
 -18   2   2         32.64         45.69        11.55 o                         
 -17   2   2        291.46        282.53        13.81 o                         
 -16   2   2       1291.92       1338.12        26.62 o                         
 -15   2   2       1846.08       1811.52        27.71 o                         
 -14   2   2       1066.68       1093.54        21.05 o                         
 -13   2   2        734.57        719.00        18.67 o                         
 -12   2   2       2069.09       2094.96        31.95 o                         
 -11   2   2        657.33        592.99        15.62 o                         
 -10   2   2          4.65          0.63         7.36 o                         
  -9   2   2       1201.24       1162.44        15.99 o                         
  -8   2   2       5084.66       5100.86        45.12 o                         
  -7   2   2       2926.71       2938.55        34.47 o                         
  -6   2   2        642.78        767.48        10.48 o                         
  -5   2   2        753.02        707.95         7.99 o                         
  -4   2   2        893.38        856.47        14.70 o                         
  -3   2   2       4566.81       4582.84        21.82 o                         
  -2   2   2       8541.92       8717.71        41.76 o                         
  -1   2   2      27182.79      27778.25       155.52 o                         
   0   2   2      17770.54      17864.83        96.31 o                         
   1   2   2       1788.57       1814.93        16.66 o                         
   2   2   2        145.52        144.78         3.08 o                         
   3   2   2      13353.63      13507.81        53.46 o                         
   4   2   2       7522.26       7564.17        35.20 o                         
   5   2   2        149.03        121.32         4.05 o                         
   6   2   2       4724.90       4812.58        31.29 o                         
   7   2   2      13014.82      13686.87        66.07 o                         
   8   2   2        287.19        283.80         6.63 o                         
   9   2   2        588.37        599.51        17.73 o                         
  10   2   2       2791.53       2796.64        30.85 o                         
  11   2   2       2633.78       2652.92        30.26 o                         
  12   2   2         65.65         68.91         6.67 o                         
  13   2   2       1545.80       1590.67        23.60 o                         
  14   2   2        454.89        450.37        12.61 o                         
  15   2   2        294.79        292.10        11.17 o                         
  16   2   2        166.81        171.67         9.96 o                         
  17   2   2        332.70        343.91        15.32 o                         
  18   2   2        934.71        951.51        27.10 o                         
  19   2   2        297.08        313.40        19.21 o                         
  20   2   2         10.59         15.93        13.52 o                         
  21   2   2        234.04        236.45        28.82 o                         
  22   2   2        214.82        210.20        27.08 o                         
 -22   3   2         35.93         43.78        23.12 o                         
 -21   3   2        362.58        375.05        23.41 o                         
 -20   3   2        493.83        513.61        27.77 o                         
 -19   3   2         25.00         30.87        12.91 o                         
 -18   3   2        429.29        460.14        20.81 o                         
 -17   3   2        804.62        834.88        17.80 o                         
 -16   3   2        742.38        775.14        17.48 o                         
 -15   3   2          0.97          8.96         6.10 o                         
 -14   3   2       2291.76       2334.72        25.24 o                         
 -13   3   2       1752.19       1723.33        18.65 o                         
 -12   3   2        254.64        259.91         7.13 o                         
 -11   3   2        588.66        590.66        14.86 o                         
 -10   3   2       2470.44       2448.63        27.50 o                         
  -9   3   2       2172.05       2127.47        38.55 o                         
  -8   3   2        291.31        278.71         9.73 o                         
  -7   3   2       1172.36       1115.14        14.83 o                         
  -6   3   2       4180.43       4313.29        30.30 o                         
  -5   3   2       2609.50       2574.00        20.83 o                         
  -4   3   2        628.40        646.39         8.54 o                         
  -3   3   2       3312.87       3263.81        22.77 o                         
  -2   3   2       5280.10       5247.51        27.06 o                         
  -1   3   2        459.06        474.24         5.89 o                         
   0   3   2       2876.25       3023.23        19.70 o                         
   1   3   2       2564.07       2537.64        22.86 o                         
   2   3   2       2627.75       2658.57        27.01 o                         
   3   3   2         31.47         26.78         2.28 o                         
   4   3   2        963.87        889.68        11.43 o                         
   5   3   2      12680.42      13232.12        60.46 o                         
   6   3   2       1406.86       1368.22        14.64 o                         
   7   3   2         12.54         13.86         3.99 o                         
   8   3   2       2813.30       2621.87        28.26 o                         
   9   3   2       3682.02       3645.91        40.01 o                         
  10   3   2         84.99         56.90         4.51 o                         
  11   3   2        929.46        885.45        13.41 o                         
  12   3   2       3397.43       3319.08        30.41 o                         
  13   3   2       1101.69       1108.13        16.86 o                         
  14   3   2          8.19          2.56         6.18 o                         
  15   3   2       1293.35       1296.98        20.02 o                         
  16   3   2       2321.16       2360.20        28.22 o                         
  17   3   2        414.11        399.08        14.03 o                         
  18   3   2        428.42        393.85        20.92 o                         
  19   3   2        838.88        898.56        38.60 o                         
  20   3   2        777.30        758.28        43.19 o                         
  21   3   2         21.89         19.20        17.55 o                         
  22   3   2        107.20         96.70        20.63 o                         
 -22   4   2        143.77        163.06        26.01 o                         
 -21   4   2         34.37         71.07        22.92 o                         
 -20   4   2        146.96        169.44        19.92 o                         
 -19   4   2        329.05        273.23        20.16 o                         
 -18   4   2        635.15        597.22        23.17 o                         
 -17   4   2         21.14         16.90        10.77 o                         
 -16   4   2          2.68          4.28         9.03 o                         
 -15   4   2          5.91         -1.09         5.28 o                         
 -14   4   2         37.36         32.54         8.02 o                         
 -13   4   2        351.56        352.85        14.21 o                         
 -12   4   2         52.74         64.47         8.42 o                         
 -11   4   2          1.36          0.75         7.48 o                         
 -10   4   2        392.49        386.32        13.53 o                         
  -9   4   2        998.97        984.67        21.34 o                         
  -8   4   2        495.20        492.75        13.87 o                         
  -7   4   2         35.38         22.73         4.76 o                         
  -6   4   2        294.99        332.95         8.69 o                         
  -5   4   2        134.86        122.39         4.89 o                         
  -4   4   2         30.01         26.93         2.29 o                         
  -3   4   2        381.49        391.78         6.30 o                         
  -2   4   2       1532.24       1691.95        16.99 o                         
  -1   4   2       4427.60       4941.11        33.08 o                         
   0   4   2         14.99         17.45         3.41 o                         
   1   4   2       1638.81       1609.11        16.59 o                         
   2   4   2        166.17        190.62         5.04 o                         
   3   4   2        163.63        145.14         4.39 o                         
   4   4   2       1957.06       2106.26        20.13 o                         
   5   4   2          0.03          1.71         3.43 o                         
   6   4   2       2119.60       2329.96        23.82 o                         
   7   4   2        124.37         97.73         6.03 o                         
   8   4   2        525.18        600.57        12.03 o                         
   9   4   2        346.49        359.66         9.30 o                         
  10   4   2        248.67        220.48         9.28 o                         
  11   4   2         71.59         67.15         7.06 o                         
  12   4   2          3.60          1.00         7.66 o                         
  13   4   2         29.54         16.09         8.22 o                         
  14   4   2        562.27        515.53        16.84 o                         
  15   4   2         72.36         60.17         9.34 o                         
  16   4   2         18.25         -1.67         9.90 o                         
  17   4   2         75.57         56.65        13.49 o                         
  18   4   2         12.98         15.01        16.78 o                         
  19   4   2          1.29          0.73        19.69 o                         
  20   4   2         27.40         19.58        20.16 o                         
  21   4   2          1.79         12.62        20.75 o                         
  22   4   2          0.85        -21.52        21.52 o                         
 -21   5   2        397.62        444.65        32.82 o                         
 -20   5   2        207.91        211.40        26.08 o                         
 -19   5   2          1.28          7.84        19.57 o                         
 -18   5   2        153.27        166.63        23.70 o                         
 -17   5   2        656.52        664.10        28.89 o                         
 -16   5   2        587.85        566.83        21.46 o                         
 -15   5   2        190.66        185.10        12.64 o                         
 -14   5   2        661.37        647.55        18.90 o                         
 -13   5   2       1808.24       1864.96        29.46 o                         
 -12   5   2        685.39        685.49        17.67 o                         
 -11   5   2        917.47        843.55        18.67 o                         
 -10   5   2       2117.41       2112.69        29.45 o                         
  -9   5   2       4384.70       4482.54        62.55 o                         
  -8   5   2         53.78         54.22         6.74 o                         
  -7   5   2       3253.68       3297.77        30.71 o                         
  -6   5   2       3672.24       3629.31        27.74 o                         
  -5   5   2       3887.49       3888.10        42.90 o                         
  -4   5   2        688.79        741.06        10.81 o                         
  -3   5   2       8506.46       8674.82        55.53 o                         
  -2   5   2       9218.76       9489.80        53.16 o                         
  -1   5   2        459.86        428.31         8.67 o                         
   0   5   2       2221.74       2381.75        22.12 o                         
   1   5   2       3875.28       3486.43        28.56 o                         
   2   5   2       4000.10       3969.00        30.66 o                         
   3   5   2          6.81         10.25         3.88 o                         
   4   5   2       5797.92       6126.57        42.28 o                         
   5   5   2       6093.75       5891.75        33.45 o                         
   6   5   2       1621.70       1653.27        21.82 o                         
   7   5   2        351.61        365.01         9.33 o                         
   8   5   2       1823.18       1696.80        21.71 o                         
   9   5   2       3575.60       3542.20        35.13 o                         
  10   5   2        169.66        189.65         9.23 o                         
  11   5   2       1363.76       1378.07        20.99 o                         
  12   5   2       1898.26       1954.92        29.77 o                         
  13   5   2       1604.69       1643.42        28.57 o                         
  14   5   2        532.96        466.90        17.34 o                         
  15   5   2        546.65        573.50        20.20 o                         
  16   5   2       1452.65       1446.50        33.03 o                         
  17   5   2        415.72        381.25        24.54 o                         
  18   5   2         64.17         49.29        20.91 o                         
  19   5   2       1023.91       1012.14        88.89 o                         
  20   5   2        299.89        294.51        30.42 o                         
  21   5   2        152.18        138.98        25.69 o                         
 -20   6   2         22.86         26.04        20.70 o                         
 -19   6   2        339.57        332.68        28.28 o                         
 -18   6   2         64.68         62.39        20.00 o                         
 -17   6   2          5.35          6.47        14.60 o                         
 -16   6   2          1.67        -12.46        12.46 o                         
 -15   6   2         42.06         31.72        11.56 o                         
 -14   6   2        159.56        164.71        11.63 o                         
 -13   6   2         16.61         10.05         8.25 o                         
 -12   6   2          4.81         -3.03         7.39 o                         
 -11   6   2         66.15         72.12         8.13 o                         
 -10   6   2        269.78        285.00        11.68 o                         
  -9   6   2       1119.91       1128.95        19.95 o                         
  -8   6   2       2748.33       2686.34        30.80 o                         
  -7   6   2       2147.18       2173.72        29.00 o                         
  -6   6   2        201.13        220.90         9.78 o                         
  -5   6   2        680.07        706.51        11.54 o                         
  -4   6   2         87.51         65.39         5.55 o                         
  -3   6   2        579.34        595.46        11.40 o                         
  -2   6   2         63.21         40.88         4.19 o                         
  -1   6   2       1278.76       1199.46        16.75 o                         
   0   6   2        759.46        754.56        11.90 o                         
   1   6   2         50.38         50.14         4.46 o                         
   2   6   2        378.84        395.48         8.84 o                         
   3   6   2        634.25        613.07        11.16 o                         
   4   6   2        308.29        293.58         8.33 o                         
   5   6   2        351.40        348.12         9.02 o                         
   6   6   2       1095.09       1088.36        15.52 o                         
   7   6   2        160.73        148.82         5.81 o                         
   8   6   2         99.42         99.70         6.96 o                         
   9   6   2        324.18        331.26        10.80 o                         
  10   6   2        405.64        388.18        11.18 o                         
  11   6   2       1342.50       1401.19        20.97 o                         
  12   6   2         88.85         59.27         7.48 o                         
  13   6   2        389.81        351.90        14.99 o                         
  14   6   2        677.87        652.40        20.91 o                         
  15   6   2         91.13         79.54        14.39 o                         
  16   6   2         50.83         40.61        15.12 o                         
  17   6   2        425.02        430.67        25.94 o                         
  18   6   2        115.78         75.50        24.01 o                         
  19   6   2         71.23         36.34        22.72 o                         
  20   6   2         80.47         50.82        23.54 o                         
 -20   7   2         44.49         97.46        23.65 o                         
 -19   7   2          0.49         -0.02        20.33 o                         
 -18   7   2         43.54         34.60        29.15 o                         
 -17   7   2        415.67        366.45        24.52 o                         
 -16   7   2          6.94          2.45        13.87 o                         
 -15   7   2        792.16        794.10        26.79 o                         
 -14   7   2        134.17        130.68        13.01 o                         
 -13   7   2        115.28        118.71        10.02 o                         
 -12   7   2        147.67        121.68         9.30 o                         
 -11   7   2        182.54        155.91         9.09 o                         
 -10   7   2       3421.49       3299.04        78.92 o                         
  -9   7   2       1952.33       2002.91        31.40 o                         
  -8   7   2        194.86        210.08        10.87 o                         
  -7   7   2        266.29        270.57        11.58 o                         
  -6   7   2        903.78        920.77        15.01 o                         
  -5   7   2        711.36        721.53        12.03 o                         
  -4   7   2        208.04        233.69         9.55 o                         
  -3   7   2       1544.10       1444.05        20.26 o                         
  -2   7   2         74.87         52.23         3.88 o                         
  -1   7   2          7.42          3.04         4.25 o                         
   0   7   2        324.69        313.55         7.17 o                         
   1   7   2       4205.82       4278.90        41.09 o                         
   2   7   2       2364.00       2539.44        23.51 o                         
   3   7   2          0.72          1.23         4.73 o                         
   4   7   2       2329.15       2344.61        29.52 o                         
   5   7   2       3663.82       3657.07        33.95 o                         
   6   7   2        920.08        910.23        14.72 o                         
   7   7   2        225.68        220.72         8.75 o                         
   8   7   2         65.66         61.92         3.65 o                         
   9   7   2       1507.44       1422.24        22.83 o                         
  10   7   2        570.28        576.84        12.68 o                         
  11   7   2        282.61        315.84        10.38 o                         
  12   7   2        277.46        297.27        11.10 o                         
  13   7   2        725.68        662.87        19.85 o                         
  14   7   2          2.03         14.68        12.66 o                         
  15   7   2        939.08        785.96        28.70 o                         
  16   7   2        894.61        815.65        32.98 o                         
  17   7   2        181.33        173.03        22.22 o                         
  18   7   2         16.64        -11.99        23.32 o                         
  19   7   2        344.28        361.79        33.00 o                         
 -18   8   2        297.54        303.62        28.50 o                         
 -17   8   2         59.25         23.76        19.54 o                         
 -16   8   2        154.94        137.28        24.09 o                         
 -15   8   2        109.50         71.08        14.06 o                         
 -14   8   2        807.62        736.87        40.06 o                         
 -13   8   2         13.19          9.04        11.16 o                         
 -12   8   2       1108.06       1129.07        31.10 o                         
 -11   8   2        961.28        942.82        23.31 o                         
 -10   8   2        167.49        169.09        12.42 o                         
  -9   8   2          7.75         13.03         8.00 o                         
  -8   8   2       2567.85       2570.88        34.08 o                         
  -7   8   2       2465.43       2314.48        48.01 o                         
  -6   8   2        140.01        142.06         5.20 o                         
  -5   8   2       1299.63       1311.55        16.64 o                         
  -4   8   2       2078.05       2048.54        25.17 o                         
  -3   8   2        302.50        298.97        11.63 o                         
  -2   8   2        717.66        749.30        15.07 o                         
  -1   8   2       1186.97       1184.20        17.72 o                         
   0   8   2       2424.53       2375.40        34.11 o                         
   1   8   2        335.04        354.81        12.27 o                         
   2   8   2       4137.83       4166.54        51.58 o                         
   3   8   2       1341.06       1330.97        15.50 o                         
   4   8   2        101.45        111.58         6.33 o                         
   5   8   2         82.72         87.41         6.20 o                         
   6   8   2       1375.74       1399.52        18.23 o                         
   7   8   2       1525.44       1502.12        20.32 o                         
   8   8   2          6.39         -2.32         3.87 o                         
   9   8   2        462.28        478.25        16.39 o                         
  10   8   2        358.42        373.00        13.33 o                         
  11   8   2        918.44        903.82        18.81 o                         
  12   8   2        189.72        197.18        11.64 o                         
  13   8   2        602.17        530.28        28.38 o                         
  14   8   2       1408.22       1370.75        43.28 o                         
  15   8   2        386.24        376.95        28.28 o                         
  16   8   2         27.80          8.30        55.99 o                         
  17   8   2        584.81        558.44        37.38 o                         
  18   8   2        507.44        530.89        36.30 o                         
 -17   9   2         97.35         88.58        22.56 o                         
 -16   9   2          0.90         -8.78        20.00 o                         
 -15   9   2         61.39         63.84        20.66 o                         
 -14   9   2         44.20         39.50        14.92 o                         
 -13   9   2         18.14         11.41        13.94 o                         
 -12   9   2          3.72          9.05        13.55 o                         
 -11   9   2         53.35         68.35        13.75 o                         
 -10   9   2         19.51         18.62         9.58 o                         
  -9   9   2         12.68         10.86         8.00 o                         
  -8   9   2         26.14         25.79         7.03 o                         
  -7   9   2        134.93        130.70         5.88 o                         
  -6   9   2         53.89         55.90         5.04 o                         
  -5   9   2          4.46         11.30         6.04 o                         
  -4   9   2         25.93         26.25         5.42 o                         
  -3   9   2        303.62        286.52         8.50 o                         
  -2   9   2        180.93        163.33         9.77 o                         
  -1   9   2         44.05         19.09         6.62 o                         
   0   9   2        293.38        237.75        10.79 o                         
   1   9   2          4.73         -2.10         7.26 o                         
   2   9   2        151.80        121.99         9.25 o                         
   3   9   2        324.40        348.64        13.10 o                         
   4   9   2        215.18        247.57         9.09 o                         
   5   9   2       1012.75       1031.61        20.73 o                         
   6   9   2        503.83        523.76        11.53 o                         
   7   9   2         85.99         97.18         7.51 o                         
   8   9   2        250.81        228.23         9.60 o                         
   9   9   2        327.53        295.29        12.18 o                         
  10   9   2         36.91         41.58         8.92 o                         
  11   9   2         50.98         38.65         9.92 o                         
  12   9   2         28.73         26.25        15.16 o                         
  13   9   2         19.86          4.46        15.09 o                         
  14   9   2         84.85         38.45        16.47 o                         
  15   9   2         93.13         76.13        42.73 o                         
  16   9   2         57.12         86.57        30.29 o                         
  17   9   2          0.67          4.82        81.15 o                         
 -15  10   2        598.66        582.29        34.54 o                         
 -14  10   2         35.34         38.82        19.49 o                         
 -13  10   2         52.14         49.61        19.51 o                         
 -12  10   2        284.94        305.53        32.65 o                         
 -11  10   2        284.10        315.57        21.85 o                         
 -10  10   2         37.10         36.38        14.21 o                         
  -9  10   2        695.85        691.43        26.74 o                         
  -8  10   2       1370.20       1393.44        35.50 o                         
  -7  10   2        558.35        550.96        20.49 o                         
  -6  10   2         64.19         66.59         7.41 o                         
  -5  10   2        973.93        923.51        16.81 o                         
  -4  10   2       2593.40       2616.36        32.08 o                         
  -3  10   2        228.59        214.60        10.22 o                         
  -2  10   2        552.08        528.70        17.40 o                         
  -1  10   2       2210.69       2040.62        31.79 o                         
   0  10   2       1310.56       1336.24        32.76 o                         
   1  10   2         26.21          7.65         7.15 o                         
   2  10   2        147.23        164.82        10.59 o                         
   3  10   2        768.49        765.58        17.88 o                         
   4  10   2        964.77        971.30        20.17 o                         
   5  10   2         13.24         18.57         5.61 o                         
   6  10   2        805.64        915.19        19.87 o                         
   7  10   2       1615.42       1707.54        37.96 o                         
   8  10   2        564.14        581.90        28.39 o                         
   9  10   2          2.50          6.06        12.06 o                         
  10  10   2       1081.89       1127.18        43.20 o                         
  11  10   2        640.32        633.83        45.73 o                         
  12  10   2         83.47        104.78        24.51 o                         
  13  10   2          6.70          8.60        46.20 o                         
  14  10   2        674.55        728.71        39.49 o                         
  15  10   2        372.72        381.53        55.29 o                         
 -13  11   2        214.49        211.38        26.94 o                         
 -12  11   2         61.44         81.64        17.97 o                         
 -11  11   2         23.47         21.92        16.15 o                         
 -10  11   2        129.11        150.15        20.32 o                         
  -9  11   2        131.92        118.96        16.76 o                         
  -8  11   2         37.24         33.00        14.10 o                         
  -7  11   2         77.29         72.03        14.44 o                         
  -6  11   2        194.82        194.11        17.39 o                         
  -5  11   2         48.62         39.74        15.30 o                         
  -4  11   2          0.14         10.83         9.06 o                         
  -3  11   2        120.47        138.62        12.40 o                         
  -2  11   2         50.99         55.95         8.59 o                         
  -1  11   2        152.84        142.68         9.31 o                         
   0  11   2         29.35         21.99         7.13 o                         
   1  11   2        441.92        424.23        13.11 o                         
   2  11   2        306.63        315.29        12.90 o                         
   3  11   2         55.34         33.31         9.73 o                         
   4  11   2        111.96        116.42        11.75 o                         
   5  11   2        240.19        260.82        18.11 o                         
   6  11   2         15.64         29.94        12.78 o                         
   7  11   2        151.21        179.40        17.56 o                         
   8  11   2        491.08        524.13        68.63 o                         
   9  11   2        150.74        115.80        23.18 o                         
  10  11   2         29.57         11.99        25.33 o                         
  11  11   2        112.37        105.51        23.88 o                         
  12  11   2        221.73        258.16        29.44 o                         
  13  11   2         67.88         69.74        23.85 o                         
 -11  12   2        208.87        201.13        21.00 o                         
 -10  12   2        112.24        119.15        27.48 o                         
  -9  12   2         29.64         23.76        15.46 o                         
  -8  12   2          6.21          9.44        14.89 o                         
  -7  12   2         66.49         76.29        16.45 o                         
  -6  12   2         24.44         19.39        14.02 o                         
  -5  12   2        362.36        344.99        20.96 o                         
  -4  12   2        296.49        334.38        20.56 o                         
  -3  12   2         46.86         43.32        13.53 o                         
  -2  12   2         17.30         28.68        12.49 o                         
  -1  12   2        371.26        358.43        19.42 o                         
   0  12   2         49.93         45.07         9.40 o                         
   1  12   2         45.18         33.21        10.96 o                         
   2  12   2         33.78         26.44        11.39 o                         
   3  12   2        215.86        214.13        16.52 o                         
   4  12   2         64.91         79.68        13.55 o                         
   5  12   2          8.75         13.69        14.09 o                         
   6  12   2          6.44         17.83        15.04 o                         
   7  12   2        162.94        214.30        50.27 o                         
   8  12   2         56.45         44.38        22.37 o                         
   9  12   2        115.68        125.42        25.31 o                         
  10  12   2         53.40         68.39        24.51 o                         
  11  12   2        109.04         99.33        24.30 o                         
  -7  13   2        112.93        105.11        26.52 o                         
  -6  13   2        130.89         87.01        25.32 o                         
  -5  13   2        153.41        162.36        21.89 o                         
  -4  13   2          5.07         16.61        13.39 o                         
  -3  13   2        698.65        714.49        25.65 o                         
  -2  13   2        890.19        919.40        25.66 o                         
  -1  13   2          3.32         -4.53        11.28 o                         
   0  13   2         15.72         -1.52        11.45 o                         
   1  13   2        275.11        308.44        15.27 o                         
   2  13   2        498.27        566.08        18.93 o                         
   3  13   2          3.78          9.59        13.65 o                         
   4  13   2        523.36        653.42        28.79 o                         
   5  13   2        453.57        549.28        36.43 o                         
   6  13   2        157.51        192.00        28.91 o                         
   7  13   2         17.29         40.82        24.10 o                         
 -22   1   3        567.41        570.10        28.94 o                         
 -21   1   3        368.60        428.46        26.33 o                         
 -20   1   3         21.94          8.28        14.65 o                         
 -19   1   3         91.16         95.03        12.23 o                         
 -18   1   3        799.82        820.84        21.90 o                         
 -17   1   3       1160.22       1228.31        27.52 o                         
 -16   1   3        215.93        212.99        12.51 o                         
 -15   1   3        199.26        176.01        12.17 o                         
 -14   1   3        909.64        948.02        20.43 o                         
 -13   1   3       2098.53       2057.25        28.74 o                         
 -12   1   3        202.66        162.83         8.61 o                         
 -11   1   3       1166.29       1098.94        20.01 o                         
 -10   1   3       4284.08       4301.61        59.56 o                         
  -9   1   3       1765.12       1688.78        28.07 o                         
  -8   1   3        531.60        583.65        11.87 o                         
  -7   1   3       2022.48       1797.72        21.86 o                         
  -6   1   3       5280.98       5051.43        31.99 o                         
  -5   1   3       3536.23       3634.68        28.94 o                         
  -4   1   3       2038.38       2078.41        15.24 o                         
  -3   1   3      36031.58      36591.10       128.44 o                         
  -2   1   3      15819.63      15846.25        89.74 o                         
  -1   1   3       1735.80       1725.97        16.34 o                         
   0   1   3       1591.93       1512.82        21.32 o                         
   1   1   3      10160.95       9876.18        66.50 o                         
   2   1   3       2005.79       2076.72        14.42 o                         
   3   1   3       2574.92       2575.26        17.18 o                         
   4   1   3      11792.48      12107.91        55.32 o                         
   5   1   3       2049.64       1797.89        16.10 o                         
   6   1   3        522.27        551.56        10.99 o                         
   7   1   3        237.41        169.34         6.56 o                         
   8   1   3       4128.36       3991.35        35.82 o                         
   9   1   3       3360.31       3467.74        30.06 o                         
  10   1   3          1.64          3.51         5.60 o                         
  11   1   3       3313.58       3374.17        33.14 o                         
  12   1   3       2088.50       2113.36        26.65 o                         
  13   1   3       2058.14       2006.72        26.32 o                         
  14   1   3        348.27        336.62        11.73 o                         
  15   1   3       1177.46       1148.08        20.86 o                         
  16   1   3       2074.71       2145.74        38.45 o                         
  17   1   3        303.81        287.26        15.98 o                         
  18   1   3        548.51        577.72        25.09 o                         
  19   1   3        865.24        865.89        23.94 o                         
  20   1   3        553.61        565.47        25.45 o                         
  21   1   3         56.38         70.12        16.26 o                         
  22   1   3        791.41        782.51        41.09 o                         
 -22   2   3        211.04        233.26        24.89 o                         
 -21   2   3         22.80         14.46        16.27 o                         
 -20   2   3        122.98        101.86        20.29 o                         
 -19   2   3        155.19        137.91        16.41 o                         
 -18   2   3        126.98        118.00        16.39 o                         
 -17   2   3        257.87        223.02        15.88 o                         
 -16   2   3        488.21        467.95        14.09 o                         
 -15   2   3        337.35        355.63        12.66 o                         
 -14   2   3         71.26         50.05         7.19 o                         
 -13   2   3        119.56        113.60         7.64 o                         
 -12   2   3         93.26         69.01         6.67 o                         
 -11   2   3       1082.56       1094.59        16.21 o                         
 -10   2   3          4.09         -0.74         5.18 o                         
  -9   2   3       2330.97       2416.96        48.35 o                         
  -8   2   3       3585.43       3520.30        43.57 o                         
  -7   2   3        131.55        120.80         4.83 o                         
  -6   2   3        881.21        892.69        12.31 o                         
  -5   2   3       1016.80        957.91        10.08 o                         
  -4   2   3        192.80        184.08         4.15 o                         
  -3   2   3          1.82          1.87         1.85 o                         
  -2   2   3         39.09         50.73         2.97 o                         
  -1   2   3       4812.64       4860.51        35.86 o                         
   0   2   3       5177.32       5187.94        33.83 o                         
   1   2   3        143.37        163.79         3.22 o                         
   2   2   3       2126.83       2193.92        14.17 o                         
   3   2   3       4789.85       4927.85        25.81 o                         
   4   2   3       1553.37       1483.40        12.91 o                         
   5   2   3      10280.63      11087.42        51.84 o                         
   6   2   3       7421.78       7560.28        69.61 o                         
   7   2   3        633.90        609.70        13.30 o                         
   8   2   3       2267.73       2422.69        33.19 o                         
   9   2   3        947.37        901.10        23.97 o                         
  10   2   3       2332.13       2301.00        38.97 o                         
  11   2   3       1177.50       1161.35        18.98 o                         
  12   2   3        431.63        404.07        10.55 o                         
  13   2   3       1554.36       1522.25        20.46 o                         
  14   2   3       1405.90       1419.65        20.66 o                         
  15   2   3          3.38         -7.22         7.22 o                         
  16   2   3        659.71        627.65        15.74 o                         
  17   2   3        580.27        565.77        16.70 o                         
  18   2   3        265.99        267.75        18.12 o                         
  19   2   3          8.97         32.43        19.47 o                         
  20   2   3        154.43        143.16        18.66 o                         
  21   2   3        314.51        317.12        23.66 o                         
  22   2   3        394.41        430.98        28.82 o                         
 -22   3   3         73.96         65.67        18.21 o                         
 -21   3   3        155.25        171.76        22.06 o                         
 -20   3   3         22.44         32.52        15.86 o                         
 -19   3   3          3.60         -2.85        13.74 o                         
 -18   3   3          4.24         22.58        13.15 o                         
 -17   3   3        177.39        204.52        14.88 o                         
 -16   3   3         12.23         10.13         6.23 o                         
 -15   3   3        617.90        631.46        15.03 o                         
 -14   3   3        384.84        346.07         9.24 o                         
 -13   3   3        157.22        158.88         6.85 o                         
 -12   3   3        235.78        218.04         7.74 o                         
 -11   3   3          5.88          2.85         3.69 o                         
 -10   3   3       1644.98       1778.56        25.38 o                         
  -9   3   3         34.54        118.07         9.62 o                         
  -8   3   3        519.25        532.60        12.54 o                         
  -7   3   3        356.40        371.08         9.20 o                         
  -6   3   3       3908.27       3864.75        26.82 o                         
  -5   3   3        731.38        680.19         7.96 o                         
  -4   3   3          7.44          9.03         2.14 o                         
  -3   3   3       3413.41       3565.46        19.45 o                         
  -2   3   3        782.43        737.76        11.30 o                         
  -1   3   3       3065.99       3231.76        24.30 o                         
   0   3   3       4777.92       4807.42        28.87 o                         
   1   3   3       3107.07       2954.38        18.67 o                         
   2   3   3       1681.64       1759.04        13.07 o                         
   3   3   3        890.69        915.97         8.70 o                         
   4   3   3       7921.44       8516.71        52.01 o                         
   5   3   3       2674.98       2836.35        24.40 o                         
   6   3   3        152.77        138.13         6.33 o                         
   7   3   3        451.92        428.65        11.98 o                         
   8   3   3       1295.53       1212.23        23.55 o                         
   9   3   3        188.71        173.57         9.96 o                         
  10   3   3          1.65          8.78         5.72 o                         
  11   3   3         53.32         44.57         6.58 o                         
  12   3   3       1293.79       1284.14        21.97 o                         
  13   3   3        307.57        265.67        14.63 o                         
  14   3   3          4.73         -1.62         5.64 o                         
  15   3   3        236.39        230.43         9.13 o                         
  16   3   3       1017.93        990.57        22.83 o                         
  17   3   3        288.42        270.16        19.31 o                         
  18   3   3         43.81         46.99        13.65 o                         
  19   3   3        697.48        674.58        30.51 o                         
  20   3   3        500.81        519.68        33.59 o                         
  21   3   3         29.40         29.19        17.88 o                         
  22   3   3          2.52         15.72        17.56 o                         
 -21   4   3         14.87          4.22        16.24 o                         
 -20   4   3        154.55        120.21        21.22 o                         
 -19   4   3        600.76        554.39        26.39 o                         
 -18   4   3        136.07        165.00        18.30 o                         
 -17   4   3        294.72        323.68        17.10 o                         
 -16   4   3       1437.70       1502.70        29.19 o                         
 -15   4   3       1560.17       1610.11        27.21 o                         
 -14   4   3        342.67        351.12        14.08 o                         
 -13   4   3        404.80        409.42        14.61 o                         
 -12   4   3       4237.39       4492.16        45.66 o                         
 -11   4   3       1518.70       1511.34        26.98 o                         
 -10   4   3         94.30         86.90         7.89 o                         
  -9   4   3       2797.44       2834.44        36.27 o                         
  -8   4   3       4221.45       4211.69        61.58 o                         
  -7   4   3       1441.41       1382.83        18.83 o                         
  -6   4   3          5.25          9.06         3.71 o                         
  -5   4   3       8755.39       9022.09        63.91 o                         
  -4   4   3       4726.14       4788.77        35.39 o                         
  -3   4   3        173.08        193.99         5.17 o                         
  -2   4   3        192.03        126.97         4.06 o                         
  -1   4   3       5244.92       5246.44        32.01 o                         
   0   4   3       6450.34       6519.42        52.21 o                         
   1   4   3        117.12        120.04         3.85 o                         
   2   4   3       8136.24       8391.74        41.54 o                         
   3   4   3       4283.12       4301.33        29.00 o                         
   4   4   3       1794.96       1697.66        16.29 o                         
   5   4   3        316.87        429.08        10.57 o                         
   6   4   3       1126.32       1021.21        19.27 o                         
   7   4   3       3864.86       3729.91        41.51 o                         
   8   4   3        318.00        322.24        12.28 o                         
   9   4   3       3044.17       3068.84        29.95 o                         
  10   4   3       3273.27       3345.82        32.46 o                         
  11   4   3       1834.41       1832.66        22.74 o                         
  12   4   3         63.59         54.87         7.37 o                         
  13   4   3       1061.94       1131.45        22.66 o                         
  14   4   3       2690.34       2697.66        44.49 o                         
  15   4   3         44.93         45.73        10.03 o                         
  16   4   3        668.48        637.67        20.76 o                         
  17   4   3        966.29       1045.54        30.31 o                         
  18   4   3        901.57        904.95        43.67 o                         
  19   4   3        261.66        262.29        22.74 o                         
  20   4   3        150.93        126.76        24.55 o                         
  21   4   3        618.17        632.32        48.85 o                         
 -21   5   3          0.36         25.57        22.33 o                         
 -20   5   3          2.63         19.47        21.64 o                         
 -19   5   3        101.52        129.89        30.61 o                         
 -18   5   3         16.44         17.78        19.05 o                         
 -17   5   3        203.83        213.17        20.40 o                         
 -16   5   3         10.14          2.22        11.02 o                         
 -15   5   3          0.55         -9.55        11.14 o                         
 -14   5   3          2.10         -2.81         8.80 o                         
 -13   5   3        171.82        157.28        13.23 o                         
 -12   5   3         63.63         39.44         8.61 o                         
 -11   5   3         88.85         96.00         8.94 o                         
 -10   5   3         33.05         23.57         6.88 o                         
  -9   5   3        120.20        130.00         8.20 o                         
  -8   5   3       1076.30       1068.18        17.37 o                         
  -7   5   3         17.94         11.22         4.39 o                         
  -6   5   3        310.11        317.06         8.35 o                         
  -5   5   3         25.93         28.29         3.18 o                         
  -4   5   3         13.06         20.78         3.19 o                         
  -3   5   3        826.16        920.82        10.71 o                         
  -2   5   3        301.46        320.84         7.32 o                         
  -1   5   3         19.60         15.96         3.34 o                         
   0   5   3        678.24        844.74        12.37 o                         
   1   5   3        155.80        148.07         6.45 o                         
   2   5   3         96.93        100.43         4.89 o                         
   3   5   3          3.63          5.26         3.19 o                         
   4   5   3        306.55        320.68         7.41 o                         
   5   5   3        249.56        247.84         6.73 o                         
   6   5   3        138.70        152.33         8.11 o                         
   7   5   3       1114.98       1179.70        19.35 o                         
   8   5   3        478.09        487.70        13.36 o                         
   9   5   3        357.91        311.77        10.56 o                         
  10   5   3        335.20        281.75        10.63 o                         
  11   5   3        484.28        514.02        13.97 o                         
  12   5   3        305.34        250.97        11.57 o                         
  13   5   3        130.80        126.73        12.15 o                         
  14   5   3        113.00        124.73        13.13 o                         
  15   5   3         45.87         33.67        12.03 o                         
  16   5   3          0.71        -14.49        14.49 o                         
  17   5   3         60.09         43.11        53.43 o                         
  18   5   3         91.26         97.91        22.90 o                         
  19   5   3         50.33         18.90        20.94 o                         
  20   5   3         10.42        -17.49        23.34 o                         
  21   5   3          6.52         27.50        47.39 o                         
 -20   6   3        108.84        137.50        38.96 o                         
 -19   6   3        540.88        559.73        34.03 o                         
 -18   6   3        141.79        137.74        22.74 o                         
 -17   6   3          6.28          4.75        14.90 o                         
 -16   6   3        369.61        397.64        23.57 o                         
 -15   6   3        401.21        372.58        20.05 o                         
 -14   6   3         30.62         16.20         9.46 o                         
 -13   6   3        565.01        565.57        17.25 o                         
 -12   6   3        847.39        862.12        20.45 o                         
 -11   6   3         33.93         20.87         7.87 o                         
 -10   6   3          0.68         -3.73         6.57 o                         
  -9   6   3        611.06        623.29        14.35 o                         
  -8   6   3       3927.87       3969.10        43.34 o                         
  -7   6   3        510.55        503.59        11.26 o                         
  -6   6   3        497.25        520.61        12.99 o                         
  -5   6   3       1758.97       1670.62        19.73 o                         
  -4   6   3       1226.59       1198.40        17.05 o                         
  -3   6   3        143.70        172.31         6.15 o                         
  -2   6   3       2406.45       2364.59        20.88 o                         
  -1   6   3       4968.41       4992.73        35.68 o                         
   0   6   3       1087.66       1016.04        16.99 o                         
   1   6   3          2.86         -5.37         5.37 o                         
   2   6   3       1296.62       1261.27        17.05 o                         
   3   6   3       4207.47       4223.13        48.59 o                         
   4   6   3        640.32        610.02        10.86 o                         
   5   6   3         61.47         53.74         4.13 o                         
   6   6   3       7811.49       7685.14        67.52 o                         
   7   6   3       4802.12       4938.55        52.40 o                         
   8   6   3        112.41        114.59         7.81 o                         
   9   6   3        464.28        451.98        12.47 o                         
  10   6   3       2132.09       2214.37        26.65 o                         
  11   6   3       1632.41       1549.77        30.92 o                         
  12   6   3         65.50         80.27         9.12 o                         
  13   6   3       2656.14       2473.42        47.79 o                         
  14   6   3       1089.46       1102.32        28.76 o                         
  15   6   3        801.75        770.31        28.12 o                         
  16   6   3          1.80        -18.08        18.08 o                         
  17   6   3        629.56        661.13        54.68 o                         
  18   6   3        694.77        674.01        38.63 o                         
  19   6   3         43.29         26.47        23.20 o                         
  20   6   3         69.62         39.39        44.25 o                         
 -19   7   3          9.54         36.82        26.06 o                         
 -18   7   3         24.72         33.66        19.51 o                         
 -17   7   3        277.01        297.24        26.91 o                         
 -16   7   3        394.29        397.10        23.99 o                         
 -15   7   3        139.45        127.95        14.76 o                         
 -14   7   3       1193.40       1194.75        31.50 o                         
 -13   7   3        461.28        428.83        16.47 o                         
 -12   7   3          3.77          1.57         7.73 o                         
 -11   7   3       1982.19       1942.12        28.61 o                         
 -10   7   3       4406.45       4424.62        77.57 o                         
  -9   7   3        120.99        109.62        10.69 o                         
  -8   7   3         91.53         87.74         9.04 o                         
  -7   7   3         14.83         15.16         7.14 o                         
  -6   7   3       1469.92       1458.89        20.40 o                         
  -5   7   3        229.70        249.50         7.21 o                         
  -4   7   3        475.24        485.86         9.75 o                         
  -3   7   3       2249.78       2277.70        26.86 o                         
  -2   7   3        994.74        976.94        15.02 o                         
  -1   7   3          0.41         -4.67         4.67 o                         
   0   7   3        395.86        418.73        11.30 o                         
   1   7   3        984.16       1020.13        16.96 o                         
   2   7   3        190.85        156.05         7.57 o                         
   3   7   3          1.78         -1.76         5.36 o                         
   4   7   3        644.13        651.27        13.27 o                         
   5   7   3       2787.87       2885.96        36.41 o                         
   6   7   3       1271.01       1267.57        17.34 o                         
   7   7   3        481.81        449.09        14.18 o                         
   8   7   3       1932.11       1904.34        33.91 o                         
   9   7   3       1518.91       1490.65        27.10 o                         
  10   7   3        310.48        300.44        13.52 o                         
  11   7   3       1399.08       1378.25        28.14 o                         
  12   7   3        225.49        244.73        11.02 o                         
  13   7   3        142.73        130.41        11.78 o                         
  14   7   3         44.23         50.61        14.09 o                         
  15   7   3        536.31        536.75        24.98 o                         
  16   7   3        376.05        393.73        26.20 o                         
  17   7   3          3.70        -21.42        34.19 o                         
  18   7   3         77.48         47.23        24.95 o                         
  19   7   3        312.36        344.22        32.82 o                         
 -18   8   3         81.53         91.55        19.01 o                         
 -17   8   3         10.44          6.90        16.89 o                         
 -16   8   3         12.15         12.47        23.57 o                         
 -15   8   3        594.40        555.94        24.08 o                         
 -14   8   3        110.23         82.17        10.01 o                         
 -13   8   3        482.64        401.55        32.00 o                         
 -12   8   3        959.80        953.21        24.36 o                         
 -11   8   3        171.97        163.43        13.89 o                         
 -10   8   3         61.17         57.16         9.40 o                         
  -9   8   3        119.65        142.13        11.91 o                         
  -8   8   3         11.05         15.27         7.90 o                         
  -7   8   3        106.26        111.93         9.57 o                         
  -6   8   3        426.71        424.33         9.92 o                         
  -5   8   3        462.95        489.28        10.55 o                         
  -4   8   3         56.02         46.71         4.86 o                         
  -3   8   3        258.85        259.68         8.72 o                         
  -2   8   3         10.66          4.33         4.50 o                         
  -1   8   3       1150.44       1107.17        15.20 o                         
   0   8   3        184.36        159.06         6.67 o                         
   1   8   3        289.89        285.84         8.92 o                         
   2   8   3         29.59         18.61         5.32 o                         
   3   8   3         14.69          8.78         5.60 o                         
   4   8   3       1437.53       1418.44        21.16 o                         
   5   8   3        398.71        443.65        12.12 o                         
   6   8   3         68.49         69.77         6.75 o                         
   7   8   3         99.96        100.99         9.12 o                         
   8   8   3        267.64        256.40        12.51 o                         
   9   8   3         86.33         84.19         9.46 o                         
  10   8   3        618.16        610.06        20.00 o                         
  11   8   3        126.52        111.62        10.66 o                         
  12   8   3         19.17         11.06         4.68 o                         
  13   8   3         49.89         50.95         8.58 o                         
  14   8   3        134.07        126.00        15.98 o                         
  15   8   3         35.12         39.72        18.69 o                         
  16   8   3         41.57         58.60        27.02 o                         
  17   8   3         47.00         21.61        39.64 o                         
  18   8   3        154.75        123.45        26.49 o                         
 -17   9   3        353.36        362.11        26.04 o                         
 -16   9   3         25.52         17.16        19.92 o                         
 -15   9   3        157.95        151.19        19.01 o                         
 -14   9   3        423.20        416.34        22.63 o                         
 -13   9   3        141.36        150.69        16.77 o                         
 -12   9   3          0.21         19.03        11.56 o                         
 -11   9   3        269.26        271.29        20.50 o                         
 -10   9   3        681.19        666.87        22.32 o                         
  -9   9   3        702.56        741.52        19.86 o                         
  -8   9   3          9.86         18.64         7.97 o                         
  -7   9   3       1687.35       1719.22        24.63 o                         
  -6   9   3       1041.34       1021.06        23.69 o                         
  -5   9   3         39.13         36.24         5.14 o                         
  -4   9   3         82.95         81.12         5.52 o                         
  -3   9   3       1022.03       1050.37        20.60 o                         
  -2   9   3       1156.92       1216.49        19.70 o                         
  -1   9   3         62.14         70.87         6.26 o                         
   0   9   3        472.49        496.66        11.78 o                         
   1   9   3       1256.79       1180.71        16.45 o                         
   2   9   3       2007.38       1926.62        20.40 o                         
   3   9   3         28.42         25.26         4.76 o                         
   4   9   3       3400.93       3560.24        34.27 o                         
   5   9   3       2787.66       2934.12        31.40 o                         
   6   9   3        460.31        462.70        12.36 o                         
   7   9   3        678.87        706.76        13.77 o                         
   8   9   3       1356.48       1431.30        25.16 o                         
   9   9   3        706.09        733.63        21.00 o                         
  10   9   3         46.60         48.39        13.96 o                         
  11   9   3       1060.68       1053.24        28.72 o                         
  12   9   3       1479.72       1575.35        58.88 o                         
  13   9   3         47.89         67.34        16.68 o                         
  14   9   3         41.57         56.48        36.87 o                         
  15   9   3        718.26        755.81        41.18 o                         
  16   9   3        612.44        612.44        40.89 o                         
 -15  10   3        182.45        158.25        25.90 o                         
 -14  10   3         32.18         12.48        15.88 o                         
 -13  10   3          0.68          1.98        15.00 o                         
 -12  10   3         20.61         17.96        15.25 o                         
 -11  10   3         75.73         86.44        16.05 o                         
 -10  10   3         20.63         18.62        13.75 o                         
  -9  10   3         26.62         37.62        16.04 o                         
  -8  10   3         61.55         98.96        14.55 o                         
  -7  10   3         99.97        126.50        16.83 o                         
  -6  10   3          0.73         13.14        13.16 o                         
  -5  10   3         12.61          5.49         6.78 o                         
  -4  10   3         64.85         71.45         6.78 o                         
  -3  10   3          0.64          2.68         5.03 o                         
  -2  10   3        395.02        367.41        14.73 o                         
  -1  10   3        672.15        652.99        19.08 o                         
   0  10   3          7.18         -5.66         8.09 o                         
   1  10   3         32.91         25.28         7.96 o                         
   2  10   3          6.33          2.16         9.17 o                         
   3  10   3        148.17        138.67        11.37 o                         
   4  10   3          4.15         -3.19         8.72 o                         
   5  10   3         34.20         40.45         9.55 o                         
   6  10   3         78.45         70.77        11.31 o                         
   7  10   3          5.92         32.20        13.83 o                         
   8  10   3         69.20         80.80        15.07 o                         
   9  10   3         20.42          9.14        13.30 o                         
  10  10   3        118.20        131.62        23.15 o                         
  11  10   3         23.87         46.97        21.60 o                         
  12  10   3        233.36        264.37        28.92 o                         
  13  10   3         32.53         25.84        34.61 o                         
  14  10   3         10.99         -1.82        22.30 o                         
  15  10   3        100.82         86.15        41.52 o                         
 -13  11   3        222.19        216.40        31.72 o                         
 -12  11   3         12.39         25.75        15.99 o                         
 -11  11   3        140.30        122.30        17.39 o                         
 -10  11   3        638.37        680.72        28.09 o                         
  -9  11   3        159.09        187.22        17.74 o                         
  -8  11   3        555.22        568.05        24.55 o                         
  -7  11   3        662.19        694.33        25.62 o                         
  -6  11   3         64.47         59.23        12.93 o                         
  -5  11   3         18.66         11.01        12.01 o                         
  -4  11   3        288.12        278.17        14.25 o                         
  -3  11   3        518.49        557.49        18.42 o                         
  -2  11   3        239.52        227.05        15.99 o                         
  -1  11   3        159.90        149.24        12.27 o                         
   0  11   3        184.03        165.06        11.93 o                         
   1  11   3        462.88        481.95        17.02 o                         
   2  11   3        335.31        346.45        18.16 o                         
   3  11   3          0.99         -8.54        13.50 o                         
   4  11   3        222.16        239.19        16.75 o                         
   5  11   3        288.21        363.95        17.26 o                         
   6  11   3         42.24         54.60        16.09 o                         
   7  11   3        193.18        228.74        19.71 o                         
   8  11   3        286.73        294.84        25.26 o                         
   9  11   3        576.43        645.89        87.65 o                         
  10  11   3        392.71        416.21        71.14 o                         
  11  11   3        434.00        539.19        48.60 o                         
  12  11   3        757.46        805.24        95.83 o                         
  13  11   3        258.18        265.25        29.91 o                         
 -10  12   3         18.64         25.29        49.88 o                         
  -9  12   3         33.78         34.83        25.71 o                         
  -8  12   3        275.56        315.43        32.80 o                         
  -7  12   3        641.55        687.87        40.44 o                         
  -6  12   3         39.56         47.04        22.80 o                         
  -5  12   3        533.24        574.28        35.98 o                         
  -4  12   3        293.65        292.38        19.02 o                         
  -3  12   3        290.12        308.58        19.78 o                         
  -2  12   3         40.94         49.86        11.68 o                         
  -1  12   3        314.13        313.20        17.50 o                         
   0  12   3        438.66        490.48        20.25 o                         
   1  12   3          0.26        -12.37        12.37 o                         
   2  12   3        684.92        713.57        22.72 o                         
   3  12   3        384.86        449.82        20.96 o                         
   4  12   3         14.60         24.27        15.37 o                         
   5  12   3        166.69        214.62        20.37 o                         
   6  12   3        501.15        568.52        27.15 o                         
   7  12   3        443.43        527.76        36.66 o                         
   8  12   3          4.30          9.97        39.95 o                         
   9  12   3        351.44        403.02        51.97 o                         
  10  12   3         68.01         77.87        24.62 o                         
  -6  13   3         16.92         -5.39        24.61 o                         
  -5  13   3          0.70        -12.31        27.96 o                         
  -4  13   3          2.00          0.45        23.70 o                         
  -3  13   3         52.23         59.46        23.73 o                         
  -2  13   3          2.98        -13.12        18.16 o                         
  -1  13   3         54.19         38.28        17.90 o                         
   0  13   3         84.03        111.00        14.72 o                         
   1  13   3        163.37        167.15        17.43 o                         
   2  13   3        145.71        169.84        21.05 o                         
   3  13   3         14.29         17.37        17.99 o                         
   4  13   3         47.02         85.32        18.65 o                         
   5  13   3         36.86         61.04        26.01 o                         
   6  13   3          0.55         20.31        25.59 o                         
 -22   0   4         85.24        147.26        36.34 o                         
 -21   0   4        290.35        279.80        40.46 o                         
 -20   0   4        296.33        319.60        45.07 o                         
 -19   0   4        286.41        323.05        24.04 o                         
 -18   0   4          2.94        -14.23        14.23 o                         
 -17   0   4         54.91         37.15        14.35 o                         
 -16   0   4       2835.12       2927.25        69.42 o                         
 -15   0   4       1109.43       1139.54        33.62 o                         
 -14   0   4         36.22         14.85        14.93 o                         
 -13   0   4        255.53        245.02        19.09 o                         
 -12   0   4       1758.35       1760.57        52.05 o                         
 -11   0   4        171.12        135.91        14.63 o                         
 -10   0   4       1344.75       1410.07        30.58 o                         
  -9   0   4       6395.65       6591.33        76.46 o                         
  -8   0   4      10097.87      10001.36       146.84 o                         
  -7   0   4       6042.47       6204.76        69.64 o                         
  -6   0   4       9697.91      10478.54        69.22 o                         
  -5   0   4      23404.07      24257.36       178.52 o                         
  -4   0   4        744.00        700.80        15.69 o                         
  -3   0   4       1889.91       1879.24        25.93 o                         
  -2   0   4       5297.65       5132.42        88.21 o                         
  -1   0   4       1914.96       1990.63        27.00 o                         
   0   0   4        847.75        759.92        13.18 o                         
   1   0   4        433.90        424.70         9.93 o                         
   2   0   4       4106.85       3725.71        32.23 o                         
   3   0   4       6805.28       6878.68        64.78 o                         
   4   0   4        144.18        129.40         7.23 o                         
   5   0   4       5468.84       5736.44        64.46 o                         
   6   0   4      15981.19      16840.89       137.59 o                         
   7   0   4       9254.82       9416.07        95.07 o                         
   8   0   4        164.68        157.15        13.57 o                         
   9   0   4       1491.31       1338.48        33.09 o                         
  10   0   4       7374.95       7474.86        66.65 o                         
  11   0   4       3194.17       3230.55        43.81 o                         
  12   0   4       1447.85       1495.76        32.15 o                         
  13   0   4        241.90        250.56        20.50 o                         
  14   0   4       3170.96       3224.58        59.78 o                         
  15   0   4        157.53        137.41        17.24 o                         
  16   0   4       1607.78       1622.62        34.48 o                         
  17   0   4       1965.61       1963.36        62.43 o                         
  18   0   4       1035.83       1098.86        32.56 o                         
  19   0   4         53.18         70.45        16.73 o                         
  20   0   4       1049.08       1011.53        60.46 o                         
  21   0   4        404.47        435.58        45.17 o                         
  22   0   4        287.15        235.72        41.84 o                         
 -22   1   4        218.36        229.60        29.16 o                         
 -21   1   4        129.36        133.59        21.75 o                         
 -20   1   4          0.75         10.14        21.24 o                         
 -19   1   4          0.50          8.14        11.30 o                         
 -18   1   4         82.76         83.22        11.16 o                         
 -17   1   4        145.32        157.08        12.11 o                         
 -16   1   4          0.80         -9.67         9.67 o                         
 -15   1   4         13.62          4.69         9.25 o                         
 -14   1   4        402.94        392.11        15.11 o                         
 -13   1   4         42.74         45.00         8.83 o                         
 -12   1   4          3.09         -0.81         6.32 o                         
 -11   1   4        240.74        242.61        10.55 o                         
 -10   1   4        253.87        214.20         9.46 o                         
  -9   1   4        323.66        330.93        12.88 o                         
  -8   1   4          6.14          5.84         6.20 o                         
  -7   1   4        377.28        358.33         9.43 o                         
  -6   1   4        503.02        552.62        10.03 o                         
  -5   1   4       1425.64       1519.95        16.23 o                         
  -4   1   4       2097.99       2328.23        21.42 o                         
  -3   1   4       1271.51       1232.43        17.78 o                         
  -2   1   4         22.40         34.42         5.56 o                         
  -1   1   4       1121.98       1225.40        12.50 o                         
   0   1   4         19.55         30.04         2.78 o                         
   1   1   4        996.40       1052.15        11.46 o                         
   2   1   4        274.03        221.47         5.68 o                         
   3   1   4        910.80        959.38        11.58 o                         
   4   1   4        191.47        276.38         6.79 o                         
   5   1   4       1678.40       1698.05        18.11 o                         
   6   1   4        378.42        412.25        11.81 o                         
   7   1   4       1490.43       1519.87        27.31 o                         
   8   1   4       1046.30       1054.81        22.47 o                         
   9   1   4         72.71         68.08         6.51 o                         
  10   1   4          2.34          5.89         5.44 o                         
  11   1   4        430.54        389.93        11.90 o                         
  12   1   4        950.29        907.61        17.53 o                         
  13   1   4       1328.20       1275.49        21.25 o                         
  14   1   4        386.43        394.27        12.42 o                         
  15   1   4        348.15        340.63        15.38 o                         
  16   1   4        342.50        326.94        15.26 o                         
  17   1   4          0.23         -8.90        11.09 o                         
  18   1   4        143.36        149.43        14.49 o                         
  19   1   4        340.50        339.36        19.69 o                         
  20   1   4        123.28        138.79        17.45 o                         
  21   1   4        100.66        149.53        26.10 o                         
  22   1   4         87.12        126.71        24.93 o                         
 -22   2   4        112.46        150.85        23.20 o                         
 -21   2   4         24.92         19.08        17.00 o                         
 -20   2   4        458.70        476.37        31.29 o                         
 -19   2   4        422.45        423.17        20.13 o                         
 -18   2   4         67.79         56.57        12.54 o                         
 -17   2   4        120.24         97.48        12.12 o                         
 -16   2   4        340.06        351.57        12.20 o                         
 -15   2   4        822.11        859.09        16.75 o                         
 -14   2   4        154.33        151.62         8.55 o                         
 -13   2   4       1441.22       1519.75        21.68 o                         
 -12   2   4       2317.57       2374.56        24.55 o                         
 -11   2   4        361.13        352.48         9.94 o                         
 -10   2   4         26.94         15.12         5.01 o                         
  -9   2   4       1181.13       1119.82        16.99 o                         
  -8   2   4       3802.93       3797.16        37.44 o                         
  -7   2   4         28.49         39.71         4.80 o                         
  -6   2   4       4372.03       4441.65        31.73 o                         
  -5   2   4         54.20         58.26         8.94 o                         
  -4   2   4        352.69        323.57         7.15 o                         
  -3   2   4        702.42        874.67        10.43 o                         
  -2   2   4       2171.31       2060.68        19.14 o                         
  -1   2   4       3265.48       3160.83        24.61 o                         
   0   2   4       1170.70       1131.28        15.26 o                         
   1   2   4        578.86        580.45         8.39 o                         
   2   2   4       1550.73       1520.34        13.99 o                         
   3   2   4       2292.16       2260.78        19.72 o                         
   4   2   4       1911.14       1999.35        17.69 o                         
   5   2   4        132.05        185.19         5.71 o                         
   6   2   4       3600.02       3567.22        29.66 o                         
   7   2   4       1408.96       1357.55        17.13 o                         
   8   2   4         51.40         51.97         4.11 o                         
   9   2   4       1201.60       1170.27        21.04 o                         
  10   2   4       3369.41       3303.40        27.82 o                         
  11   2   4       2532.66       2523.69        31.28 o                         
  12   2   4       1957.70       1963.47        22.40 o                         
  13   2   4       5880.35       6028.84        46.31 o                         
  14   2   4       1239.10       1263.79        21.17 o                         
  15   2   4         18.45          9.99         6.55 o                         
  16   2   4        540.65        496.52        14.08 o                         
  17   2   4       1118.79       1109.85        29.16 o                         
  18   2   4        525.24        540.11        22.88 o                         
  19   2   4          8.90         -9.93        13.22 o                         
  20   2   4        187.08        232.44        22.39 o                         
  21   2   4        288.70        277.58        22.11 o                         
 -21   3   4         76.02         57.46        17.77 o                         
 -20   3   4          2.61         -5.16        15.94 o                         
 -19   3   4        273.70        212.59        17.45 o                         
 -18   3   4        838.42        865.88        25.76 o                         
 -17   3   4        681.36        684.38        22.69 o                         
 -16   3   4        333.08        314.10        15.43 o                         
 -15   3   4        205.34        177.20         8.81 o                         
 -14   3   4       1388.30       1355.20        28.81 o                         
 -13   3   4        445.21        469.40        11.13 o                         
 -12   3   4          3.19          1.48         4.78 o                         
 -11   3   4        608.58        596.89        11.37 o                         
 -10   3   4       1226.86       1180.24        21.29 o                         
  -9   3   4        180.16        174.76         6.52 o                         
  -8   3   4        543.11        545.80         9.61 o                         
  -7   3   4       3849.74       3853.04        28.27 o                         
  -6   3   4       2398.01       2366.64        19.54 o                         
  -5   3   4         46.36         60.72         3.42 o                         
  -4   3   4      10450.08      10567.32        53.20 o                         
  -3   3   4      17107.90      17277.39       113.85 o                         
  -2   3   4      10664.47      11032.36        59.81 o                         
  -1   3   4          1.57         -1.66         3.53 o                         
   0   3   4       2197.26       2200.01        19.58 o                         
   1   3   4       2154.85       2005.67        19.64 o                         
   2   3   4        362.51        318.26         5.57 o                         
   3   3   4        506.50        443.39         6.90 o                         
   4   3   4       4747.52       4628.11        34.67 o                         
   5   3   4       5796.12       5779.87        42.81 o                         
   6   3   4         55.86         51.56         3.80 o                         
   7   3   4       1906.92       1862.56        24.70 o                         
   8   3   4       2945.09       3046.98        36.72 o                         
   9   3   4       1024.88       1011.03        19.29 o                         
  10   3   4        309.27        329.09        10.61 o                         
  11   3   4       3457.46       3466.57        32.59 o                         
  12   3   4       1779.78       1811.81        24.12 o                         
  13   3   4        752.76        758.31        18.52 o                         
  14   3   4        196.66        152.21        11.20 o                         
  15   3   4        607.64        598.28        18.32 o                         
  16   3   4       1547.12       1509.58        32.06 o                         
  17   3   4         12.09        -13.33        13.33 o                         
  18   3   4        326.27        285.13        19.51 o                         
  19   3   4        905.97        975.79        34.02 o                         
  20   3   4        156.63        125.02        19.05 o                         
  21   3   4         56.52         52.05        26.69 o                         
 -21   4   4          7.65          6.64        30.28 o                         
 -20   4   4         33.20         15.39        22.36 o                         
 -19   4   4          0.57         -1.34        13.88 o                         
 -18   4   4          3.81         -0.80        14.24 o                         
 -17   4   4         43.63         20.97        12.59 o                         
 -16   4   4         15.10         10.19        11.35 o                         
 -15   4   4        218.70        221.29        13.43 o                         
 -14   4   4         59.56         50.60         9.65 o                         
 -13   4   4        298.67        300.32        13.59 o                         
 -12   4   4        236.24        287.35        12.49 o                         
 -11   4   4        381.33        366.04        12.90 o                         
 -10   4   4        218.06        205.48        10.05 o                         
  -9   4   4        543.26        528.50        13.34 o                         
  -8   4   4         63.56         70.26         5.70 o                         
  -7   4   4         27.23         19.10         3.12 o                         
  -6   4   4        276.93        263.19         6.97 o                         
  -5   4   4        422.33        434.09         7.80 o                         
  -4   4   4         36.24         43.89         3.52 o                         
  -3   4   4       1395.71       1494.79        19.47 o                         
  -2   4   4        233.14        207.90         8.33 o                         
  -1   4   4        275.83        258.70         8.55 o                         
   0   4   4        474.52        543.96        11.90 o                         
   1   4   4        474.96        426.41         8.47 o                         
   2   4   4        118.02        118.82         4.73 o                         
   3   4   4         42.21         43.57         3.66 o                         
   4   4   4        770.47        773.09        10.68 o                         
   5   4   4          0.99          4.22         2.86 o                         
   6   4   4         27.59         35.26         6.09 o                         
   7   4   4        441.31        493.53        14.80 o                         
   8   4   4        342.11        355.71        12.12 o                         
   9   4   4        193.45        190.26         9.96 o                         
  10   4   4        159.23        166.02         8.66 o                         
  11   4   4        306.50        307.22        10.94 o                         
  12   4   4         12.64          7.79         7.19 o                         
  13   4   4        119.03        119.10         9.09 o                         
  14   4   4        269.74        245.12        13.10 o                         
  15   4   4        132.81        110.71        12.11 o                         
  16   4   4         37.51         46.23        13.08 o                         
  17   4   4         41.67         34.17        15.47 o                         
  18   4   4          5.35        -20.52        20.52 o                         
  19   4   4         52.71         -1.98        17.41 o                         
  20   4   4          6.08        -18.86        18.86 o                         
  21   4   4         17.89        -19.14        19.14 o                         
 -20   5   4         69.38         69.42        27.02 o                         
 -19   5   4         22.32         40.28        17.12 o                         
 -18   5   4        131.70        153.54        19.29 o                         
 -17   5   4        133.16        116.18        23.35 o                         
 -16   5   4         58.30         34.38        19.87 o                         
 -15   5   4        468.03        464.43        21.98 o                         
 -14   5   4        628.66        699.97        20.18 o                         
 -13   5   4        608.59        625.31        17.85 o                         
 -12   5   4        436.78        451.96        18.11 o                         
 -11   5   4       3293.50       3383.47        35.98 o                         
 -10   5   4       3633.97       3731.26        36.72 o                         
  -9   5   4       1319.20       1284.80        20.33 o                         
  -8   5   4        447.48        462.60        10.94 o                         
  -7   5   4        618.11        591.24        11.38 o                         
  -6   5   4       1386.45       1295.59        22.54 o                         
  -5   5   4        571.01        586.39        10.13 o                         
  -4   5   4        289.46        234.36         6.45 o                         
  -3   5   4       1393.90       1231.13        13.65 o                         
  -2   5   4       3253.69       3168.58        26.80 o                         
  -1   5   4        371.04        443.15        11.30 o                         
   0   5   4       6645.03       6634.99        44.59 o                         
   1   5   4       3805.05       3852.55        26.18 o                         
   2   5   4       1295.65       1334.02        14.23 o                         
   3   5   4       2466.82       2462.99        20.15 o                         
   4   5   4       9578.14       9506.43        54.29 o                         
   5   5   4       3848.35       3868.58        36.29 o                         
   6   5   4        557.26        550.24        14.47 o                         
   7   5   4        363.11        347.60        11.86 o                         
   8   5   4       2715.34       2644.75        31.18 o                         
   9   5   4       2735.77       2684.51        32.26 o                         
  10   5   4        257.26        293.67        11.44 o                         
  11   5   4       2533.70       2487.71        30.31 o                         
  12   5   4       1882.12       2061.59        28.51 o                         
  13   5   4         78.07         82.49         9.27 o                         
  14   5   4        773.22        774.71        24.79 o                         
  15   5   4       1204.40       1247.10        35.62 o                         
  16   5   4        893.73        921.23        40.22 o                         
  17   5   4         89.78         72.85        26.12 o                         
  18   5   4        822.79        853.10        41.55 o                         
  19   5   4        538.67        440.24        34.36 o                         
  20   5   4        225.22        222.44        28.46 o                         
 -20   6   4         32.22         60.30        19.10 o                         
 -19   6   4        146.37        177.74        21.26 o                         
 -18   6   4          3.86         17.35        16.25 o                         
 -17   6   4         40.68         31.65        26.25 o                         
 -16   6   4         99.07         65.12        14.17 o                         
 -15   6   4        306.20        295.24        17.84 o                         
 -14   6   4          0.13         -0.63        12.81 o                         
 -13   6   4        130.49        126.75        11.12 o                         
 -12   6   4          6.82          1.75         8.12 o                         
 -11   6   4         25.57         19.64         7.43 o                         
 -10   6   4        131.92        109.44         8.61 o                         
  -9   6   4        133.44        122.38         8.30 o                         
  -8   6   4       1431.09       1441.60        20.92 o                         
  -7   6   4        391.89        419.73        11.24 o                         
  -6   6   4        539.17        536.20        12.36 o                         
  -5   6   4        477.14        486.17         8.65 o                         
  -4   6   4        310.24        293.96         6.61 o                         
  -3   6   4        169.58        146.88         4.90 o                         
  -2   6   4        171.21        144.07         6.17 o                         
  -1   6   4       1351.22       1294.99        16.74 o                         
   0   6   4        372.97        348.11         8.16 o                         
   1   6   4        918.18        885.09        15.96 o                         
   2   6   4        709.82        738.77        12.17 o                         
   3   6   4        434.59        418.14         8.57 o                         
   4   6   4        293.08        300.51         7.68 o                         
   5   6   4       2564.57       2533.70        24.12 o                         
   6   6   4       1944.30       1950.70        26.32 o                         
   7   6   4        338.47        360.46        12.13 o                         
   8   6   4        240.47        241.20        10.84 o                         
   9   6   4         41.43         29.37         7.48 o                         
  10   6   4        351.72        405.24        13.13 o                         
  11   6   4        165.97        137.49         9.69 o                         
  12   6   4          3.40         -0.30         7.80 o                         
  13   6   4        108.77        138.72        12.05 o                         
  14   6   4         11.30         20.57        11.93 o                         
  15   6   4          5.67         19.15        16.56 o                         
  16   6   4        173.60        155.30        22.03 o                         
  17   6   4        257.77        242.98        46.34 o                         
  18   6   4        109.67        112.12        63.74 o                         
  19   6   4          2.79        -33.42        68.18 o                         
 -19   7   4          4.81         37.08        17.74 o                         
 -18   7   4        201.69        232.77        26.23 o                         
 -17   7   4        412.39        407.26        25.11 o                         
 -16   7   4         26.07         22.61        13.75 o                         
 -15   7   4        442.32        440.95        21.89 o                         
 -14   7   4        151.44        153.62        14.14 o                         
 -13   7   4         13.47         10.51        10.03 o                         
 -12   7   4        125.25        107.35        10.24 o                         
 -11   7   4         84.84         68.80         8.12 o                         
 -10   7   4       1249.80       1288.52        20.50 o                         
  -9   7   4         18.11          5.06         5.53 o                         
  -8   7   4        645.19        569.80        11.67 o                         
  -7   7   4        197.33        225.23        10.49 o                         
  -6   7   4       1312.43       1230.13        28.19 o                         
  -5   7   4        331.45        328.89         8.58 o                         
  -4   7   4       1516.49       1490.50        17.39 o                         
  -3   7   4       1364.06       1381.37        18.80 o                         
  -2   7   4        374.36        346.40         9.79 o                         
  -1   7   4         13.01          6.36         4.60 o                         
   0   7   4        955.15        974.09        19.85 o                         
   1   7   4       1392.96       1426.63        17.64 o                         
   2   7   4        722.30        734.61        12.87 o                         
   3   7   4        157.33        155.53         7.00 o                         
   4   7   4       2023.11       2032.26        24.38 o                         
   5   7   4        165.41        180.94         7.47 o                         
   6   7   4        443.96        437.52        16.07 o                         
   7   7   4        245.46        265.75        10.18 o                         
   8   7   4       1117.15       1039.34        19.28 o                         
   9   7   4        747.46        780.44        16.62 o                         
  10   7   4        295.70        270.19        11.49 o                         
  11   7   4         93.35        120.51         9.39 o                         
  12   7   4        611.96        599.53        29.57 o                         
  13   7   4        711.42        666.68        29.09 o                         
  14   7   4        112.06        120.49        13.43 o                         
  15   7   4        456.58        502.17        29.50 o                         
  16   7   4        276.16        244.87        28.37 o                         
  17   7   4         22.18         31.55        34.15 o                         
  18   7   4         15.59         38.72        53.56 o                         
 -18   8   4          5.04         21.76        17.60 o                         
 -17   8   4        438.08        415.63        26.26 o                         
 -16   8   4        191.17        208.62        21.13 o                         
 -15   8   4        145.90        158.32        20.31 o                         
 -14   8   4         96.81         89.97        13.63 o                         
 -13   8   4        515.19        472.56        16.44 o                         
 -12   8   4        606.40        570.71        21.25 o                         
 -11   8   4         55.86         40.16        10.73 o                         
 -10   8   4         81.37         65.65        10.63 o                         
  -9   8   4        694.35        740.51        19.83 o                         
  -8   8   4        710.41        697.56        17.86 o                         
  -7   8   4         45.95         39.12         8.36 o                         
  -6   8   4         92.79         94.13         7.87 o                         
  -5   8   4        795.44        817.95        13.31 o                         
  -4   8   4       1152.82       1149.22        18.10 o                         
  -3   8   4        146.95        126.50         7.29 o                         
  -2   8   4       1582.32       1483.07        19.90 o                         
  -1   8   4       2512.67       2476.79        39.11 o                         
   0   8   4       3611.86       3660.14        34.65 o                         
   1   8   4        307.78        308.40         9.09 o                         
   2   8   4       5179.40       5271.75        42.99 o                         
   3   8   4       2131.39       2080.24        25.62 o                         
   4   8   4        369.04        432.38        15.00 o                         
   5   8   4        153.90        158.00         8.84 o                         
   6   8   4        603.01        592.27        13.24 o                         
   7   8   4        658.18        663.08        18.62 o                         
   8   8   4        168.53        181.33        11.81 o                         
   9   8   4       1427.10       1414.94        26.01 o                         
  10   8   4        849.06        839.95        34.49 o                         
  11   8   4        249.80        209.35        11.31 o                         
  12   8   4        184.04        166.43        13.77 o                         
  13   8   4       1340.74       1295.65        32.63 o                         
  14   8   4        992.10        913.98        32.96 o                         
  15   8   4         50.15         71.05        26.63 o                         
  16   8   4         79.43        129.46        26.52 o                         
  17   8   4        575.34        679.17        41.16 o                         
 -16   9   4        181.27        164.94        20.14 o                         
 -15   9   4         39.89         20.46        17.52 o                         
 -14   9   4         37.09         13.11        20.78 o                         
 -13   9   4         52.54         52.41        13.02 o                         
 -12   9   4         82.04         77.39        12.81 o                         
 -11   9   4          3.44          1.98        11.18 o                         
 -10   9   4         21.98          3.62        11.16 o                         
  -9   9   4          0.73          2.74        10.51 o                         
  -8   9   4          2.51          3.17        10.49 o                         
  -7   9   4         71.54         69.50         8.93 o                         
  -6   9   4         45.27         52.97         5.71 o                         
  -5   9   4         18.99         12.24         6.03 o                         
  -4   9   4         52.46         57.46         6.46 o                         
  -3   9   4        240.63        227.69         8.98 o                         
  -2   9   4        255.17        232.41         8.87 o                         
  -1   9   4          1.62          3.82         5.08 o                         
   0   9   4        308.09        277.54         9.36 o                         
   1   9   4        600.84        592.12        12.39 o                         
   2   9   4        119.05        117.05         7.89 o                         
   3   9   4         96.06        111.78         8.04 o                         
   4   9   4        164.32        160.25         8.96 o                         
   5   9   4        151.56        162.14         9.02 o                         
   6   9   4         85.87         87.17         7.47 o                         
   7   9   4          2.47         -2.10        10.47 o                         
   8   9   4         70.64         56.77        11.18 o                         
   9   9   4          5.96          7.02        14.01 o                         
  10   9   4         33.10         41.65        12.32 o                         
  11   9   4         28.06         43.06        13.27 o                         
  12   9   4          5.83         10.90        12.02 o                         
  13   9   4         34.79         67.77        23.64 o                         
  14   9   4        146.89        201.56        28.67 o                         
  15   9   4          0.63         17.47        39.74 o                         
  16   9   4        193.69        213.27        68.76 o                         
 -14  10   4          2.69          8.80        30.69 o                         
 -13  10   4        305.97        343.63        34.86 o                         
 -12  10   4        426.74        411.91        54.11 o                         
 -11  10   4        213.87        251.35        31.08 o                         
 -10  10   4          9.89         14.23        12.22 o                         
  -9  10   4        300.95        308.71        18.60 o                         
  -8  10   4        264.75        264.44        17.22 o                         
  -7  10   4         84.50         97.09        13.02 o                         
  -6  10   4         53.28         58.68        11.51 o                         
  -5  10   4       1209.90       1225.68        26.61 o                         
  -4  10   4        757.87        747.88        20.70 o                         
  -3  10   4        133.82        111.41        10.61 o                         
  -2  10   4        132.88        152.68        11.94 o                         
  -1  10   4       1830.02       1844.00        36.28 o                         
   0  10   4         68.67         68.94         9.48 o                         
   1  10   4        559.83        557.28        17.69 o                         
   2  10   4        585.17        628.69        33.96 o                         
   3  10   4        605.93        600.45        21.18 o                         
   4  10   4          8.97          9.05        11.59 o                         
   5  10   4        449.08        497.77        21.80 o                         
   6  10   4       1394.83       1473.20        60.73 o                         
   7  10   4        509.79        544.60        25.70 o                         
   8  10   4          8.71         26.56        14.76 o                         
   9  10   4        639.29        749.70        38.60 o                         
  10  10   4        540.08        593.25        36.72 o                         
  11  10   4         65.40         62.68        22.55 o                         
  12  10   4          3.63         19.16        29.62 o                         
  13  10   4        242.62        269.00        37.45 o                         
  14  10   4        370.49        408.27        43.63 o                         
 -12  11   4         66.97         76.95        32.47 o                         
 -11  11   4        350.22        406.60        65.37 o                         
 -10  11   4        505.74        518.12        39.73 o                         
  -9  11   4         92.86        141.39        46.83 o                         
  -8  11   4          3.35         24.76        23.79 o                         
  -7  11   4         83.40         92.78        24.66 o                         
  -6  11   4        157.38        137.33        24.22 o                         
  -5  11   4          0.64         -8.31        20.85 o                         
  -4  11   4        298.92        293.52        28.13 o                         
  -3  11   4        355.83        361.59        28.57 o                         
  -2  11   4          6.72         -5.40        18.92 o                         
  -1  11   4          0.72         -4.58        11.60 o                         
   0  11   4         41.87         39.35        10.77 o                         
   1  11   4        280.96        290.73        19.77 o                         
   2  11   4          6.33         -6.49        10.61 o                         
   3  11   4        292.22        302.32        19.30 o                         
   4  11   4        882.19        996.00        40.32 o                         
   5  11   4        405.37        442.29        29.54 o                         
   6  11   4        275.67        299.83        22.09 o                         
   7  11   4          9.92         27.04        26.42 o                         
   8  11   4        334.14        403.17        25.50 o                         
   9  11   4         16.82         21.15        22.18 o                         
  10  11   4         41.70         51.33        23.98 o                         
  11  11   4        131.12        137.35        26.16 o                         
  12  11   4        210.79        275.46        46.96 o                         
  -9  12   4         11.78         25.12        25.12 o                         
  -8  12   4        106.09         97.18        26.17 o                         
  -7  12   4        140.69        167.02        28.56 o                         
  -6  12   4        148.49        149.35        27.78 o                         
  -5  12   4        372.61        413.61        33.65 o                         
  -4  12   4        127.66        100.99        23.14 o                         
  -3  12   4          5.28        -10.74        43.52 o                         
  -2  12   4        195.13        174.70        24.56 o                         
  -1  12   4        324.94        382.83        24.38 o                         
   0  12   4         77.69         78.96        24.20 o                         
   1  12   4          2.79          3.13        15.29 o                         
   2  12   4        233.09        245.97        20.08 o                         
   3  12   4        175.43        194.97        24.57 o                         
   4  12   4         18.38         28.54        16.76 o                         
   5  12   4         21.55         31.79        16.94 o                         
   6  12   4        415.78        454.89        26.26 o                         
   7  12   4        423.55        528.70        37.38 o                         
   8  12   4         13.64         45.56        24.12 o                         
   9  12   4         62.67         97.01        32.06 o                         
  -4  13   4        148.97        181.94        36.90 o                         
  -3  13   4        549.10        614.11        38.18 o                         
  -2  13   4         30.29         34.03        18.77 o                         
  -1  13   4          0.57        -17.62        22.65 o                         
   0  13   4         17.23         -3.41        17.63 o                         
   1  13   4        237.87        256.56        28.23 o                         
   2  13   4         92.97         79.62        19.56 o                         
   3  13   4          5.91          3.82        17.90 o                         
   4  13   4        150.59        186.26        23.40 o                         
 -21   1   5         95.77        102.24        27.62 o                         
 -20   1   5          0.23         -8.67        15.97 o                         
 -19   1   5        187.31        170.14        18.18 o                         
 -18   1   5        826.25        866.94        41.32 o                         
 -17   1   5        406.91        450.45        17.46 o                         
 -16   1   5         73.44         70.14        10.34 o                         
 -15   1   5        390.10        418.49        16.27 o                         
 -14   1   5        702.24        736.15        19.78 o                         
 -13   1   5        530.99        521.66        17.03 o                         
 -12   1   5        471.52        467.05        15.66 o                         
 -11   1   5       2165.25       2180.65        34.92 o                         
 -10   1   5       1692.25       1745.99        22.85 o                         
  -9   1   5        203.93        195.50         9.55 o                         
  -8   1   5       1302.89       1308.92        24.80 o                         
  -7   1   5        200.80        165.71         8.19 o                         
  -6   1   5       1310.36       1269.32        20.27 o                         
  -5   1   5        236.20        264.23        11.01 o                         
  -4   1   5       3223.92       3297.13        32.30 o                         
  -3   1   5       7918.46       8046.75        60.31 o                         
  -2   1   5       2047.38       1874.90        31.84 o                         
  -1   1   5         13.31          4.17         4.50 o                         
   0   1   5       6797.98       6800.78        50.20 o                         
   1   1   5       7509.09       7307.45        48.06 o                         
   2   1   5         31.79         38.99         5.03 o                         
   3   1   5       7038.78       7554.09        45.16 o                         
   4   1   5      10024.56      10139.47        56.47 o                         
   5   1   5       1895.06       1857.09        24.25 o                         
   6   1   5         99.70        115.93         6.72 o                         
   7   1   5       3408.32       3298.52        44.39 o                         
   8   1   5       5236.99       5269.75        46.14 o                         
   9   1   5        912.04        952.43        18.05 o                         
  10   1   5       1695.56       1724.92        21.58 o                         
  11   1   5       4959.64       5186.46        40.08 o                         
  12   1   5        724.38        676.35        15.75 o                         
  13   1   5         18.18          7.68         6.89 o                         
  14   1   5        678.57        632.49        15.40 o                         
  15   1   5       1281.79       1328.63        25.03 o                         
  16   1   5        893.64        873.20        26.83 o                         
  17   1   5         23.12          6.46        12.04 o                         
  18   1   5        528.63        538.48        25.08 o                         
  19   1   5        713.43        714.90        40.17 o                         
  20   1   5        777.73        855.11        40.85 o                         
  21   1   5          7.86         18.95        21.59 o                         
 -21   2   5         27.02        -10.45        17.49 o                         
 -20   2   5         68.84         56.24        18.01 o                         
 -19   2   5        259.23        234.73        20.34 o                         
 -18   2   5         26.62          9.24        14.05 o                         
 -17   2   5        131.39        100.65        15.57 o                         
 -16   2   5        378.18        368.11        18.86 o                         
 -15   2   5        577.14        618.43        16.17 o                         
 -14   2   5        116.36        121.86         9.07 o                         
 -13   2   5        445.45        440.61        13.20 o                         
 -12   2   5        439.00        410.69        12.46 o                         
 -11   2   5         19.31         15.82         6.44 o                         
 -10   2   5       1467.70       1439.41        22.29 o                         
  -9   2   5        535.38        518.85        12.42 o                         
  -8   2   5       1871.49       1830.60        22.09 o                         
  -7   2   5        402.14        386.38         8.85 o                         
  -6   2   5       3353.49       3369.75        28.70 o                         
  -5   2   5       4262.43       4385.77        32.80 o                         
  -4   2   5        911.35        908.05        12.24 o                         
  -3   2   5        575.26        586.83         9.28 o                         
  -2   2   5        125.82         78.94         4.89 o                         
  -1   2   5       2160.45       2029.06        28.90 o                         
   0   2   5         77.82         61.24         3.95 o                         
   1   2   5       1233.16       1162.51        13.62 o                         
   2   2   5        936.12        914.74        11.76 o                         
   3   2   5       1191.98       1156.43        15.51 o                         
   4   2   5        120.36        136.13         5.70 o                         
   5   2   5       1648.77       1680.56        18.34 o                         
   6   2   5       1403.32       1372.54        16.93 o                         
   7   2   5       1174.10       1203.71        17.60 o                         
   8   2   5        267.06        264.83         8.80 o                         
   9   2   5       2931.26       2960.65        26.75 o                         
  10   2   5        407.64        426.60         8.99 o                         
  11   2   5       1875.20       1705.36        23.26 o                         
  12   2   5          6.75          4.89         5.79 o                         
  13   2   5        862.89        821.76        17.39 o                         
  14   2   5         59.08         62.99         6.78 o                         
  15   2   5        227.27        204.16        12.99 o                         
  16   2   5        649.10        680.49        23.07 o                         
  17   2   5        485.11        489.64        22.02 o                         
  18   2   5        133.65         94.55        14.88 o                         
  19   2   5        144.00        136.44        18.57 o                         
  20   2   5        370.66        411.54        32.59 o                         
  21   2   5        191.06        147.77        26.94 o                         
 -21   3   5        103.16        138.24        29.33 o                         
 -20   3   5         15.67          2.14        17.50 o                         
 -19   3   5         30.02          0.98        18.14 o                         
 -18   3   5        190.37        197.20        18.98 o                         
 -17   3   5        376.03        386.69        21.95 o                         
 -16   3   5         46.19         25.12        11.88 o                         
 -15   3   5       1059.26       1021.37        18.52 o                         
 -14   3   5        154.88        131.57         7.80 o                         
 -13   3   5        139.41        118.45         8.80 o                         
 -12   3   5         72.64         66.30         6.43 o                         
 -11   3   5       1048.80       1068.96        17.45 o                         
 -10   3   5        538.80        547.88        12.64 o                         
  -9   3   5        158.85        148.59         7.65 o                         
  -8   3   5         54.05         59.89         5.40 o                         
  -7   3   5       1489.85       1500.03        15.67 o                         
  -6   3   5         46.76         40.96         4.07 o                         
  -5   3   5          3.23         11.78         3.33 o                         
  -4   3   5        246.98        213.94         8.54 o                         
  -3   3   5       4175.48       4130.09        34.59 o                         
  -2   3   5        168.13        127.03         8.08 o                         
  -1   3   5          5.11          6.69         5.75 o                         
   0   3   5         51.01         34.16         6.01 o                         
   1   3   5       2074.60       2124.17        25.56 o                         
   2   3   5       1366.64       1377.68        20.27 o                         
   3   3   5         57.07         40.19         3.53 o                         
   4   3   5       2625.66       2615.94        22.63 o                         
   5   3   5       1405.99       1404.94        14.84 o                         
   6   3   5        255.15        252.06         7.56 o                         
   7   3   5       1025.21       1020.19        15.07 o                         
   8   3   5       1812.56       1645.26        37.65 o                         
   9   3   5         21.51         16.99         6.71 o                         
  10   3   5        162.36        197.52        10.17 o                         
  11   3   5        267.09        284.65        11.99 o                         
  12   3   5        435.78        472.96        13.89 o                         
  13   3   5         49.64         87.44         9.01 o                         
  14   3   5          4.81          1.03         9.18 o                         
  15   3   5        600.75        655.02        26.46 o                         
  16   3   5         88.83         77.09        14.02 o                         
  17   3   5         54.48         38.39        13.99 o                         
  18   3   5         50.59         25.97        20.03 o                         
  19   3   5        120.22         63.54        17.55 o                         
  20   3   5         24.13         20.35        17.28 o                         
 -20   4   5        206.91        258.64        31.01 o                         
 -19   4   5        281.87        266.58        25.49 o                         
 -18   4   5          1.47        -16.09        16.09 o                         
 -17   4   5        270.97        267.73        20.23 o                         
 -16   4   5        526.53        543.78        23.37 o                         
 -15   4   5        196.55        185.17        14.58 o                         
 -14   4   5          1.14        -10.18        10.18 o                         
 -13   4   5        283.68        245.60        12.51 o                         
 -12   4   5        619.63        627.32        16.98 o                         
 -11   4   5        194.30        182.63         6.37 o                         
 -10   4   5        770.69        696.28        17.08 o                         
  -9   4   5       2276.31       2295.52        28.79 o                         
  -8   4   5       1270.62       1217.31        18.99 o                         
  -7   4   5        126.53        145.92         5.37 o                         
  -6   4   5       1386.94       1361.25        14.37 o                         
  -5   4   5       5047.17       5196.70        40.31 o                         
  -4   4   5        261.49        227.03         7.93 o                         
  -3   4   5       1805.34       1816.01        21.87 o                         
  -2   4   5       2761.97       2683.71        30.77 o                         
  -1   4   5       3242.97       3156.62        39.22 o                         
   0   4   5        620.02        614.49        15.16 o                         
   1   4   5        999.94       1003.68        16.68 o                         
   2   4   5       9061.60       9335.94        56.32 o                         
   3   4   5       2437.73       2246.80        31.71 o                         
   4   4   5        873.40        915.35        12.33 o                         
   5   4   5       2660.94       2444.83        43.19 o                         
   6   4   5       4534.69       4559.44        35.80 o                         
   7   4   5       1331.89       1315.01        22.40 o                         
   8   4   5        627.80        643.53        16.64 o                         
   9   4   5       3637.67       3563.49        35.17 o                         
  10   4   5       2730.30       2726.54        31.28 o                         
  11   4   5         76.42         64.96         8.34 o                         
  12   4   5        168.60        211.28        10.72 o                         
  13   4   5       3003.28       3080.99        35.79 o                         
  14   4   5       1871.84       1899.23        29.81 o                         
  15   4   5         31.02         25.06        11.94 o                         
  16   4   5       1414.56       1394.97        36.35 o                         
  17   4   5       1028.90       1036.20        34.47 o                         
  18   4   5        298.39        278.65        22.99 o                         
  19   4   5         15.22        -25.70        25.70 o                         
  20   4   5        465.74        365.89        40.96 o                         
 -20   5   5         51.86          6.42        32.80 o                         
 -19   5   5          1.88        -17.59        17.59 o                         
 -18   5   5         50.57         26.30        18.98 o                         
 -17   5   5         88.40         83.47        18.76 o                         
 -16   5   5        105.67         84.81        18.54 o                         
 -15   5   5          0.41        -12.90        12.90 o                         
 -14   5   5        112.43        102.91        11.80 o                         
 -13   5   5         75.30         57.89         9.31 o                         
 -12   5   5         34.06         22.30         7.95 o                         
 -11   5   5        145.29        143.56         9.86 o                         
 -10   5   5        465.22        419.66        13.48 o                         
  -9   5   5         67.68         42.77         6.92 o                         
  -8   5   5        281.59        230.97         8.07 o                         
  -7   5   5         67.87         53.51         4.01 o                         
  -6   5   5         70.84         54.16         4.56 o                         
  -5   5   5          0.00          4.56         4.80 o                         
  -4   5   5        737.21        685.89        13.82 o                         
  -3   5   5        664.44        670.72        16.03 o                         
  -2   5   5         46.33         49.48         6.96 o                         
  -1   5   5          2.36         -2.21         6.33 o                         
   0   5   5          6.64         11.45         5.97 o                         
   1   5   5         86.23         85.93         6.80 o                         
   2   5   5         20.98         19.57         3.10 o                         
   3   5   5         67.10         86.72         4.69 o                         
   4   5   5        362.46        375.56         7.83 o                         
   5   5   5         12.54         11.20         3.96 o                         
   6   5   5        625.33        546.70        14.97 o                         
   7   5   5         35.65         41.30         7.49 o                         
   8   5   5        311.29        319.46        12.85 o                         
   9   5   5          0.37          9.41         7.93 o                         
  10   5   5          5.13         -1.82         8.21 o                         
  11   5   5         14.53          7.62         7.93 o                         
  12   5   5         73.22         71.18         8.43 o                         
  13   5   5         30.05         18.57         9.04 o                         
  14   5   5        149.10        174.02        11.86 o                         
  15   5   5         59.23         73.54        15.16 o                         
  16   5   5          8.52         16.06        19.95 o                         
  17   5   5          1.69          4.12        25.14 o                         
  18   5   5         45.23         18.04        34.68 o                         
  19   5   5          0.33        -47.24        50.99 o                         
 -19   6   5         61.98         52.14        18.00 o                         
 -18   6   5         45.98         44.85        17.64 o                         
 -17   6   5        428.70        426.92        25.58 o                         
 -16   6   5        542.87        545.65        26.96 o                         
 -15   6   5        311.84        308.92        20.39 o                         
 -14   6   5        103.79         79.91        11.95 o                         
 -13   6   5       2082.76       2081.38        46.57 o                         
 -12   6   5       1515.46       1568.64        34.14 o                         
 -11   6   5         47.79         59.12         8.33 o                         
 -10   6   5        226.65        192.50        10.23 o                         
  -9   6   5        976.46        932.23        17.92 o                         
  -8   6   5       1982.01       1961.74        31.58 o                         
  -7   6   5        127.79        101.01         5.78 o                         
  -6   6   5       1893.08       1777.42        45.69 o                         
  -5   6   5       2127.27       2079.43        27.96 o                         
  -4   6   5        325.19        336.50        10.10 o                         
  -3   6   5        200.54        208.06         9.70 o                         
  -2   6   5       2747.40       2726.97        30.11 o                         
  -1   6   5       2026.78       2036.81        25.25 o                         
   0   6   5        101.78         79.42         7.73 o                         
   1   6   5        526.26        455.54        18.73 o                         
   2   6   5       2440.34       2294.08        41.71 o                         
   3   6   5       1957.80       1803.76        35.65 o                         
   4   6   5       2160.24       2042.24        34.46 o                         
   5   6   5         73.17         61.65         4.88 o                         
   6   6   5       3378.25       3322.98        36.31 o                         
   7   6   5         23.22         24.88         7.46 o                         
   8   6   5        661.55        626.87        16.88 o                         
   9   6   5        465.68        502.65        15.73 o                         
  10   6   5       1284.97       1293.44        24.52 o                         
  11   6   5        535.97        484.93        15.40 o                         
  12   6   5        342.12        335.62        15.11 o                         
  13   6   5       1191.76       1173.17        27.83 o                         
  14   6   5        818.89        854.18        31.46 o                         
  15   6   5         26.01         32.02        14.63 o                         
  16   6   5        351.20        375.42        32.06 o                         
  17   6   5       1056.13       1117.40        54.24 o                         
  18   6   5        350.52        378.33        34.25 o                         
 -18   7   5          9.35         14.62        21.70 o                         
 -17   7   5         16.20         -4.84        17.42 o                         
 -16   7   5          7.92         16.04        19.24 o                         
 -15   7   5         82.66         93.85        16.05 o                         
 -14   7   5          6.96         14.51        12.44 o                         
 -13   7   5        172.65        170.24        14.03 o                         
 -12   7   5         81.88         77.41        11.75 o                         
 -11   7   5       1115.26       1061.20        21.16 o                         
 -10   7   5       1239.75       1205.28        20.76 o                         
  -9   7   5          0.63         -0.97         6.56 o                         
  -8   7   5         48.47         43.60         6.15 o                         
  -7   7   5        824.96        801.38        16.87 o                         
  -6   7   5        412.57        389.41        13.26 o                         
  -5   7   5         58.17         45.99         4.42 o                         
  -4   7   5       1201.73       1186.95        25.50 o                         
  -3   7   5       1085.26       1048.09        23.86 o                         
  -2   7   5          4.32          0.85         7.95 o                         
  -1   7   5        279.87        300.50        12.89 o                         
   0   7   5       1392.93       1273.94        34.05 o                         
   1   7   5        800.23        701.73        21.65 o                         
   2   7   5        150.03        143.18         5.70 o                         
   3   7   5       1337.67       1253.05        28.72 o                         
   4   7   5       2859.67       2724.48        37.48 o                         
   5   7   5         77.58         87.94         6.11 o                         
   6   7   5         17.69         10.08         3.31 o                         
   7   7   5         74.50         85.46         8.55 o                         
   8   7   5       1658.00       1622.07        26.10 o                         
   9   7   5        202.86        187.00        11.33 o                         
  10   7   5        777.98        769.18        19.56 o                         
  11   7   5       1009.34        989.34        24.82 o                         
  12   7   5        579.27        617.10        31.49 o                         
  13   7   5        122.55        106.35        13.74 o                         
  14   7   5        375.74        401.26        27.07 o                         
  15   7   5        691.28        678.63        45.43 o                         
  16   7   5        113.77        102.48        25.71 o                         
  17   7   5         76.43         66.55        25.77 o                         
 -17   8   5         50.72         57.53        27.32 o                         
 -16   8   5         37.95         43.77        38.39 o                         
 -15   8   5          7.53         15.40        15.30 o                         
 -14   8   5         12.76          8.54        14.51 o                         
 -13   8   5         15.58         20.64        12.79 o                         
 -12   8   5        137.13        135.58        12.65 o                         
 -11   8   5          2.77         -0.75         6.89 o                         
 -10   8   5        237.28        246.54        13.63 o                         
  -9   8   5        241.47        229.52        12.57 o                         
  -8   8   5        153.52        136.96         9.42 o                         
  -7   8   5          0.22         -2.72         7.01 o                         
  -6   8   5        270.68        250.31        10.21 o                         
  -5   8   5         38.14         34.65         5.65 o                         
  -4   8   5          8.11          5.35         4.26 o                         
  -3   8   5         72.43         58.07         5.64 o                         
  -2   8   5        215.87        185.41         9.99 o                         
  -1   8   5       1439.76       1374.80        23.25 o                         
   0   8   5          5.31          5.69         4.24 o                         
   1   8   5       1126.42       1069.45        16.02 o                         
   2   8   5         60.51         66.84         8.41 o                         
   3   8   5          4.59         -0.04         7.25 o                         
   4   8   5         27.30         28.56         7.41 o                         
   5   8   5        954.31        949.11        23.55 o                         
   6   8   5        193.30        146.40        14.86 o                         
   7   8   5        301.24        268.08        12.04 o                         
   8   8   5        186.11        178.81        12.26 o                         
   9   8   5        119.05        102.75         8.81 o                         
  10   8   5        454.41        424.92        19.84 o                         
  11   8   5         57.21         35.80        11.24 o                         
  12   8   5        101.52         68.54        12.49 o                         
  13   8   5        497.36        445.28        28.80 o                         
  14   8   5         26.96         28.31        14.57 o                         
  15   8   5         36.10         32.14        29.42 o                         
  16   8   5          5.05         27.85        25.24 o                         
 -15   9   5        163.16        140.70        30.47 o                         
 -14   9   5        339.11        408.61        36.86 o                         
 -13   9   5         64.01         19.95        25.58 o                         
 -12   9   5        196.12        148.77        23.91 o                         
 -11   9   5        601.14        654.39        37.76 o                         
 -10   9   5        478.41        475.17        28.33 o                         
  -9   9   5        264.96        234.98        21.95 o                         
  -8   9   5        302.88        301.25        20.16 o                         
  -7   9   5       1610.72       1672.38        38.51 o                         
  -6   9   5        240.28        275.85        18.20 o                         
  -5   9   5        152.32        145.54         8.47 o                         
  -4   9   5       1478.37       1421.21        20.95 o                         
  -3   9   5       1997.30       1979.13        23.74 o                         
  -2   9   5         50.24         46.24         7.36 o                         
  -1   9   5        280.57        272.32         9.24 o                         
   0   9   5        360.50        363.45        10.21 o                         
   1   9   5        448.20        445.98        11.39 o                         
   2   9   5        168.39        167.66         9.92 o                         
   3   9   5         70.89         76.38         8.91 o                         
   4   9   5        710.89        718.31        18.15 o                         
   5   9   5        982.52        956.96        33.19 o                         
   6   9   5         71.77         75.28        11.60 o                         
   7   9   5        912.55        918.65        29.08 o                         
   8   9   5        626.86        651.11        24.12 o                         
   9   9   5        428.48        442.99        27.05 o                         
  10   9   5         53.93         62.99        14.23 o                         
  11   9   5       1142.20       1165.36        37.18 o                         
  12   9   5        703.13        758.96        32.84 o                         
  13   9   5        152.45        157.09        29.77 o                         
  14   9   5         98.37        126.36        27.14 o                         
  15   9   5        814.62        879.05        92.65 o                         
 -13  10   5          3.97         -1.87        26.16 o                         
 -12  10   5          8.49        -16.51        25.42 o                         
 -11  10   5         18.21          8.78        24.67 o                         
 -10  10   5         29.45         33.78        23.81 o                         
  -9  10   5         14.48         35.82        24.00 o                         
  -8  10   5        116.78        107.86        25.43 o                         
  -7  10   5         21.10         -8.19        21.11 o                         
  -6  10   5         15.18         16.13        20.78 o                         
  -5  10   5         10.54         30.77        28.38 o                         
  -4  10   5          2.39        -13.72        18.71 o                         
  -3  10   5          6.71         13.95        18.37 o                         
  -2  10   5         35.20         31.59        20.06 o                         
  -1  10   5        133.45        136.41        20.88 o                         
   0  10   5        157.27        171.60        17.43 o                         
   1  10   5         73.78         70.71        15.22 o                         
   2  10   5        538.05        557.44        23.38 o                         
   3  10   5         80.56         81.81        13.71 o                         
   4  10   5         17.47         30.77        11.78 o                         
   5  10   5        168.29        212.21        23.21 o                         
   6  10   5        203.89        226.97        23.90 o                         
   7  10   5        260.49        290.27        25.81 o                         
   8  10   5        238.06        293.22        22.33 o                         
   9  10   5          2.37         -0.23        16.15 o                         
  10  10   5         84.38        100.08        17.98 o                         
  11  10   5         76.69        110.85        18.25 o                         
  12  10   5        181.59        221.06        43.63 o                         
  13  10   5          7.20         16.07        29.52 o                         
 -11  11   5         21.68         44.40        27.45 o                         
 -10  11   5        546.03        583.67        40.54 o                         
  -9  11   5         15.06          7.25        23.61 o                         
  -8  11   5        512.69        544.34        37.00 o                         
  -7  11   5        228.67        215.29        34.88 o                         
  -6  11   5        246.39        225.48        28.57 o                         
  -5  11   5         45.66         50.50        23.01 o                         
  -4  11   5        275.39        291.65        27.91 o                         
  -3  11   5        364.47        411.85        30.04 o                         
  -2  11   5        105.78        132.75        22.82 o                         
  -1  11   5        207.79        197.83        20.01 o                         
   0  11   5        540.67        546.41        26.21 o                         
   1  11   5        356.32        380.71        22.51 o                         
   2  11   5          4.39          7.47        13.43 o                         
   3  11   5        363.10        366.15        35.53 o                         
   4  11   5        693.00        768.65        37.42 o                         
   5  11   5        269.93        298.03        26.77 o                         
   6  11   5         35.81         74.20        30.17 o                         
   7  11   5         93.76        107.48        19.22 o                         
   8  11   5        138.58        150.56        25.02 o                         
   9  11   5        471.63        493.30        43.93 o                         
  10  11   5          4.09          4.42        31.32 o                         
  11  11   5        290.61        359.39        76.37 o                         
  -8  12   5         73.68         66.05        26.83 o                         
  -7  12   5          0.22        -19.96        24.80 o                         
  -6  12   5        102.27        139.35        26.43 o                         
  -5  12   5         35.58          5.02        22.99 o                         
  -4  12   5        174.25        171.77        26.52 o                         
  -3  12   5         31.54         31.91        26.28 o                         
  -2  12   5        356.92        389.75        25.34 o                         
  -1  12   5         83.06         88.60        18.72 o                         
   0  12   5         53.70         52.07        20.68 o                         
   1  12   5        112.22        122.73        24.53 o                         
   2  12   5        303.83        309.71        43.27 o                         
   3  12   5        195.66        232.47        27.19 o                         
   4  12   5          1.43         12.71        20.61 o                         
   5  12   5        108.16        143.61        41.09 o                         
   6  12   5        232.88        292.78        24.18 o                         
   7  12   5        222.28        301.69        24.74 o                         
 -21   0   6        281.82        351.99        48.19 o                         
 -20   0   6        565.39        584.05        56.88 o                         
 -19   0   6         21.64         27.84        18.33 o                         
 -18   0   6         11.52         18.49        22.73 o                         
 -17   0   6        255.76        297.26        23.46 o                         
 -16   0   6        913.09        952.44        42.38 o                         
 -15   0   6         32.29         74.03        23.38 o                         
 -14   0   6        190.47        172.75        21.07 o                         
 -13   0   6       1113.62       1216.83        32.09 o                         
 -12   0   6        541.94        582.21        22.66 o                         
 -11   0   6        147.15        149.99        13.45 o                         
 -10   0   6         93.77         72.28        11.05 o                         
  -9   0   6       1950.84       1919.82        45.87 o                         
  -8   0   6       1374.02       1351.78        35.68 o                         
  -7   0   6        128.77        142.84        14.48 o                         
  -6   0   6       3129.17       3235.73        57.20 o                         
  -5   0   6       5108.71       5273.70       102.19 o                         
  -4   0   6        623.02        601.51        24.80 o                         
  -3   0   6        568.06        603.51        24.61 o                         
  -2   0   6       5277.06       5269.04        71.40 o                         
  -1   0   6       1441.26       1362.42        29.80 o                         
   0   0   6        329.79        476.04        18.56 o                         
   1   0   6       1640.02       1528.61        32.00 o                         
   2   0   6       3738.83       3574.34        51.63 o                         
   3   0   6       4280.37       4355.76        66.77 o                         
   4   0   6        126.24        101.76        10.63 o                         
   5   0   6       4862.89       4854.69        98.35 o                         
   6   0   6       2266.85       2308.36        43.55 o                         
   7   0   6         10.89         18.15        10.68 o                         
   8   0   6        668.46        728.86        20.85 o                         
   9   0   6       4211.35       4414.90        56.11 o                         
  10   0   6       1265.04       1244.84        29.85 o                         
  11   0   6        549.23        518.35        33.32 o                         
  12   0   6        385.78        435.33        23.56 o                         
  13   0   6       3750.78       3993.90        67.89 o                         
  14   0   6       1471.16       1385.92        43.64 o                         
  15   0   6        242.21        265.20        18.05 o                         
  16   0   6       1673.35       1724.80        45.41 o                         
  17   0   6       2015.51       1992.38        69.49 o                         
  18   0   6        233.08        251.48        36.33 o                         
  19   0   6        996.35       1037.35        60.70 o                         
  20   0   6        585.67        555.60        50.55 o                         
 -21   1   6          0.37         39.48        44.87 o                         
 -20   1   6         35.39         -1.18        18.13 o                         
 -19   1   6        154.56        160.54        20.17 o                         
 -18   1   6        125.23        136.55        17.53 o                         
 -17   1   6          0.35        -11.13        11.13 o                         
 -16   1   6          6.62         -2.81        10.09 o                         
 -15   1   6         10.19         -0.58         9.25 o                         
 -14   1   6         56.03         59.64         8.70 o                         
 -13   1   6          7.87         -9.03         9.03 o                         
 -12   1   6         47.78         23.04         8.64 o                         
 -11   1   6        184.37        185.80        11.75 o                         
 -10   1   6        824.21        810.86        21.26 o                         
  -9   1   6        157.99        153.83        10.88 o                         
  -8   1   6       2798.23       2885.35        37.09 o                         
  -7   1   6        535.37        525.54        14.87 o                         
  -6   1   6       1403.20       1450.12        20.36 o                         
  -5   1   6        154.32        152.17         8.54 o                         
  -4   1   6       1212.40       1256.35        28.06 o                         
  -3   1   6       1582.53       1640.17        31.21 o                         
  -2   1   6         42.75         37.21         8.22 o                         
  -1   1   6          2.83          0.87         5.28 o                         
   0   1   6        729.69        677.95        13.13 o                         
   1   1   6        755.16        782.82        15.60 o                         
   2   1   6       1034.97       1112.28        18.97 o                         
   3   1   6       2054.30       2106.07        31.31 o                         
   4   1   6       1904.26       1902.62        29.42 o                         
   5   1   6        703.91        750.51        17.57 o                         
   6   1   6          1.55         -1.57         6.66 o                         
   7   1   6          6.55          4.28         6.68 o                         
   8   1   6         96.41         88.45         7.74 o                         
   9   1   6        148.30        151.75         9.42 o                         
  10   1   6        361.72        379.81        13.26 o                         
  11   1   6        404.43        401.61        11.91 o                         
  12   1   6        199.69        206.11         9.18 o                         
  13   1   6         18.21         12.18         7.19 o                         
  14   1   6        145.91        146.65        10.10 o                         
  15   1   6        492.78        458.17        19.59 o                         
  16   1   6         13.14        -11.27        11.79 o                         
  17   1   6         33.19         21.27        12.72 o                         
  18   1   6         86.91         81.99        19.13 o                         
  19   1   6        178.65        211.90        27.91 o                         
  20   1   6        244.44        255.68        27.61 o                         
 -20   2   6        122.53        113.62        20.51 o                         
 -19   2   6         63.87         41.62        17.65 o                         
 -18   2   6         39.29          6.05        15.48 o                         
 -17   2   6        196.93        183.53        18.43 o                         
 -16   2   6         84.50         86.86        15.20 o                         
 -15   2   6        194.49        199.38        16.46 o                         
 -14   2   6          2.66         -4.07         9.86 o                         
 -13   2   6        652.75        712.66        19.91 o                         
 -12   2   6        146.40        149.31        11.20 o                         
 -11   2   6        183.27        194.78         9.97 o                         
 -10   2   6        274.08        251.79        10.48 o                         
  -9   2   6       2839.51       3015.65        30.74 o                         
  -8   2   6       2802.11       2822.80        36.35 o                         
  -7   2   6        692.24        761.98        13.21 o                         
  -6   2   6       6547.11       6775.78        66.12 o                         
  -5   2   6       2794.88       2858.91        26.18 o                         
  -4   2   6        739.45        796.03        13.78 o                         
  -3   2   6        396.51        380.90        11.05 o                         
  -2   2   6       3114.29       2774.06        65.97 o                         
  -1   2   6       1525.50       1455.97        19.16 o                         
   0   2   6         63.29         67.94         5.48 o                         
   1   2   6       4973.88       5073.62        42.20 o                         
   2   2   6       1905.75       1884.88        24.88 o                         
   3   2   6         55.28         44.02         4.95 o                         
   4   2   6        118.56        120.09         6.03 o                         
   5   2   6       2282.04       2244.87        23.84 o                         
   6   2   6       2564.00       2613.70        23.87 o                         
   7   2   6         43.05         40.05         5.76 o                         
   8   2   6        931.11        975.36        17.09 o                         
   9   2   6        435.15        426.72        11.00 o                         
  10   2   6       2797.75       2873.30        28.59 o                         
  11   2   6       3059.46       3050.45        37.92 o                         
  12   2   6        126.64        134.85         9.82 o                         
  13   2   6        793.73        770.12        15.33 o                         
  14   2   6        438.79        469.24        17.74 o                         
  15   2   6         71.73         74.82        12.54 o                         
  16   2   6        629.00        634.06        23.70 o                         
  17   2   6       1110.15       1123.49        31.09 o                         
  18   2   6        157.58        163.85        35.03 o                         
  19   2   6         92.72         34.93        19.07 o                         
  20   2   6        586.82        549.90        49.84 o                         
 -20   3   6          0.17        -19.96        19.96 o                         
 -19   3   6        218.85        229.43        23.90 o                         
 -18   3   6        137.66        134.36        20.82 o                         
 -17   3   6         66.02         36.86        15.52 o                         
 -16   3   6         13.58        -14.71        14.71 o                         
 -15   3   6        437.55        467.17        23.21 o                         
 -14   3   6        308.31        349.91        12.90 o                         
 -13   3   6          1.75          3.93         7.16 o                         
 -12   3   6        214.49        227.75        10.58 o                         
 -11   3   6       1746.29       1821.04        24.52 o                         
 -10   3   6       1077.91       1112.09        18.78 o                         
  -9   3   6          4.64         89.08         8.40 o                         
  -8   3   6        748.42        695.90        13.29 o                         
  -7   3   6        844.55        793.77        13.67 o                         
  -6   3   6        265.09        400.51        15.50 o                         
  -5   3   6        199.21        206.14         6.90 o                         
  -4   3   6       1334.68       1254.48        19.38 o                         
  -3   3   6       1490.02       1395.98        26.36 o                         
  -2   3   6        131.27        111.92         9.37 o                         
  -1   3   6        923.98        960.14        21.38 o                         
   0   3   6       3290.53       3255.54        39.34 o                         
   1   3   6        958.53        921.40        15.43 o                         
   2   3   6         34.32         33.04         4.68 o                         
   3   3   6       1541.77       1483.26        14.77 o                         
   4   3   6       4588.54       4557.06        32.78 o                         
   5   3   6        915.36        886.10        12.76 o                         
   6   3   6       1260.09       1233.95        16.76 o                         
   7   3   6       1346.59       1382.39        19.66 o                         
   8   3   6       2371.78       2304.81        30.75 o                         
   9   3   6        525.80        515.13        11.15 o                         
  10   3   6       2552.61       2519.30        30.25 o                         
  11   3   6       2302.78       2334.39        36.82 o                         
  12   3   6         66.25        105.36         9.95 o                         
  13   3   6        427.34        435.91        14.41 o                         
  14   3   6        808.42        857.67        22.12 o                         
  15   3   6       1349.48       1429.94        33.26 o                         
  16   3   6        204.14        169.25        16.36 o                         
  17   3   6        158.34        137.71        16.75 o                         
  18   3   6        705.79        667.74        29.06 o                         
  19   3   6        415.66        370.75        25.13 o                         
  20   3   6         35.82         32.55        22.30 o                         
 -20   4   6          6.43        -25.02        25.02 o                         
 -19   4   6         30.72         33.45        23.69 o                         
 -18   4   6        212.55        175.54        26.99 o                         
 -17   4   6          3.56         12.33        19.45 o                         
 -16   4   6          0.53         -5.44        19.90 o                         
 -15   4   6         16.72         26.70        16.69 o                         
 -14   4   6        152.69        172.88        17.86 o                         
 -13   4   6        257.47        292.01        16.75 o                         
 -12   4   6        403.01        350.88        14.65 o                         
 -11   4   6        392.09        384.22        11.89 o                         
 -10   4   6          0.74         -3.82         6.26 o                         
  -9   4   6        326.81        304.34        11.01 o                         
  -8   4   6          1.06         -2.77         4.09 o                         
  -7   4   6        359.76        324.27         7.84 o                         
  -6   4   6        140.08        130.31         6.97 o                         
  -5   4   6         17.85         22.41         6.44 o                         
  -4   4   6         36.73         34.44         6.79 o                         
  -3   4   6       1486.62       1464.15        24.31 o                         
  -2   4   6        834.12        826.25        18.29 o                         
  -1   4   6       1461.21       1478.51        23.61 o                         
   0   4   6          4.49          0.03         6.81 o                         
   1   4   6       1578.06       1654.25        22.47 o                         
   2   4   6        104.43        101.82         7.62 o                         
   3   4   6         25.89         21.10         3.93 o                         
   4   4   6        401.90        381.15         8.82 o                         
   5   4   6        217.27        215.37         6.89 o                         
   6   4   6         27.15         17.09         5.01 o                         
   7   4   6        183.72        186.87        10.90 o                         
   8   4   6         12.04          4.40         8.47 o                         
   9   4   6         41.36         36.13         7.60 o                         
  10   4   6         17.46          6.74         7.58 o                         
  11   4   6        124.29         96.09         9.55 o                         
  12   4   6        763.93        723.12        18.63 o                         
  13   4   6        159.98        142.31        11.28 o                         
  14   4   6        283.89        274.62        15.48 o                         
  15   4   6         96.47         94.49        15.32 o                         
  16   4   6         85.97         70.63        16.68 o                         
  17   4   6          9.09          4.52        15.58 o                         
  18   4   6        271.83        295.66        23.22 o                         
  19   4   6         12.44        -18.56        18.56 o                         
 -19   5   6         96.55         41.99        26.41 o                         
 -18   5   6        486.40        466.94        38.44 o                         
 -17   5   6        280.27        269.82        33.56 o                         
 -16   5   6        111.52         71.45        24.51 o                         
 -15   5   6        407.45        478.27        31.90 o                         
 -14   5   6        378.53        420.63        26.21 o                         
 -13   5   6        175.16        162.10        15.78 o                         
 -12   5   6        385.68        390.83        20.50 o                         
 -11   5   6       1687.93       1821.16        36.62 o                         
 -10   5   6        569.44        578.40        19.14 o                         
  -9   5   6         89.91         86.46        10.24 o                         
  -8   5   6       1065.51        948.42        38.74 o                         
  -7   5   6       1098.17       1119.76        25.43 o                         
  -6   5   6        210.69        195.72         9.12 o                         
  -5   5   6       1026.77        963.71        20.86 o                         
  -4   5   6       2496.49       2458.72        31.93 o                         
  -3   5   6       3454.23       3539.35        38.31 o                         
  -2   5   6        677.02        655.06        17.58 o                         
  -1   5   6       2221.08       2230.98        29.38 o                         
   0   5   6       1453.11       1439.26        23.16 o                         
   1   5   6       1504.34       1403.57        20.99 o                         
   2   5   6         76.11         86.67         7.52 o                         
   3   5   6       3721.75       3685.26        47.64 o                         
   4   5   6       1461.62       1314.34        44.40 o                         
   5   5   6        300.95        261.37         8.46 o                         
   6   5   6        159.39        122.99        10.46 o                         
   7   5   6       2232.55       2283.78        31.96 o                         
   8   5   6       2000.78       2039.84        30.73 o                         
   9   5   6        346.55        323.43        14.25 o                         
  10   5   6       1015.98       1042.70        20.61 o                         
  11   5   6       2419.82       2430.83        32.66 o                         
  12   5   6       1306.44       1252.22        23.85 o                         
  13   5   6         60.75         62.05        10.37 o                         
  14   5   6        797.51        780.74        29.95 o                         
  15   5   6        544.41        588.56        22.68 o                         
  16   5   6        747.56        802.14        59.11 o                         
  17   5   6        103.24         79.38        18.39 o                         
  18   5   6        688.50        793.47        41.70 o                         
 -18   6   6         44.91         45.33        25.84 o                         
 -17   6   6         37.33          6.42        33.75 o                         
 -16   6   6        283.30        251.97        30.96 o                         
 -15   6   6        129.98        152.64        31.20 o                         
 -14   6   6        244.71        175.93        26.08 o                         
 -13   6   6        484.86        452.40        22.65 o                         
 -12   6   6         43.67         32.53        10.10 o                         
 -11   6   6          0.59         -8.42         8.59 o                         
 -10   6   6          8.19          0.49         9.22 o                         
  -9   6   6         10.95         13.40         8.78 o                         
  -8   6   6         23.05         20.96         8.68 o                         
  -7   6   6          8.68          3.37         5.54 o                         
  -6   6   6        189.05        199.79        11.71 o                         
  -5   6   6        123.92        124.98         9.87 o                         
  -4   6   6         24.57         12.76         7.33 o                         
  -3   6   6         75.62        159.34        11.48 o                         
  -2   6   6        378.36        375.86        13.03 o                         
  -1   6   6       1017.32        928.33        20.33 o                         
   0   6   6          0.04         42.64         8.15 o                         
   1   6   6        868.39        820.24        16.37 o                         
   2   6   6        208.51        201.56         9.54 o                         
   3   6   6       2110.89       2091.63        25.13 o                         
   4   6   6        903.24        822.52        27.62 o                         
   5   6   6        863.15        844.52        20.66 o                         
   6   6   6        472.22        435.65        14.91 o                         
   7   6   6         27.79         35.58         8.29 o                         
   8   6   6        912.76        882.83        20.85 o                         
   9   6   6        561.78        600.26        18.31 o                         
  10   6   6        154.78        170.98        13.36 o                         
  11   6   6        102.56         91.75        12.33 o                         
  12   6   6        703.43        751.86        32.15 o                         
  13   6   6        255.13        284.56        21.94 o                         
  14   6   6          4.52         34.21        15.32 o                         
  15   6   6        116.93        152.11        18.44 o                         
  16   6   6        177.37        225.49        28.25 o                         
  17   6   6        136.54        175.15        27.99 o                         
  18   6   6         25.37         26.49        23.06 o                         
 -17   7   6         60.25         85.62        32.93 o                         
 -16   7   6         14.77        -15.18        36.38 o                         
 -15   7   6        614.81        697.44        44.06 o                         
 -14   7   6         12.39         19.31        17.94 o                         
 -13   7   6        101.87         69.45        15.24 o                         
 -12   7   6        119.92         98.62        11.42 o                         
 -11   7   6        452.82        436.50        20.12 o                         
 -10   7   6        204.96        196.02        11.20 o                         
  -9   7   6        162.78        136.99         8.55 o                         
  -8   7   6        115.65        114.69        10.10 o                         
  -7   7   6        131.91        135.61        10.10 o                         
  -6   7   6        525.76        497.46        15.24 o                         
  -5   7   6        192.99        179.09        10.13 o                         
  -4   7   6        869.61        811.87        17.80 o                         
  -3   7   6        897.78        845.44        17.49 o                         
  -2   7   6        116.76         99.09         8.02 o                         
  -1   7   6        526.32        531.94        14.27 o                         
   0   7   6        503.95        511.21        12.87 o                         
   1   7   6        557.13        513.63        15.45 o                         
   2   7   6        354.88        317.45        11.78 o                         
   3   7   6        676.01        628.67        15.11 o                         
   4   7   6       1548.90       1544.88        26.97 o                         
   5   7   6        114.88         98.66         7.35 o                         
   6   7   6          1.46          1.22         7.84 o                         
   7   7   6       1247.38       1234.29        24.18 o                         
   8   7   6       1665.24       1617.39        27.82 o                         
   9   7   6          2.53         -6.00        11.40 o                         
  10   7   6        658.66        624.16        23.82 o                         
  11   7   6        632.14        618.44        23.96 o                         
  12   7   6        474.49        487.22        20.16 o                         
  13   7   6        146.68        160.82        16.67 o                         
  14   7   6        161.66        186.91        19.85 o                         
  15   7   6        382.81        405.11        26.74 o                         
  16   7   6         53.50         90.96        18.23 o                         
  17   7   6          9.74         11.39        24.77 o                         
 -16   8   6        210.89        227.71        34.86 o                         
 -15   8   6        173.18        206.20        32.36 o                         
 -14   8   6        118.87        181.43        60.19 o                         
 -13   8   6        723.49        689.68        44.75 o                         
 -12   8   6        278.38        279.50        23.19 o                         
 -11   8   6         19.85         24.85        14.75 o                         
 -10   8   6        253.87        250.85        14.70 o                         
  -9   8   6        393.49        350.28        21.94 o                         
  -8   8   6        121.57        103.20        14.85 o                         
  -7   8   6         75.01         57.33        12.83 o                         
  -6   8   6        305.63        312.69        18.29 o                         
  -5   8   6        883.23        883.32        24.10 o                         
  -4   8   6        393.61        394.36        17.08 o                         
  -3   8   6        368.30        369.54        17.15 o                         
  -2   8   6        587.99        604.90        20.32 o                         
  -1   8   6        386.40        367.65        16.49 o                         
   0   8   6         16.96          5.55         8.83 o                         
   1   8   6        455.34        451.29        15.83 o                         
   2   8   6       1238.43       1232.61        22.55 o                         
   3   8   6        384.23        348.01        13.28 o                         
   4   8   6        186.05        172.36         8.37 o                         
   5   8   6        634.29        584.24        29.04 o                         
   6   8   6        894.27        850.25        25.06 o                         
   7   8   6        239.38        241.63        12.28 o                         
   8   8   6        741.84        739.56        20.76 o                         
   9   8   6       1421.24       1490.86        34.85 o                         
  10   8   6        535.64        500.26        22.10 o                         
  11   8   6          1.78          4.28        11.45 o                         
  12   8   6        839.46        909.20        31.38 o                         
  13   8   6        355.75        453.72        39.98 o                         
  14   8   6         18.63         32.74        16.85 o                         
  15   8   6         11.44         28.71        16.52 o                         
 -14   9   6          7.66         58.47        27.43 o                         
 -13   9   6         42.29         84.90        34.94 o                         
 -12   9   6         18.67         57.88        25.96 o                         
 -11   9   6          3.16         42.76        26.49 o                         
 -10   9   6         37.56         58.88        29.38 o                         
  -9   9   6         16.42         13.29        16.69 o                         
  -8   9   6         33.12         33.58        16.27 o                         
  -7   9   6         22.97         28.08        15.64 o                         
  -6   9   6         41.35         55.17        15.47 o                         
  -5   9   6        130.13         94.82        14.44 o                         
  -4   9   6         49.78         65.00        13.35 o                         
  -3   9   6        202.70        178.05        15.90 o                         
  -2   9   6        518.50        481.48        21.42 o                         
  -1   9   6        174.57        162.70        15.76 o                         
   0   9   6         21.16         18.23        10.41 o                         
   1   9   6        196.64        184.44        13.22 o                         
   2   9   6         55.08         46.46        10.53 o                         
   3   9   6          3.03          4.58         8.67 o                         
   4   9   6         11.85          4.09         8.22 o                         
   5   9   6          2.47          7.55        10.77 o                         
   6   9   6          0.56          0.13        12.58 o                         
   7   9   6         30.89         22.74        13.32 o                         
   8   9   6          1.86          9.85        15.68 o                         
   9   9   6          4.03         -7.04         9.07 o                         
  10   9   6         67.47         35.00        40.82 o                         
  11   9   6         21.91         47.65        32.76 o                         
  12   9   6         25.96          0.83        18.74 o                         
  13   9   6          9.60         15.91        16.58 o                         
  14   9   6         10.65         58.90        27.22 o                         
 -12  10   6        203.19        254.08        34.45 o                         
 -11  10   6          2.41         33.15        34.52 o                         
 -10  10   6        287.55        289.09        34.09 o                         
  -9  10   6        345.76        388.82        35.22 o                         
  -8  10   6         86.26         95.02        26.06 o                         
  -7  10   6         15.03          3.49        22.65 o                         
  -6  10   6        766.54        759.74        39.89 o                         
  -5  10   6        216.96        225.41        26.04 o                         
  -4  10   6         45.82         30.30        20.53 o                         
  -3  10   6          5.67         -9.49        19.12 o                         
  -2  10   6        555.01        596.79        71.46 o                         
  -1  10   6       1344.98       1346.48        37.84 o                         
   0  10   6          3.89          2.03        14.78 o                         
   1  10   6        829.20        856.02        29.86 o                         
   2  10   6       1534.59       1550.34        87.31 o                         
   3  10   6        598.46        600.15        34.53 o                         
   4  10   6         24.96         29.93        24.47 o                         
   5  10   6        362.57        393.85        29.58 o                         
   6  10   6        909.19        936.12        67.93 o                         
   7  10   6        153.82        165.44        35.23 o                         
   8  10   6        286.96        325.18        51.73 o                         
   9  10   6        850.00        878.34        38.69 o                         
  10  10   6        260.49        268.59        31.86 o                         
  11  10   6         34.79         72.51        25.17 o                         
  12  10   6        136.14        174.11        76.03 o                         
 -10  11   6         41.39         77.98        27.94 o                         
  -9  11   6          0.06          2.98        24.98 o                         
  -8  11   6          4.48        -12.88        24.29 o                         
  -7  11   6         88.85         62.31        24.36 o                         
  -6  11   6         66.75         37.01        23.03 o                         
  -5  11   6          0.84         -0.81        21.72 o                         
  -4  11   6        214.07        208.29        32.08 o                         
  -3  11   6        294.10        299.15        29.32 o                         
  -2  11   6         37.58         27.60        17.76 o                         
  -1  11   6        146.00        134.13        29.18 o                         
   0  11   6         52.59         69.43        16.19 o                         
   1  11   6         66.68         45.51        20.62 o                         
   2  11   6          0.37         -5.79        31.45 o                         
   3  11   6        121.71        102.29        23.96 o                         
   4  11   6         12.61         24.22        20.99 o                         
   5  11   6         69.11        126.10        30.49 o                         
   6  11   6         16.66         21.25        30.75 o                         
   7  11   6        207.68        296.15        45.37 o                         
   8  11   6        100.93        109.68        48.76 o                         
   9  11   6          7.11        -15.22        27.51 o                         
  -5  12   6         94.96        119.58        25.88 o                         
  -4  12   6         40.30         56.87        23.60 o                         
  -3  12   6         27.79         29.26        22.08 o                         
  -2  12   6          7.91         10.68        20.21 o                         
  -1  12   6         44.38         51.15        18.51 o                         
   0  12   6         80.09         43.33        39.70 o                         
   1  12   6         49.57         50.95        23.62 o                         
   2  12   6         30.44         28.52        22.83 o                         
   3  12   6         18.12         44.21        22.98 o                         
   4  12   6         33.45         63.36        23.24 o                         
   5  12   6        230.01        235.79        28.69 o                         
 -20   1   7          0.75         13.54        24.86 o                         
 -19   1   7        159.96        182.87        22.27 o                         
 -18   1   7        601.41        650.08        31.45 o                         
 -17   1   7         31.01         27.72        11.85 o                         
 -16   1   7        239.14        256.51        16.35 o                         
 -15   1   7        339.09        359.75        16.50 o                         
 -14   1   7        186.08        212.21        13.42 o                         
 -13   1   7         11.71         12.08         8.36 o                         
 -12   1   7        904.40        957.66        20.04 o                         
 -11   1   7       2540.04       2559.06        34.44 o                         
 -10   1   7        816.13        922.97        19.70 o                         
  -9   1   7        907.47        936.02        19.65 o                         
  -8   1   7       1187.02       1188.52        20.81 o                         
  -7   1   7        738.30        732.62        16.33 o                         
  -6   1   7        374.64        420.48        12.95 o                         
  -5   1   7       1108.06       1084.70        16.19 o                         
  -4   1   7       1921.86       1908.51        26.77 o                         
  -3   1   7        807.33        782.33        17.27 o                         
  -2   1   7        150.64        110.89         7.03 o                         
  -1   1   7        796.26        766.92        14.32 o                         
   0   1   7       1715.16       1837.94        23.89 o                         
   1   1   7       1783.35       1741.30        23.20 o                         
   2   1   7        614.15        549.14        13.54 o                         
   3   1   7       3497.16       3654.28        35.69 o                         
   4   1   7       2699.17       2742.79        30.86 o                         
   5   1   7        927.13        929.63        18.97 o                         
   6   1   7        388.06        353.69        12.80 o                         
   7   1   7       3360.91       3451.05        32.90 o                         
   8   1   7       2456.84       2445.28        27.98 o                         
   9   1   7        269.99        280.32        11.22 o                         
  10   1   7       1675.56       1745.77        27.68 o                         
  11   1   7       2318.01       2343.74        33.11 o                         
  12   1   7         23.84         26.42         9.52 o                         
  13   1   7        640.28        624.85        20.55 o                         
  14   1   7       1843.02       1869.99        33.52 o                         
  15   1   7       1370.81       1463.26        36.66 o                         
  16   1   7          4.69         18.04        12.29 o                         
  17   1   7        424.64        444.95        23.28 o                         
  18   1   7        460.41        425.22        46.93 o                         
  19   1   7        309.11        258.82        29.13 o                         
 -20   2   7         68.61        104.02        21.16 o                         
 -19   2   7         54.50         45.81        19.33 o                         
 -18   2   7         11.74        -18.31        18.31 o                         
 -17   2   7         51.10         55.80        17.44 o                         
 -16   2   7        296.97        289.34        20.94 o                         
 -15   2   7          7.50         -1.80        14.15 o                         
 -14   2   7         27.43          6.04        13.46 o                         
 -13   2   7        169.47        153.19        12.96 o                         
 -12   2   7        143.53        149.56        11.84 o                         
 -11   2   7        864.13        826.60        21.05 o                         
 -10   2   7        272.14        286.36        14.74 o                         
  -9   2   7         41.81         34.77         8.96 o                         
  -8   2   7       1213.11       1300.02        23.92 o                         
  -7   2   7         10.96         10.35         5.77 o                         
  -6   2   7       2147.48       2131.14        25.92 o                         
  -5   2   7       1105.52       1157.25        18.32 o                         
  -4   2   7         53.73         50.06         5.41 o                         
  -3   2   7        808.97        706.89        12.84 o                         
  -2   2   7        899.76        927.81        17.04 o                         
  -1   2   7        555.09        482.16        10.72 o                         
   0   2   7        754.50        758.39        13.03 o                         
   1   2   7       1676.40       1701.68        21.62 o                         
   2   2   7        793.86        751.78        13.46 o                         
   3   2   7         38.65         33.74         5.69 o                         
   4   2   7        190.48        178.71         7.17 o                         
   5   2   7        570.66        585.46        13.32 o                         
   6   2   7       2537.48       2477.96        30.59 o                         
   7   2   7         36.58         25.23         7.69 o                         
   8   2   7       3839.40       3773.24        42.30 o                         
   9   2   7        670.18        720.40        17.27 o                         
  10   2   7          8.76          3.97         7.80 o                         
  11   2   7         17.45          1.64         8.34 o                         
  12   2   7        819.52        818.51        16.24 o                         
  13   2   7        690.11        717.08        19.52 o                         
  14   2   7         55.44         80.77        13.21 o                         
  15   2   7        150.82        146.86        14.71 o                         
  16   2   7        450.02        462.72        21.68 o                         
  17   2   7        518.16        528.40        25.81 o                         
  18   2   7        172.32        191.11        20.81 o                         
  19   2   7        123.31        123.64        23.44 o                         
 -19   3   7          6.48        -21.15        21.15 o                         
 -18   3   7          9.55         -0.37        19.13 o                         
 -17   3   7         42.39         26.88        18.32 o                         
 -16   3   7          9.03         -6.22        15.10 o                         
 -15   3   7        180.18        164.21        18.32 o                         
 -14   3   7        136.77        156.27        17.55 o                         
 -13   3   7         11.34         -1.10         8.82 o                         
 -12   3   7        138.05        141.52        10.33 o                         
 -11   3   7        172.84        201.99        14.03 o                         
 -10   3   7         28.03         27.99         9.99 o                         
  -9   3   7         89.18         93.20        10.67 o                         
  -8   3   7        877.48        931.27        22.66 o                         
  -7   3   7        151.10        136.24         7.81 o                         
  -6   3   7        509.66        464.19        12.59 o                         
  -5   3   7        112.28        114.21         6.03 o                         
  -4   3   7        707.73        712.08        19.06 o                         
  -3   3   7        614.10        544.62        16.83 o                         
  -2   3   7         44.99         37.45         6.94 o                         
  -1   3   7        217.33        211.50        10.14 o                         
   0   3   7        835.02        798.73        15.75 o                         
   1   3   7         24.91         18.87         3.67 o                         
   2   3   7          6.35          1.27         4.37 o                         
   3   3   7        711.20        708.56        13.41 o                         
   4   3   7       1247.37       1227.91        19.39 o                         
   5   3   7         55.27         59.02         6.80 o                         
   6   3   7         76.22         57.56         6.42 o                         
   7   3   7        982.56        964.22        18.29 o                         
   8   3   7       1202.04       1224.77        24.74 o                         
   9   3   7        198.61        230.29        11.58 o                         
  10   3   7       1020.39       1081.91        21.44 o                         
  11   3   7       1561.67       1527.97        25.94 o                         
  12   3   7        398.13        394.32        15.83 o                         
  13   3   7          0.53         17.41        10.32 o                         
  14   3   7        438.58        468.91        18.63 o                         
  15   3   7        284.24        295.34        18.65 o                         
  16   3   7          2.94         -3.47        13.27 o                         
  17   3   7         36.54         35.72        15.88 o                         
  18   3   7        197.81        174.22        20.02 o                         
 -19   4   7         22.77        -17.78        25.38 o                         
 -18   4   7         90.92         58.15        39.09 o                         
 -17   4   7        399.79        393.39        34.58 o                         
 -16   4   7        263.56        350.94        31.46 o                         
 -15   4   7          1.00          3.97        20.31 o                         
 -14   4   7        548.82        561.54        31.16 o                         
 -13   4   7        944.79       1006.72        32.90 o                         
 -12   4   7        488.08        520.55        23.67 o                         
 -11   4   7          1.52         -7.56         7.56 o                         
 -10   4   7        563.43        591.14        15.90 o                         
  -9   4   7        805.68        806.01        18.00 o                         
  -8   4   7        187.29        209.54        10.79 o                         
  -7   4   7        568.68        560.44        18.20 o                         
  -6   4   7       2524.34       2552.30        35.91 o                         
  -5   4   7       3337.06       3380.50        41.01 o                         
  -4   4   7         85.47         50.51         9.26 o                         
  -3   4   7        507.14        526.72        16.65 o                         
  -2   4   7       1378.31       1386.07        22.13 o                         
  -1   4   7        652.63        662.82        15.63 o                         
   0   4   7         32.15         13.03         6.92 o                         
   1   4   7       1539.84       1504.80        21.33 o                         
   2   4   7       4514.11       4596.63        48.98 o                         
   3   4   7        997.82        987.67        21.85 o                         
   4   4   7         86.53         81.11         5.43 o                         
   5   4   7       1930.72       1864.75        36.91 o                         
   6   4   7       1080.16       1033.49        24.24 o                         
   7   4   7         48.21         40.57         9.10 o                         
   8   4   7        837.68        871.92        21.59 o                         
   9   4   7       2826.93       2958.28        34.59 o                         
  10   4   7        596.88        612.61        16.98 o                         
  11   4   7          3.07          6.57         8.93 o                         
  12   4   7        361.93        394.43        16.70 o                         
  13   4   7       1149.72       1142.18        26.29 o                         
  14   4   7        167.73        167.80        15.10 o                         
  15   4   7        339.48        375.34        21.58 o                         
  16   4   7       1254.88       1347.29        69.29 o                         
  17   4   7        226.09        203.11        20.90 o                         
  18   4   7          9.13          4.20        16.36 o                         
 -18   5   7         15.30          2.97        25.35 o                         
 -17   5   7         25.00        -10.57        24.33 o                         
 -16   5   7         75.04         57.16        31.69 o                         
 -15   5   7         28.65         13.04        23.54 o                         
 -14   5   7          5.98         12.08        23.30 o                         
 -13   5   7          5.27          5.08        15.42 o                         
 -12   5   7         20.67          7.47        13.45 o                         
 -11   5   7          2.63        -11.21        12.01 o                         
 -10   5   7         81.78         71.43        12.44 o                         
  -9   5   7         22.42         23.98         9.63 o                         
  -8   5   7         23.34         20.38         9.00 o                         
  -7   5   7         11.77         12.93         9.03 o                         
  -6   5   7         90.32         82.15        10.17 o                         
  -5   5   7          1.13          2.79         8.18 o                         
  -4   5   7         13.91         15.98         8.62 o                         
  -3   5   7        165.74        177.53        12.12 o                         
  -2   5   7         18.26          5.22         7.91 o                         
  -1   5   7        406.36        420.45        14.73 o                         
   0   5   7        178.16        165.29         9.78 o                         
   1   5   7        126.66        123.97         9.06 o                         
   2   5   7       1785.79       1835.26        25.94 o                         
   3   5   7       1113.34       1086.85        19.91 o                         
   4   5   7         24.13         12.94         4.52 o                         
   5   5   7         10.14          7.49         5.40 o                         
   6   5   7         41.23         28.85         8.60 o                         
   7   5   7        266.06        264.64        13.52 o                         
   8   5   7         62.20         45.47         9.67 o                         
   9   5   7         81.62         88.89         8.88 o                         
  10   5   7          8.28         15.48         9.14 o                         
  11   5   7          8.57          9.49        10.03 o                         
  12   5   7         59.91         41.77        11.91 o                         
  13   5   7         11.90         12.19        12.51 o                         
  14   5   7         56.26         79.62        18.11 o                         
  15   5   7          0.78          9.67        14.66 o                         
  16   5   7          0.64         15.41        17.30 o                         
  17   5   7          3.76          1.88        17.27 o                         
 -17   6   7         38.24         25.34        26.26 o                         
 -16   6   7          6.12         27.45        39.00 o                         
 -15   6   7        150.03        158.88        29.12 o                         
 -14   6   7         65.01         73.36        27.27 o                         
 -13   6   7        769.31        762.99        49.88 o                         
 -12   6   7         47.12         58.70        18.05 o                         
 -11   6   7          6.13          0.04        13.55 o                         
 -10   6   7         58.46         58.82        13.32 o                         
  -9   6   7       1094.50       1139.46        31.65 o                         
  -8   6   7         80.64         89.53        10.99 o                         
  -7   6   7        154.95        166.19        12.10 o                         
  -6   6   7        643.62        692.55        19.69 o                         
  -5   6   7        199.59        217.80        12.49 o                         
  -4   6   7         69.92         64.92         9.33 o                         
  -3   6   7        618.44        643.69        18.06 o                         
  -2   6   7       2056.09       1997.40        30.15 o                         
  -1   6   7       1378.11       1415.80        26.62 o                         
   0   6   7        157.73        135.12         9.52 o                         
   1   6   7       3585.02       3651.83        37.40 o                         
   2   6   7       1233.09       1291.16        24.13 o                         
   3   6   7         23.31         10.63         7.07 o                         
   4   6   7        117.29         98.25         8.44 o                         
   5   6   7       1761.70       1808.88        29.98 o                         
   6   6   7       1639.22       1661.07        29.25 o                         
   7   6   7        193.24        202.70        12.53 o                         
   8   6   7        595.03        582.94        20.98 o                         
   9   6   7        866.96        897.53        26.51 o                         
  10   6   7        579.01        597.62        23.90 o                         
  11   6   7         31.96         31.68        12.78 o                         
  12   6   7        595.96        569.22        48.63 o                         
  13   6   7       1399.95       1349.62        85.33 o                         
  14   6   7         44.88         49.09        16.90 o                         
  15   6   7        112.15        131.91        19.67 o                         
  16   6   7        302.31        302.95        23.96 o                         
 -16   7   7        138.67         99.95        39.21 o                         
 -15   7   7         77.78         84.87        28.14 o                         
 -14   7   7          3.39         38.57        26.53 o                         
 -13   7   7         90.27        114.21        30.20 o                         
 -12   7   7          3.75          3.36        18.08 o                         
 -11   7   7        710.70        712.53        29.85 o                         
 -10   7   7        124.66        139.43        17.48 o                         
  -9   7   7         55.45         28.55        13.78 o                         
  -8   7   7        360.44        371.56        19.21 o                         
  -7   7   7        340.01        424.81        18.66 o                         
  -6   7   7          4.24          2.31         8.80 o                         
  -5   7   7        443.22        433.11        15.71 o                         
  -4   7   7       1173.57       1186.25        23.72 o                         
  -3   7   7        536.11        533.10        16.50 o                         
  -2   7   7        216.55        203.07        11.39 o                         
  -1   7   7        145.56        121.48        10.02 o                         
   0   7   7       1219.60       1257.38        23.14 o                         
   1   7   7        709.12        699.24        17.63 o                         
   2   7   7         83.89         55.14         8.35 o                         
   3   7   7        780.29        757.28        17.04 o                         
   4   7   7        379.39        354.58        12.25 o                         
   5   7   7        935.30        914.32        21.88 o                         
   6   7   7        303.86        305.08        15.77 o                         
   7   7   7        353.54        410.91        20.48 o                         
   8   7   7        509.61        467.42        22.00 o                         
   9   7   7          6.66         16.20        13.19 o                         
  10   7   7        188.19        211.24        17.60 o                         
  11   7   7        419.54        410.07        22.71 o                         
  12   7   7        220.84        259.50        24.53 o                         
  13   7   7         29.05         28.62        16.24 o                         
  14   7   7        543.10        643.70        44.51 o                         
  15   7   7        428.42        454.34        37.85 o                         
 -15   8   7         48.34         25.16        27.14 o                         
 -14   8   7         98.88        167.79        39.65 o                         
 -13   8   7         14.92         38.08        26.73 o                         
 -12   8   7         57.36         48.22        26.56 o                         
 -11   8   7          0.74         19.59        19.77 o                         
 -10   8   7         91.24         72.23        15.40 o                         
  -9   8   7         90.40         76.51        15.34 o                         
  -8   8   7         45.19         53.65        10.32 o                         
  -7   8   7        153.22        147.49        10.18 o                         
  -6   8   7        324.48        296.99        12.13 o                         
  -5   8   7         63.11         54.24         6.54 o                         
  -4   8   7          8.27          4.22         5.04 o                         
  -3   8   7         60.08         28.13         4.30 o                         
  -2   8   7         88.80         56.36         5.87 o                         
  -1   8   7        336.12        279.70        18.28 o                         
   0   8   7          9.37         -0.31         4.95 o                         
   1   8   7         63.19         52.90         6.62 o                         
   2   8   7         92.44         78.97         7.53 o                         
   3   8   7        293.31        277.29        12.49 o                         
   4   8   7        108.45         97.06         9.20 o                         
   5   8   7        215.11        205.61        14.02 o                         
   6   8   7         51.37         59.98        13.08 o                         
   7   8   7         46.67         44.86        12.67 o                         
   8   8   7          1.29          4.73        14.14 o                         
   9   8   7         40.83         40.32        13.34 o                         
  10   8   7        314.86        287.41        19.38 o                         
  11   8   7         70.77         68.97        20.74 o                         
  12   8   7         86.98         69.57        23.41 o                         
  13   8   7        149.37        149.97        24.61 o                         
  14   8   7         16.29         51.08        17.84 o                         
 -13   9   7          4.23         64.25        30.36 o                         
 -12   9   7        182.26        231.85        32.79 o                         
 -11   9   7        221.18        254.39        32.97 o                         
 -10   9   7        141.79        128.98        29.30 o                         
  -9   9   7         14.59        -11.56        24.73 o                         
  -8   9   7        281.04        279.16        27.42 o                         
  -7   9   7        234.14        262.77        30.17 o                         
  -6   9   7        146.73        134.60        21.80 o                         
  -5   9   7         71.51         74.60        16.94 o                         
  -4   9   7       1281.54       1330.13        39.47 o                         
  -3   9   7        714.90        711.78        26.85 o                         
  -2   9   7         37.02         27.72        13.17 o                         
  -1   9   7       1058.50       1049.09        33.99 o                         
   0   9   7       1207.13       1186.02        28.70 o                         
   1   9   7         85.21         80.59        12.00 o                         
   2   9   7        333.47        320.31        16.30 o                         
   3   9   7        977.83        925.78        44.37 o                         
   4   9   7        629.45        619.60        28.39 o                         
   5   9   7          1.53        -17.59        17.59 o                         
   6   9   7        493.42        565.88        34.55 o                         
   7   9   7        545.15        524.74        32.76 o                         
   8   9   7        363.76        407.71        29.95 o                         
   9   9   7         66.26         83.72        37.18 o                         
  10   9   7        435.53        459.24        39.03 o                         
  11   9   7        477.35        502.22        27.96 o                         
  12   9   7        118.45        100.88        19.52 o                         
 -11  10   7         34.66         39.91        26.53 o                         
 -10  10   7         14.08         46.42        26.37 o                         
  -9  10   7          9.22         -7.40        23.87 o                         
  -8  10   7         22.31         11.58        23.80 o                         
  -7  10   7         11.58         12.73        23.75 o                         
  -6  10   7         96.35         67.42        22.80 o                         
  -5  10   7         37.16         49.78        26.39 o                         
  -4  10   7        113.74        142.23        24.56 o                         
  -3  10   7          0.47         24.84        27.52 o                         
  -2  10   7        190.14        165.16        19.90 o                         
  -1  10   7         37.39         24.44        16.40 o                         
   0  10   7         80.51         62.37        23.28 o                         
   1  10   7        147.08        148.90        18.01 o                         
   2  10   7          4.78          9.00        20.35 o                         
   3  10   7         52.73         71.33        22.40 o                         
   4  10   7         59.32         84.96        22.65 o                         
   5  10   7        154.42        161.99        42.05 o                         
   6  10   7          5.76          9.43        21.19 o                         
   7  10   7        116.89        120.58        24.21 o                         
   8  10   7         29.15         81.93        49.55 o                         
   9  10   7        140.78        126.16        23.65 o                         
  10  10   7         71.72         77.33        22.22 o                         
  -7  11   7         95.48         66.15        25.26 o                         
  -6  11   7         77.09         72.45        25.58 o                         
  -5  11   7         48.60         84.38        31.65 o                         
  -4  11   7        290.52        277.79        29.68 o                         
  -3  11   7        168.08        184.85        26.48 o                         
  -2  11   7         57.02         51.96        17.87 o                         
  -1  11   7        281.56        305.44        23.68 o                         
   0  11   7         82.70         74.01        23.72 o                         
   1  11   7         49.02         35.64        24.55 o                         
   2  11   7         10.32         15.39        22.23 o                         
   3  11   7        166.88        130.83        24.84 o                         
   4  11   7        669.37        819.06        42.31 o                         
   5  11   7         28.51         27.76        44.71 o                         
   6  11   7        216.19        302.65        37.41 o                         
   7  11   7        138.45        200.92        52.14 o                         
 -19   0   8          5.26         29.15        35.92 o                         
 -18   0   8          8.59         36.32        34.68 o                         
 -17   0   8         65.04         61.16        21.02 o                         
 -16   0   8        207.19        252.88        61.23 o                         
 -15   0   8         26.83         34.95        16.59 o                         
 -14   0   8        560.41        579.28        30.22 o                         
 -13   0   8        491.96        537.30        34.94 o                         
 -12   0   8          3.11         -0.44        14.62 o                         
 -11   0   8        421.08        370.41        21.27 o                         
 -10   0   8       1679.79       1827.14        40.24 o                         
  -9   0   8        609.41        618.61        24.49 o                         
  -8   0   8        233.81        318.37        19.33 o                         
  -7   0   8       1109.54       1053.86        39.94 o                         
  -6   0   8       2832.89       3059.44        53.37 o                         
  -5   0   8        920.93        905.03        26.12 o                         
  -4   0   8        440.44        455.40        19.74 o                         
  -3   0   8        559.64        552.58        27.89 o                         
  -2   0   8       6306.00       6342.38        91.37 o                         
  -1   0   8         26.29         18.32         8.87 o                         
   0   0   8       2176.75       2397.44        48.44 o                         
   1   0   8       3777.12       3838.36        62.14 o                         
   2   0   8       2315.62       2308.93        48.22 o                         
   3   0   8        936.51       1004.06        35.50 o                         
   4   0   8       1323.97       1367.69        41.14 o                         
   5   0   8       3116.05       2997.98        45.60 o                         
   6   0   8         32.81         35.75        10.88 o                         
   7   0   8          9.99         10.22        10.56 o                         
   8   0   8       1390.23       1430.00        33.56 o                         
   9   0   8       4170.18       4171.50        56.22 o                         
  10   0   8        392.38        390.26        19.76 o                         
  11   0   8        150.52        154.96        16.43 o                         
  12   0   8        998.92       1069.68        42.03 o                         
  13   0   8        980.42        936.88        40.30 o                         
  14   0   8          1.03         13.76        13.52 o                         
  15   0   8        176.99         98.61        27.54 o                         
  16   0   8        830.38        707.30        49.87 o                         
  17   0   8       1762.21       1901.75        79.15 o                         
  18   0   8         23.46         -2.96        27.47 o                         
 -19   1   8         72.09         81.16        20.50 o                         
 -18   1   8          0.93        -16.02        18.00 o                         
 -17   1   8         13.68          2.04        16.96 o                         
 -16   1   8          0.60          6.70        11.83 o                         
 -15   1   8         57.51         76.83        13.00 o                         
 -14   1   8         67.64         79.89        12.40 o                         
 -13   1   8         29.43         22.12        10.36 o                         
 -12   1   8          1.22          5.39         9.77 o                         
 -11   1   8          6.50         12.80         8.26 o                         
 -10   1   8        382.42        365.05        13.67 o                         
  -9   1   8          6.50          1.25         8.50 o                         
  -8   1   8        609.31        603.40        16.09 o                         
  -7   1   8         31.13         18.51         7.79 o                         
  -6   1   8          0.47         -6.16         7.69 o                         
  -5   1   8        122.75        123.27        10.28 o                         
  -4   1   8        178.00        196.30        11.38 o                         
  -3   1   8         12.66          7.88         6.41 o                         
  -2   1   8         13.26          6.02         5.92 o                         
  -1   1   8         64.67         56.55         7.30 o                         
   0   1   8        739.50        765.42        16.54 o                         
   1   1   8         95.09         88.41         7.95 o                         
   2   1   8          9.54          3.07         6.58 o                         
   3   1   8        487.20        475.31        12.56 o                         
   4   1   8         24.70         17.24         7.61 o                         
   5   1   8        254.11        271.66        12.25 o                         
   6   1   8        459.74        462.77        13.14 o                         
   7   1   8        165.13        163.95         9.55 o                         
   8   1   8         29.30         27.08         7.96 o                         
   9   1   8         95.46        105.55         9.55 o                         
  10   1   8        265.66        264.70        12.45 o                         
  11   1   8        276.50        269.65        15.82 o                         
  12   1   8         19.37          5.82        10.89 o                         
  13   1   8        122.74        114.39        14.95 o                         
  14   1   8        193.35        202.12        15.69 o                         
  15   1   8        171.70        175.16        16.71 o                         
  16   1   8         69.52         43.52        18.68 o                         
  17   1   8        186.59        191.86        24.42 o                         
  18   1   8         20.02         17.58        42.50 o                         
 -18   2   8        181.45        195.61        24.44 o                         
 -17   2   8        148.66        165.37        22.95 o                         
 -16   2   8         18.72         25.28        16.80 o                         
 -15   2   8         19.29         14.91        15.98 o                         
 -14   2   8        470.02        505.19        19.91 o                         
 -13   2   8        679.50        684.07        21.87 o                         
 -12   2   8          7.69         22.52        10.03 o                         
 -11   2   8          1.69          1.19         8.38 o                         
 -10   2   8         25.78         16.61         8.20 o                         
  -9   2   8        310.58        308.77        13.52 o                         
  -8   2   8        487.20        466.17        15.46 o                         
  -7   2   8         51.33         44.70         8.75 o                         
  -6   2   8        722.98        807.34        18.85 o                         
  -5   2   8        249.16        248.46         8.99 o                         
  -4   2   8          0.56         -3.80         4.05 o                         
  -3   2   8       1012.66        992.12        13.53 o                         
  -2   2   8       1038.81       1018.21        19.09 o                         
  -1   2   8        767.46        762.69        13.17 o                         
   0   2   8         97.72         96.54         6.57 o                         
   1   2   8       2745.09       2844.26        27.89 o                         
   2   2   8       1363.53       1423.23        19.81 o                         
   3   2   8         43.19         50.22         6.58 o                         
   4   2   8        470.89        482.89        12.74 o                         
   5   2   8       2319.72       2419.38        31.76 o                         
   6   2   8       1124.35       1196.10        22.76 o                         
   7   2   8        925.01        979.48        18.37 o                         
   8   2   8       2118.05       2133.07        27.57 o                         
   9   2   8         82.41         83.74         9.28 o                         
  10   2   8         14.90         15.96         8.61 o                         
  11   2   8        257.16        267.99        15.01 o                         
  12   2   8        886.52        897.00        33.72 o                         
  13   2   8        528.91        489.68        21.20 o                         
  14   2   8         13.47         23.40        12.67 o                         
  15   2   8        202.57        215.47        17.37 o                         
  16   2   8        440.06        444.66        30.66 o                         
  17   2   8        130.62        105.16        17.17 o                         
  18   2   8         21.47         30.51        21.32 o                         
 -18   3   8         32.42         32.67        53.83 o                         
 -17   3   8         22.27          3.89        24.15 o                         
 -16   3   8         42.25          5.69        22.94 o                         
 -15   3   8         99.73         73.81        21.66 o                         
 -14   3   8          8.65        -18.46        18.46 o                         
 -13   3   8        183.28        189.72        25.58 o                         
 -12   3   8        567.87        576.71        36.85 o                         
 -11   3   8       2080.78       2143.25        48.54 o                         
 -10   3   8        393.90        395.98        18.22 o                         
  -9   3   8       1076.94       1037.66        25.94 o                         
  -8   3   8       1575.68       1710.51        27.53 o                         
  -7   3   8         64.85         72.76         9.21 o                         
  -6   3   8          5.76          1.02         8.33 o                         
  -5   3   8        283.84        240.27        12.74 o                         
  -4   3   8       1044.85       1123.76        21.60 o                         
  -3   3   8         23.77          9.63         7.75 o                         
  -2   3   8         27.09         27.01         7.90 o                         
  -1   3   8       1926.54       1892.54        25.25 o                         
   0   3   8       1146.43       1059.04        24.17 o                         
   1   3   8        105.47         89.34         5.37 o                         
   2   3   8        937.92        939.04        15.56 o                         
   3   3   8       3964.29       4039.69        35.22 o                         
   4   3   8       2163.46       2269.76        30.45 o                         
   5   3   8        122.38        120.90         8.26 o                         
   6   3   8        359.36        376.61        15.78 o                         
   7   3   8        438.38        432.47        16.98 o                         
   8   3   8       2361.50       2342.94        34.84 o                         
   9   3   8        394.39        353.49        13.84 o                         
  10   3   8        820.20        814.37        22.73 o                         
  11   3   8        760.23        775.63        24.06 o                         
  12   3   8         26.93         22.60        11.79 o                         
  13   3   8        795.60        815.42        27.00 o                         
  14   3   8       1033.60       1070.50        27.52 o                         
  15   3   8        608.63        617.14        27.10 o                         
  16   3   8          7.10         27.83        18.41 o                         
  17   3   8        351.09        363.96        23.24 o                         
 -17   4   8          6.36        -21.86        26.07 o                         
 -16   4   8         10.38        -11.27        25.95 o                         
 -15   4   8         15.01          9.20        26.76 o                         
 -14   4   8          2.15        -16.71        26.60 o                         
 -13   4   8         16.23        -18.29        21.06 o                         
 -12   4   8          3.76          0.96        16.73 o                         
 -11   4   8         86.29         62.99        14.44 o                         
 -10   4   8        123.77        108.15        14.43 o                         
  -9   4   8          3.33          5.27        10.63 o                         
  -8   4   8          2.92         55.13        10.63 o                         
  -7   4   8         56.31         53.25        10.16 o                         
  -6   4   8        177.47        170.56        10.93 o                         
  -5   4   8        408.19        421.17        15.01 o                         
  -4   4   8          7.23          2.47         7.77 o                         
  -3   4   8          4.00          2.35         7.60 o                         
  -2   4   8          3.61          0.25         7.79 o                         
  -1   4   8        530.48        522.92        14.27 o                         
   0   4   8         33.28         36.40         7.40 o                         
   1   4   8        238.61        226.25        10.51 o                         
   2   4   8         14.46         12.57         7.45 o                         
   3   4   8         53.95         43.17         9.38 o                         
   4   4   8        111.84        136.23         8.17 o                         
   5   4   8        220.64        228.85        10.31 o                         
   6   4   8        134.98        117.95         8.98 o                         
   7   4   8          6.77         -8.10         9.54 o                         
   8   4   8         82.38         84.38        10.86 o                         
   9   4   8        146.14        125.11        10.93 o                         
  10   4   8        311.30        292.10        14.79 o                         
  11   4   8         25.52         21.21        11.11 o                         
  12   4   8         23.36         28.69        12.37 o                         
  13   4   8         13.04         16.28        13.80 o                         
  14   4   8        145.71        164.31        16.20 o                         
  15   4   8         41.78         84.30        17.19 o                         
  16   4   8         13.54         30.34        16.16 o                         
  17   4   8          0.91         27.97        21.32 o                         
 -17   5   8          2.95        -11.41        25.70 o                         
 -16   5   8        428.04        423.52        95.87 o                         
 -15   5   8        183.51        202.15        59.16 o                         
 -14   5   8         56.77         53.58        31.21 o                         
 -13   5   8         20.57        -13.39        37.88 o                         
 -12   5   8        118.55        130.82        22.83 o                         
 -11   5   8        208.92        235.90        21.54 o                         
 -10   5   8         17.58         11.09        13.58 o                         
  -9   5   8        124.57        117.59        15.24 o                         
  -8   5   8        659.32        729.22        25.26 o                         
  -7   5   8        486.07        535.55        19.35 o                         
  -6   5   8         65.13         57.84        10.39 o                         
  -5   5   8       1270.52       1183.59        22.75 o                         
  -4   5   8       2427.37       2454.62        32.15 o                         
  -3   5   8       1327.12       1359.72        24.92 o                         
  -2   5   8        597.74        614.36        18.92 o                         
  -1   5   8       1041.71       1059.31        21.77 o                         
   0   5   8        662.70        635.54        17.42 o                         
   1   5   8       1787.13       1771.74        27.32 o                         
   2   5   8        113.00         86.57         8.98 o                         
   3   5   8       1266.31       1302.26        26.72 o                         
   4   5   8        169.21        177.31        12.50 o                         
   5   5   8         31.71         35.03         9.50 o                         
   6   5   8       1855.09       1936.23        33.15 o                         
   7   5   8       2008.44       2019.59        37.50 o                         
   8   5   8        227.23        231.02        15.80 o                         
   9   5   8        441.48        425.75        19.48 o                         
  10   5   8       1743.46       1701.11        63.64 o                         
  11   5   8       1404.55       1315.91        34.08 o                         
  12   5   8        256.76        200.54        17.67 o                         
  13   5   8        354.67        316.81        20.60 o                         
  14   5   8        547.24        529.97        43.08 o                         
  15   5   8        576.70        625.15        58.34 o                         
  16   5   8        133.06        177.39        23.75 o                         
 -16   6   8        257.53        276.01        53.24 o                         
 -15   6   8         29.73         41.98        54.02 o                         
 -14   6   8         91.88         97.03        44.70 o                         
 -13   6   8         55.92         44.69        40.67 o                         
 -12   6   8         38.57         30.14        33.67 o                         
 -11   6   8         60.51         40.76        21.83 o                         
 -10   6   8        237.36        211.91        22.06 o                         
  -9   6   8         25.64         22.42        14.47 o                         
  -8   6   8          8.27          8.46        12.38 o                         
  -7   6   8        149.68        140.15        15.56 o                         
  -6   6   8        625.07        588.89        23.85 o                         
  -5   6   8        311.00        283.17        15.73 o                         
  -4   6   8         20.61          8.52         9.54 o                         
  -3   6   8         66.49         64.07         9.56 o                         
  -2   6   8         34.66         32.94         9.86 o                         
  -1   6   8          0.77         -8.99         8.99 o                         
   0   6   8        389.42        361.65        14.01 o                         
   1   6   8         64.37         64.30         8.96 o                         
   2   6   8         44.01         43.01         8.55 o                         
   3   6   8         53.34         39.24         8.28 o                         
   4   6   8         11.08          7.76        10.22 o                         
   5   6   8        130.52        128.63        13.37 o                         
   6   6   8        209.36        212.23        18.57 o                         
   7   6   8          3.96         16.16        12.62 o                         
   8   6   8        366.19        367.32        25.38 o                         
   9   6   8        370.80        366.14        21.12 o                         
  10   6   8        121.88         78.95        31.12 o                         
  11   6   8         73.33         77.46        31.51 o                         
  12   6   8        110.78        113.64        21.51 o                         
  13   6   8        123.85        164.14        22.94 o                         
  14   6   8          0.11         24.10        17.27 o                         
  15   6   8        210.53        223.30        22.98 o                         
 -15   7   8        290.72        303.33        77.34 o                         
 -14   7   8         39.38         61.59        72.77 o                         
 -13   7   8          1.50         15.99        57.91 o                         
 -12   7   8        149.04        162.94        57.25 o                         
 -11   7   8        221.28        239.47        27.60 o                         
 -10   7   8         16.66         13.26        17.86 o                         
  -9   7   8         67.75         62.67        15.41 o                         
  -8   7   8        212.19        233.06        19.46 o                         
  -7   7   8        363.30        408.68        23.12 o                         
  -6   7   8          0.17         -1.66        12.74 o                         
  -5   7   8        198.84        221.74        17.90 o                         
  -4   7   8        272.42        280.98        18.96 o                         
  -3   7   8         76.84         60.40        12.08 o                         
  -2   7   8        240.68        231.03        15.31 o                         
  -1   7   8        457.75        463.75        17.69 o                         
   0   7   8        116.68        111.52        11.53 o                         
   1   7   8         19.93          6.75         9.32 o                         
   2   7   8         54.48         36.18        10.50 o                         
   3   7   8        345.02        308.17        15.35 o                         
   4   7   8        171.23        154.18        15.59 o                         
   5   7   8         58.80         39.74        12.79 o                         
   6   7   8        105.13        129.76        15.16 o                         
   7   7   8        657.01        683.50        26.29 o                         
   8   7   8        340.31        298.31        20.13 o                         
   9   7   8          0.30         13.17        13.91 o                         
  10   7   8        538.02        540.30        37.73 o                         
  11   7   8         67.31         29.14        18.74 o                         
  12   7   8         28.19          0.01        19.21 o                         
  13   7   8          2.27          6.14        17.56 o                         
  14   7   8        492.37        517.38        35.47 o                         
 -13   8   8        308.27        350.81       111.44 o                         
 -12   8   8         51.10         76.81        28.62 o                         
 -11   8   8          2.79         -7.95        25.74 o                         
 -10   8   8         51.29         68.50        27.18 o                         
  -9   8   8        304.53        307.42        28.11 o                         
  -8   8   8          4.72          8.60        14.48 o                         
  -7   8   8        469.71        451.94        23.85 o                         
  -6   8   8        486.41        464.67        24.05 o                         
  -5   8   8        345.75        350.68        20.94 o                         
  -4   8   8         11.70         22.40        10.41 o                         
  -3   8   8        885.59        840.12        24.30 o                         
  -2   8   8        490.90        483.47        19.25 o                         
  -1   8   8          7.34        -10.50        10.50 o                         
   0   8   8        213.20        233.30        15.90 o                         
   1   8   8        654.67        605.56        18.83 o                         
   2   8   8        842.48        776.67        23.59 o                         
   3   8   8        155.12        117.12        11.94 o                         
   4   8   8        100.07         83.37        14.75 o                         
   5   8   8        807.14        823.19        28.93 o                         
   6   8   8        428.10        405.38        22.22 o                         
   7   8   8        129.00        110.38        15.54 o                         
   8   8   8        800.75        807.41        32.94 o                         
   9   8   8        652.50        701.63        36.61 o                         
  10   8   8        611.30        658.21        35.99 o                         
  11   8   8        115.15        104.35        30.45 o                         
  12   8   8        500.80        522.91        76.14 o                         
 -11   9   8         36.79         56.35        28.08 o                         
 -10   9   8         12.28        -17.17        25.86 o                         
  -9   9   8         30.01         36.79        27.82 o                         
  -8   9   8          2.25         -8.47        24.79 o                         
  -7   9   8         71.19         59.89        23.80 o                         
  -6   9   8         47.70         45.24        25.70 o                         
  -5   9   8          1.23         12.43        20.67 o                         
  -4   9   8        206.50        199.45        26.60 o                         
  -3   9   8         23.53         12.65        20.62 o                         
  -2   9   8         15.09          5.08        16.04 o                         
  -1   9   8          0.63         -2.46        15.94 o                         
   0   9   8         49.11         14.82        14.59 o                         
   1   9   8          7.42          6.30        14.07 o                         
   2   9   8         14.33          8.44        20.55 o                         
   3   9   8         12.03          9.08        20.91 o                         
   4   9   8         36.54         17.49        29.37 o                         
   5   9   8         90.03         90.85        27.74 o                         
   6   9   8         23.58          2.34        26.78 o                         
   7   9   8         21.07         45.00        36.97 o                         
   8   9   8          5.57         13.77        20.02 o                         
   9   9   8         33.18         22.14        26.82 o                         
  10   9   8          6.69         19.10        25.55 o                         
  -8  10   8         69.72         65.15        27.38 o                         
  -7  10   8        191.90        191.14        29.42 o                         
  -6  10   8        888.43        852.53        46.00 o                         
  -5  10   8          3.63          2.00        22.75 o                         
  -4  10   8         56.18         23.19        28.76 o                         
  -3  10   8          6.70         -1.67        20.95 o                         
  -2  10   8        167.12        166.64        20.27 o                         
  -1  10   8        222.48        182.75        20.85 o                         
   0  10   8         22.01         12.22        15.52 o                         
   1  10   8        358.13        451.10        34.55 o                         
   2  10   8         85.26         90.21        24.62 o                         
   3  10   8         79.42         99.57        25.00 o                         
   4  10   8        112.81        139.01        25.80 o                         
   5  10   8        323.92        347.04        31.25 o                         
   6  10   8        354.01        353.30        66.42 o                         
   7  10   8          0.81         26.46        22.91 o                         
  -3  11   8        229.62        207.67        23.22 o                         
  -2  11   8         41.67          4.76        18.69 o                         
  -1  11   8        125.26         96.93        26.48 o                         
   0  11   8        150.55        144.58        28.15 o                         
   1  11   8         66.78         52.36        39.22 o                         
   2  11   8         29.82          8.45        24.84 o                         
 -17   1   9         21.81         -8.84        18.22 o                         
 -16   1   9        170.34        154.68        21.82 o                         
 -15   1   9         39.34         55.81        14.36 o                         
 -14   1   9         21.10          0.38        12.92 o                         
 -13   1   9         33.48         32.79        12.30 o                         
 -12   1   9        270.01        334.15        21.81 o                         
 -11   1   9        830.98        917.93        24.03 o                         
 -10   1   9         86.70         81.98        11.76 o                         
  -9   1   9        599.82        635.69        19.21 o                         
  -8   1   9        891.67        876.37        20.92 o                         
  -7   1   9        625.74        726.40        19.63 o                         
  -6   1   9         20.83         16.25         8.94 o                         
  -5   1   9       1543.90       1638.19        27.92 o                         
  -4   1   9        967.77        990.26        18.70 o                         
  -3   1   9         14.28         -3.83         6.73 o                         
  -2   1   9       1271.13       1314.82        24.04 o                         
  -1   1   9        508.44        499.92        13.12 o                         
   0   1   9       1091.73       1081.74        18.57 o                         
   1   1   9          0.08         -8.12         8.12 o                         
   2   1   9       1763.37       1799.97        27.96 o                         
   3   1   9       1099.96       1190.07        22.93 o                         
   4   1   9        740.25        722.70        18.48 o                         
   5   1   9        307.89        309.43        11.76 o                         
   6   1   9       1481.07       1530.26        23.85 o                         
   7   1   9        773.98        823.07        18.48 o                         
   8   1   9        329.73        309.58        14.08 o                         
   9   1   9        113.87        112.10        13.93 o                         
  10   1   9       1161.84       1166.91        25.31 o                         
  11   1   9        607.23        609.59        21.69 o                         
  12   1   9         27.67         19.60        12.38 o                         
  13   1   9        472.75        403.49        21.85 o                         
  14   1   9       1811.28       1852.14        48.65 o                         
  15   1   9        467.48        434.35        29.07 o                         
  16   1   9         65.57         53.50        19.18 o                         
 -17   2   9         84.36        107.66        22.16 o                         
 -16   2   9          7.59         29.92        19.21 o                         
 -15   2   9         59.09         36.64        19.33 o                         
 -14   2   9         81.29         74.87        17.75 o                         
 -13   2   9        696.24        663.92        24.39 o                         
 -12   2   9         22.41         23.55        12.44 o                         
 -11   2   9        353.94        312.97        21.63 o                         
 -10   2   9          7.76        -11.11        11.11 o                         
  -9   2   9         45.83         55.75        11.49 o                         
  -8   2   9         93.31         90.55        10.55 o                         
  -7   2   9        498.31        498.36        17.42 o                         
  -6   2   9        501.87        502.55        16.77 o                         
  -5   2   9        218.83        253.75        10.97 o                         
  -4   2   9        198.75        190.86         8.97 o                         
  -3   2   9        352.29        335.96        10.63 o                         
  -2   2   9        168.22        151.95         9.43 o                         
  -1   2   9         99.67         83.41         6.70 o                         
   0   2   9        581.83        581.62        13.17 o                         
   1   2   9       1238.24       1267.60        19.29 o                         
   2   2   9       1061.33       1064.88        18.22 o                         
   3   2   9          6.78          3.10         6.58 o                         
   4   2   9         11.67          1.98         8.50 o                         
   5   2   9        202.21        206.77        12.44 o                         
   6   2   9       1140.73       1146.71        23.69 o                         
   7   2   9        365.79        328.69        12.63 o                         
   8   2   9       1095.78       1137.21        23.15 o                         
   9   2   9         17.23         14.50        10.22 o                         
  10   2   9         65.93         69.81        12.36 o                         
  11   2   9        180.25        187.41        15.36 o                         
  12   2   9        591.86        569.78        22.79 o                         
  13   2   9        304.12        318.08        19.39 o                         
  14   2   9         14.81         45.99        16.31 o                         
  15   2   9        350.99        435.26        39.13 o                         
  16   2   9        111.85        117.20        22.19 o                         
 -17   3   9          2.10         -8.33        24.63 o                         
 -16   3   9         36.64          8.30        23.64 o                         
 -15   3   9         84.03        104.35        26.32 o                         
 -14   3   9        173.20        192.22        31.41 o                         
 -13   3   9          0.74        -19.18        19.18 o                         
 -12   3   9        203.56        192.94        16.17 o                         
 -11   3   9         39.96         44.95        12.48 o                         
 -10   3   9         10.09          4.15        11.97 o                         
  -9   3   9        175.13        278.63        16.99 o                         
  -8   3   9        510.51        541.28        20.02 o                         
  -7   3   9         40.35         34.90         9.26 o                         
  -6   3   9         86.47         99.53        10.82 o                         
  -5   3   9        147.57        172.29        11.81 o                         
  -4   3   9        534.26        532.69        16.97 o                         
  -3   3   9        161.89        146.60        11.14 o                         
  -2   3   9         52.01         37.82         8.22 o                         
  -1   3   9       1012.03       1059.28        20.48 o                         
   0   3   9        231.84        234.23        11.03 o                         
   1   3   9         40.34         36.33         6.57 o                         
   2   3   9          5.32         -3.13         5.28 o                         
   3   3   9        329.49        360.54        13.07 o                         
   4   3   9         60.28         64.44         7.65 o                         
   5   3   9         30.52         28.68         7.99 o                         
   6   3   9          6.70          8.55         9.12 o                         
   7   3   9        593.36        599.99        21.54 o                         
   8   3   9        454.26        434.01        17.41 o                         
   9   3   9          1.88          4.01        10.42 o                         
  10   3   9        175.60        199.69        18.27 o                         
  11   3   9        395.56        386.48        19.15 o                         
  12   3   9          0.90         20.48        13.05 o                         
  13   3   9        201.18        212.20        18.93 o                         
  14   3   9        230.86        229.92        19.82 o                         
  15   3   9        151.74        147.19        16.63 o                         
  16   3   9         21.53         53.95        15.98 o                         
 -16   4   9         52.26         38.39        25.77 o                         
 -15   4   9          0.86         22.65        24.54 o                         
 -14   4   9        360.37        338.15        38.59 o                         
 -13   4   9        285.93        295.54        32.24 o                         
 -12   4   9          3.68          4.27        20.26 o                         
 -11   4   9        140.31        111.16        23.04 o                         
 -10   4   9        229.16        253.54        17.85 o                         
  -9   4   9        142.68        137.48        14.30 o                         
  -8   4   9          0.38         10.97        10.75 o                         
  -7   4   9        364.42        372.85        16.26 o                         
  -6   4   9        867.01        878.43        22.82 o                         
  -5   4   9         88.25         89.53        11.22 o                         
  -4   4   9        219.71        225.44        12.95 o                         
  -3   4   9        982.87       1011.80        23.48 o                         
  -2   4   9       1094.90       1147.91        21.49 o                         
  -1   4   9         19.04          4.24         8.46 o                         
   0   4   9       1561.13       1573.07        25.56 o                         
   1   4   9       1354.54       1367.81        25.58 o                         
   2   4   9        287.54        300.73        13.94 o                         
   3   4   9          8.64         -0.43         9.19 o                         
   4   4   9        828.73        882.52        24.80 o                         
   5   4   9       2093.43       2035.59        56.16 o                         
   6   4   9        156.93        136.37        10.37 o                         
   7   4   9        710.69        700.46        25.09 o                         
   8   4   9       1348.82       1262.44        67.24 o                         
   9   4   9        943.14        869.34        57.53 o                         
  10   4   9          2.18          5.15        11.37 o                         
  11   4   9        533.84        490.13        31.54 o                         
  12   4   9        825.35        708.29        33.32 o                         
  13   4   9        358.45        350.89        22.60 o                         
  14   4   9         15.39         30.62        15.91 o                         
  15   4   9        407.90        388.55        24.51 o                         
 -15   5   9          1.95        -29.70        29.70 o                         
 -14   5   9          0.66        -28.12        28.12 o                         
 -13   5   9         18.71         -8.99        33.91 o                         
 -12   5   9         71.88         33.32        24.61 o                         
 -11   5   9          0.56        -23.08        23.08 o                         
 -10   5   9          0.02        -23.31        23.31 o                         
  -9   5   9          5.70          3.79        12.17 o                         
  -8   5   9        156.08        147.39        14.42 o                         
  -7   5   9         80.81         60.19        11.92 o                         
  -6   5   9          6.51         10.22        10.68 o                         
  -5   5   9         29.19          5.25        10.63 o                         
  -4   5   9         68.24         48.93        10.45 o                         
  -3   5   9          0.04         -2.10         9.94 o                         
  -2   5   9        130.94        127.04        11.12 o                         
  -1   5   9         11.94          7.62        10.10 o                         
   0   5   9        600.01        591.86        19.60 o                         
   1   5   9        229.35        210.37        13.51 o                         
   2   5   9        116.61         96.69        12.86 o                         
   3   5   9          3.47         -0.53        11.03 o                         
   4   5   9          0.16         -8.72        11.65 o                         
   5   5   9          0.26         -9.37        12.45 o                         
   6   5   9        297.56        304.84        23.63 o                         
   7   5   9         58.11         23.79        14.79 o                         
   8   5   9          2.04         11.78        17.99 o                         
   9   5   9         18.47         -7.60        30.85 o                         
  10   5   9          7.27        -11.44        19.26 o                         
  11   5   9         69.19         55.86        19.89 o                         
  12   5   9         65.00         41.28        14.05 o                         
  13   5   9        112.07        135.55        21.83 o                         
  14   5   9         56.29         77.56        23.34 o                         
 -14   6   9        387.70        403.10       101.56 o                         
 -13   6   9        199.87        203.12        32.09 o                         
 -12   6   9          2.80        -11.18        26.12 o                         
 -11   6   9        121.32         99.76        27.41 o                         
 -10   6   9        341.51        356.94        33.74 o                         
  -9   6   9         39.50         60.62        24.28 o                         
  -8   6   9        125.49        120.10        19.67 o                         
  -7   6   9        584.12        549.09        29.73 o                         
  -6   6   9        902.06        907.66        31.51 o                         
  -5   6   9        294.51        274.45        20.13 o                         
  -4   6   9         19.16        -13.52        14.58 o                         
  -3   6   9         32.06         47.24        12.68 o                         
  -2   6   9        579.91        517.74        20.21 o                         
  -1   6   9        601.94        585.93        20.63 o                         
   0   6   9        159.14        153.67        13.26 o                         
   1   6   9       1185.81       1206.12        27.94 o                         
   2   6   9        114.04         97.99        12.41 o                         
   3   6   9        151.67        149.54        16.29 o                         
   4   6   9        309.71        305.07        20.46 o                         
   5   6   9       1014.29       1054.89        32.82 o                         
   6   6   9        326.48        336.38        21.01 o                         
   7   6   9         73.36         90.27        31.47 o                         
   8   6   9        743.87        738.04        35.83 o                         
   9   6   9        985.67       1104.17        42.67 o                         
  10   6   9        163.78        147.99        23.19 o                         
  11   6   9         33.59         21.88        22.61 o                         
  12   6   9        603.11        595.38        74.01 o                         
  13   6   9        216.17        237.39        41.39 o                         
 -13   7   9         11.64        -28.47        28.47 o                         
 -12   7   9        112.23         83.00        28.32 o                         
 -11   7   9         50.37         23.52        26.94 o                         
 -10   7   9         11.37        -20.36        33.81 o                         
  -9   7   9         28.02         27.06        24.92 o                         
  -8   7   9        105.16         68.86        21.22 o                         
  -7   7   9          7.70         14.66        16.53 o                         
  -6   7   9         54.54         50.45        16.71 o                         
  -5   7   9        380.25        375.65        22.58 o                         
  -4   7   9        312.73        277.51        19.89 o                         
  -3   7   9         70.37         31.50        13.30 o                         
  -2   7   9        101.43         74.16        13.00 o                         
  -1   7   9        563.51        545.00        21.53 o                         
   0   7   9        118.98         95.68        13.22 o                         
   1   7   9          0.23         -6.71        11.37 o                         
   2   7   9        165.84        149.39        13.86 o                         
   3   7   9       1051.39        938.91        41.51 o                         
   4   7   9         29.71         11.06        14.41 o                         
   5   7   9        393.83        344.35        23.52 o                         
   6   7   9        355.01        381.34        27.28 o                         
   7   7   9        484.69        534.32        33.69 o                         
   8   7   9         10.06         -5.32        44.43 o                         
   9   7   9        322.38        409.59        45.14 o                         
  10   7   9        383.00        319.23        28.85 o                         
  11   7   9        214.26        182.06        38.17 o                         
  12   7   9         13.83         11.66        23.67 o                         
 -11   8   9          8.45         -4.35        58.24 o                         
 -10   8   9          3.87          3.71        25.45 o                         
  -9   8   9        123.20        117.09        26.87 o                         
  -8   8   9         23.25         30.20        25.05 o                         
  -7   8   9         42.87         28.45        43.71 o                         
  -6   8   9         11.60         21.52        22.24 o                         
  -5   8   9         22.21          2.98        17.69 o                         
  -4   8   9        186.73        169.62        19.10 o                         
  -3   8   9        155.56        141.94        16.54 o                         
  -2   8   9        119.72         92.79        13.15 o                         
  -1   8   9          2.01         -2.67        12.00 o                         
   0   8   9         49.86         36.05        12.11 o                         
   1   8   9         26.31         16.90        11.56 o                         
   2   8   9        185.77        142.13        13.95 o                         
   3   8   9         26.45         16.66        15.00 o                         
   4   8   9        305.62        301.52        28.45 o                         
   5   8   9        144.33        184.53        58.20 o                         
   6   8   9         18.26         45.20        22.24 o                         
   7   8   9         59.16         87.08        22.55 o                         
   8   8   9         38.19         34.74        28.48 o                         
   9   8   9          2.89         19.86        21.42 o                         
  10   8   9          3.12          6.58        22.33 o                         
  -8   9   9         48.09         37.46        25.42 o                         
  -7   9   9          4.80        -14.15        24.35 o                         
  -6   9   9          0.55         17.90        23.68 o                         
  -5   9   9         46.97         68.86        23.98 o                         
  -4   9   9        346.06        360.44        30.97 o                         
  -3   9   9        157.72        158.72        20.85 o                         
  -2   9   9         92.08         82.91        22.17 o                         
  -1   9   9        430.15        347.64        35.18 o                         
   0   9   9        438.16        418.03        50.27 o                         
   1   9   9        195.25        185.85        37.00 o                         
   2   9   9        193.83        173.17        33.04 o                         
   3   9   9        598.79        630.24        39.03 o                         
   4   9   9         20.69         22.90        22.96 o                         
   5   9   9         60.39         66.61        23.26 o                         
   6   9   9        296.90        356.18        32.15 o                         
   7   9   9        811.20        890.67        48.26 o                         
   8   9   9        168.81        110.49        24.55 o                         
  -4  10   9        124.27         95.42        24.67 o                         
  -3  10   9         16.41          7.04        18.29 o                         
  -2  10   9          2.79         -7.05        21.47 o                         
  -1  10   9          1.72        -25.97        25.97 o                         
   0  10   9        162.56        183.98        30.02 o                         
   1  10   9         40.06         44.46        24.79 o                         
   2  10   9         54.97         62.60        29.00 o                         
   3  10   9          6.49          2.82        23.50 o                         
 -16   0  10         31.26         45.02        38.99 o                         
 -15   0  10         72.45        132.36        24.43 o                         
 -14   0  10        579.16        599.33        58.95 o                         
 -13   0  10        337.28        387.96        30.94 o                         
 -12   0  10         23.59         29.23        19.57 o                         
 -11   0  10        189.76        201.62        40.00 o                         
 -10   0  10        341.59        293.23        30.15 o                         
  -9   0  10         82.69         48.39        19.56 o                         
  -8   0  10          6.41          3.14        15.39 o                         
  -7   0  10        309.09        326.21        22.79 o                         
  -6   0  10        121.63        123.81        20.42 o                         
  -5   0  10         71.60         56.89        18.12 o                         
  -4   0  10         60.69         70.58        17.73 o                         
  -3   0  10       1209.98       1291.66        41.00 o                         
  -2   0  10       1903.23       1946.60        49.57 o                         
  -1   0  10        111.79        106.97        17.87 o                         
   0   0  10       1120.25       1153.57        29.32 o                         
   1   0  10        863.97        896.97        25.83 o                         
   2   0  10        201.53        196.20        14.53 o                         
   3   0  10          4.15         -1.28        10.42 o                         
   4   0  10       1852.58       1949.16        55.73 o                         
   5   0  10        801.14        861.85        28.08 o                         
   6   0  10          1.88          4.54        12.42 o                         
   7   0  10        258.56        288.50        19.98 o                         
   8   0  10       1379.80       1393.13        37.65 o                         
   9   0  10        297.28        324.75        22.73 o                         
  10   0  10        184.39        181.62        20.67 o                         
  11   0  10       1520.01       1475.93        46.96 o                         
  12   0  10       1807.69       1778.07        56.77 o                         
  13   0  10          4.62         -9.92        25.78 o                         
  14   0  10        358.28        380.17        39.54 o                         
  15   0  10         84.07         71.59        28.00 o                         
 -16   1  10          1.02         -2.18        31.22 o                         
 -15   1  10          1.81          3.70        18.47 o                         
 -14   1  10         78.15         88.18        16.18 o                         
 -13   1  10        451.02        465.81        23.43 o                         
 -12   1  10        177.57        175.82        16.28 o                         
 -11   1  10          1.15         11.99        12.72 o                         
 -10   1  10          9.06         -8.17        13.53 o                         
  -9   1  10         81.41         60.38        13.14 o                         
  -8   1  10        125.87        104.23        14.55 o                         
  -7   1  10         24.16         27.52        11.73 o                         
  -6   1  10          9.15         -5.56        11.65 o                         
  -5   1  10         83.22         86.01        12.74 o                         
  -4   1  10         62.83         57.74        10.22 o                         
  -3   1  10        112.96        100.58         8.50 o                         
  -2   1  10        133.13        121.04         8.98 o                         
  -1   1  10        164.87        172.08        13.61 o                         
   0   1  10         33.53         26.40         9.52 o                         
   1   1  10         17.29         12.59        10.44 o                         
   2   1  10        187.59        195.48        12.60 o                         
   3   1  10        262.12        270.40        14.77 o                         
   4   1  10         53.91         38.24         9.18 o                         
   5   1  10         18.45         19.25         8.92 o                         
   6   1  10        300.08        314.67        14.12 o                         
   7   1  10        410.51        415.99        16.30 o                         
   8   1  10        136.02        144.55        12.27 o                         
   9   1  10          7.94         15.89        10.35 o                         
  10   1  10        149.75        168.01        21.33 o                         
  11   1  10         16.60         11.83        13.09 o                         
  12   1  10        110.05         91.58        20.97 o                         
  13   1  10          2.38         -8.43        16.75 o                         
  14   1  10        188.94        179.86        21.75 o                         
  15   1  10        262.71        266.83        26.19 o                         
 -15   2  10         44.43         81.08        26.40 o                         
 -14   2  10        395.88        367.76        33.72 o                         
 -13   2  10        180.84        193.96        19.95 o                         
 -12   2  10        154.12        133.93        19.06 o                         
 -11   2  10        309.58        362.04        25.88 o                         
 -10   2  10         84.91        108.25        17.02 o                         
  -9   2  10          2.32          9.04        12.77 o                         
  -8   2  10        210.56        240.52        17.46 o                         
  -7   2  10        451.09        486.87        21.07 o                         
  -6   2  10        315.04        329.93        18.11 o                         
  -5   2  10         40.77         55.26        12.07 o                         
  -4   2  10        255.09        232.58        14.93 o                         
  -3   2  10        399.30        381.36        12.96 o                         
  -2   2  10         60.23         47.22         6.48 o                         
  -1   2  10         37.89         39.06         9.29 o                         
   0   2  10        531.41        541.33        13.49 o                         
   1   2  10       1360.73       1395.05        21.45 o                         
   2   2  10        362.67        392.38        12.75 o                         
   3   2  10          3.21          0.33        10.07 o                         
   4   2  10         96.42         91.74        12.83 o                         
   5   2  10       1046.91       1038.42        27.43 o                         
   6   2  10        557.24        532.73        19.70 o                         
   7   2  10        268.01        299.57        15.64 o                         
   8   2  10       1575.68       1521.49        35.46 o                         
   9   2  10        268.16        290.66        17.03 o                         
  10   2  10          5.29         -4.58        11.23 o                         
  11   2  10        437.20        447.86        30.92 o                         
  12   2  10        577.22        579.39        25.33 o                         
  13   2  10         77.97        100.13        17.13 o                         
  14   2  10         23.42         51.08        19.10 o                         
 -15   3  10        123.12        163.65        29.93 o                         
 -14   3  10         17.40         42.15        25.49 o                         
 -13   3  10         22.37         14.00        23.35 o                         
 -12   3  10          4.93         20.19        23.35 o                         
 -11   3  10        440.37        440.86        23.03 o                         
 -10   3  10          0.34         12.16        13.74 o                         
  -9   3  10        461.41        416.06        22.59 o                         
  -8   3  10        144.28        136.31        16.34 o                         
  -7   3  10         38.01         36.79        13.13 o                         
  -6   3  10         58.31         40.85        12.62 o                         
  -5   3  10        630.65        656.81        23.29 o                         
  -4   3  10        405.83        397.89        18.70 o                         
  -3   3  10          5.90         -4.79        10.24 o                         
  -2   3  10        393.14        343.50        14.96 o                         
  -1   3  10       1391.20       1446.88        28.45 o                         
   0   3  10        355.62        333.41        15.57 o                         
   1   3  10         68.58         51.78        10.75 o                         
   2   3  10        149.40        148.14        13.45 o                         
   3   3  10       1224.13       1266.70        30.38 o                         
   4   3  10         86.92         83.76        19.32 o                         
   5   3  10       1163.04       1144.39        31.98 o                         
   6   3  10        523.65        555.00        22.81 o                         
   7   3  10         28.04         27.49        10.41 o                         
   8   3  10          0.01         -1.50        11.01 o                         
   9   3  10        370.36        391.34        19.33 o                         
  10   3  10       1345.45       1285.28        49.01 o                         
  11   3  10        140.18        148.38        23.64 o                         
  12   3  10         75.65         81.06        16.11 o                         
  13   3  10        369.56        385.82        26.39 o                         
  14   3  10        547.66        512.07        38.99 o                         
 -14   4  10         26.60         38.62        26.23 o                         
 -13   4  10         27.39          6.04        24.93 o                         
 -12   4  10          0.07        -24.99        24.99 o                         
 -11   4  10          0.64          1.26        23.21 o                         
 -10   4  10         65.45         78.46        21.85 o                         
  -9   4  10         13.47          1.95        13.43 o                         
  -8   4  10         24.04          8.18        13.80 o                         
  -7   4  10         65.29         87.40        15.11 o                         
  -6   4  10        183.28        179.47        17.14 o                         
  -5   4  10          1.18         -9.03        12.85 o                         
  -4   4  10         65.81         69.35        14.14 o                         
  -3   4  10        185.34        166.72        15.71 o                         
  -2   4  10         23.79         22.96        10.90 o                         
  -1   4  10        653.95        575.27        19.24 o                         
   0   4  10          7.31         -6.24        11.40 o                         
   1   4  10         12.78          4.89        11.63 o                         
   2   4  10         19.29         20.12        12.36 o                         
   3   4  10         43.23         49.19        12.99 o                         
   4   4  10        532.91        498.24        28.71 o                         
   5   4  10        331.83        352.28        24.84 o                         
   6   4  10         65.99         24.37        19.48 o                         
   7   4  10        179.49        184.42        21.03 o                         
   8   4  10         44.77         11.20        17.64 o                         
   9   4  10        186.97        166.68        53.31 o                         
  10   4  10         12.88         15.69        18.22 o                         
  11   4  10          9.92         12.76        19.40 o                         
  12   4  10          2.96         32.08        21.21 o                         
  13   4  10        106.68        150.12        24.62 o                         
 -13   5  10        102.02         81.64        38.43 o                         
 -12   5  10        173.26        184.60        30.72 o                         
 -11   5  10        122.91        138.20        28.81 o                         
 -10   5  10         18.01         12.67        23.84 o                         
  -9   5  10        458.64        467.39        34.95 o                         
  -8   5  10        649.23        636.56        48.09 o                         
  -7   5  10         44.98         43.80        15.09 o                         
  -6   5  10         49.34         68.60        15.88 o                         
  -5   5  10        161.47        191.89        23.01 o                         
  -4   5  10        672.53        704.78        36.84 o                         
  -3   5  10         41.49         38.43        12.25 o                         
  -2   5  10        953.07        902.08        25.26 o                         
  -1   5  10         85.14         72.11        14.40 o                         
   0   5  10        147.18        127.14        15.53 o                         
   1   5  10          8.75        -13.03        15.54 o                         
   2   5  10       1189.71       1169.26        40.83 o                         
   3   5  10        942.09        973.29        41.77 o                         
   4   5  10         61.97         95.15        21.89 o                         
   5   5  10        171.77        199.30        29.11 o                         
   6   5  10        967.34        945.54        40.48 o                         
   7   5  10        869.76        877.44        38.46 o                         
   8   5  10        106.94        106.31        21.59 o                         
   9   5  10        109.41         86.34        21.29 o                         
  10   5  10        292.77        266.73        35.77 o                         
  11   5  10        103.24         91.78        22.39 o                         
  12   5  10         39.15         65.28        21.42 o                         
 -12   6  10         70.64         61.04        28.42 o                         
 -11   6  10         15.97          8.53        54.92 o                         
 -10   6  10         61.70         26.98        25.08 o                         
  -9   6  10          5.33         20.08        24.70 o                         
  -8   6  10         48.60         39.13        24.56 o                         
  -7   6  10         37.89         16.12        21.39 o                         
  -6   6  10        270.57        237.62        29.07 o                         
  -5   6  10        159.48        181.68        43.74 o                         
  -4   6  10         62.05         58.96        21.78 o                         
  -3   6  10         89.37         74.10        16.86 o                         
  -2   6  10        104.80         69.29        15.81 o                         
  -1   6  10         18.40         -7.37        14.58 o                         
   0   6  10        328.21        259.68        19.67 o                         
   1   6  10        150.53        142.56        17.15 o                         
   2   6  10          0.77        -14.73        20.57 o                         
   3   6  10        164.37        158.64        24.83 o                         
   4   6  10        284.22        306.80        29.31 o                         
   5   6  10          5.04         25.66        20.47 o                         
   6   6  10         12.39         40.04        21.22 o                         
   7   6  10         44.30         46.53        49.55 o                         
   8   6  10        269.84        315.60        28.70 o                         
   9   6  10        118.37        140.83        40.51 o                         
  10   6  10          9.55        -12.48        20.77 o                         
  11   6  10         38.34         -0.62        21.25 o                         
 -10   7  10         24.90         21.73        25.92 o                         
  -9   7  10         19.10         -4.21        25.40 o                         
  -8   7  10         92.82        115.07        28.11 o                         
  -7   7  10          1.02         17.56        23.16 o                         
  -6   7  10         89.65         97.55        25.92 o                         
  -5   7  10        463.34        459.92        34.53 o                         
  -4   7  10        198.05        192.67        26.81 o                         
  -3   7  10          4.53         -9.18        16.79 o                         
  -2   7  10         94.65         61.98        22.44 o                         
  -1   7  10        602.14        638.82        42.90 o                         
   0   7  10        303.97        296.68        22.40 o                         
   1   7  10         15.21        -16.13        16.13 o                         
   2   7  10        177.20        196.04        27.02 o                         
   3   7  10        154.90        163.27        25.82 o                         
   4   7  10         23.35         30.15        21.58 o                         
   5   7  10        157.31        221.67        27.84 o                         
   6   7  10        179.82        203.30        27.26 o                         
   7   7  10        133.99        117.36        24.24 o                         
   8   7  10         39.30         49.77        49.87 o                         
   9   7  10        212.64        222.91        27.73 o                         
  -8   8  10         76.96         67.55        26.41 o                         
  -7   8  10        363.31        372.80        34.76 o                         
  -6   8  10        180.76        178.49        34.74 o                         
  -5   8  10         46.16         26.43        35.25 o                         
  -4   8  10         49.46         24.87        18.55 o                         
  -3   8  10        227.49        238.01        22.92 o                         
  -2   8  10         97.20         91.37        18.70 o                         
  -1   8  10          1.82          1.71        18.72 o                         
   0   8  10        248.52        214.83        20.96 o                         
   1   8  10        102.17         86.84        24.67 o                         
   2   8  10         11.62        -25.01        25.01 o                         
   3   8  10         40.85         35.15        22.66 o                         
   4   8  10        365.80        367.40        39.76 o                         
   5   8  10        528.41        590.63        69.10 o                         
   6   8  10          3.35         43.41        24.90 o                         
   7   8  10        284.86        300.20        31.02 o                         
  -4   9  10          7.90         -0.92        21.69 o                         
  -3   9  10          5.52          3.72        18.46 o                         
  -2   9  10          1.66         -7.30        18.03 o                         
  -1   9  10          6.23         -3.94        17.19 o                         
   0   9  10         16.34         18.48        24.73 o                         
   1   9  10        121.25         72.06        32.29 o                         
   2   9  10          1.34        -24.59        24.59 o                         
   3   9  10          0.33         20.12        31.70 o                         
 -13   1  11         29.88         25.75        27.81 o                         
 -12   1  11         44.85         63.33        17.37 o                         
 -11   1  11         99.12         85.30        22.61 o                         
 -10   1  11         40.76         28.57        16.08 o                         
  -9   1  11        381.02        400.36        22.69 o                         
  -8   1  11        176.34        196.60        18.86 o                         
  -7   1  11         66.97         84.82        14.85 o                         
  -6   1  11        102.97        123.78        17.64 o                         
  -5   1  11        723.58        783.14        24.52 o                         
  -4   1  11        154.79        162.99        14.45 o                         
  -3   1  11         79.00         50.27        12.21 o                         
  -2   1  11        518.12        559.81        26.71 o                         
  -1   1  11        842.82        874.40        25.28 o                         
   0   1  11        520.31        572.22        31.89 o                         
   1   1  11         78.77         93.90        16.02 o                         
   2   1  11        448.74        472.33        19.55 o                         
   3   1  11        490.84        501.21        16.32 o                         
   4   1  11          0.65         -5.65        10.12 o                         
   5   1  11       1304.40       1330.91        25.86 o                         
   6   1  11        506.62        510.08        18.80 o                         
   7   1  11        115.98        120.78        12.75 o                         
   8   1  11         13.71         25.02        11.08 o                         
   9   1  11        563.94        608.15        22.03 o                         
  10   1  11        229.47        209.31        16.54 o                         
  11   1  11         70.85         69.81        18.25 o                         
  12   1  11         20.87         22.46        14.44 o                         
 -13   2  11        316.76        285.79        67.85 o                         
 -12   2  11         10.44         45.39        16.65 o                         
 -11   2  11         48.88         81.35        17.51 o                         
 -10   2  11         49.91         63.87        16.58 o                         
  -9   2  11         53.31         15.24        23.56 o                         
  -8   2  11         72.55         51.26        23.10 o                         
  -7   2  11        102.52        118.10        16.99 o                         
  -6   2  11          2.73          5.62        13.69 o                         
  -5   2  11         54.95         41.04        11.45 o                         
  -4   2  11        249.74        213.07        16.81 o                         
  -3   2  11         66.20         47.41        12.92 o                         
  -2   2  11         31.64         10.13        12.17 o                         
  -1   2  11         21.94          8.11        12.19 o                         
   0   2  11        656.97        686.71        24.68 o                         
   1   2  11        745.39        756.38        25.60 o                         
   2   2  11         32.52         53.01        13.87 o                         
   3   2  11        351.51        340.35        19.51 o                         
   4   2  11         52.66         54.71        22.10 o                         
   5   2  11         60.35         35.23        13.01 o                         
   6   2  11         26.17         15.10        12.79 o                         
   7   2  11        358.91        356.17        20.57 o                         
   8   2  11        226.17        260.92        21.30 o                         
   9   2  11          3.10          8.91        18.58 o                         
  10   2  11         49.53         77.01        21.06 o                         
  11   2  11        252.35        264.94        26.18 o                         
  12   2  11        406.11        397.83        31.59 o                         
 -13   3  11         16.82         32.82        29.20 o                         
 -12   3  11         60.41         78.19        37.32 o                         
 -11   3  11         10.70         42.14        24.52 o                         
 -10   3  11          0.43         12.71        15.73 o                         
  -9   3  11         12.55        -18.31        18.67 o                         
  -8   3  11         55.27         49.82        15.61 o                         
  -7   3  11          2.18          3.29        14.71 o                         
  -6   3  11         41.37         38.12        14.89 o                         
  -5   3  11        172.52        155.99        17.72 o                         
  -4   3  11         97.45         77.22        13.13 o                         
  -3   3  11          5.54         -8.55        14.09 o                         
  -2   3  11        289.46        308.05        19.79 o                         
  -1   3  11         78.18         91.53        15.20 o                         
   0   3  11          7.63          5.92        13.24 o                         
   1   3  11         65.96         97.25        15.74 o                         
   2   3  11        780.51        835.99        34.14 o                         
   3   3  11        196.48        212.98        19.23 o                         
   4   3  11         71.56         54.30        19.94 o                         
   5   3  11         51.20         67.36        18.40 o                         
   6   3  11        177.76        164.06        20.15 o                         
   7   3  11         98.39         94.89        20.14 o                         
   8   3  11         47.47         18.20        20.18 o                         
   9   3  11         39.94         33.62        33.59 o                         
  10   3  11        153.45        160.62        23.32 o                         
  11   3  11         35.61         60.13        28.27 o                         
 -12   4  11         66.46          4.87        24.80 o                         
 -11   4  11        225.46        270.83        38.58 o                         
 -10   4  11         68.47        102.60        28.40 o                         
  -9   4  11          0.39          5.64        32.61 o                         
  -8   4  11         42.69         55.88        17.00 o                         
  -7   4  11        662.66        695.83        47.20 o                         
  -6   4  11        279.91        265.14        21.90 o                         
  -5   4  11          0.42        -17.45        18.01 o                         
  -4   4  11         25.43         14.09        13.47 o                         
  -3   4  11        343.01        318.48        18.81 o                         
  -2   4  11        575.31        587.52        23.02 o                         
  -1   4  11         19.02         17.43        15.21 o                         
   0   4  11       1228.13       1224.82        46.51 o                         
   1   4  11        129.22        139.02        17.44 o                         
   2   4  11          9.72         23.86        15.95 o                         
   3   4  11         12.74         39.12        16.71 o                         
   4   4  11        464.71        544.83        43.57 o                         
   5   4  11       1050.18       1014.67        41.34 o                         
   6   4  11         14.49          8.89        18.84 o                         
   7   4  11        391.34        428.48        39.84 o                         
   8   4  11        353.03        381.64        65.45 o                         
   9   4  11        143.28        136.84        23.29 o                         
  10   4  11        124.15        110.68        37.40 o                         
  11   4  11        497.65        488.68        56.83 o                         
 -11   5  11          1.05         10.69        26.27 o                         
 -10   5  11         27.18         37.42        26.32 o                         
  -9   5  11          6.00         12.94        26.03 o                         
  -8   5  11         11.06          5.48        24.07 o                         
  -7   5  11         28.17         41.30        17.14 o                         
  -6   5  11        185.94        152.80        19.86 o                         
  -5   5  11        117.85        122.47        22.35 o                         
  -4   5  11        190.32        152.10        16.42 o                         
  -3   5  11         91.83         71.41        15.28 o                         
  -2   5  11         51.56         55.98        14.86 o                         
  -1   5  11          1.90        -10.03        16.16 o                         
   0   5  11         56.03         45.89        20.34 o                         
   1   5  11          9.74          2.39        19.12 o                         
   2   5  11          2.48         13.94        19.27 o                         
   3   5  11          5.17         10.53        20.10 o                         
   4   5  11          5.74         63.38        23.30 o                         
   5   5  11        103.44        128.52        22.53 o                         
   6   5  11          5.21         -7.56        26.46 o                         
   7   5  11         22.91         40.12        44.39 o                         
   8   5  11        120.05         70.93        24.90 o                         
   9   5  11         35.38         23.56        20.43 o                         
  -9   6  11          1.41        -16.75        24.67 o                         
  -8   6  11         34.80         37.67        25.05 o                         
  -7   6  11        343.18        303.86        51.75 o                         
  -6   6  11        195.78        208.81        51.46 o                         
  -5   6  11         35.01         46.70        23.84 o                         
  -4   6  11        297.83        302.69        24.33 o                         
  -3   6  11        154.10        112.71        19.89 o                         
  -2   6  11          8.24         -7.13        17.78 o                         
  -1   6  11         26.23          5.85        16.89 o                         
   0   6  11        174.48        196.61        25.82 o                         
   1   6  11        281.41        289.43        29.24 o                         
   2   6  11         24.44         27.43        22.37 o                         
   3   6  11        179.67        218.09        46.22 o                         
   4   6  11        347.71        352.37        31.81 o                         
   5   6  11        239.57        254.49        29.26 o                         
   6   6  11          4.11        -22.30        50.97 o                         
   7   6  11        363.26        393.87        31.31 o                         
   8   6  11        539.65        510.93        34.68 o                         
  -7   7  11         62.89         29.84        25.38 o                         
  -6   7  11          2.07         -9.74        24.14 o                         
  -5   7  11         44.37         61.85        19.66 o                         
  -4   7  11         31.58         13.47        19.44 o                         
  -3   7  11          2.41          0.11        24.97 o                         
  -2   7  11        228.81        180.57        21.68 o                         
  -1   7  11        198.24        154.89        21.58 o                         
   0   7  11          0.81         -7.11        16.89 o                         
   1   7  11          3.93        -16.48        23.81 o                         
   2   7  11         44.42         50.95        41.51 o                         
   3   7  11        171.77        215.70        44.03 o                         
   4   7  11          1.17         23.53        23.69 o                         
   5   7  11         32.77         65.17        41.95 o                         
 -11   0  12        146.29        171.43        34.19 o                         
 -10   0  12         33.73         41.46        28.32 o                         
  -9   0  12         22.11         36.85        28.30 o                         
  -8   0  12        120.18        147.97        33.25 o                         
  -7   0  12        534.55        480.89        45.26 o                         
  -6   0  12         10.24         45.93        28.79 o                         
  -5   0  12        291.21        280.70        38.44 o                         
  -4   0  12        159.91        205.14        36.87 o                         
  -3   0  12        320.91        361.79        49.38 o                         
  -2   0  12          2.50         32.79        51.41 o                         
  -1   0  12        565.24        555.73        42.21 o                         
   0   0  12        771.32        754.22        46.58 o                         
   1   0  12        540.61        550.11        46.54 o                         
   2   0  12         39.99         -8.42        31.11 o                         
   3   0  12         19.46        -28.36        33.15 o                         
   4   0  12        510.66        558.54        58.35 o                         
   5   0  12        614.11        637.38        37.79 o                         
   6   0  12          1.25         28.02        16.18 o                         
   7   0  12        301.48        325.90        25.38 o                         
   8   0  12        430.94        420.33        27.97 o                         
   9   0  12          7.33         49.48        18.47 o                         
 -11   1  12          0.06         -4.96        16.82 o                         
 -10   1  12          1.28         -5.64        17.85 o                         
  -9   1  12          0.62          6.91        25.03 o                         
  -8   1  12          3.06         45.94        28.56 o                         
  -7   1  12          7.08         28.27        24.46 o                         
  -6   1  12          4.29         35.21        19.39 o                         
  -5   1  12        221.54        190.37        17.92 o                         
  -4   1  12         56.59         63.71        14.49 o                         
  -3   1  12         62.63         47.84        13.74 o                         
  -2   1  12         86.50         65.47        14.26 o                         
  -1   1  12         31.32         49.61        15.97 o                         
   0   1  12         15.12         21.58        21.03 o                         
   1   1  12          1.44        -14.75        14.75 o                         
   2   1  12         17.54        -13.03        16.27 o                         
   3   1  12         17.22          4.55        13.45 o                         
   4   1  12         41.90         32.63        16.50 o                         
   5   1  12          7.68          0.27        13.51 o                         
   6   1  12         30.56         59.84        15.56 o                         
   7   1  12         42.96         46.08        15.70 o                         
   8   1  12         89.56         91.49        17.62 o                         
   9   1  12        133.98        154.61        21.54 o                         
 -10   2  12        103.26        141.69        25.04 o                         
  -9   2  12          0.14         31.07        21.00 o                         
  -8   2  12        187.10        192.66        21.57 o                         
  -7   2  12        128.90        150.70        59.50 o                         
  -6   2  12         89.28         63.78        15.30 o                         
  -5   2  12          0.49         -9.54        15.36 o                         
  -4   2  12        186.43        172.89        18.44 o                         
  -3   2  12        355.81        363.67        22.70 o                         
  -2   2  12         53.69         49.13        15.61 o                         
  -1   2  12         11.30         17.95        14.39 o                         
   0   2  12         64.23         75.93        16.18 o                         
   1   2  12         40.63         91.27        16.85 o                         
   2   2  12        302.24        276.04        20.35 o                         
   3   2  12        405.82        409.40        28.73 o                         
   4   2  12         73.91         84.24        16.69 o                         
   5   2  12         23.27         20.86        14.83 o                         
   6   2  12          0.72          1.76        18.96 o                         
   7   2  12        279.60        288.85        28.55 o                         
   8   2  12        346.44        366.07        24.62 o                         
   9   2  12         62.64         65.34        20.85 o                         
  -9   3  12        116.37         81.05        18.88 o                         
  -8   3  12         37.02         24.35        17.47 o                         
  -7   3  12          3.35         -3.96        16.80 o                         
  -6   3  12        136.63        111.32        15.96 o                         
  -5   3  12        286.04        287.48        21.76 o                         
  -4   3  12          8.45         17.06        16.78 o                         
  -3   3  12        338.52        315.69        22.56 o                         
  -2   3  12        401.87        409.41        24.71 o                         
  -1   3  12        172.72        153.08        19.15 o                         
   0   3  12         15.49         26.40        15.74 o                         
   1   3  12         51.55         62.65        16.85 o                         
   2   3  12        145.19        242.13        23.89 o                         
   3   3  12        531.74        579.66        27.32 o                         
   4   3  12         22.56         44.93        16.60 o                         
   5   3  12        601.63        560.43        35.79 o                         
   6   3  12        415.93        410.28        31.90 o                         
   7   3  12         21.12         20.96        19.57 o                         
   8   3  12         13.96         18.15        19.04 o                         
  -8   4  12          0.27         -4.68        42.39 o                         
  -7   4  12         22.03         38.47        23.56 o                         
  -6   4  12         25.50        -11.26        16.58 o                         
  -5   4  12        195.62        165.98        17.51 o                         
  -4   4  12          3.84         -6.98        14.45 o                         
  -3   4  12        125.43        100.11        18.20 o                         
  -2   4  12         24.81         24.49        15.95 o                         
  -1   4  12         34.61         20.80        16.25 o                         
   0   4  12        122.26        129.73        20.14 o                         
   1   4  12          7.95         16.10        16.77 o                         
   2   4  12        156.86        149.43        20.34 o                         
   3   4  12         26.83         68.03        18.68 o                         
   4   4  12        110.55        126.19        35.02 o                         
   5   4  12         55.85         66.91        26.05 o                         
   6   4  12          3.42        -22.26        34.35 o                         
   7   4  12         21.55          2.35        19.71 o                         
  -6   5  12          4.31        -11.65        15.74 o                         
  -5   5  12         89.42         69.02        17.80 o                         
  -4   5  12        282.11        252.62        20.47 o                         
  -3   5  12        207.99        196.74        18.89 o                         
  -2   5  12        390.59        389.51        33.53 o                         
  -1   5  12         61.19         41.75        21.64 o                         
   0   5  12         57.26         65.82        38.27 o                         
   1   5  12        217.12        208.93        26.71 o                         
   2   5  12        772.50        838.88        63.97 o                         
   3   5  12        114.69        160.48        26.33 o                         
   4   5  12        117.89        156.70        26.26 o                         
   5   5  12        342.56        329.27        36.44 o                         
  -3   6  12          5.74        -19.35        19.35 o                         
  -2   6  12         10.10         -9.15        21.71 o                         
  -1   6  12         46.11         30.53        25.68 o                         
   0   6  12         83.27         90.86        25.04 o                         
   1   6  12        110.07        148.21        26.99 o                         
   2   6  12         34.17         61.91        32.14 o                         
  -6   1  13        131.17        127.33        24.31 o                         
  -5   1  13        105.38         85.26        44.86 o                         
  -4   1  13          2.72          5.98        42.44 o                         
  -3   1  13         72.85         66.66        44.37 o                         
  -2   1  13        434.25        435.27        37.85 o                         
  -1   1  13        202.76        174.04        26.27 o                         
   0   1  13          0.22          2.11        22.17 o                         
   1   1  13         70.71         42.22        22.30 o                         
   2   1  13        140.86        130.31        26.42 o                         
   3   1  13        119.45         94.97        28.69 o                         
   4   1  13         81.35         66.90        24.25 o                         
   5   1  13        502.15        472.46        36.66 o                         
  -5   2  13         14.28          3.35        21.21 o                         
  -4   2  13         38.06         27.79        21.23 o                         
  -3   2  13        133.16        131.45        24.04 o                         
  -2   2  13         70.10         30.79        24.81 o                         
  -1   2  13         30.43         52.08        30.60 o                         
   0   2  13        100.90        119.33        46.34 o                         
   1   2  13         35.30         37.11        20.30 o                         
   2   2  13         43.10         38.14        16.39 o                         
   3   2  13        312.79        352.06        22.81 o                         
   4   2  13         13.69         14.37        15.62 o                         
  -3   3  13         61.98         71.61        17.67 o                         
  -2   3  13         15.62         19.84        16.20 o                         
  -1   3  13          2.78         19.91        16.57 o                         
   0   3  13         51.21         83.25        17.73 o                         
   1   3  13         15.03         58.86        18.38 o                         
   2   3  13        407.33        391.18        25.47 o                         
                                                                                
