# Supplementary material for: Selected solid-state behaviour of three di-tert-butyl-substituted N-salicylideneaniline derivatives: temperature-induced phase transitions and chromic behaviour
Source: Acta Crystallogr C Struct Chem. 2021 Sep 29;77(Pt 10):659–67. doi: 10.1107/S2053229621008780 (PMC8491094; doi:10.1107/S2053229621008780)
Supplement: Supplementary file 14 [file c-77-00659-3_120Ksup14.hkl]

data_3_120K                                                                     
_shelx_title ' 13HM179 in P2(1)/c'                                              
_shelx_refln_list_code          4                                               
_shelx_F_calc_maximum      192.02                                               
_exptl_crystal_F_000       808.00                                               
_reflns_d_resolution_high  0.7600                                               
                                                                                
loop_                                                                           
 _space_group_symop_operation_xyz                                               
 'x, y, z'                                                                      
 '-x, y+1/2, -z+1/2'                                                            
 '-x, -y, -z'                                                                   
 'x, -y-1/2, z-1/2'                                                             
                                                                                
_cell_length_a    17.5364                                                       
_cell_length_b    10.6593                                                       
_cell_length_c    10.1718                                                       
_cell_angle_alpha  90.000                                                       
_cell_angle_beta   90.605                                                       
_cell_angle_gamma  90.000                                                       
                                                                                
_shelx_F_squared_multiplier     1.000                                           
                                                                                
loop_                                                                           
 _refln_index_h                                                                 
 _refln_index_k                                                                 
 _refln_index_l                                                                 
 _refln_F_squared_calc                                                          
 _refln_F_squared_meas                                                          
 _refln_F_squared_sigma                                                         
 _refln_observed_status                                                         
   3   0   0         70.34        105.49         7.80 o                         
   4   0   0      12878.30      12183.82       243.40 o                         
   5   0   0       1152.61       1253.46        18.32 o                         
   6   0   0       5168.72       5236.65        50.64 o                         
   7   0   0       4965.31       4910.61        39.56 o                         
   8   0   0       1314.19       1427.63        22.76 o                         
   9   0   0        122.45        109.43         8.75 o                         
  10   0   0       4625.49       4611.99        57.32 o                         
  11   0   0       4074.18       4381.59        68.69 o                         
  12   0   0       1491.65       1528.15        33.17 o                         
  13   0   0       1602.43       1580.01        34.88 o                         
  14   0   0       7140.52       7577.75        71.53 o                         
  15   0   0       2884.98       2961.53        45.44 o                         
  16   0   0        349.46        406.55        19.22 o                         
  17   0   0        423.50        451.95        20.39 o                         
  18   0   0        178.70        211.82        31.86 o                         
  19   0   0       2572.35       2587.69        58.87 o                         
  20   0   0         29.46         46.38        20.24 o                         
  21   0   0        553.67        603.26        37.65 o                         
  22   0   0        412.21        435.68        34.82 o                         
  23   0   0         17.29          7.67        24.63 o                         
   2   1   0       3034.01       3091.33        37.96 o                         
   3   1   0        187.53        182.22         3.38 o                         
   4   1   0       1022.04        999.59         9.06 o                         
   5   1   0       2143.48       2090.76        18.06 o                         
   6   1   0         30.05         31.12         2.95 o                         
   7   1   0          2.07          3.84         3.13 o                         
   8   1   0        858.11        897.57        11.62 o                         
   9   1   0        369.06        348.06         8.53 o                         
  10   1   0        263.46        260.31         8.57 o                         
  11   1   0        138.95        146.62         9.22 o                         
  12   1   0        979.20        954.91        16.67 o                         
  13   1   0       1108.85       1145.05        19.71 o                         
  14   1   0         47.96         47.72         8.17 o                         
  15   1   0        246.62        227.05        10.65 o                         
  16   1   0        544.13        565.35        14.70 o                         
  17   1   0       1905.87       1856.44        25.52 o                         
  18   1   0        208.91        208.20        13.38 o                         
  19   1   0        957.67        992.58        24.71 o                         
  20   1   0          9.25          2.97        14.04 o                         
  21   1   0         55.75         62.24        16.67 o                         
  22   1   0          0.38        -12.96        16.76 o                         
  23   1   0        272.95        298.28        28.25 o                         
   2   2   0       2098.26       2135.72        18.00 o                         
   3   2   0       6034.24       6178.32        33.83 o                         
   4   2   0       5114.75       5356.92        34.10 o                         
   5   2   0        165.54        187.17         4.01 o                         
   6   2   0       4657.29       4489.74        23.10 o                         
   7   2   0       6716.58       7439.90        40.94 o                         
   8   2   0       3338.29       3322.56        23.02 o                         
   9   2   0         72.37         58.64         4.62 o                         
  10   2   0        515.55        436.49         9.61 o                         
  11   2   0        838.14        736.77        12.62 o                         
  12   2   0       1529.05       1631.56        18.53 o                         
  13   2   0          4.45          6.10         6.48 o                         
  14   2   0       1251.52       1213.51        20.15 o                         
  15   2   0        439.72        415.31        13.61 o                         
  16   2   0         54.01         47.96         8.75 o                         
  17   2   0        454.69        450.33        13.94 o                         
  18   2   0       2983.03       3026.80        40.86 o                         
  19   2   0        722.61        724.20        22.51 o                         
  20   2   0        226.47        252.46        18.47 o                         
  21   2   0        673.36        701.26        48.70 o                         
  22   2   0        897.00        921.66        47.10 o                         
   2   3   0      11724.32      12275.24        67.66 o                         
   3   3   0        927.93        914.45         8.85 o                         
   4   3   0        806.03        773.74         7.30 o                         
   5   3   0      14025.08      14394.67        96.81 o                         
   6   3   0       4978.49       5021.32        29.92 o                         
   7   3   0         65.83         43.45         3.64 o                         
   8   3   0       1753.18       1565.69        14.73 o                         
   9   3   0       6041.81       5868.05        36.71 o                         
  10   3   0       2420.26       2361.60        20.01 o                         
  11   3   0        237.10        214.71         6.90 o                         
  12   3   0       3065.60       2995.70        24.32 o                         
  13   3   0       4694.57       4552.25        34.20 o                         
  14   3   0       1098.52       1125.97        19.07 o                         
  15   3   0        349.24        376.93        13.86 o                         
  16   3   0        333.85        329.92        13.61 o                         
  17   3   0        287.86        312.47        14.36 o                         
  18   3   0        132.28        170.53        15.11 o                         
  19   3   0        570.02        565.12        23.98 o                         
  20   3   0        678.16        700.97        38.18 o                         
  21   3   0        317.55        356.90        34.48 o                         
  22   3   0         26.79         55.45        25.81 o                         
   2   4   0        147.29        144.38         3.65 o                         
   3   4   0       1244.13       1384.52        16.41 o                         
   4   4   0        145.26        128.32         4.42 o                         
   5   4   0         52.99         84.93         3.67 o                         
   6   4   0       1015.28       1094.93        11.52 o                         
   7   4   0          3.67         18.41         2.90 o                         
   8   4   0        214.16        206.44         6.02 o                         
   9   4   0         61.76         68.01         4.72 o                         
  10   4   0          0.37          7.17         3.89 o                         
  11   4   0        161.67        161.41         6.49 o                         
  12   4   0        181.41        157.80         6.89 o                         
  13   4   0        512.73        498.38        11.16 o                         
  14   4   0         47.58         33.24         7.51 o                         
  15   4   0         10.88         -5.19         7.74 o                         
  16   4   0         63.61         69.86         9.82 o                         
  17   4   0        103.55        105.60        13.57 o                         
  18   4   0          0.03         10.24        17.76 o                         
  19   4   0         19.49         43.85        22.54 o                         
  20   4   0        113.70        129.71        28.98 o                         
  21   4   0          1.81          8.59        26.27 o                         
  22   4   0          0.17         12.48        26.91 o                         
   2   5   0       4119.06       3993.89        26.37 o                         
   3   5   0       5758.82       6121.67        48.67 o                         
   4   5   0        839.07        863.32        10.85 o                         
   5   5   0       5746.18       5818.39        33.63 o                         
   6   5   0       5983.21       5734.42        33.32 o                         
   7   5   0       1706.94       1787.10        15.82 o                         
   8   5   0       1394.55       1340.85        14.63 o                         
   9   5   0       3095.79       2991.18        27.19 o                         
  10   5   0       1145.62       1027.11        26.86 o                         
  11   5   0         93.56         81.33         4.89 o                         
  12   5   0       1843.85       1674.53        46.84 o                         
  13   5   0       1903.32       1825.67        39.10 o                         
  14   5   0        740.65        755.28        17.87 o                         
  15   5   0        490.81        467.86        15.36 o                         
  16   5   0       3733.52       3712.41        45.56 o                         
  17   5   0       1227.79       1197.99        35.47 o                         
  18   5   0          3.28         -7.48        22.02 o                         
  19   5   0        795.98        907.41        46.32 o                         
  20   5   0       1256.60       1411.64        56.91 o                         
  21   5   0        211.01        248.08        34.92 o                         
   1   6   0       2552.98       2648.21        67.43 o                         
   2   6   0         17.12         19.87         2.87 o                         
   3   6   0       1673.17       1593.51        21.02 o                         
   4   6   0        908.29        782.21         9.76 o                         
   5   6   0        415.41        411.13         8.16 o                         
   6   6   0        123.83        130.44         5.10 o                         
   7   6   0       1547.27       1505.75        17.08 o                         
   8   6   0       1617.52       1540.91        17.08 o                         
   9   6   0         17.63         23.42         3.74 o                         
  10   6   0       1947.89       1895.38        27.10 o                         
  11   6   0       1949.55       1849.36        27.51 o                         
  12   6   0        402.68        381.27        12.33 o                         
  13   6   0       1531.36       1503.95        23.89 o                         
  14   6   0       1824.73       1742.31        26.73 o                         
  15   6   0        301.73        319.51        15.84 o                         
  16   6   0          0.27          2.26        12.56 o                         
  17   6   0         74.81        106.97        18.02 o                         
  18   6   0        298.09        331.72        45.02 o                         
  19   6   0        229.46        254.33        33.64 o                         
  20   6   0         25.90         51.55        27.67 o                         
   1   7   0        117.68        170.40        14.74 o                         
   2   7   0        953.72        994.56        34.45 o                         
   3   7   0        316.05        310.12         6.89 o                         
   4   7   0        107.13        108.37         4.44 o                         
   5   7   0        383.87        371.28        11.22 o                         
   6   7   0        171.30        188.91         6.85 o                         
   7   7   0          5.12          9.23         4.30 o                         
   8   7   0         58.41         43.54         4.35 o                         
   9   7   0       1190.51       1179.71        17.88 o                         
  10   7   0        916.14        776.91        30.21 o                         
  11   7   0         55.01         31.90         6.29 o                         
  12   7   0       1129.10       1120.28        22.76 o                         
  13   7   0          8.39          8.77         7.97 o                         
  14   7   0          7.80          5.54        10.76 o                         
  15   7   0         66.50         64.76        13.53 o                         
  16   7   0        627.10        655.71        25.90 o                         
  17   7   0         83.17         52.46        17.58 o                         
  18   7   0         32.18         38.84        47.51 o                         
  19   7   0         12.43         11.80        28.49 o                         
   0   8   0       1307.83       1170.54        34.04 o                         
   1   8   0       1034.82       1036.31        28.28 o                         
   2   8   0        151.18        144.15         8.69 o                         
   3   8   0       1996.08       1953.35        40.50 o                         
   4   8   0       1117.34       1115.98        14.66 o                         
   5   8   0       1568.37       1471.89        24.30 o                         
   6   8   0        906.87        878.83        12.73 o                         
   7   8   0      13031.07      12904.64        78.69 o                         
   8   8   0       4201.31       4215.75        33.26 o                         
   9   8   0        336.67        297.69         8.82 o                         
  10   8   0         65.99         47.42         6.64 o                         
  11   8   0       1587.30       1550.19        26.18 o                         
  12   8   0       1318.70       1300.32        27.50 o                         
  13   8   0         59.74         23.11         8.57 o                         
  14   8   0       1456.11       1405.43        54.39 o                         
  15   8   0        270.10        249.43        16.74 o                         
  16   8   0         29.71         -4.75        18.46 o                         
  17   8   0        648.54        694.26        43.36 o                         
  18   8   0       1039.12       1167.91        54.91 o                         
   1   9   0        370.65        306.25        24.57 o                         
   2   9   0          5.16         31.59         7.26 o                         
   3   9   0        154.08        185.20        16.98 o                         
   4   9   0          9.18         15.88         6.81 o                         
   5   9   0       1799.01       1785.61        25.64 o                         
   6   9   0         16.51         43.52         6.33 o                         
   7   9   0        294.84        298.65         8.29 o                         
   8   9   0        450.06        428.55        10.27 o                         
   9   9   0         54.49         68.71         5.98 o                         
  10   9   0         27.14         16.58         8.78 o                         
  11   9   0         79.02         83.47        11.27 o                         
  12   9   0        150.69         79.18        11.96 o                         
  13   9   0          7.61         -5.69        12.79 o                         
  14   9   0         16.35          8.71        16.56 o                         
  15   9   0        135.72        188.24        30.71 o                         
  16   9   0        140.66        200.31        32.38 o                         
  17   9   0         22.75         35.17        28.02 o                         
   0  10   0        581.94        622.02        44.89 o                         
   1  10   0        669.80        654.01        18.06 o                         
   2  10   0         11.95         16.67         6.93 o                         
   3  10   0        356.98        361.95        12.65 o                         
   4  10   0       1608.44       1605.16        38.23 o                         
   5  10   0        665.88        640.11        16.89 o                         
   6  10   0         26.42         20.80         5.87 o                         
   7  10   0        282.72        316.02        12.46 o                         
   8  10   0         17.21         13.84        11.66 o                         
   9  10   0        226.58        233.27        60.16 o                         
  10  10   0        587.47        628.36        36.71 o                         
  11  10   0       1760.78       1803.36       110.35 o                         
  12  10   0         15.07         11.31        46.13 o                         
  13  10   0        103.60         94.54        79.66 o                         
  14  10   0        514.36        650.41        55.78 o                         
  15  10   0       1075.68       1254.18        55.12 o                         
  16  10   0         27.49         31.66        34.95 o                         
   1  11   0       1388.12       1306.78        42.93 o                         
   2  11   0       1573.47       1561.21        30.74 o                         
   3  11   0        259.73        232.59        17.71 o                         
   4  11   0        156.54        141.32        10.44 o                         
   5  11   0        902.67        986.01        27.05 o                         
   6  11   0       1698.63       1736.51        49.11 o                         
   7  11   0         57.76         47.66        16.76 o                         
   8  11   0        288.12        271.55        21.27 o                         
   9  11   0        389.88        459.54       114.09 o                         
  10  11   0        111.91         96.88        34.80 o                         
  11  11   0          4.79        -22.38        37.67 o                         
  12  11   0        764.02        900.93        89.68 o                         
  13  11   0        603.15        637.47       109.37 o                         
  14  11   0         71.01         59.36        46.78 o                         
   0  12   0          0.09         22.33        20.86 o                         
   1  12   0          1.86          4.89         6.39 o                         
   2  12   0          5.96         17.50         8.52 o                         
   3  12   0         19.56         35.87         9.69 o                         
   4  12   0         10.74         45.40         8.13 o                         
   5  12   0          0.20         16.56         9.97 o                         
   6  12   0         75.56        112.10        22.50 o                         
   7  12   0          0.33        -15.33        25.94 o                         
   8  12   0        320.24        359.77        36.80 o                         
   9  12   0         35.65        -20.06        26.49 o                         
  10  12   0          9.13         -0.77        48.97 o                         
  11  12   0         19.06          3.91        54.99 o                         
   1  13   0        174.35        170.03        15.21 o                         
   2  13   0       1323.70       1427.87        30.40 o                         
   3  13   0        170.45        178.69        16.33 o                         
   4  13   0        550.43        606.30        27.60 o                         
   5  13   0        197.57        215.58        21.25 o                         
   6  13   0        103.11         91.08        26.43 o                         
   7  13   0          2.10        -12.54        21.12 o                         
   8  13   0        130.31        165.59        27.83 o                         
   0  14   0        420.40        510.38        30.77 o                         
   1  14   0        176.71        172.77        15.94 o                         
 -22   1   1         53.97         29.92        18.83 o                         
 -21   1   1        477.79        476.01        25.43 o                         
 -20   1   1        662.07        651.00        23.55 o                         
 -19   1   1        433.62        430.13        18.32 o                         
 -18   1   1         11.42          7.70        10.71 o                         
 -17   1   1        898.25        919.20        18.94 o                         
 -16   1   1       2349.30       2340.57        28.18 o                         
 -15   1   1          8.35          8.11         7.86 o                         
 -14   1   1        952.93        944.05        17.32 o                         
 -13   1   1       3045.98       3122.01        32.40 o                         
 -12   1   1       2914.55       2799.87        28.73 o                         
 -11   1   1        159.67        163.37        10.59 o                         
 -10   1   1       2382.94       2150.65        25.52 o                         
  -9   1   1       7380.22       7430.52        51.75 o                         
  -8   1   1        669.82        561.11        11.00 o                         
  -7   1   1       4736.50       5023.79        30.46 o                         
  -6   1   1      13039.73      12926.85        68.48 o                         
  -5   1   1       9447.61       9638.64        43.93 o                         
  -4   1   1        166.54        174.98         4.89 o                         
  -3   1   1      30493.97      31395.76       176.29 o                         
  -2   1   1       5562.26       5740.46        30.97 o                         
  -1   1   1        109.09        117.75         8.53 o                         
   1   1   1        119.43        127.75         8.46 o                         
   2   1   1       8385.72       8683.27        51.09 o                         
   3   1   1       5272.23       5327.24        29.13 o                         
   4   1   1       8893.61       9112.73        60.28 o                         
   5   1   1       5804.69       5725.75        33.92 o                         
   6   1   1       5438.19       5355.08        29.15 o                         
   7   1   1          4.23          5.24         3.18 o                         
   8   1   1       4959.89       5044.13        31.77 o                         
   9   1   1      10185.75       9986.86        52.52 o                         
  10   1   1       1119.23       1152.59        16.22 o                         
  11   1   1       1545.84       1482.53        21.21 o                         
  12   1   1       3803.64       3704.58        33.47 o                         
  13   1   1       4647.90       4665.05        39.40 o                         
  14   1   1       1911.01       1935.66        25.76 o                         
  15   1   1        826.96        793.88        18.10 o                         
  16   1   1       4474.75       4454.37        41.92 o                         
  17   1   1        223.65        241.00        11.40 o                         
  18   1   1        572.17        588.79        18.84 o                         
  19   1   1       1737.15       1769.12        31.84 o                         
  20   1   1        595.22        634.64        22.75 o                         
  21   1   1         50.24         31.36        15.97 o                         
  22   1   1        137.84        157.23        23.40 o                         
 -22   2   1        344.73        364.97        36.92 o                         
 -21   2   1        730.63        737.94        33.18 o                         
 -20   2   1         43.49         41.58        15.86 o                         
 -19   2   1        471.17        503.73        23.16 o                         
 -18   2   1        402.61        402.83        22.68 o                         
 -17   2   1         18.83         15.49         8.75 o                         
 -16   2   1       1369.26       1352.37        21.34 o                         
 -15   2   1       2365.18       2383.32        27.15 o                         
 -14   2   1       1517.70       1496.23        22.48 o                         
 -13   2   1        348.39        335.18        10.11 o                         
 -12   2   1         90.60         70.96         6.41 o                         
 -11   2   1       5145.11       5228.69        46.50 o                         
 -10   2   1       3617.79       3811.96        38.16 o                         
  -9   2   1        334.99        382.21         8.53 o                         
  -8   2   1       6265.65       6224.15        42.05 o                         
  -7   2   1       2695.28       2613.89        20.49 o                         
  -6   2   1          3.16          8.66         2.28 o                         
  -5   2   1       1127.05       1103.71        10.42 o                         
  -4   2   1        788.89        733.97         7.97 o                         
  -3   2   1       3980.18       3988.44        21.37 o                         
  -2   2   1       3761.78       3772.94        35.88 o                         
  -1   2   1      11068.57      11535.28        83.93 o                         
   0   2   1       4465.02       4715.90        34.51 o                         
   1   2   1      30504.78      31794.76       160.41 o                         
   2   2   1       1615.78       1650.69        11.01 o                         
   3   2   1       4533.99       4421.88        22.50 o                         
   4   2   1       9884.09       9767.80        42.20 o                         
   5   2   1          0.70          6.22         2.64 o                         
   6   2   1       2477.52       2432.16        15.68 o                         
   7   2   1         54.59         50.62         3.46 o                         
   8   2   1        712.74        680.48         9.59 o                         
   9   2   1          7.84         10.59         4.06 o                         
  10   2   1       3425.71       3399.71        28.45 o                         
  11   2   1       2417.66       2388.01        24.03 o                         
  12   2   1          5.54         14.58         5.40 o                         
  13   2   1         56.62         58.58         6.90 o                         
  14   2   1       2726.77       2662.93        27.28 o                         
  15   2   1        759.01        792.31        17.49 o                         
  16   2   1        144.99        152.09        10.59 o                         
  17   2   1        444.23        449.80        15.20 o                         
  18   2   1        778.95        831.16        27.00 o                         
  19   2   1        345.25        344.96        17.13 o                         
  20   2   1         18.00          4.67        17.34 o                         
  21   2   1        735.23        720.29        34.80 o                         
  22   2   1         47.48         43.70        23.67 o                         
 -22   3   1        158.18        179.80        31.36 o                         
 -21   3   1         83.22         90.67        27.41 o                         
 -20   3   1         17.97         34.93        16.80 o                         
 -19   3   1         30.76         25.45        14.35 o                         
 -18   3   1         35.77         31.29        13.07 o                         
 -17   3   1        361.40        338.50        14.04 o                         
 -16   3   1        317.74        293.70        12.08 o                         
 -15   3   1        104.06         63.21         9.12 o                         
 -14   3   1        143.82        142.51         8.20 o                         
 -13   3   1        454.50        468.11        11.60 o                         
 -12   3   1       1226.44       1222.18        17.79 o                         
 -11   3   1        200.57        211.62         7.18 o                         
 -10   3   1       6819.83       7274.90        53.77 o                         
  -9   3   1       4277.02       4427.63        46.29 o                         
  -8   3   1          6.84          5.57         2.47 o                         
  -7   3   1        466.11        519.37         9.71 o                         
  -6   3   1       2401.26       2352.29        20.85 o                         
  -5   3   1       2737.05       2788.93        20.03 o                         
  -4   3   1       1336.80       1295.76        12.33 o                         
  -3   3   1        813.44        840.04        12.78 o                         
  -2   3   1       4085.53       4248.94        36.24 o                         
  -1   3   1        686.89        737.41         9.73 o                         
   0   3   1        553.70        528.05         6.99 o                         
   1   3   1       2519.57       2712.77        18.43 o                         
   2   3   1        659.91        656.64         6.88 o                         
   3   3   1        121.04        141.93         3.57 o                         
   4   3   1         70.01         73.60         3.65 o                         
   5   3   1       2833.94       2937.63        17.95 o                         
   6   3   1          7.56         15.49         2.60 o                         
   7   3   1       4686.19       4879.82        45.74 o                         
   8   3   1       1702.85       2064.12        22.99 o                         
   9   3   1        474.13        471.47         8.70 o                         
  10   3   1        985.94        946.06        12.08 o                         
  11   3   1         60.57         63.55         4.89 o                         
  12   3   1        832.24        844.64        12.94 o                         
  13   3   1        579.01        547.91        11.34 o                         
  14   3   1        153.67        146.83         7.61 o                         
  15   3   1        458.46        461.45        12.82 o                         
  16   3   1        162.95        166.91         9.94 o                         
  17   3   1        697.16        730.68        19.71 o                         
  18   3   1         92.23         76.31        15.57 o                         
  19   3   1        261.88        266.36        21.25 o                         
  20   3   1         68.14         74.47        23.12 o                         
  21   3   1         83.75        144.31        28.69 o                         
  22   3   1          0.58         25.44        32.25 o                         
 -22   4   1        672.92        710.49        45.38 o                         
 -21   4   1        697.33        768.72        44.60 o                         
 -20   4   1         97.89        141.36        27.89 o                         
 -19   4   1        710.94        747.20        29.73 o                         
 -18   4   1       1234.13       1328.90        33.77 o                         
 -17   4   1        302.21        311.06        15.42 o                         
 -16   4   1        225.91        180.66        10.95 o                         
 -15   4   1       1600.96       1595.46        25.59 o                         
 -14   4   1       1296.88       1276.28        22.19 o                         
 -13   4   1          9.55         -2.36         4.54 o                         
 -12   4   1       1552.57       1387.82        39.47 o                         
 -11   4   1       2655.74       2547.90        31.20 o                         
 -10   4   1         54.16         34.46         6.73 o                         
  -9   4   1        121.89        108.47         7.07 o                         
  -8   4   1       4917.10       4936.73        40.75 o                         
  -7   4   1       6078.46       6015.15        38.11 o                         
  -6   4   1        657.51        689.42        10.47 o                         
  -5   4   1       1714.92       1806.96        15.88 o                         
  -4   4   1       6676.46       6424.11        66.76 o                         
  -3   4   1        604.40        519.64         7.33 o                         
  -2   4   1        122.92        131.71         4.06 o                         
  -1   4   1       7462.04       7668.18        49.38 o                         
   0   4   1      20415.45      21028.01       125.75 o                         
   1   4   1       4024.17       3918.64        29.21 o                         
   2   4   1       5228.87       5514.49        33.36 o                         
   3   4   1       8018.38       7843.46        58.99 o                         
   4   4   1       1689.39       1581.92        12.16 o                         
   5   4   1        722.17        765.61         9.77 o                         
   6   4   1      10035.25      10014.65        56.54 o                         
   7   4   1      17766.93      18520.74        84.52 o                         
   8   4   1       3786.09       3785.14        38.99 o                         
   9   4   1        454.73        430.70         9.79 o                         
  10   4   1       4295.53       3983.86        64.12 o                         
  11   4   1       3472.15       3307.20        53.77 o                         
  12   4   1        245.34        244.06         8.00 o                         
  13   4   1       1592.42       1464.51        30.22 o                         
  14   4   1       3989.22       3935.94        38.84 o                         
  15   4   1       2238.80       2160.26        29.87 o                         
  16   4   1         10.31         16.31         9.72 o                         
  17   4   1        720.25        737.63        25.05 o                         
  18   4   1       1112.12       1128.13        38.77 o                         
  19   4   1        686.69        720.89        43.60 o                         
  20   4   1        111.53        128.89        28.41 o                         
  21   4   1       1253.03       1263.03        55.11 o                         
  22   4   1        747.62        841.65        48.03 o                         
 -21   5   1        118.71        136.83        38.38 o                         
 -20   5   1         71.20         89.23        28.29 o                         
 -19   5   1        185.22        221.51        31.27 o                         
 -18   5   1         15.54         32.57        21.19 o                         
 -17   5   1        770.93        769.44        28.95 o                         
 -16   5   1        814.64        812.98        22.97 o                         
 -15   5   1        342.69        346.54        13.86 o                         
 -14   5   1          7.16         -7.46         8.64 o                         
 -13   5   1        531.37        558.57        14.90 o                         
 -12   5   1        568.88        503.88        13.69 o                         
 -11   5   1        156.05        132.36         8.41 o                         
 -10   5   1        467.34        484.59        12.39 o                         
  -9   5   1       1662.26       1654.71        21.07 o                         
  -8   5   1        458.87        472.15        10.69 o                         
  -7   5   1         13.61         15.44         4.32 o                         
  -6   5   1        119.44         92.58         4.70 o                         
  -5   5   1        310.80        271.10         7.22 o                         
  -4   5   1       2276.35       2271.66        32.95 o                         
  -3   5   1       2963.97       3225.48        31.24 o                         
  -2   5   1       2868.21       2959.16        32.56 o                         
  -1   5   1        156.83        142.42         5.21 o                         
   0   5   1       4814.92       5055.98        40.27 o                         
   1   5   1          8.09         17.37         1.97 o                         
   2   5   1       2881.26       3117.19        39.11 o                         
   3   5   1        119.27        123.09         4.93 o                         
   4   5   1       1598.98       1824.34        33.31 o                         
   5   5   1        927.97        892.35        12.41 o                         
   6   5   1        852.03        812.23         9.62 o                         
   7   5   1        212.41        193.94         5.36 o                         
   8   5   1        319.83        273.18         6.76 o                         
   9   5   1        187.66        207.20         5.82 o                         
  10   5   1          6.04          4.98         3.64 o                         
  11   5   1        276.78        229.17         9.43 o                         
  12   5   1        315.83        255.82        11.64 o                         
  13   5   1          3.38          5.83         5.24 o                         
  14   5   1        148.16        137.80        10.21 o                         
  15   5   1         63.62         51.09         9.42 o                         
  16   5   1        185.62        228.15        14.74 o                         
  17   5   1         11.75         -7.80        15.10 o                         
  18   5   1        113.72         63.93        25.89 o                         
  19   5   1        225.52        265.56        32.37 o                         
  20   5   1         18.80          0.87        25.92 o                         
  21   5   1          3.20         -6.19        26.82 o                         
 -20   6   1          5.04         25.58        26.81 o                         
 -19   6   1        567.16        551.50        40.14 o                         
 -18   6   1        670.85        643.37        40.21 o                         
 -17   6   1         84.31         61.78        17.48 o                         
 -16   6   1        177.81        184.66        15.01 o                         
 -15   6   1        691.18        704.11        21.30 o                         
 -14   6   1        932.36        939.61        19.70 o                         
 -13   6   1        101.63         87.77         8.97 o                         
 -12   6   1       2574.54       2575.43        29.84 o                         
 -11   6   1        924.90        899.26        16.68 o                         
 -10   6   1        204.35        200.05         9.04 o                         
  -9   6   1        402.26        417.47        11.01 o                         
  -8   6   1       5015.27       4837.94        46.63 o                         
  -7   6   1       3041.32       2951.60        25.76 o                         
  -6   6   1        443.44        368.02         7.26 o                         
  -5   6   1         38.11         29.65         4.06 o                         
  -4   6   1       3254.77       3318.11        30.09 o                         
  -3   6   1       4674.08       4720.82        37.43 o                         
  -2   6   1        274.72        327.47         7.57 o                         
  -1   6   1       1219.45       1159.51        43.22 o                         
   0   6   1       3335.20       3268.62        83.93 o                         
   1   6   1        326.88        294.61        15.65 o                         
   2   6   1        718.51        715.52        14.35 o                         
   3   6   1       3983.86       4150.90        38.61 o                         
   4   6   1       1399.14       1447.32        16.37 o                         
   5   6   1          0.85          0.48         4.41 o                         
   6   6   1        126.28        110.27         5.33 o                         
   7   6   1       3233.03       3311.59        23.54 o                         
   8   6   1        583.70        515.26         8.23 o                         
   9   6   1         20.55         24.05         3.77 o                         
  10   6   1        223.81        207.00         6.01 o                         
  11   6   1       2244.81       2178.25        22.23 o                         
  12   6   1        628.28        611.89        15.06 o                         
  13   6   1        752.62        783.11        17.53 o                         
  14   6   1        285.95        269.59        12.38 o                         
  15   6   1         73.36         84.66        12.32 o                         
  16   6   1          2.48          9.66        12.96 o                         
  17   6   1        283.96        258.28        22.25 o                         
  18   6   1        783.20        809.30        45.35 o                         
  19   6   1        265.38        271.21        35.02 o                         
  20   6   1          2.82        -28.23        28.23 o                         
 -19   7   1        191.86        214.22        32.63 o                         
 -18   7   1         84.35         61.14        26.40 o                         
 -17   7   1        610.65        621.64        33.56 o                         
 -16   7   1       1420.73       1444.35        35.23 o                         
 -15   7   1          3.39         -1.37        12.88 o                         
 -14   7   1       1337.00       1334.14        28.82 o                         
 -13   7   1       1069.30       1052.03        19.54 o                         
 -12   7   1        265.40        265.26        10.54 o                         
 -11   7   1          5.98          3.66         6.16 o                         
 -10   7   1       1398.43       1235.46        30.96 o                         
  -9   7   1        282.56        274.00        10.09 o                         
  -8   7   1         11.66         13.22         5.61 o                         
  -7   7   1        100.22         94.28         5.00 o                         
  -6   7   1       2381.16       2403.96        26.14 o                         
  -5   7   1       3920.86       3963.29        31.49 o                         
  -4   7   1        323.24        304.48         6.52 o                         
  -3   7   1       1622.69       1668.40        17.61 o                         
  -2   7   1       2995.67       2812.28        40.50 o                         
  -1   7   1        780.02        706.78        16.60 o                         
   0   7   1        341.91        330.58        21.28 o                         
   1   7   1       5704.35       5568.26        89.83 o                         
   2   7   1       4381.48       4182.99        64.01 o                         
   3   7   1        212.24        196.34         6.29 o                         
   4   7   1       1420.23       1304.23        13.01 o                         
   5   7   1       8645.51       8518.03        86.51 o                         
   6   7   1       3118.09       3078.45        31.54 o                         
   7   7   1        180.29        177.85         6.72 o                         
   8   7   1       2002.25       1937.78        29.78 o                         
   9   7   1       4266.72       4056.79        46.07 o                         
  10   7   1         39.29         29.40         3.95 o                         
  11   7   1       2149.72       2125.04        26.73 o                         
  12   7   1        803.56        810.76        16.52 o                         
  13   7   1        505.11        494.64        14.46 o                         
  14   7   1        132.49        106.22        12.25 o                         
  15   7   1        790.84        745.15        25.08 o                         
  16   7   1       1867.97       1768.03        39.30 o                         
  17   7   1        241.36        200.94        21.09 o                         
  18   7   1         57.17         31.23        27.97 o                         
  19   7   1        443.76        482.90        41.20 o                         
 -18   8   1         39.19         50.43        27.62 o                         
 -17   8   1          3.28        -26.66        26.66 o                         
 -16   8   1          1.77          4.45        17.40 o                         
 -15   8   1        132.75        125.46        14.36 o                         
 -14   8   1          4.11         -5.05        10.06 o                         
 -13   8   1        554.82        374.05        57.57 o                         
 -12   8   1         86.49         79.17        10.10 o                         
 -11   8   1        449.32        474.67        13.52 o                         
 -10   8   1          8.46         10.10         6.57 o                         
  -9   8   1         17.24         10.59         7.58 o                         
  -8   8   1       1072.95       1079.39        18.57 o                         
  -7   8   1          6.80         15.41         4.71 o                         
  -6   8   1         35.01         34.03         4.55 o                         
  -5   8   1        478.88        468.00        11.01 o                         
  -4   8   1          6.57         10.98         4.39 o                         
  -3   8   1          2.72          7.59         3.26 o                         
  -2   8   1         82.57         82.02         5.24 o                         
  -1   8   1         38.43         53.32         9.96 o                         
   0   8   1        172.68        178.52        16.71 o                         
   1   8   1        186.20        199.05         7.40 o                         
   2   8   1        131.49        118.29         6.52 o                         
   3   8   1        106.08        101.89         4.35 o                         
   4   8   1        756.66        767.87        12.10 o                         
   5   8   1        161.50        154.82         6.20 o                         
   6   8   1        463.21        487.35        11.17 o                         
   7   8   1        257.82        275.24         9.42 o                         
   8   8   1          0.44          1.99         5.06 o                         
   9   8   1        181.01        198.40         8.82 o                         
  10   8   1        127.73        123.88         7.10 o                         
  11   8   1        123.24         98.07         6.28 o                         
  12   8   1         18.16          9.18         9.31 o                         
  13   8   1         86.42         53.65         7.89 o                         
  14   8   1         15.40         -9.41        10.25 o                         
  15   8   1        118.36         63.44        12.99 o                         
  16   8   1         23.97        -10.21        18.58 o                         
  17   8   1         27.33         19.75        46.96 o                         
  18   8   1          1.41        -29.01        29.01 o                         
 -17   9   1        881.91        933.49        49.70 o                         
 -16   9   1        171.81        191.10        31.01 o                         
 -15   9   1        109.45        153.60        28.82 o                         
 -14   9   1        541.93        591.13        29.60 o                         
 -13   9   1       1388.92       1484.49        39.46 o                         
 -12   9   1        626.30        492.43        56.00 o                         
 -11   9   1         23.34         18.56        11.02 o                         
 -10   9   1       1615.12       1646.98        27.35 o                         
  -9   9   1       2407.82       2402.83        29.10 o                         
  -8   9   1        304.88        313.35         8.07 o                         
  -7   9   1       1056.20       1073.05        14.35 o                         
  -6   9   1        411.68        396.60        10.90 o                         
  -5   9   1        899.65        950.35        14.91 o                         
  -4   9   1        363.18        371.09         8.42 o                         
  -3   9   1        949.77        929.61        16.85 o                         
  -2   9   1       4339.70       4246.55        75.14 o                         
  -1   9   1        755.27        685.66        28.47 o                         
   0   9   1        154.91        140.85        10.43 o                         
   1   9   1       1744.88       1642.48        20.39 o                         
   2   9   1       4961.45       4692.60        59.37 o                         
   3   9   1         49.21         62.80         9.13 o                         
   4   9   1       2360.55       2188.24        46.24 o                         
   5   9   1       1327.41       1371.99        17.20 o                         
   6   9   1        463.09        422.22        12.65 o                         
   7   9   1        193.32        187.99         7.15 o                         
   8   9   1        477.36        458.57        10.44 o                         
   9   9   1       1253.07       1195.58        24.11 o                         
  10   9   1        264.89        243.04        10.06 o                         
  11   9   1        173.71        143.37        12.74 o                         
  12   9   1       1314.14        935.85       110.75 o                         
  13   9   1        773.21        802.49        36.02 o                         
  14   9   1          2.34        -17.86        17.86 o                         
  15   9   1        137.19        138.55        64.31 o                         
  16   9   1        609.64        630.08        42.49 o                         
  17   9   1        476.57        459.72        52.64 o                         
 -16  10   1          3.60        -12.04        27.96 o                         
 -15  10   1        490.26        600.65        85.03 o                         
 -14  10   1        175.96        186.39        32.91 o                         
 -13  10   1         30.50         31.61        24.57 o                         
 -12  10   1         64.57         82.75        71.98 o                         
 -11  10   1        123.16        145.76        46.02 o                         
 -10  10   1        150.04        199.93        74.26 o                         
  -9  10   1        366.64        390.30        70.03 o                         
  -8  10   1        936.39        950.29        41.24 o                         
  -7  10   1        446.83        474.78        13.71 o                         
  -6  10   1        705.92        667.61        15.00 o                         
  -5  10   1         21.24         31.52         3.82 o                         
  -4  10   1       1304.35       1257.48        20.27 o                         
  -3  10   1        907.12        876.93        23.27 o                         
  -2  10   1          7.04          6.42         4.00 o                         
  -1  10   1        664.13        598.66        20.44 o                         
   0  10   1        684.46        658.51        22.04 o                         
   1  10   1          9.21          9.61         4.14 o                         
   2  10   1          2.95          5.40         4.82 o                         
   3  10   1        563.76        542.19        13.72 o                         
   4  10   1        780.65        714.46        20.70 o                         
   5  10   1        231.59        221.37        10.75 o                         
   6  10   1        299.81        303.35        10.62 o                         
   7  10   1       1061.38       1089.97        20.56 o                         
   8  10   1       1440.65       1394.25        36.61 o                         
   9  10   1         40.74          4.85        22.17 o                         
  10  10   1        992.16       1117.18        64.56 o                         
  11  10   1        643.07        778.10        94.81 o                         
  12  10   1         14.13         43.85        47.86 o                         
  13  10   1        118.45        102.95        62.05 o                         
  14  10   1        281.19        316.69        97.34 o                         
  15  10   1        138.78        159.12        61.32 o                         
  16  10   1        191.48        262.75        93.39 o                         
 -14  11   1         22.45         15.74        25.98 o                         
 -13  11   1          4.98          1.75        39.64 o                         
 -12  11   1         30.65         42.96        24.45 o                         
 -11  11   1        104.58        153.48        39.59 o                         
 -10  11   1         49.94         39.61        26.17 o                         
  -9  11   1         99.39         76.97        41.96 o                         
  -8  11   1          0.32        -30.01        49.79 o                         
  -7  11   1         29.42         13.28        23.62 o                         
  -6  11   1         48.86         41.87        14.24 o                         
  -5  11   1        251.19        225.08        15.62 o                         
  -4  11   1          1.59          2.45         8.83 o                         
  -3  11   1        118.19        127.41         7.72 o                         
  -2  11   1        423.09        382.11        17.30 o                         
  -1  11   1        644.95        612.89        20.73 o                         
   0  11   1        154.80        115.45         7.08 o                         
   1  11   1        110.42        105.85        12.30 o                         
   2  11   1        325.05        283.63        13.76 o                         
   3  11   1        324.80        284.68        10.61 o                         
   4  11   1         79.61         89.26         8.78 o                         
   5  11   1        569.96        596.51        20.51 o                         
   6  11   1         66.53         96.82        11.74 o                         
   7  11   1         95.24        113.40        13.23 o                         
   8  11   1        712.62        715.30        63.63 o                         
   9  11   1         89.02         60.86        42.59 o                         
  10  11   1        316.72        337.89        32.81 o                         
  11  11   1          8.58         -5.36        62.53 o                         
  12  11   1        434.48        489.42        38.42 o                         
  13  11   1          4.64         25.51        56.70 o                         
  14  11   1         70.31         96.37        77.40 o                         
 -11  12   1        608.04        689.59        56.15 o                         
 -10  12   1        498.72        530.27        41.96 o                         
  -9  12   1         34.35         32.22        20.83 o                         
  -8  12   1        458.35        497.67        40.82 o                         
  -7  12   1       1226.74       1300.58        42.40 o                         
  -6  12   1          4.86         -3.40        15.75 o                         
  -5  12   1       1271.92       1366.98        35.67 o                         
  -4  12   1        599.01        613.99        23.33 o                         
  -3  12   1         29.33         23.45         6.23 o                         
  -2  12   1         32.93         27.31        10.12 o                         
  -1  12   1       1300.71       1343.30        24.53 o                         
   0  12   1       1805.89       1893.48        32.80 o                         
   1  12   1         18.39         13.73        10.60 o                         
   2  12   1        154.62        145.26         9.53 o                         
   3  12   1        573.66        573.74        29.80 o                         
   4  12   1        299.42        291.99        16.06 o                         
   5  12   1         30.03         28.59        13.29 o                         
   6  12   1        294.90        356.17        34.16 o                         
   7  12   1        787.29        892.48        45.69 o                         
   8  12   1        349.85        351.29        33.59 o                         
   9  12   1         68.98         65.71        26.38 o                         
  10  12   1        333.91        376.47        35.78 o                         
  11  12   1        169.04        205.73        42.72 o                         
  -8  13   1          2.99         -2.91        24.07 o                         
  -7  13   1         74.16         33.87        21.23 o                         
  -6  13   1          1.93         24.36        27.08 o                         
  -5  13   1        302.40        352.67        25.86 o                         
  -4  13   1          1.17         14.61        19.82 o                         
  -3  13   1        126.72        161.77        19.12 o                         
  -2  13   1        349.27        365.94        18.01 o                         
  -1  13   1         75.65         62.75        13.66 o                         
   0  13   1          6.76        -13.24        13.24 o                         
   1  13   1         46.26         37.99        13.47 o                         
   2  13   1          1.46         10.16        13.17 o                         
   3  13   1         90.00        113.51        15.35 o                         
   4  13   1         54.56         44.44        17.24 o                         
   5  13   1        219.58        281.60        33.57 o                         
   6  13   1          9.52         59.30        27.62 o                         
   7  13   1         75.57         39.29        27.37 o                         
   8  13   1         17.40         16.11        29.24 o                         
 -22   0   2        864.02        750.03        59.87 o                         
 -21   0   2       1942.10       1934.23        64.33 o                         
 -20   0   2        228.31        190.74        26.20 o                         
 -19   0   2       3965.79       3895.72        70.45 o                         
 -18   0   2        701.01        731.40        29.79 o                         
 -17   0   2        244.84        205.39        16.61 o                         
 -16   0   2        780.20        749.87        24.93 o                         
 -15   0   2       5708.43       5750.25        65.48 o                         
 -14   0   2        737.02        688.41        22.27 o                         
 -13   0   2        123.43         98.49        12.16 o                         
 -12   0   2       3601.80       3587.07        56.80 o                         
 -11   0   2       4451.81       4276.28        56.86 o                         
 -10   0   2         36.86         38.43         9.66 o                         
  -9   0   2       1928.75       1952.84        33.77 o                         
  -8   0   2       1056.97       1041.37        20.54 o                         
  -7   0   2       8374.80       8515.98        69.55 o                         
  -6   0   2        476.83        486.46         9.73 o                         
  -5   0   2      20986.38      21990.07       177.78 o                         
  -4   0   2        971.92       1171.60        16.01 o                         
  -3   0   2         94.69        138.64         5.26 o                         
  -2   0   2      32764.87      33437.49       490.35 o                         
  -1   0   2      11052.72      11133.18        75.21 o                         
   0   0   2      24490.65      25171.46       318.86 o                         
   1   0   2       1285.73       1256.72        23.38 o                         
   2   0   2        333.78        350.90         9.91 o                         
   3   0   2      12944.08      13103.45        85.79 o                         
   4   0   2       4294.42       4362.89        35.56 o                         
   5   0   2         47.42         42.22         4.74 o                         
   6   0   2       7077.84       7269.40        57.90 o                         
   7   0   2      14691.07      15147.17        94.47 o                         
   8   0   2        869.99        778.82        19.01 o                         
   9   0   2       3628.72       3428.93        44.17 o                         
  10   0   2       6397.64       6108.57        65.26 o                         
  11   0   2       5737.69       5461.48        63.58 o                         
  12   0   2         12.59          3.06         8.52 o                         
  13   0   2       5612.28       5217.45        77.45 o                         
  14   0   2       4344.90       4332.44        61.96 o                         
  15   0   2        130.76        113.47        15.10 o                         
  16   0   2       1591.36       1538.20        32.92 o                         
  17   0   2        917.40       1013.21        27.99 o                         
  18   0   2       1649.64       1642.29        39.83 o                         
  19   0   2        417.88        448.58        25.94 o                         
  20   0   2        894.41        942.14        38.69 o                         
  21   0   2       1144.25       1140.26        46.53 o                         
  22   0   2        979.36        980.73        71.58 o                         
 -22   1   2        527.48        492.17        30.38 o                         
 -21   1   2          4.29         -6.24        19.37 o                         
 -20   1   2         58.27         17.61        15.35 o                         
 -19   1   2        140.53         93.34        14.70 o                         
 -18   1   2          2.95         -4.35        12.05 o                         
 -17   1   2        562.35        578.12        16.04 o                         
 -16   1   2        212.98        182.46        10.65 o                         
 -15   1   2        143.98        118.95         9.37 o                         
 -14   1   2        408.98        347.08        11.77 o                         
 -13   1   2        853.05        828.55        15.95 o                         
 -12   1   2         98.32         83.16         8.38 o                         
 -11   1   2         16.42          8.40         6.78 o                         
 -10   1   2        160.26        123.09         8.22 o                         
  -9   1   2        117.61        203.08         9.85 o                         
  -8   1   2         22.73         11.81         5.28 o                         
  -7   1   2       1189.64       1324.01        16.55 o                         
  -6   1   2       3933.43       3837.60        28.04 o                         
  -5   1   2       4555.15       4724.74        25.22 o                         
  -4   1   2          8.53          5.53         2.12 o                         
  -3   1   2      36872.99      38723.43       229.35 o                         
  -2   1   2      34600.98      36465.86       181.52 o                         
  -1   1   2        479.91        418.12         6.23 o                         
   0   1   2        478.46        521.96         7.37 o                         
   1   1   2         75.65         75.15         2.53 o                         
   2   1   2        121.80        145.51         5.50 o                         
   3   1   2        387.29        366.05         6.40 o                         
   4   1   2          7.15          9.55         2.61 o                         
   5   1   2        324.75        295.94         5.39 o                         
   6   1   2       1973.22       2128.33        16.44 o                         
   7   1   2       1758.65       1988.10        19.97 o                         
   8   1   2       5424.06       5583.05        39.51 o                         
   9   1   2        124.46        140.36         7.43 o                         
  10   1   2         57.52         30.10         5.95 o                         
  11   1   2        717.18        553.51        14.87 o                         
  12   1   2       3485.35       3385.43        34.64 o                         
  13   1   2        796.32        714.88        16.00 o                         
  14   1   2        258.49        287.36        10.66 o                         
  15   1   2       2663.41       2682.09        31.65 o                         
  16   1   2         20.14         16.12         9.14 o                         
  17   1   2        546.99        550.03        15.64 o                         
  18   1   2        413.88        414.92        16.57 o                         
  19   1   2         94.16         99.90        13.11 o                         
  20   1   2         29.64         38.51        13.57 o                         
  21   1   2         38.73         51.50        20.07 o                         
  22   1   2        239.39        287.22        27.22 o                         
 -22   2   2         73.57         64.63        20.82 o                         
 -21   2   2         95.46         79.29        20.44 o                         
 -20   2   2         15.91          4.89        16.02 o                         
 -19   2   2        312.87        343.57        20.58 o                         
 -18   2   2        107.74         97.69        14.33 o                         
 -17   2   2        114.10         81.39        10.44 o                         
 -16   2   2        919.47        931.37        19.60 o                         
 -15   2   2       2400.84       2302.94        32.06 o                         
 -14   2   2       1800.24       1855.91        25.04 o                         
 -13   2   2        322.79        329.76        11.60 o                         
 -12   2   2       2272.29       2184.19        30.95 o                         
 -11   2   2        786.96        707.27        15.41 o                         
 -10   2   2         76.96         60.58         7.68 o                         
  -9   2   2       1101.14       1074.95        15.04 o                         
  -8   2   2       4251.30       4448.45        42.20 o                         
  -7   2   2       3631.39       3629.90        41.56 o                         
  -6   2   2        412.14        448.18         7.17 o                         
  -5   2   2        581.96        555.63         7.24 o                         
  -4   2   2        845.91        795.74         9.98 o                         
  -3   2   2       4401.63       4517.56        32.48 o                         
  -2   2   2       6153.61       6479.31        42.54 o                         
  -1   2   2      25906.90      26946.29       129.51 o                         
   0   2   2      15123.00      15513.08        60.77 o                         
   1   2   2       1094.06       1155.39        12.05 o                         
   2   2   2         16.25         22.19         1.95 o                         
   3   2   2      14589.12      14813.77        61.38 o                         
   4   2   2       6020.95       6143.83        29.37 o                         
   5   2   2        294.29        233.69         5.41 o                         
   6   2   2       4319.05       4534.69        28.65 o                         
   7   2   2      11946.46      12672.94        55.44 o                         
   8   2   2        168.16        156.36         5.55 o                         
   9   2   2       1303.23       1284.36        19.06 o                         
  10   2   2       2309.29       2238.58        24.91 o                         
  11   2   2       1878.75       1835.10        21.29 o                         
  12   2   2         11.49          8.88         6.15 o                         
  13   2   2       1906.34       1901.84        22.92 o                         
  14   2   2        484.92        461.08        12.33 o                         
  15   2   2         27.84         37.22         7.57 o                         
  16   2   2        220.03        219.29        10.59 o                         
  17   2   2        451.65        426.43        16.51 o                         
  18   2   2       1080.83       1142.16        30.69 o                         
  19   2   2        235.62        230.21        22.25 o                         
  20   2   2         10.58         14.60        16.68 o                         
  21   2   2        342.91        378.41        28.28 o                         
  22   2   2        280.50        259.59        26.40 o                         
 -22   3   2          8.69         -5.67        25.32 o                         
 -21   3   2        578.65        586.55        31.34 o                         
 -20   3   2       1039.28       1119.94        37.21 o                         
 -19   3   2        168.07        174.19        18.15 o                         
 -18   3   2        329.39        332.48        19.77 o                         
 -17   3   2       1251.82       1234.95        22.65 o                         
 -16   3   2       1286.87       1279.81        20.83 o                         
 -15   3   2         67.90         50.11         7.11 o                         
 -14   3   2       2899.57       2864.42        30.55 o                         
 -13   3   2       2116.00       2014.35        27.66 o                         
 -12   3   2        899.59        893.62        12.83 o                         
 -11   3   2        395.36        427.92         8.40 o                         
 -10   3   2       3877.46       3682.54        67.99 o                         
  -9   3   2       2378.05       2224.93        40.73 o                         
  -8   3   2       1131.17       1126.34        16.96 o                         
  -7   3   2       1002.74        977.10        13.37 o                         
  -6   3   2       5764.72       5842.85        46.89 o                         
  -5   3   2       3865.49       3734.15        33.85 o                         
  -4   3   2        711.83        699.16         8.61 o                         
  -3   3   2       2414.43       2419.15        18.44 o                         
  -2   3   2       9026.46       8946.72        52.01 o                         
  -1   3   2        218.35        227.89         4.10 o                         
   0   3   2       2770.91       2950.06        16.88 o                         
   1   3   2       3457.97       3455.56        18.82 o                         
   2   3   2       3504.33       3557.48        18.35 o                         
   3   3   2         46.94         45.37         2.69 o                         
   4   3   2       1932.13       1799.84        15.22 o                         
   5   3   2      14260.81      15237.08        60.84 o                         
   6   3   2       2318.21       2210.95        19.05 o                         
   7   3   2         37.68         30.72         4.24 o                         
   8   3   2       3594.14       3376.86        29.92 o                         
   9   3   2       3905.90       3721.43        32.10 o                         
  10   3   2         87.04         63.02         4.63 o                         
  11   3   2       1927.35       1844.66        19.58 o                         
  12   3   2       4515.09       4345.86        34.78 o                         
  13   3   2       1059.13       1038.51        16.20 o                         
  14   3   2         53.32         45.56         6.92 o                         
  15   3   2       2354.95       2287.46        25.99 o                         
  16   3   2       3107.12       3169.24        33.61 o                         
  17   3   2        322.91        310.16        13.75 o                         
  18   3   2       1196.81       1204.10        33.38 o                         
  19   3   2       1343.41       1377.66        37.75 o                         
  20   3   2       1024.51       1093.19        41.04 o                         
  21   3   2          3.99          0.20        25.10 o                         
  22   3   2        405.56        414.67        37.50 o                         
 -21   4   2         46.24         91.25        39.54 o                         
 -20   4   2         89.49        108.16        20.79 o                         
 -19   4   2        246.97        224.25        21.34 o                         
 -18   4   2        459.97        393.62        22.87 o                         
 -17   4   2         51.68         35.96        11.73 o                         
 -16   4   2        102.52        106.75        10.58 o                         
 -15   4   2         58.60         40.38         8.67 o                         
 -14   4   2         83.51         67.25         8.51 o                         
 -13   4   2        384.43        399.10        13.23 o                         
 -12   4   2         26.07         24.37         7.35 o                         
 -11   4   2          0.00         -2.31         6.86 o                         
 -10   4   2        813.88        777.07        15.40 o                         
  -9   4   2        786.52        803.06        15.91 o                         
  -8   4   2        117.63        112.33         7.22 o                         
  -7   4   2         18.98         27.00         5.28 o                         
  -6   4   2        299.39        351.68         8.27 o                         
  -5   4   2        357.77        334.63         7.46 o                         
  -4   4   2        404.10        419.87         6.93 o                         
  -3   4   2        197.04        207.90         4.72 o                         
  -2   4   2       2463.03       2583.95        17.26 o                         
  -1   4   2       4955.62       5430.39        38.87 o                         
   0   4   2        375.75        375.95         7.25 o                         
   1   4   2       1613.48       1629.21        15.32 o                         
   2   4   2         11.40         15.18         2.66 o                         
   3   4   2          4.90         16.61         2.72 o                         
   4   4   2       1515.96       1700.43        13.54 o                         
   5   4   2         70.50         73.51         4.25 o                         
   6   4   2       1095.69       1315.10        15.59 o                         
   7   4   2          6.11         16.51         4.39 o                         
   8   4   2        223.74        303.79         8.48 o                         
   9   4   2        182.88        216.00         7.50 o                         
  10   4   2         27.49         19.32         6.02 o                         
  11   4   2         46.56         45.68         7.75 o                         
  12   4   2          6.31          5.83         7.25 o                         
  13   4   2         11.52         14.13         7.71 o                         
  14   4   2        337.51        299.64        12.29 o                         
  15   4   2          0.41         -8.98         8.98 o                         
  16   4   2          0.53         -1.21        10.05 o                         
  17   4   2         15.81          5.42        14.24 o                         
  18   4   2         46.33         40.74        19.61 o                         
  19   4   2         19.98         -6.60        21.56 o                         
  20   4   2        125.81        121.81        28.22 o                         
  21   4   2          0.19         10.66        26.02 o                         
 -21   5   2        470.23        547.09        41.27 o                         
 -20   5   2        429.61        459.22        38.08 o                         
 -19   5   2         40.65         88.41        26.09 o                         
 -18   5   2        128.44        168.08        27.57 o                         
 -17   5   2        765.95        770.25        29.54 o                         
 -16   5   2        861.91        858.42        23.93 o                         
 -15   5   2          2.82         -1.24        10.04 o                         
 -14   5   2        578.17        586.20        16.19 o                         
 -13   5   2       2364.69       2409.72        34.49 o                         
 -12   5   2        982.20       1015.74        18.85 o                         
 -11   5   2        504.93        480.56        13.08 o                         
 -10   5   2       1927.96       1946.10        23.71 o                         
  -9   5   2       5391.61       5328.74        48.17 o                         
  -8   5   2        240.42        247.83         9.07 o                         
  -7   5   2       2232.88       2251.79        22.13 o                         
  -6   5   2       4440.23       4374.93        33.29 o                         
  -5   5   2       4243.28       4182.63        54.41 o                         
  -4   5   2        528.52        540.43         8.37 o                         
  -3   5   2       6008.02       6001.20        71.87 o                         
  -2   5   2       9625.37      10126.56        62.29 o                         
  -1   5   2        565.44        506.96         8.14 o                         
   0   5   2       3193.01       3330.56        22.63 o                         
   1   5   2       2936.69       2686.94        20.22 o                         
   2   5   2       4342.56       4404.99        44.74 o                         
   3   5   2          8.06         10.64         3.69 o                         
   4   5   2       6035.56       6280.18        31.43 o                         
   5   5   2       5134.95       4933.12        29.90 o                         
   6   5   2       1058.40       1066.61        15.91 o                         
   7   5   2        349.94        374.61         8.68 o                         
   8   5   2       2539.95       2294.09        21.20 o                         
   9   5   2       3364.98       3351.74        29.00 o                         
  10   5   2         37.53         44.17         6.45 o                         
  11   5   2       1488.33       1496.81        20.02 o                         
  12   5   2       2203.24       2202.12        28.34 o                         
  13   5   2       1171.54       1215.04        21.72 o                         
  14   5   2        287.11        248.55        12.35 o                         
  15   5   2       1099.47       1151.00        25.00 o                         
  16   5   2       1815.20       1840.84        34.25 o                         
  17   5   2        213.96        190.58        22.14 o                         
  18   5   2        129.24         80.82        26.12 o                         
  19   5   2       1422.31       1510.85        58.86 o                         
  20   5   2        335.79        298.25        35.59 o                         
  21   5   2         37.95          8.36        35.20 o                         
 -20   6   2          3.77         36.72        27.36 o                         
 -19   6   2        904.44        910.83        46.66 o                         
 -18   6   2        276.89        315.67        32.82 o                         
 -17   6   2          3.27         -2.97        17.25 o                         
 -16   6   2         41.52         29.09        12.91 o                         
 -15   6   2        158.76        171.93        14.12 o                         
 -14   6   2        554.29        572.49        16.93 o                         
 -13   6   2          6.28          6.66         7.97 o                         
 -12   6   2        177.04        173.57         9.72 o                         
 -11   6   2        185.04        186.29         9.42 o                         
 -10   6   2        350.63        360.88        11.22 o                         
  -9   6   2       1450.92       1502.36        20.11 o                         
  -8   6   2       5543.09       5438.76        52.13 o                         
  -7   6   2       4754.04       4380.67        91.49 o                         
  -6   6   2        218.55        247.22         8.08 o                         
  -5   6   2        806.13        797.65        10.13 o                         
  -4   6   2        967.63        872.94        12.21 o                         
  -3   6   2       1446.41       1442.52        15.75 o                         
  -2   6   2        392.19        316.27         6.69 o                         
  -1   6   2       2589.04       2484.20        17.83 o                         
   0   6   2       2665.31       2665.64        30.12 o                         
   1   6   2         34.63         45.23         3.70 o                         
   2   6   2        769.76        796.40        10.52 o                         
   3   6   2       2155.65       2113.10        26.61 o                         
   4   6   2        728.12        698.52        10.82 o                         
   5   6   2        335.02        332.76         8.33 o                         
   6   6   2       1940.77       1835.62        18.84 o                         
   7   6   2       1714.21       1598.75        19.15 o                         
   8   6   2        136.46        141.04         6.80 o                         
   9   6   2        318.96        322.07         9.57 o                         
  10   6   2       1381.98       1367.62        18.45 o                         
  11   6   2       2808.69       2811.72        26.97 o                         
  12   6   2         74.50         53.85         7.23 o                         
  13   6   2       1210.70       1093.96        20.76 o                         
  14   6   2       1521.37       1499.07        27.38 o                         
  15   6   2        244.37        239.64        16.56 o                         
  16   6   2        154.66        163.74        16.43 o                         
  17   6   2       1086.01       1122.08        45.79 o                         
  18   6   2        331.16        330.57        38.14 o                         
  19   6   2        122.98        113.13        29.51 o                         
  20   6   2        197.42        178.02        32.90 o                         
 -19   7   2          0.45         30.02        26.69 o                         
 -18   7   2          8.94          5.41        25.11 o                         
 -17   7   2        362.60        420.39        39.25 o                         
 -16   7   2          5.31        -13.52        15.06 o                         
 -15   7   2        976.08        925.34        27.25 o                         
 -14   7   2          4.33         -5.67        11.76 o                         
 -13   7   2         89.33         83.43         9.17 o                         
 -12   7   2         94.50         75.34         8.03 o                         
 -11   7   2         32.07         23.75         6.65 o                         
 -10   7   2       2306.55       2259.73        45.03 o                         
  -9   7   2       1471.24       1476.56        21.41 o                         
  -8   7   2        144.18        150.69         8.17 o                         
  -7   7   2        135.84        139.74         7.08 o                         
  -6   7   2        247.43        240.36         9.56 o                         
  -5   7   2        246.27        234.47         7.19 o                         
  -4   7   2         27.36         28.48         5.04 o                         
  -3   7   2       1046.79        974.35        13.37 o                         
  -2   7   2        152.91        190.90         6.30 o                         
  -1   7   2         28.87         19.48         2.91 o                         
   0   7   2        125.90        106.38         3.82 o                         
   1   7   2       2747.26       2728.26        26.85 o                         
   2   7   2       1062.97       1201.51        14.55 o                         
   3   7   2         42.30         34.09         4.27 o                         
   4   7   2       2017.20       2045.12        19.65 o                         
   5   7   2       1605.88       1606.36        22.41 o                         
   6   7   2        969.00        916.26        14.11 o                         
   7   7   2        152.82        139.73         5.91 o                         
   8   7   2        305.32        250.48        13.91 o                         
   9   7   2        434.99        376.27        20.63 o                         
  10   7   2        858.39        867.93        14.42 o                         
  11   7   2        175.65        214.09         8.89 o                         
  12   7   2        151.71        171.91         8.67 o                         
  13   7   2        385.14        325.74        14.21 o                         
  14   7   2          6.70          4.45        11.78 o                         
  15   7   2        675.28        594.77        23.44 o                         
  16   7   2        609.90        555.99        33.84 o                         
  17   7   2         80.58         56.40        22.52 o                         
  18   7   2          0.73        -18.28        28.57 o                         
  19   7   2        309.80        392.45        40.05 o                         
 -18   8   2        514.60        577.17        40.74 o                         
 -17   8   2         43.92          1.47        24.69 o                         
 -16   8   2         57.00         37.89        24.46 o                         
 -15   8   2        453.66        467.20        20.89 o                         
 -14   8   2       1568.09       1637.83        34.25 o                         
 -13   8   2          5.33          3.85         6.17 o                         
 -12   8   2       1341.63       1400.77        28.94 o                         
 -11   8   2       1544.31       1552.12        23.32 o                         
 -10   8   2        617.80        605.44        14.68 o                         
  -9   8   2         76.13         78.34         6.47 o                         
  -8   8   2       3616.55       3732.81        37.97 o                         
  -7   8   2       3055.76       3023.80        29.56 o                         
  -6   8   2         85.63         69.59         4.94 o                         
  -5   8   2       2041.60       2069.21        19.05 o                         
  -4   8   2       2943.86       2880.01        35.57 o                         
  -3   8   2        740.00        723.27        13.64 o                         
  -2   8   2        505.49        497.81        10.59 o                         
  -1   8   2       2110.18       1982.97        28.99 o                         
   0   8   2       3258.77       3242.04        37.60 o                         
   1   8   2        336.89        344.91        11.95 o                         
   2   8   2       5405.13       5073.28       104.51 o                         
   3   8   2       1338.54       1311.30        27.14 o                         
   4   8   2        395.44        372.36         8.36 o                         
   5   8   2        131.94        119.95         6.11 o                         
   6   8   2       2832.36       2751.30        30.17 o                         
   7   8   2       1558.35       1568.92        21.09 o                         
   8   8   2         11.50         11.60         3.92 o                         
   9   8   2        701.84        632.68        27.90 o                         
  10   8   2        823.46        790.86        17.20 o                         
  11   8   2       1348.63       1318.33        20.52 o                         
  12   8   2        139.77        157.44        10.45 o                         
  13   8   2       1136.57       1032.02        52.50 o                         
  14   8   2       2029.31       2135.54        43.76 o                         
  15   8   2        461.54        456.76        21.51 o                         
  16   8   2        108.16        126.15        82.04 o                         
  17   8   2       1110.02       1241.64        90.24 o                         
  18   8   2        811.06        795.78        49.04 o                         
 -17   9   2          5.42         28.90        41.08 o                         
 -16   9   2         43.91         44.11        24.91 o                         
 -15   9   2        140.65        190.91        28.89 o                         
 -14   9   2        286.46        314.93        23.72 o                         
 -13   9   2         91.64        120.34        16.60 o                         
 -12   9   2         14.30          8.73         9.91 o                         
 -11   9   2        225.32        232.76        15.43 o                         
 -10   9   2        655.04        711.89        25.74 o                         
  -9   9   2        400.52        412.30        13.29 o                         
  -8   9   2         75.30         87.23         7.68 o                         
  -7   9   2         14.76          8.26         3.78 o                         
  -6   9   2        110.64        106.32         6.08 o                         
  -5   9   2         42.56         37.67         6.08 o                         
  -4   9   2         42.80         38.13         5.29 o                         
  -3   9   2         37.83         30.23         4.22 o                         
  -2   9   2        171.03        198.41         9.68 o                         
  -1   9   2         80.15         57.26         6.89 o                         
   0   9   2       1069.42        985.96        18.16 o                         
   1   9   2         76.59         50.68         7.05 o                         
   2   9   2        122.61        143.11         9.03 o                         
   3   9   2        457.52        458.56        13.98 o                         
   4   9   2       1563.85       1578.10        29.66 o                         
   5   9   2       3226.52       3093.74        78.07 o                         
   6   9   2       1524.77       1516.20        22.82 o                         
   7   9   2        183.79        179.84         7.48 o                         
   8   9   2          9.53          9.52         5.68 o                         
   9   9   2         59.15         39.61         7.63 o                         
  10   9   2          0.21          3.63         8.08 o                         
  11   9   2        216.07        238.38        12.68 o                         
  12   9   2        162.05        105.40        13.69 o                         
  13   9   2          1.43         10.65        15.13 o                         
  14   9   2        111.75         82.31        19.85 o                         
  15   9   2        288.99        330.13        95.49 o                         
  16   9   2         39.58         11.44        66.65 o                         
  17   9   2         29.38         31.48        73.90 o                         
 -15  10   2        377.89        415.03        34.97 o                         
 -14  10   2         49.85         60.96        24.36 o                         
 -13  10   2         11.47         16.99        23.39 o                         
 -12  10   2        344.76        395.07        50.00 o                         
 -11  10   2        220.91        297.36        29.11 o                         
 -10  10   2         43.55         57.21        18.95 o                         
  -9  10   2        428.48        490.99        45.95 o                         
  -8  10   2       1306.63       1444.45        39.74 o                         
  -7  10   2        455.33        465.25        17.28 o                         
  -6  10   2         94.32         93.12         8.12 o                         
  -5  10   2        772.42        720.44        12.97 o                         
  -4  10   2       2461.61       2169.96        94.97 o                         
  -3  10   2        152.74        129.71         9.14 o                         
  -2  10   2        375.73        362.62        12.58 o                         
  -1  10   2       1550.30       1403.52        24.50 o                         
   0  10   2       1097.97       1076.03        19.67 o                         
   1  10   2          1.13          6.36         6.43 o                         
   2  10   2        255.71        269.17        11.57 o                         
   3  10   2        214.13        249.17        11.13 o                         
   4  10   2        889.19        901.12        18.84 o                         
   5  10   2         12.94         12.56         5.69 o                         
   6  10   2       1126.36       1169.38        21.32 o                         
   7  10   2       1147.13       1190.28        35.89 o                         
   8  10   2        452.47        503.25        34.37 o                         
   9  10   2          2.92         -2.68        18.05 o                         
  10  10   2        844.21        891.51        51.72 o                         
  11  10   2        747.50        754.47        46.45 o                         
  12  10   2         84.69        113.88        43.39 o                         
  13  10   2          4.88         11.85        27.08 o                         
  14  10   2        838.96        897.58        48.35 o                         
  15  10   2        306.43        301.88        35.36 o                         
 -13  11   2        673.47        769.64        58.32 o                         
 -12  11   2        251.93        316.12        41.80 o                         
 -11  11   2         19.97         25.70        19.83 o                         
 -10  11   2        397.92        473.02        37.20 o                         
  -9  11   2        597.47        679.03        47.92 o                         
  -8  11   2         22.32         32.63        18.30 o                         
  -7  11   2        368.84        366.75        24.51 o                         
  -6  11   2        811.78        878.19        28.27 o                         
  -5  11   2        268.38        256.23        17.50 o                         
  -4  11   2         26.55         29.64         8.90 o                         
  -3  11   2        676.87        671.42        16.57 o                         
  -2  11   2        460.41        459.33        13.95 o                         
  -1  11   2        805.05        750.52        20.19 o                         
   0  11   2          5.54         -6.60         6.60 o                         
   1  11   2       1370.71       1337.11        33.31 o                         
   2  11   2        795.85        798.40        20.84 o                         
   3  11   2          7.45          1.67         8.04 o                         
   4  11   2        566.49        565.56        30.49 o                         
   5  11   2        601.22        605.86        26.40 o                         
   6  11   2        111.32        121.90        21.57 o                         
   7  11   2        693.24        808.82        30.97 o                         
   8  11   2       1303.16       1347.16        37.59 o                         
   9  11   2        465.11        537.20        37.97 o                         
  10  11   2          2.51        -12.83        24.72 o                         
  11  11   2        362.71        420.83        42.67 o                         
  12  11   2        910.69       1075.64        51.97 o                         
  13  11   2        304.88        358.34        37.25 o                         
 -11  12   2         14.37         40.66        26.79 o                         
 -10  12   2        155.63        201.81        23.36 o                         
  -9  12   2        250.72        290.04        43.94 o                         
  -8  12   2         75.95        122.49        20.76 o                         
  -7  12   2         31.08         34.28        17.77 o                         
  -6  12   2          9.52         16.95        17.47 o                         
  -5  12   2         20.28         13.53        16.99 o                         
  -4  12   2        105.29        123.71        23.48 o                         
  -3  12   2          0.00          4.45         9.04 o                         
  -2  12   2         42.40         47.03        13.57 o                         
  -1  12   2         18.54          8.60        10.11 o                         
   0  12   2         20.20         11.86         7.48 o                         
   1  12   2         96.14         85.04         9.64 o                         
   2  12   2          1.00        -11.67        11.67 o                         
   3  12   2         12.28         19.03        19.15 o                         
   4  12   2          3.88         18.40        14.63 o                         
   5  12   2         26.40         32.18        16.97 o                         
   6  12   2        220.15        233.71        33.01 o                         
   7  12   2          0.62         53.72        28.32 o                         
   8  12   2          2.55         -8.23        27.75 o                         
   9  12   2          3.07          7.54        32.00 o                         
  10  12   2          0.29         -1.45        27.65 o                         
  11  12   2          0.62          2.03        28.66 o                         
  -7  13   2        229.75        300.14        37.36 o                         
  -6  13   2        198.71        206.82        22.63 o                         
  -5  13   2        206.74        205.98        21.94 o                         
  -4  13   2         36.98         55.13        16.42 o                         
  -3  13   2        928.19       1025.37        32.45 o                         
  -2  13   2        911.18        961.53        29.17 o                         
  -1  13   2          3.94         -0.66        14.87 o                         
   0  13   2         11.48         -2.38        17.61 o                         
   1  13   2        533.16        586.59        21.04 o                         
   2  13   2        862.81        980.21        33.54 o                         
   3  13   2          0.93        -14.21        14.21 o                         
   4  13   2        485.03        523.25        29.80 o                         
   5  13   2        684.01        861.15        49.49 o                         
   6  13   2        190.20        290.11        35.14 o                         
   7  13   2         12.99         30.48        27.37 o                         
 -22   1   3        511.90        512.37        30.52 o                         
 -21   1   3        668.91        675.32        32.76 o                         
 -20   1   3        173.61        195.38        17.97 o                         
 -19   1   3         19.63         13.61        11.44 o                         
 -18   1   3        857.11        846.28        23.05 o                         
 -17   1   3       1780.58       1714.11        29.84 o                         
 -16   1   3        701.30        698.46        18.18 o                         
 -15   1   3         84.41         36.68         9.91 o                         
 -14   1   3        773.99        806.32        18.40 o                         
 -13   1   3       3167.99       3038.28        30.38 o                         
 -12   1   3        413.69        359.27        10.89 o                         
 -11   1   3        853.01        789.84        14.19 o                         
 -10   1   3       4405.96       4455.27        46.62 o                         
  -9   1   3       2751.77       2675.73        40.18 o                         
  -8   1   3        371.96        445.90        10.35 o                         
  -7   1   3        580.57        460.75         8.99 o                         
  -6   1   3       7770.25       7667.53        72.45 o                         
  -5   1   3       4162.38       4149.05        26.67 o                         
  -4   1   3       2010.81       2092.83        15.75 o                         
  -3   1   3      29780.95      31269.57       165.61 o                         
  -2   1   3      19657.69      20143.63        80.13 o                         
  -1   1   3       2540.18       2541.52        18.57 o                         
   0   1   3       2100.10       2042.05        16.50 o                         
   1   1   3       8462.09       8392.41        84.95 o                         
   2   1   3       2553.57       2693.02        24.45 o                         
   3   1   3       2291.90       2378.00        16.55 o                         
   4   1   3      14179.01      14820.73        67.36 o                         
   5   1   3       1065.15        904.29        13.68 o                         
   6   1   3        511.04        565.67        10.64 o                         
   7   1   3        123.13         85.08         5.49 o                         
   8   1   3       5116.00       4986.84        35.10 o                         
   9   1   3       3212.66       3273.69        27.89 o                         
  10   1   3        185.26        173.52         8.15 o                         
  11   1   3       2953.56       2998.22        30.52 o                         
  12   1   3       2739.51       2674.55        30.68 o                         
  13   1   3       2063.44       2006.77        25.17 o                         
  14   1   3        115.66        105.25         8.18 o                         
  15   1   3       1865.21       1731.61        27.44 o                         
  16   1   3       2553.96       2545.84        41.24 o                         
  17   1   3         51.54         62.02        12.59 o                         
  18   1   3       1034.92       1077.70        24.00 o                         
  19   1   3       1299.49       1294.86        33.82 o                         
  20   1   3        400.15        466.68        27.28 o                         
  21   1   3          1.98         30.27        19.58 o                         
  22   1   3       1538.46       1641.31        74.85 o                         
 -22   2   3        331.41        326.45        23.83 o                         
 -21   2   3         80.28         93.53        25.47 o                         
 -20   2   3         53.73         27.63        17.19 o                         
 -19   2   3        305.18        315.80        25.05 o                         
 -18   2   3        449.98        433.05        23.35 o                         
 -17   2   3        255.49        212.86        15.41 o                         
 -16   2   3        500.27        485.25        13.80 o                         
 -15   2   3        760.73        757.00        16.38 o                         
 -14   2   3        332.27        299.65        10.72 o                         
 -13   2   3         67.04         56.24         6.93 o                         
 -12   2   3        155.63        123.64         7.39 o                         
 -11   2   3       2453.62       2415.65        23.67 o                         
 -10   2   3          2.57          3.85         5.40 o                         
  -9   2   3       1799.73       1832.52        26.71 o                         
  -8   2   3       5035.68       5064.14        59.21 o                         
  -7   2   3        672.53        646.21        10.40 o                         
  -6   2   3       1238.40       1282.85        13.72 o                         
  -5   2   3        697.94        647.35         8.44 o                         
  -4   2   3        759.74        770.39         8.87 o                         
  -3   2   3          4.08          6.43         2.37 o                         
  -2   2   3         24.59         36.74         2.98 o                         
  -1   2   3       8686.06       8804.02        40.27 o                         
   0   2   3       5208.73       5444.00        30.20 o                         
   1   2   3          1.27          8.30         1.82 o                         
   2   2   3       3135.35       3302.00        18.74 o                         
   3   2   3       6372.86       6506.10        30.02 o                         
   4   2   3       1518.70       1469.61        12.95 o                         
   5   2   3      11202.19      12204.02        53.31 o                         
   6   2   3       8315.91       8590.72        60.04 o                         
   7   2   3       1151.18        991.25        30.77 o                         
   8   2   3       2005.65       2099.20        27.42 o                         
   9   2   3       1564.78       1487.16        18.71 o                         
  10   2   3       3148.30       3052.09        27.29 o                         
  11   2   3       1215.11       1179.92        17.23 o                         
  12   2   3        312.65        290.01         9.38 o                         
  13   2   3       2488.05       2363.93        24.77 o                         
  14   2   3       2680.25       2586.92        28.75 o                         
  15   2   3        105.00         75.84         8.25 o                         
  16   2   3        867.38        888.19        17.50 o                         
  17   2   3       1005.65        954.48        22.40 o                         
  18   2   3        278.53        247.53        18.52 o                         
  19   2   3          2.62         13.94        16.25 o                         
  20   2   3        377.07        405.01        28.16 o                         
  21   2   3        762.11        807.11        36.73 o                         
  22   2   3        290.18        313.31        41.06 o                         
 -21   3   3        189.66        209.19        21.54 o                         
 -20   3   3         65.13         55.83        22.34 o                         
 -19   3   3         39.16         22.17        15.82 o                         
 -18   3   3         28.87         46.35        15.22 o                         
 -17   3   3        146.93        163.49        15.48 o                         
 -16   3   3         11.02          4.54         6.91 o                         
 -15   3   3        849.53        859.75        16.27 o                         
 -14   3   3        213.36        202.56         9.96 o                         
 -13   3   3        430.76        445.14        10.00 o                         
 -12   3   3        609.15        571.82        11.49 o                         
 -11   3   3          5.69          4.31         4.45 o                         
 -10   3   3       1243.89       1298.35        18.22 o                         
  -9   3   3          4.89         95.60         5.48 o                         
  -8   3   3       1125.45       1097.96        24.42 o                         
  -7   3   3        258.04        256.58         6.46 o                         
  -6   3   3       2473.08       2440.36        29.14 o                         
  -5   3   3       1093.05       1059.04        10.34 o                         
  -4   3   3         88.08         91.78         3.48 o                         
  -3   3   3       1907.61       1987.99        21.22 o                         
  -2   3   3        287.33        265.85         7.36 o                         
  -1   3   3       3257.75       3530.39        23.39 o                         
   0   3   3       4643.14       4694.40        26.42 o                         
   1   3   3       1434.83       1408.94        18.73 o                         
   2   3   3       1981.28       2053.64        14.12 o                         
   3   3   3       1571.38       1620.01        12.11 o                         
   4   3   3       5786.40       6346.63        42.12 o                         
   5   3   3       1871.74       2011.37        18.49 o                         
   6   3   3         76.75         86.97         5.45 o                         
   7   3   3        371.72        365.06        10.32 o                         
   8   3   3        698.70        651.22        15.20 o                         
   9   3   3         57.50         62.58         6.90 o                         
  10   3   3          5.15          0.02         5.76 o                         
  11   3   3         11.27          2.95         6.29 o                         
  12   3   3       1000.31        925.24        21.27 o                         
  13   3   3        359.98        304.90         8.95 o                         
  14   3   3        195.45        160.54         8.18 o                         
  15   3   3         95.89         95.35         7.58 o                         
  16   3   3        943.88        895.21        22.21 o                         
  17   3   3        276.74        249.32        18.46 o                         
  18   3   3        228.09        232.43        20.16 o                         
  19   3   3        680.69        637.63        29.80 o                         
  20   3   3        430.23        437.42        37.75 o                         
  21   3   3          3.03         13.41        22.78 o                         
 -21   4   3        138.33        184.74        28.17 o                         
 -20   4   3        195.17        184.20        22.79 o                         
 -19   4   3        940.49        936.67        34.53 o                         
 -18   4   3        455.09        497.06        27.02 o                         
 -17   4   3         73.51         52.45        15.03 o                         
 -16   4   3       1439.33       1482.88        26.99 o                         
 -15   4   3       2627.31       2716.88        32.25 o                         
 -14   4   3        928.97        912.74        18.95 o                         
 -13   4   3        418.86        410.67        13.31 o                         
 -12   4   3       4413.33       4615.01        54.12 o                         
 -11   4   3       2684.33       2655.85        29.08 o                         
 -10   4   3          1.94          4.93         6.39 o                         
  -9   4   3       2885.61       2895.93        28.34 o                         
  -8   4   3       5229.79       5219.22        49.68 o                         
  -7   4   3       2578.00       2503.88        23.46 o                         
  -6   4   3         40.65         43.12         4.75 o                         
  -5   4   3       9701.86       9935.29        82.40 o                         
  -4   4   3       5105.96       5274.07        36.06 o                         
  -3   4   3         30.16         31.84         3.26 o                         
  -2   4   3        160.22         95.10         3.79 o                         
  -1   4   3       4301.91       4301.63        26.41 o                         
   0   4   3       8713.51       9040.63        40.52 o                         
   1   4   3         48.17         39.24         3.00 o                         
   2   4   3      10139.97      10697.45        51.21 o                         
   3   4   3       3433.71       3362.53        20.90 o                         
   4   4   3       2910.17       2860.41        20.74 o                         
   5   4   3        137.78        225.68         7.35 o                         
   6   4   3       1691.04       1570.35        19.97 o                         
   7   4   3       4074.44       3957.64        36.38 o                         
   8   4   3        202.68        197.25         9.08 o                         
   9   4   3       3728.96       3718.30        30.12 o                         
  10   4   3       3701.99       3752.23        29.85 o                         
  11   4   3       2316.09       2293.84        23.90 o                         
  12   4   3          7.44         -0.86         7.04 o                         
  13   4   3       1480.36       1510.26        23.33 o                         
  14   4   3       2911.24       2868.56        35.16 o                         
  15   4   3          8.05          3.77         9.27 o                         
  16   4   3       1228.48       1204.95        26.33 o                         
  17   4   3       1254.48       1341.68        36.54 o                         
  18   4   3       1287.83       1299.38        41.56 o                         
  19   4   3         57.58         56.98        19.88 o                         
  20   4   3        295.05        287.32        32.95 o                         
  21   4   3        977.01       1002.45        63.02 o                         
 -20   5   3          2.23         25.33        25.24 o                         
 -19   5   3        298.83        369.21        52.45 o                         
 -18   5   3          3.16         38.47        23.65 o                         
 -17   5   3        373.04        385.69        29.36 o                         
 -16   5   3         34.84         29.17        13.78 o                         
 -15   5   3          1.66        -10.62        10.62 o                         
 -14   5   3         24.25         20.93         8.60 o                         
 -13   5   3        720.26        723.03        17.60 o                         
 -12   5   3         37.79         17.96         7.75 o                         
 -11   5   3         45.06         41.07         7.25 o                         
 -10   5   3        223.73        235.09         9.65 o                         
  -9   5   3         77.94         70.65         6.67 o                         
  -8   5   3       1717.21       1632.35        19.60 o                         
  -7   5   3        174.59        169.72         6.81 o                         
  -6   5   3         43.65         51.84         5.00 o                         
  -5   5   3        413.02        447.41         7.77 o                         
  -4   5   3        217.38        238.90         5.87 o                         
  -3   5   3       2283.28       2381.77        20.98 o                         
  -2   5   3        148.09        144.74         5.65 o                         
  -1   5   3        415.29        394.17         7.16 o                         
   0   5   3         16.52         67.14         6.02 o                         
   1   5   3        678.41        625.13         9.99 o                         
   2   5   3        412.69        411.12         7.20 o                         
   3   5   3         10.15          8.10         3.40 o                         
   4   5   3       1632.50       1733.93        20.18 o                         
   5   5   3       1275.05       1251.70        14.17 o                         
   6   5   3        474.73        489.98        11.56 o                         
   7   5   3       2155.81       2192.29        23.22 o                         
   8   5   3       1132.28       1076.57        17.03 o                         
   9   5   3        807.29        750.95        13.69 o                         
  10   5   3        354.22        315.31        10.17 o                         
  11   5   3       1302.33       1286.36        19.10 o                         
  12   5   3        886.21        784.71        16.16 o                         
  13   5   3        420.13        391.77        15.82 o                         
  14   5   3        283.96        298.77        13.23 o                         
  15   5   3        202.45        199.46        13.36 o                         
  16   5   3         46.75         21.99        14.26 o                         
  17   5   3         69.34         10.29        23.54 o                         
  18   5   3        166.07        201.70        32.04 o                         
  19   5   3        334.40        333.75        35.37 o                         
  20   5   3          4.38        -29.98        29.98 o                         
 -20   6   3         49.98         76.83        23.88 o                         
 -19   6   3        496.23        614.76        43.33 o                         
 -18   6   3        324.59        368.28        33.61 o                         
 -17   6   3          0.40         -5.97        22.36 o                         
 -16   6   3        362.77        377.92        23.38 o                         
 -15   6   3        368.05        367.97        18.43 o                         
 -14   6   3        138.12        123.51        11.74 o                         
 -13   6   3        346.71        336.97        12.82 o                         
 -12   6   3        686.30        667.17        16.30 o                         
 -11   6   3         17.34         12.72         7.46 o                         
 -10   6   3        111.55        101.80         7.72 o                         
  -9   6   3        569.49        556.61        12.47 o                         
  -8   6   3       2657.32       2760.22        29.41 o                         
  -7   6   3        487.29        455.14        10.14 o                         
  -6   6   3        251.76        235.32         7.14 o                         
  -5   6   3       1200.87       1111.26        12.52 o                         
  -4   6   3       1365.17       1305.55        13.75 o                         
  -3   6   3         17.61         48.51         3.68 o                         
  -2   6   3       2242.68       2319.19        19.18 o                         
  -1   6   3       3739.21       3714.32        29.87 o                         
   0   6   3       1091.69       1078.48        14.88 o                         
   1   6   3          6.02          1.63         4.50 o                         
   2   6   3        803.70        774.79        11.13 o                         
   3   6   3       3706.35       3784.52        29.86 o                         
   4   6   3        384.11        367.77         7.77 o                         
   5   6   3          5.58          5.94         3.32 o                         
   6   6   3       6130.69       6097.58        74.55 o                         
   7   6   3       4362.27       4344.29        42.29 o                         
   8   6   3        397.63        384.59        10.41 o                         
   9   6   3        407.41        398.13        10.66 o                         
  10   6   3       1785.81       1851.72        23.64 o                         
  11   6   3       1084.38       1001.62        18.83 o                         
  12   6   3        272.01        249.99        10.74 o                         
  13   6   3       2588.82       2440.64        35.28 o                         
  14   6   3       1096.27       1110.51        26.41 o                         
  15   6   3        641.72        571.22        22.48 o                         
  16   6   3         16.18          4.45        17.30 o                         
  17   6   3        554.05        562.76        64.47 o                         
  18   6   3        662.84        690.89        44.74 o                         
  19   6   3         30.85          3.20        27.48 o                         
  20   6   3        173.84        114.50        32.07 o                         
 -19   7   3         85.22        130.31        24.64 o                         
 -18   7   3         36.70         89.99        22.73 o                         
 -17   7   3        841.43        897.12        44.81 o                         
 -16   7   3        869.14        915.71        32.74 o                         
 -15   7   3        165.68        150.20        14.91 o                         
 -14   7   3       1648.94       1707.85        34.91 o                         
 -13   7   3       1131.37       1119.52        25.03 o                         
 -12   7   3        208.20        210.35         9.96 o                         
 -11   7   3       2550.34       2528.54        27.31 o                         
 -10   7   3       6458.67       6371.26        77.78 o                         
  -9   7   3        651.99        560.98        18.78 o                         
  -8   7   3        111.40        111.81         8.07 o                         
  -7   7   3         80.80         64.88         6.55 o                         
  -6   7   3       2452.30       2383.15        53.68 o                         
  -5   7   3       1016.53        996.07        13.01 o                         
  -4   7   3        883.12        891.38        12.17 o                         
  -3   7   3       3876.88       3960.24        31.14 o                         
  -2   7   3       1123.38       1128.37        14.21 o                         
  -1   7   3         84.08         97.22         5.25 o                         
   0   7   3        832.45        865.80        13.16 o                         
   1   7   3       3012.93       3031.77        34.59 o                         
   2   7   3        411.18        391.03         9.13 o                         
   3   7   3          3.77          4.53         4.83 o                         
   4   7   3       1719.67       1702.92        18.75 o                         
   5   7   3       4955.52       4945.09        34.51 o                         
   6   7   3       1686.01       1609.86        26.01 o                         
   7   7   3        233.05        222.11         8.77 o                         
   8   7   3       2766.29       2772.29        27.74 o                         
   9   7   3       3058.65       2773.63        45.40 o                         
  10   7   3        759.08        679.95        14.76 o                         
  11   7   3       2264.16       2282.09        28.70 o                         
  12   7   3        423.08        432.79        12.34 o                         
  13   7   3        297.57        272.41        13.33 o                         
  14   7   3        194.75        201.18        16.29 o                         
  15   7   3       1387.10       1422.56        34.40 o                         
  16   7   3        675.29        708.37        31.76 o                         
  17   7   3          4.27        -17.37        39.28 o                         
  18   7   3        192.03        156.09        45.06 o                         
  19   7   3        771.47        843.73        54.08 o                         
 -18   8   3        135.81        171.12        25.27 o                         
 -17   8   3         24.08         39.08        20.59 o                         
 -16   8   3          8.32          4.07        19.47 o                         
 -15   8   3        298.40        301.47        19.66 o                         
 -14   8   3         28.82          1.82        11.33 o                         
 -13   8   3        205.25        170.55        10.91 o                         
 -12   8   3        488.83        477.70        17.83 o                         
 -11   8   3         34.95         34.73         8.70 o                         
 -10   8   3        201.12        211.00         9.79 o                         
  -9   8   3          0.74          3.83         6.78 o                         
  -8   8   3        151.60        148.83         8.19 o                         
  -7   8   3         46.51         47.23         7.22 o                         
  -6   8   3        372.88        365.79        12.56 o                         
  -5   8   3         43.43         43.92         5.16 o                         
  -4   8   3         64.85         70.12         5.14 o                         
  -3   8   3        324.05        331.93         8.46 o                         
  -2   8   3         69.30         74.66         4.95 o                         
  -1   8   3        258.60        229.40         6.61 o                         
   0   8   3         55.73         82.73         4.78 o                         
   1   8   3        500.54        487.37         9.47 o                         
   2   8   3        633.41        679.49        13.72 o                         
   3   8   3        177.98        173.82         7.05 o                         
   4   8   3        441.17        450.46        10.42 o                         
   5   8   3        320.35        349.26         9.88 o                         
   6   8   3         15.35         10.21         5.37 o                         
   7   8   3          1.39          2.50         4.35 o                         
   8   8   3        213.22        191.64        10.58 o                         
   9   8   3         14.81         17.79         6.07 o                         
  10   8   3        341.96        340.49        11.65 o                         
  11   8   3         15.13          7.64         8.43 o                         
  12   8   3         27.39         12.58         6.61 o                         
  13   8   3         65.61         61.93         9.15 o                         
  14   8   3          7.76         14.53        12.29 o                         
  15   8   3         25.03         33.12        14.42 o                         
  16   8   3         38.83         70.91        51.25 o                         
  17   8   3         12.25        -13.27        51.77 o                         
  18   8   3         12.85         14.63        32.12 o                         
 -16   9   3         55.24         46.06        21.05 o                         
 -15   9   3         48.80         38.54        29.64 o                         
 -14   9   3        478.58        492.46        29.62 o                         
 -13   9   3        316.52        343.60        20.10 o                         
 -12   9   3          8.07          7.24        12.85 o                         
 -11   9   3        249.85        189.36        23.04 o                         
 -10   9   3        836.93        889.52        23.08 o                         
  -9   9   3       1319.84       1426.71        25.98 o                         
  -8   9   3          0.54         17.16         7.53 o                         
  -7   9   3       1985.63       2047.14        24.60 o                         
  -6   9   3       1173.70       1189.41        22.89 o                         
  -5   9   3        210.36        216.24         7.51 o                         
  -4   9   3         67.48         68.87         5.10 o                         
  -3   9   3       1727.87       1728.06        22.04 o                         
  -2   9   3       1233.61       1258.18        17.88 o                         
  -1   9   3         82.51         89.42         5.98 o                         
   0   9   3         42.56         51.73         4.92 o                         
   1   9   3       1947.27       1575.04        67.05 o                         
   2   9   3       2379.32       2075.33        58.90 o                         
   3   9   3        126.18         96.46         5.36 o                         
   4   9   3       2752.63       2818.98        39.27 o                         
   5   9   3       3517.98       3616.25        42.02 o                         
   6   9   3        204.23        225.48         8.72 o                         
   7   9   3        537.02        561.77        12.07 o                         
   8   9   3       2297.16       2382.09        29.27 o                         
   9   9   3        912.64        901.81        22.97 o                         
  10   9   3         22.37         19.69         8.84 o                         
  11   9   3       1377.73       1379.28        39.65 o                         
  12   9   3       1394.59       1472.74        48.15 o                         
  13   9   3         31.70         40.07        19.81 o                         
  14   9   3         21.90         26.47        27.08 o                         
  15   9   3       1008.40       1168.31        55.28 o                         
  16   9   3        689.91        773.75        48.65 o                         
 -15  10   3        446.57        458.05        36.98 o                         
 -14  10   3        102.37         81.43        29.71 o                         
 -13  10   3          6.63         39.06        34.11 o                         
 -12  10   3        229.87        241.99        23.45 o                         
 -11  10   3        320.06        341.88        25.02 o                         
 -10  10   3          3.31         14.99        17.33 o                         
  -9  10   3        239.26        265.78        22.24 o                         
  -8  10   3        483.99        572.83        41.45 o                         
  -7  10   3        467.23        543.58        34.47 o                         
  -6  10   3          2.99          1.49         9.62 o                         
  -5  10   3        479.94        499.10        14.15 o                         
  -4  10   3        716.08        779.93        17.95 o                         
  -3  10   3         11.47          8.36         6.08 o                         
  -2  10   3        672.50        447.98        55.96 o                         
  -1  10   3       2192.30       2214.07        54.68 o                         
   0  10   3        133.86        157.93         9.79 o                         
   1  10   3         91.54         86.38         8.75 o                         
   2  10   3         99.31        108.39        10.47 o                         
   3  10   3        982.54        939.49        32.37 o                         
   4  10   3         13.67          9.86         6.16 o                         
   5  10   3          7.56         15.65         8.11 o                         
   6  10   3        161.23        195.52        12.51 o                         
   7  10   3        298.97        321.36        31.06 o                         
   8  10   3          0.21         -0.62        15.54 o                         
   9  10   3        204.32        186.29        19.43 o                         
  10  10   3        959.87       1104.04        35.81 o                         
  11  10   3         79.99         74.01        26.67 o                         
  12  10   3        139.09        165.68        31.59 o                         
  13  10   3        235.27        293.26        34.90 o                         
  14  10   3        372.20        493.55        80.10 o                         
  15  10   3        206.86        248.81        68.96 o                         
 -13  11   3        152.82        183.24        57.35 o                         
 -12  11   3         74.54         62.86        31.69 o                         
 -11  11   3         12.24         22.46        18.97 o                         
 -10  11   3        280.59        314.63        24.66 o                         
  -9  11   3          7.60         21.17        16.87 o                         
  -8  11   3        728.20        786.97        35.68 o                         
  -7  11   3        490.03        531.25        29.00 o                         
  -6  11   3          3.82         -7.81        15.50 o                         
  -5  11   3          2.89         -6.29        14.82 o                         
  -4  11   3        190.82        171.27        12.51 o                         
  -3  11   3        116.11        122.08        13.08 o                         
  -2  11   3         97.08         93.64        12.11 o                         
  -1  11   3         69.08         59.46        11.00 o                         
   0  11   3        128.81        113.42        11.22 o                         
   1  11   3        102.71         87.73        10.94 o                         
   2  11   3        271.99        259.83        16.14 o                         
   3  11   3         12.07          2.89        11.29 o                         
   4  11   3          6.33         17.20        13.22 o                         
   5  11   3         53.19         67.82        13.74 o                         
   6  11   3          1.94         14.58        17.15 o                         
   7  11   3        274.04        297.93        23.17 o                         
   8  11   3         32.23         -2.03        18.87 o                         
   9  11   3        443.59        500.27        70.44 o                         
  10  11   3        455.97        568.81        41.63 o                         
  11  11   3        418.60        538.53        55.28 o                         
  12  11   3        562.63        664.35        69.88 o                         
  13  11   3         89.34         83.19        38.23 o                         
 -10  12   3          0.26        -14.41        31.13 o                         
  -9  12   3         28.59         33.33        30.83 o                         
  -8  12   3        520.48        543.27        43.10 o                         
  -7  12   3       1245.03       1338.38        59.26 o                         
  -6  12   3        109.70        140.80        30.52 o                         
  -5  12   3       1056.72       1080.61        51.00 o                         
  -4  12   3        698.12        721.49        29.43 o                         
  -3  12   3        759.20        821.24        63.07 o                         
  -2  12   3        136.05        178.21        16.20 o                         
  -1  12   3        853.44        919.55        34.07 o                         
   0  12   3        716.41        760.18        32.36 o                         
   1  12   3          1.43        -14.78        14.78 o                         
   2  12   3       1013.02       1049.34        27.63 o                         
   3  12   3       1164.27       1245.63        39.49 o                         
   4  12   3         77.57        100.90        20.16 o                         
   5  12   3        122.88        137.27        26.48 o                         
   6  12   3        665.05        740.90        33.06 o                         
   7  12   3        984.86       1136.52        53.93 o                         
   8  12   3         19.34         33.71        34.56 o                         
   9  12   3        652.54        761.67        75.12 o                         
  10  12   3        290.06        303.17        36.36 o                         
  -7  13   3          8.99         16.25        28.66 o                         
  -6  13   3         42.44         40.33        28.42 o                         
  -5  13   3         15.51         39.38        27.14 o                         
  -4  13   3          6.52         -3.96        25.40 o                         
  -3  13   3        156.24        151.19        29.00 o                         
  -2  13   3        130.45        147.16        23.31 o                         
  -1  13   3        127.02        107.48        21.44 o                         
   0  13   3        209.56        265.13        19.20 o                         
   1  13   3          1.91        -17.72        17.72 o                         
   2  13   3          6.43          3.82        20.86 o                         
   3  13   3         39.80         39.87        20.14 o                         
   4  13   3         33.44         54.92        20.29 o                         
   5  13   3         26.75         60.57        19.62 o                         
   6  13   3          4.14         48.77        30.36 o                         
 -22   0   4        621.44        691.73        63.65 o                         
 -21   0   4        483.84        527.18        56.01 o                         
 -20   0   4        476.54        495.14        33.19 o                         
 -19   0   4        304.32        308.50        26.52 o                         
 -18   0   4        109.95         95.53        17.57 o                         
 -17   0   4          2.68        -15.04        15.04 o                         
 -16   0   4       3749.54       3673.19        54.00 o                         
 -15   0   4       1509.03       1492.30        33.28 o                         
 -14   0   4         86.35         91.24        12.18 o                         
 -13   0   4        127.22        100.74        14.32 o                         
 -12   0   4       2663.40       2660.48        53.11 o                         
 -11   0   4        430.75        400.87        19.24 o                         
 -10   0   4        424.72        466.36        19.52 o                         
  -9   0   4       7262.22       7561.50       131.24 o                         
  -8   0   4      12659.92      12630.80       212.73 o                         
  -7   0   4       9951.06      10264.61       150.32 o                         
  -6   0   4      11337.54      12262.16       126.76 o                         
  -5   0   4      24262.87      25872.55       151.54 o                         
  -4   0   4        643.51        599.08        14.31 o                         
  -3   0   4        164.86        173.42        14.41 o                         
  -2   0   4       6764.36       6757.87        54.88 o                         
  -1   0   4       1437.97       1460.44        22.10 o                         
   0   0   4       1295.51       1204.15        16.94 o                         
   1   0   4        456.00        451.50        10.41 o                         
   2   0   4       3383.52       3135.73        28.83 o                         
   3   0   4       9808.68       9944.74        69.89 o                         
   4   0   4          6.79          8.81         5.16 o                         
   5   0   4       4763.94       5154.83        53.78 o                         
   6   0   4      19405.33      20470.62       151.21 o                         
   7   0   4       8758.36       8759.38        80.31 o                         
   8   0   4        510.17        507.31        18.95 o                         
   9   0   4       1733.23       1519.55        32.03 o                         
  10   0   4       8850.33       8987.07        75.07 o                         
  11   0   4       3452.43       3392.38        42.53 o                         
  12   0   4        778.29        798.17        21.80 o                         
  13   0   4        481.88        505.18        24.42 o                         
  14   0   4       2317.00       2228.65        46.31 o                         
  15   0   4        321.82        301.39        23.01 o                         
  16   0   4       2315.04       2250.53        45.44 o                         
  17   0   4       2384.02       2417.76        97.33 o                         
  18   0   4       1009.53       1045.46        47.98 o                         
  19   0   4        363.12        404.54        48.80 o                         
  20   0   4       1554.67       1627.00        85.31 o                         
  21   0   4        441.91        419.34        57.11 o                         
 -22   1   4        230.48        221.72        43.67 o                         
 -21   1   4        186.16        218.26        28.64 o                         
 -20   1   4         42.62         46.62        28.81 o                         
 -19   1   4          1.70         -3.38        14.82 o                         
 -18   1   4        144.59        118.73        12.91 o                         
 -17   1   4        141.58        141.18        12.49 o                         
 -16   1   4         70.69         26.58         9.86 o                         
 -15   1   4         18.52          5.67         9.17 o                         
 -14   1   4        624.19        621.36        16.51 o                         
 -13   1   4         42.22         32.49         8.04 o                         
 -12   1   4         32.41         18.44         6.68 o                         
 -11   1   4        203.46        210.85         9.71 o                         
 -10   1   4        452.42        419.23        11.48 o                         
  -9   1   4        639.52        647.27        14.65 o                         
  -8   1   4         42.13         49.15         6.54 o                         
  -7   1   4        487.46        468.63        10.36 o                         
  -6   1   4        962.12       1076.03        14.43 o                         
  -5   1   4       3808.09       4044.72        47.21 o                         
  -4   1   4        903.92       1058.11        15.18 o                         
  -3   1   4       1303.98       1322.03        17.00 o                         
  -2   1   4         15.33         16.86         3.46 o                         
  -1   1   4        780.25        840.70        10.52 o                         
   0   1   4         14.08         17.49         3.01 o                         
   1   1   4       2054.89       2160.57        16.34 o                         
   2   1   4        116.84         85.46         4.20 o                         
   3   1   4        970.60        978.53        11.22 o                         
   4   1   4        372.11        472.83         8.64 o                         
   5   1   4       3600.02       3727.04        28.89 o                         
   6   1   4         61.99         74.30         6.51 o                         
   7   1   4       1693.43       1733.84        24.82 o                         
   8   1   4       1376.22       1380.48        22.26 o                         
   9   1   4         95.65         79.87         6.70 o                         
  10   1   4          0.82         -4.14         5.69 o                         
  11   1   4        764.82        700.77        14.61 o                         
  12   1   4       1170.12       1151.61        18.80 o                         
  13   1   4       1268.73       1268.90        20.72 o                         
  14   1   4        732.49        688.96        15.25 o                         
  15   1   4        319.90        325.14        12.03 o                         
  16   1   4        492.72        445.52        16.90 o                         
  17   1   4          9.98         -9.90        12.35 o                         
  18   1   4        386.18        380.61        20.31 o                         
  19   1   4        543.41        574.63        29.54 o                         
  20   1   4         69.96        105.94        20.87 o                         
  21   1   4        204.08        270.66        35.72 o                         
 -21   2   4          5.67         -3.45        20.07 o                         
 -20   2   4        352.32        364.14        35.10 o                         
 -19   2   4        637.45        625.75        29.22 o                         
 -18   2   4        160.30        128.08        15.55 o                         
 -17   2   4         25.18         -5.32        12.93 o                         
 -16   2   4        298.72        294.22        12.34 o                         
 -15   2   4       1203.45       1199.08        19.09 o                         
 -14   2   4        340.43        303.45        10.52 o                         
 -13   2   4        881.15        917.56        15.74 o                         
 -12   2   4       2618.08       2691.37        29.01 o                         
 -11   2   4        658.06        651.79        12.31 o                         
 -10   2   4         44.81         49.03         5.64 o                         
  -9   2   4        931.77        874.37        14.54 o                         
  -8   2   4       4159.55       4141.12        43.22 o                         
  -7   2   4          9.56         11.37         4.80 o                         
  -6   2   4       2835.89       2941.93        33.91 o                         
  -5   2   4         33.82         40.18         4.28 o                         
  -4   2   4        422.50        385.69         7.74 o                         
  -3   2   4        733.13        937.93        11.10 o                         
  -2   2   4       2305.31       2333.19        18.89 o                         
  -1   2   4       4073.80       4057.86        35.87 o                         
   0   2   4        413.79        422.67         8.47 o                         
   1   2   4          9.03         12.57         2.80 o                         
   2   2   4       1938.89       1903.08        16.00 o                         
   3   2   4       2223.57       2198.52        20.13 o                         
   4   2   4       1759.81       1847.05        16.48 o                         
   5   2   4        302.59        400.54         7.89 o                         
   6   2   4       3537.74       3512.23        27.53 o                         
   7   2   4       1226.31       1175.26        15.55 o                         
   8   2   4        112.15        107.57         6.29 o                         
   9   2   4       1356.19       1371.30        17.37 o                         
  10   2   4       3311.41       3250.68        27.05 o                         
  11   2   4       1794.94       1846.04        19.38 o                         
  12   2   4       2805.63       2814.54        26.51 o                         
  13   2   4       7261.16       7144.15        56.57 o                         
  14   2   4        836.47        808.23        15.65 o                         
  15   2   4          1.63         -7.35         7.35 o                         
  16   2   4        852.96        816.25        18.31 o                         
  17   2   4       1337.19       1305.28        32.74 o                         
  18   2   4        259.73        241.82        19.34 o                         
  19   2   4         17.62          8.23        17.18 o                         
  20   2   4        293.65        335.20        26.83 o                         
  21   2   4        255.23        300.40        29.88 o                         
 -21   3   4        276.70        319.59        25.67 o                         
 -20   3   4        110.02        111.66        18.85 o                         
 -19   3   4        283.15        227.30        20.31 o                         
 -18   3   4        922.69        920.74        29.18 o                         
 -17   3   4       1749.22       1712.32        36.46 o                         
 -16   3   4        778.88        737.27        21.97 o                         
 -15   3   4        167.31        141.44         8.52 o                         
 -14   3   4       1698.40       1682.03        21.15 o                         
 -13   3   4        917.53        954.87        15.41 o                         
 -12   3   4        237.14        226.85         8.19 o                         
 -11   3   4       1118.16       1079.99        14.93 o                         
 -10   3   4       1875.55       1852.70        20.42 o                         
  -9   3   4        610.51        599.68        10.43 o                         
  -8   3   4        144.04        146.66         5.71 o                         
  -7   3   4       5671.39       5638.29        52.07 o                         
  -6   3   4       3134.02       3078.48        33.12 o                         
  -5   3   4         15.84         12.76         3.46 o                         
  -4   3   4      10049.79      10517.10        70.11 o                         
  -3   3   4      21035.48      21564.74       154.06 o                         
  -2   3   4      11504.99      12099.77        57.61 o                         
  -1   3   4          5.64          2.02         3.64 o                         
   0   3   4       1962.18       1996.50        17.69 o                         
   1   3   4       4013.22       3816.15        26.19 o                         
   2   3   4        437.27        394.08         6.50 o                         
   3   3   4        384.86        335.22         6.25 o                         
   4   3   4       6250.47       6358.88        35.06 o                         
   5   3   4       7129.92       7189.97        52.35 o                         
   6   3   4        218.01        196.77         8.86 o                         
   7   3   4       2201.10       2134.41        24.46 o                         
   8   3   4       3965.92       3998.10        35.53 o                         
   9   3   4       1287.15       1274.54        19.19 o                         
  10   3   4        755.96        801.48        14.26 o                         
  11   3   4       4760.23       4647.56        35.82 o                         
  12   3   4       1797.52       1811.34        22.71 o                         
  13   3   4        728.41        738.88        17.06 o                         
  14   3   4        159.37         99.60         9.63 o                         
  15   3   4       1485.41       1443.84        24.62 o                         
  16   3   4       1771.33       1707.35        34.27 o                         
  17   3   4          1.71        -15.53        15.53 o                         
  18   3   4        944.65        859.99        31.42 o                         
  19   3   4       1131.83       1210.02        40.34 o                         
  20   3   4        208.43        203.87        24.85 o                         
  21   3   4        262.39        245.30        26.22 o                         
 -21   4   4          3.26         -9.79        30.74 o                         
 -20   4   4         46.51         51.39        18.41 o                         
 -19   4   4         28.26         36.20        17.21 o                         
 -18   4   4         24.82         15.55        15.84 o                         
 -17   4   4          1.28         -4.12        16.28 o                         
 -16   4   4         66.25         57.13        12.40 o                         
 -15   4   4        134.10        134.67        11.27 o                         
 -14   4   4         23.63         11.67         8.33 o                         
 -13   4   4         30.67         28.87         8.29 o                         
 -12   4   4        170.20        185.37        10.07 o                         
 -11   4   4        425.05        415.22        12.30 o                         
 -10   4   4        307.73        277.32        10.09 o                         
  -9   4   4         21.31         25.29         6.02 o                         
  -8   4   4         35.66         36.43         5.06 o                         
  -7   4   4        108.64         80.67         5.68 o                         
  -6   4   4        154.31        143.48         5.26 o                         
  -5   4   4        133.86        147.16         5.16 o                         
  -4   4   4         42.71         35.39         3.06 o                         
  -3   4   4        896.87        978.07        14.15 o                         
  -2   4   4          7.93          5.28         4.49 o                         
  -1   4   4         99.41        110.52         5.84 o                         
   0   4   4          0.27         13.83         4.45 o                         
   1   4   4        187.89        160.28         6.42 o                         
   2   4   4         33.56         47.37         3.76 o                         
   3   4   4        387.53        397.36         7.45 o                         
   4   4   4        507.98        558.49         8.57 o                         
   5   4   4         28.07         26.10         3.46 o                         
   6   4   4        287.92        296.10         9.62 o                         
   7   4   4        145.89        178.25         8.85 o                         
   8   4   4        419.66        438.14        11.65 o                         
   9   4   4         94.85         96.89         7.69 o                         
  10   4   4         12.82         15.40         6.18 o                         
  11   4   4        193.02        189.94         9.10 o                         
  12   4   4          4.58          6.47         7.08 o                         
  13   4   4         29.82         30.24         7.78 o                         
  14   4   4         16.31          6.24         8.95 o                         
  15   4   4        115.69         79.77        11.12 o                         
  16   4   4          0.63        -10.03        14.92 o                         
  17   4   4          5.40          3.62        17.66 o                         
  18   4   4         84.43         37.29        20.38 o                         
  19   4   4         83.58         70.93        21.60 o                         
  20   4   4         10.87        -14.97        22.51 o                         
 -20   5   4        215.32        272.19        39.53 o                         
 -19   5   4          3.46         17.12        19.66 o                         
 -18   5   4        142.11        172.03        23.11 o                         
 -17   5   4        260.51        268.35        24.64 o                         
 -16   5   4         33.58         18.33        15.06 o                         
 -15   5   4        280.97        272.18        16.06 o                         
 -14   5   4        935.55       1006.53        23.03 o                         
 -13   5   4       1104.65       1150.02        21.11 o                         
 -12   5   4        462.55        498.26        14.20 o                         
 -11   5   4       3062.79       3152.89        31.19 o                         
 -10   5   4       4785.86       4837.60        47.35 o                         
  -9   5   4       1593.96       1554.09        20.11 o                         
  -8   5   4         44.43         58.61         6.43 o                         
  -7   5   4        631.13        602.42        11.11 o                         
  -6   5   4       2017.41       1918.86        24.83 o                         
  -5   5   4        478.83        510.37         9.29 o                         
  -4   5   4         20.63         21.93         3.86 o                         
  -3   5   4       1867.56       1684.90        18.90 o                         
  -2   5   4       3757.67       3671.16        26.66 o                         
  -1   5   4        352.95        409.31         9.50 o                         
   0   5   4       5958.69       5745.21       132.73 o                         
   1   5   4       4028.12       4106.18        30.13 o                         
   2   5   4       1320.03       1353.43        13.59 o                         
   3   5   4       2339.71       2323.54        18.48 o                         
   4   5   4      11204.01      11443.68        67.13 o                         
   5   5   4       3945.74       3908.58        40.81 o                         
   6   5   4        724.45        664.64        13.87 o                         
   7   5   4        313.75        282.67         9.92 o                         
   8   5   4       2743.15       2719.25        27.50 o                         
   9   5   4       2572.82       2550.65        27.47 o                         
  10   5   4        273.78        311.98        10.73 o                         
  11   5   4       3644.45       3522.54        33.05 o                         
  12   5   4       1438.75       1538.68        22.53 o                         
  13   5   4         78.08         82.78         8.81 o                         
  14   5   4        885.11        825.79        22.73 o                         
  15   5   4       1858.39       1798.02        38.23 o                         
  16   5   4        762.43        766.13        36.07 o                         
  17   5   4         15.00         -1.49        26.51 o                         
  18   5   4       1246.17       1339.26        55.87 o                         
  19   5   4        715.19        666.51        44.46 o                         
  20   5   4        143.79        132.10        32.93 o                         
 -19   6   4        549.06        598.12        33.73 o                         
 -18   6   4         37.69         43.89        22.70 o                         
 -17   6   4         52.84         48.70        19.76 o                         
 -16   6   4        331.40        319.42        24.05 o                         
 -15   6   4        836.45        857.43        27.32 o                         
 -14   6   4         13.51         -2.55        12.30 o                         
 -13   6   4        299.30        276.24        13.59 o                         
 -12   6   4        303.59        314.41        11.88 o                         
 -11   6   4        171.88        180.45         9.48 o                         
 -10   6   4        362.26        340.42        11.06 o                         
  -9   6   4        355.29        357.07        10.69 o                         
  -8   6   4       3063.35       3162.13        28.98 o                         
  -7   6   4        565.64        599.49        12.20 o                         
  -6   6   4        601.00        604.50        12.21 o                         
  -5   6   4       1319.95       1320.48        16.27 o                         
  -4   6   4       1075.20       1053.98        16.42 o                         
  -3   6   4        299.47        263.21         6.56 o                         
  -2   6   4        530.10        469.19         9.29 o                         
  -1   6   4       3198.21       3095.05        26.22 o                         
   0   6   4        674.60        572.01        18.57 o                         
   1   6   4       1133.65       1050.74        23.65 o                         
   2   6   4       1654.76       1624.05        19.46 o                         
   3   6   4       1585.33       1538.45        14.70 o                         
   4   6   4        444.47        433.95         8.28 o                         
   5   6   4       3246.61       3226.17        25.81 o                         
   6   6   4       4271.71       4185.59        49.86 o                         
   7   6   4        322.70        343.89        10.64 o                         
   8   6   4        225.46        218.84         9.20 o                         
   9   6   4        209.98        181.49         9.05 o                         
  10   6   4       1331.15       1424.92        21.05 o                         
  11   6   4        217.17        171.55         9.30 o                         
  12   6   4         31.88         46.72         7.91 o                         
  13   6   4        443.71        459.06        16.43 o                         
  14   6   4        186.70        187.97        14.10 o                         
  15   6   4         15.63         -2.46        17.58 o                         
  16   6   4        705.53        751.58        86.86 o                         
  17   6   4        577.20        512.57        40.08 o                         
  18   6   4        225.95        225.46        45.09 o                         
  19   6   4          6.03        -32.09        32.09 o                         
 -18   7   4        213.21        245.30        25.94 o                         
 -17   7   4        416.67        415.81        31.55 o                         
 -16   7   4         87.16         83.75        27.02 o                         
 -15   7   4        227.58        230.28        18.37 o                         
 -14   7   4         91.26         75.31        12.39 o                         
 -13   7   4         15.81         10.34        11.90 o                         
 -12   7   4        249.03        234.92        13.10 o                         
 -11   7   4         37.28         24.34         7.33 o                         
 -10   7   4        624.78        581.22        15.00 o                         
  -9   7   4          1.21         -2.62         5.99 o                         
  -8   7   4        681.16        585.27        13.63 o                         
  -7   7   4         24.94         36.36         6.22 o                         
  -6   7   4        996.36        899.70        14.34 o                         
  -5   7   4        329.55        340.31         8.11 o                         
  -4   7   4        718.97        680.58        14.83 o                         
  -3   7   4        373.59        388.08         9.72 o                         
  -2   7   4        217.21        174.59         7.03 o                         
  -1   7   4         43.60         38.89         5.05 o                         
   0   7   4        573.69        566.74        11.16 o                         
   1   7   4        542.57        560.60        10.57 o                         
   2   7   4        577.11        570.46        10.78 o                         
   3   7   4         72.53         64.39         5.48 o                         
   4   7   4        618.81        653.04        13.03 o                         
   5   7   4         33.36         35.35         4.71 o                         
   6   7   4        545.31        513.69        25.58 o                         
   7   7   4        461.10        416.80        12.39 o                         
   8   7   4        272.97        244.23         9.37 o                         
   9   7   4        375.61        418.60        11.47 o                         
  10   7   4        105.22         90.19         7.71 o                         
  11   7   4          4.64         -5.12         7.36 o                         
  12   7   4        415.58        417.65        15.83 o                         
  13   7   4        350.16        348.16        19.12 o                         
  14   7   4        145.64        142.56        13.33 o                         
  15   7   4        230.11        225.78        21.46 o                         
  16   7   4        121.19        121.44        30.84 o                         
  17   7   4         13.53         10.36        47.24 o                         
  18   7   4          1.51        -16.83        59.69 o                         
 -17   8   4        364.12        388.41        28.65 o                         
 -16   8   4        283.95        331.45        31.92 o                         
 -15   8   4        827.05        986.28        42.92 o                         
 -14   8   4        208.10        210.32        15.44 o                         
 -13   8   4        968.18        934.64        25.96 o                         
 -12   8   4        898.71        755.65        50.42 o                         
 -11   8   4        174.72        187.03        13.74 o                         
 -10   8   4         47.33         39.11         8.70 o                         
  -9   8   4        959.12        985.19        17.73 o                         
  -8   8   4       1300.07       1249.21        24.09 o                         
  -7   8   4        181.06        179.16         7.63 o                         
  -6   8   4        120.60        121.98         6.07 o                         
  -5   8   4       1237.05       1274.66        16.26 o                         
  -4   8   4       1677.71       1690.12        20.01 o                         
  -3   8   4         38.84         15.46         5.31 o                         
  -2   8   4       1687.83       1642.79        18.90 o                         
  -1   8   4       4797.71       4764.40        35.33 o                         
   0   8   4       5351.94       5381.92        36.44 o                         
   1   8   4        740.94        723.47        12.07 o                         
   2   8   4       5655.06       5809.04        39.91 o                         
   3   8   4       2859.20       2898.27        27.11 o                         
   4   8   4       1193.13       1199.85        23.80 o                         
   5   8   4        444.12        447.57        11.52 o                         
   6   8   4       1019.92        976.43        16.29 o                         
   7   8   4        784.23        777.95        18.03 o                         
   8   8   4        129.52        135.74         8.61 o                         
   9   8   4       1938.99       1854.01        29.82 o                         
  10   8   4       1462.43       1356.67        31.64 o                         
  11   8   4        457.83        362.61        23.67 o                         
  12   8   4        399.35        377.10        19.18 o                         
  13   8   4       2298.08       2185.56        47.47 o                         
  14   8   4       1411.87       1372.18        40.02 o                         
  15   8   4         41.25         91.89        29.23 o                         
  16   8   4        152.57        261.29        56.78 o                         
  17   8   4       1237.62       1476.07        62.25 o                         
 -16   9   4        296.95        277.55        40.30 o                         
 -15   9   4         17.76         63.07        21.12 o                         
 -14   9   4        141.33        126.15        20.99 o                         
 -13   9   4        304.37        332.95        21.90 o                         
 -12   9   4        150.39        147.97        15.17 o                         
 -11   9   4         75.13         59.86        10.71 o                         
 -10   9   4        220.52        167.64        22.63 o                         
  -9   9   4        117.91        119.53        12.00 o                         
  -8   9   4         14.29          0.88         9.45 o                         
  -7   9   4        138.83        163.21         9.98 o                         
  -6   9   4         18.86         27.49         5.35 o                         
  -5   9   4          5.55          2.87         6.08 o                         
  -4   9   4          7.97          8.77         5.50 o                         
  -3   9   4         48.48         76.68         6.07 o                         
  -2   9   4       1131.69       1100.91        15.81 o                         
  -1   9   4        210.74        226.83         7.51 o                         
   0   9   4        684.75        624.26        11.33 o                         
   1   9   4         95.76         98.48         6.88 o                         
   2   9   4          6.50         15.89         5.66 o                         
   3   9   4          3.57          7.11         5.82 o                         
   4   9   4          5.33         13.44         5.85 o                         
   5   9   4         25.22         30.73         6.25 o                         
   6   9   4         97.01         94.34         7.01 o                         
   7   9   4        265.03        249.72        13.06 o                         
   8   9   4         33.77         45.37         9.84 o                         
   9   9   4         57.46         55.15        10.35 o                         
  10   9   4         47.93         47.27        11.41 o                         
  11   9   4        474.06        442.48        34.48 o                         
  12   9   4        219.23        230.73        18.91 o                         
  13   9   4         35.59         29.48        21.95 o                         
  14   9   4        264.15        371.25        52.48 o                         
  15   9   4        148.66        163.44        33.40 o                         
  16   9   4         18.70         41.54        29.65 o                         
 -14  10   4          1.43        -27.37        32.46 o                         
 -13  10   4        288.45        284.31        37.64 o                         
 -12  10   4        292.88        338.85        64.09 o                         
 -11  10   4        349.84        372.68        56.00 o                         
 -10  10   4          5.18         -0.55        15.54 o                         
  -9  10   4        292.35        317.58        22.05 o                         
  -8  10   4        199.90        232.19        19.48 o                         
  -7  10   4         58.53         81.82        15.70 o                         
  -6  10   4          5.00          6.01        12.52 o                         
  -5  10   4       1199.21       1273.14        30.02 o                         
  -4  10   4        856.75        862.21        24.35 o                         
  -3  10   4        300.65        269.07        12.87 o                         
  -2  10   4         11.53         19.19         7.98 o                         
  -1  10   4       1680.34       1666.83        25.30 o                         
   0  10   4         25.82         14.98         6.69 o                         
   1  10   4        544.72        525.96        17.54 o                         
   2  10   4        387.22        392.39        18.88 o                         
   3  10   4        197.61        191.28        17.96 o                         
   4  10   4          2.30          2.02        10.61 o                         
   5  10   4        794.77        831.35        25.86 o                         
   6  10   4       1203.97       1276.18        46.95 o                         
   7  10   4        530.55        603.66        30.41 o                         
   8  10   4          1.23          6.37        16.95 o                         
   9  10   4        703.96        756.33        31.85 o                         
  10  10   4        213.93        271.56        34.39 o                         
  11  10   4        110.03        135.25        20.11 o                         
  12  10   4         21.39         37.45        29.64 o                         
  13  10   4        238.50        291.65        35.59 o                         
  14  10   4        239.89        313.49        37.84 o                         
 -12  11   4         79.79         80.33        32.75 o                         
 -11  11   4        609.20        732.01        49.82 o                         
 -10  11   4       1407.80       1434.32        62.59 o                         
  -9  11   4        415.42        443.91        40.89 o                         
  -8  11   4         90.95        147.68        30.29 o                         
  -7  11   4        255.46        263.54        33.98 o                         
  -6  11   4        670.47        638.72        40.82 o                         
  -5  11   4         52.95         69.29        26.12 o                         
  -4  11   4        621.47        648.75        39.38 o                         
  -3  11   4        945.68        937.00        43.85 o                         
  -2  11   4        178.07        144.73        24.60 o                         
  -1  11   4          2.84          4.74        13.10 o                         
   0  11   4        306.35        345.91        21.09 o                         
   1  11   4        885.05        899.37        26.21 o                         
   2  11   4        149.96        144.15        17.88 o                         
   3  11   4        725.71        737.65        29.08 o                         
   4  11   4       1822.96       1985.74       123.70 o                         
   5  11   4       1181.99       1275.43        53.56 o                         
   6  11   4        556.76        571.34        30.42 o                         
   7  11   4        139.53        161.65        21.91 o                         
   8  11   4        734.71        836.13        34.52 o                         
   9  11   4        294.96        322.03        25.38 o                         
  10  11   4         32.59         40.32        28.51 o                         
  11  11   4        543.07        603.57        43.76 o                         
  12  11   4        736.23        892.47        51.45 o                         
  -9  12   4          7.06         30.63        29.77 o                         
  -8  12   4          0.29         34.64        28.89 o                         
  -7  12   4         28.46         65.87        48.21 o                         
  -6  12   4          0.12          0.38        26.12 o                         
  -5  12   4        176.10        198.12        31.34 o                         
  -4  12   4          0.42         14.72        24.86 o                         
  -3  12   4          5.29         -6.43        22.99 o                         
  -2  12   4          0.84         -1.00        22.20 o                         
  -1  12   4         90.05         84.47        25.20 o                         
   0  12   4          1.48         17.54        26.00 o                         
   1  12   4          7.64         -5.07        17.50 o                         
   2  12   4          5.20          2.28        16.79 o                         
   3  12   4         27.42          1.40        22.44 o                         
   4  12   4         16.45         43.99        22.45 o                         
   5  12   4         10.17         26.95        21.33 o                         
   6  12   4        131.09        166.78        23.09 o                         
   7  12   4         44.60         73.19        44.19 o                         
   8  12   4          2.30         30.75        28.89 o                         
   9  12   4          1.00         -2.07        30.82 o                         
  -5  13   4          2.64         -8.18        26.27 o                         
  -4  13   4        260.31        261.07        32.68 o                         
  -3  13   4       1080.68       1154.88        52.72 o                         
  -2  13   4         75.26         66.20        21.80 o                         
  -1  13   4         11.62         21.48        21.06 o                         
   0  13   4         38.32         30.00        20.70 o                         
   1  13   4        423.99        489.91        38.66 o                         
   2  13   4        163.97        187.84        29.67 o                         
   3  13   4          3.51         -4.58        21.11 o                         
   4  13   4        382.97        404.70        29.75 o                         
   5  13   4         44.75         65.27        32.71 o                         
 -21   1   5        243.18        267.51        36.19 o                         
 -20   1   5         64.69         62.42        19.93 o                         
 -19   1   5         62.14         18.95        19.25 o                         
 -18   1   5       1253.49       1233.13        34.45 o                         
 -17   1   5        859.99        915.04        24.20 o                         
 -16   1   5          0.78         -3.64        10.08 o                         
 -15   1   5        340.86        367.32        14.76 o                         
 -14   1   5       1109.30       1141.71        22.23 o                         
 -13   1   5       1181.86       1168.84        24.04 o                         
 -12   1   5        218.62        204.43        10.92 o                         
 -11   1   5       2812.90       2858.93        31.17 o                         
 -10   1   5       2335.95       2358.65        25.61 o                         
  -9   1   5        160.14        152.20         8.62 o                         
  -8   1   5        552.23        546.28        14.54 o                         
  -7   1   5        324.42        265.21        11.41 o                         
  -6   1   5       2626.36       2656.86        29.29 o                         
  -5   1   5         94.70        100.48         6.49 o                         
  -4   1   5       2298.79       2375.54        24.84 o                         
  -3   1   5       9026.49       9493.46        59.21 o                         
  -2   1   5       3089.31       3012.65        29.83 o                         
  -1   1   5          7.86         -1.62         4.84 o                         
   0   1   5       6627.80       6676.34        50.89 o                         
   1   1   5       7800.91       8003.54        47.51 o                         
   2   1   5        227.79        225.08         7.28 o                         
   3   1   5       9304.52      10025.87        52.46 o                         
   4   1   5       8507.45       8662.60        56.74 o                         
   5   1   5       2069.66       2058.90        23.77 o                         
   6   1   5        252.44        264.87         8.90 o                         
   7   1   5       5218.84       5109.80        47.67 o                         
   8   1   5       4581.66       4581.29        39.53 o                         
   9   1   5        870.93        869.67        16.37 o                         
  10   1   5       2375.65       2401.09        24.92 o                         
  11   1   5       5671.27       5754.30        44.22 o                         
  12   1   5        683.15        637.08        14.67 o                         
  13   1   5         63.07         47.38         7.56 o                         
  14   1   5        800.59        770.97        16.39 o                         
  15   1   5       1553.89       1573.11        24.25 o                         
  16   1   5       1028.94        985.97        30.02 o                         
  17   1   5        234.80        216.84        16.24 o                         
  18   1   5        716.16        671.69        36.38 o                         
  19   1   5       1046.18       1120.59        38.51 o                         
  20   1   5        830.21        913.18        68.20 o                         
  21   1   5        155.70        159.63        32.83 o                         
 -21   2   5          4.72        -12.49        20.95 o                         
 -20   2   5        134.23        147.20        22.85 o                         
 -19   2   5        588.11        564.71        32.64 o                         
 -18   2   5        200.22        142.87        19.30 o                         
 -17   2   5         68.87         22.55        14.24 o                         
 -16   2   5        895.29        856.61        26.86 o                         
 -15   2   5        862.80        856.97        21.57 o                         
 -14   2   5         36.86         29.10         7.82 o                         
 -13   2   5        442.46        432.24        12.64 o                         
 -12   2   5       1212.51       1172.78        18.57 o                         
 -11   2   5         62.65         50.86         6.86 o                         
 -10   2   5       1137.57       1102.38        16.90 o                         
  -9   2   5        555.32        541.17        12.12 o                         
  -8   2   5       3984.49       3994.76        33.39 o                         
  -7   2   5        396.70        372.79         9.11 o                         
  -6   2   5       3202.07       3307.31        30.32 o                         
  -5   2   5       5630.72       6011.40        39.82 o                         
  -4   2   5       2032.24       2018.24        18.99 o                         
  -3   2   5       1204.84       1287.08        14.41 o                         
  -2   2   5        261.02        202.45         6.08 o                         
  -1   2   5       3088.91       3079.32        27.93 o                         
   0   2   5        115.04         89.63         4.55 o                         
   1   2   5       1029.93        997.16        12.34 o                         
   2   2   5       1632.38       1552.54        15.14 o                         
   3   2   5       1476.46       1487.64        16.89 o                         
   4   2   5        360.66        385.41         8.65 o                         
   5   2   5       2773.50       2817.62        24.24 o                         
   6   2   5       1506.25       1425.57        17.89 o                         
   7   2   5       1746.60       1705.16        20.16 o                         
   8   2   5        590.26        551.52        11.70 o                         
   9   2   5       3929.98       3933.82        30.19 o                         
  10   2   5        602.83        620.15        10.73 o                         
  11   2   5       2640.93       2464.43        27.69 o                         
  12   2   5         99.54         80.16         6.63 o                         
  13   2   5       1156.95       1077.59        17.34 o                         
  14   2   5         72.13         72.70         7.54 o                         
  15   2   5        442.60        406.67        15.49 o                         
  16   2   5       1142.46       1172.55        43.09 o                         
  17   2   5        654.45        621.15        25.53 o                         
  18   2   5         80.48         39.66        16.58 o                         
  19   2   5        276.87        273.80        25.22 o                         
  20   2   5        680.95        740.30        35.46 o                         
  21   2   5        389.85        380.47        52.27 o                         
 -20   3   5          0.27        -21.68        21.68 o                         
 -19   3   5          7.51         -5.23        20.90 o                         
 -18   3   5        192.66        179.17        20.94 o                         
 -17   3   5        628.47        588.78        27.58 o                         
 -16   3   5         16.31         -3.17        14.96 o                         
 -15   3   5       1164.76       1133.25        25.80 o                         
 -14   3   5         61.14         35.05         7.25 o                         
 -13   3   5         12.67          3.95         6.65 o                         
 -12   3   5         58.65         40.25         6.60 o                         
 -11   3   5        983.39       1036.65        16.58 o                         
 -10   3   5        307.32        302.75         9.70 o                         
  -9   3   5        587.97        579.59        12.04 o                         
  -8   3   5         84.76         95.25         6.02 o                         
  -7   3   5        954.91        961.32        12.42 o                         
  -6   3   5          4.79          8.93         3.88 o                         
  -5   3   5        179.76        203.64         6.26 o                         
  -4   3   5         94.38         74.92         4.27 o                         
  -3   3   5       2503.02       2573.48        30.05 o                         
  -2   3   5        165.95        119.17         7.41 o                         
  -1   3   5          2.95          1.06         5.57 o                         
   0   3   5        102.31        132.27         7.44 o                         
   1   3   5       2560.68       2559.03        51.44 o                         
   2   3   5       1255.21       1304.17        15.80 o                         
   3   3   5         58.13         31.98         3.81 o                         
   4   3   5       1330.60       1363.01        20.26 o                         
   5   3   5       1124.78       1159.65        13.41 o                         
   6   3   5        205.85        217.19         7.02 o                         
   7   3   5        840.09        824.97        12.97 o                         
   8   3   5       1502.55       1365.92        28.21 o                         
   9   3   5        391.13        397.71        11.55 o                         
  10   3   5         13.84         19.90         7.00 o                         
  11   3   5         31.04         38.63         7.70 o                         
  12   3   5        408.70        437.03        12.85 o                         
  13   3   5          1.44         17.47         7.82 o                         
  14   3   5          8.86         -3.53         9.22 o                         
  15   3   5        360.39        372.80        17.44 o                         
  16   3   5         85.32         46.04        14.57 o                         
  17   3   5         53.63         44.24        16.37 o                         
  18   3   5         40.87         -8.34        17.85 o                         
  19   3   5         99.48         49.88        20.88 o                         
  20   3   5         57.78         53.18        21.48 o                         
 -20   4   5        384.79        355.50        39.75 o                         
 -19   4   5        375.12        388.17        37.41 o                         
 -18   4   5         11.37         -8.94        23.35 o                         
 -17   4   5        280.99        227.22        22.35 o                         
 -16   4   5        653.62        630.12        29.38 o                         
 -15   4   5        746.45        740.42        22.99 o                         
 -14   4   5         59.37         44.15         9.81 o                         
 -13   4   5        502.02        480.85        14.62 o                         
 -12   4   5        974.70        962.41        18.59 o                         
 -11   4   5        881.47        858.98        22.49 o                         
 -10   4   5        726.80        674.90        11.91 o                         
  -9   4   5       2263.97       2314.72        26.50 o                         
  -8   4   5       2185.07       2127.04        22.55 o                         
  -7   4   5        518.18        561.01         9.34 o                         
  -6   4   5       1436.94       1476.07        14.91 o                         
  -5   4   5       5469.34       5584.39        47.38 o                         
  -4   4   5        444.69        394.06         9.58 o                         
  -3   4   5       2184.79       2259.98        23.25 o                         
  -2   4   5       2800.06       2674.15        26.89 o                         
  -1   4   5       5250.29       5312.68        44.22 o                         
   0   4   5       1509.74       1512.91        22.22 o                         
   1   4   5       2066.49       2124.41        22.65 o                         
   2   4   5       9414.86       9797.11        54.02 o                         
   3   4   5       3296.61       3130.25        31.99 o                         
   4   4   5        628.84        682.18        10.56 o                         
   5   4   5       2741.36       2599.54        28.94 o                         
   6   4   5       5478.00       5519.36        36.66 o                         
   7   4   5       1536.77       1505.77        21.03 o                         
   8   4   5        992.28       1008.63        17.93 o                         
   9   4   5       4302.91       4256.58        35.24 o                         
  10   4   5       3025.50       3039.11        30.25 o                         
  11   4   5        117.62        100.39         8.59 o                         
  12   4   5        620.86        644.08        15.06 o                         
  13   4   5       4463.71       4556.79        39.35 o                         
  14   4   5       2032.05       1967.64        28.25 o                         
  15   4   5        233.66        190.26        16.33 o                         
  16   4   5       1783.22       1870.25        44.13 o                         
  17   4   5       1534.42       1578.80        47.92 o                         
  18   4   5        342.45        305.68        39.93 o                         
  19   4   5         10.72        -23.72        23.72 o                         
  20   4   5        852.66        768.46        37.70 o                         
 -19   5   5         12.71        -10.46        27.39 o                         
 -18   5   5        259.40        214.05        24.24 o                         
 -17   5   5        133.91        116.17        20.48 o                         
 -16   5   5        322.76        299.16        23.00 o                         
 -15   5   5         40.37         14.93        13.57 o                         
 -14   5   5        357.20        350.15        15.85 o                         
 -13   5   5        150.89        135.67        10.86 o                         
 -12   5   5         34.71         21.86         8.04 o                         
 -11   5   5        297.59        311.69        11.60 o                         
 -10   5   5       1810.38       1778.92        23.10 o                         
  -9   5   5        131.98        137.92         8.08 o                         
  -8   5   5        334.84        341.27         9.35 o                         
  -7   5   5         13.12          8.86         3.78 o                         
  -6   5   5        822.18        787.15        10.79 o                         
  -5   5   5          9.16          3.44         4.83 o                         
  -4   5   5       1145.10       1116.21        16.02 o                         
  -3   5   5       1554.11       1583.43        20.73 o                         
  -2   5   5        386.75        365.77        10.60 o                         
  -1   5   5        158.21        148.41         8.24 o                         
   0   5   5        350.47        377.49        10.69 o                         
   1   5   5         24.84         13.16         5.39 o                         
   2   5   5          0.71         -3.07         3.07 o                         
   3   5   5          3.46         11.21         3.90 o                         
   4   5   5         25.18         37.07         4.76 o                         
   5   5   5         94.35         92.26         5.28 o                         
   6   5   5        864.16        807.46        15.56 o                         
   7   5   5         91.35         88.52         7.78 o                         
   8   5   5        968.16        968.35        17.74 o                         
   9   5   5         50.70         41.26         7.54 o                         
  10   5   5         11.88          2.08         7.40 o                         
  11   5   5         57.32         51.04         8.03 o                         
  12   5   5        377.08        358.57        12.02 o                         
  13   5   5         54.57         35.92         9.17 o                         
  14   5   5        691.32        688.60        18.58 o                         
  15   5   5        221.60        245.41        30.18 o                         
  16   5   5         48.29         34.98        25.74 o                         
  17   5   5          4.23         -1.13        25.58 o                         
  18   5   5        202.10        184.65        31.38 o                         
  19   5   5         82.12         51.82        58.47 o                         
 -19   6   5        210.20        209.80        26.84 o                         
 -18   6   5          4.14        -18.07        27.23 o                         
 -17   6   5        378.80        371.76        27.39 o                         
 -16   6   5        526.79        531.94        34.94 o                         
 -15   6   5        492.39        476.49        30.13 o                         
 -14   6   5         33.15         18.57        11.96 o                         
 -13   6   5       1860.43       1878.63        32.58 o                         
 -12   6   5       1186.58       1218.04        24.29 o                         
 -11   6   5        299.24        324.98        11.92 o                         
 -10   6   5        496.37        472.41        12.95 o                         
  -9   6   5       1318.77       1332.56        19.40 o                         
  -8   6   5       1484.60       1484.21        19.59 o                         
  -7   6   5         17.11         15.70         3.82 o                         
  -6   6   5       1346.38       1271.80        18.69 o                         
  -5   6   5       1949.61       1923.35        36.14 o                         
  -4   6   5        549.88        555.09        11.54 o                         
  -3   6   5        108.26        122.32         7.50 o                         
  -2   6   5       2202.74       2158.47        23.22 o                         
  -1   6   5       1274.75       1274.55        17.61 o                         
   0   6   5        246.12        205.30         8.53 o                         
   1   6   5        293.93        218.49        17.75 o                         
   2   6   5       1737.86       1559.35        25.53 o                         
   3   6   5       1548.72       1482.16        19.71 o                         
   4   6   5       2155.91       2147.06        22.52 o                         
   5   6   5         80.43         66.37         5.16 o                         
   6   6   5       2747.19       2692.79        27.89 o                         
   7   6   5         15.96         12.39         6.60 o                         
   8   6   5        618.19        594.04        14.51 o                         
   9   6   5        311.86        369.85        12.41 o                         
  10   6   5       1119.35       1092.22        19.98 o                         
  11   6   5        214.27        199.59        10.38 o                         
  12   6   5        251.55        220.36        12.80 o                         
  13   6   5       1225.74       1208.05        26.64 o                         
  14   6   5        803.02        766.97        23.91 o                         
  15   6   5          2.79         -4.32        16.55 o                         
  16   6   5        370.29        413.98        36.99 o                         
  17   6   5        925.13       1044.52        66.19 o                         
  18   6   5        342.13        308.02        36.45 o                         
 -18   7   5         64.07         72.98        21.49 o                         
 -17   7   5        137.72        149.65        29.50 o                         
 -16   7   5          3.90         10.36        24.79 o                         
 -15   7   5        145.71        174.05        19.46 o                         
 -14   7   5         37.45         30.00        19.22 o                         
 -13   7   5        509.45        581.83        20.22 o                         
 -12   7   5        217.83        239.54        14.45 o                         
 -11   7   5       2071.07       2054.60        30.39 o                         
 -10   7   5       2371.34       2336.74        28.68 o                         
  -9   7   5         43.51         38.11         6.77 o                         
  -8   7   5        112.05        100.38         7.20 o                         
  -7   7   5       1333.24       1277.80        21.20 o                         
  -6   7   5       1505.21       1357.81        36.21 o                         
  -5   7   5         43.93         40.66         3.97 o                         
  -4   7   5       2535.10       2441.15        33.81 o                         
  -3   7   5       2134.70       2035.99        37.38 o                         
  -2   7   5        250.39        238.62         9.32 o                         
  -1   7   5        243.89        227.79         9.06 o                         
   0   7   5       2603.00       2375.95        89.74 o                         
   1   7   5       1516.02       1287.59        55.24 o                         
   2   7   5          8.49         -0.34         3.63 o                         
   3   7   5       2062.99       1869.41        58.20 o                         
   4   7   5       4389.57       4095.93        96.92 o                         
   5   7   5        153.94        166.88         7.00 o                         
   6   7   5          8.79          4.02         6.30 o                         
   7   7   5        304.97        305.55        10.72 o                         
   8   7   5       3831.31       3582.80        40.13 o                         
   9   7   5        263.79        266.10        11.01 o                         
  10   7   5       1588.25       1515.83        23.80 o                         
  11   7   5       1664.90       1651.00        38.74 o                         
  12   7   5       1521.10       1504.33        34.39 o                         
  13   7   5        194.53        191.61        13.99 o                         
  14   7   5        930.12        977.08        38.59 o                         
  15   7   5       1307.76       1317.70        69.12 o                         
  16   7   5        148.34        167.48        32.81 o                         
  17   7   5        129.70         82.15        29.99 o                         
 -16   8   5         93.08         83.38        73.22 o                         
 -15   8   5         42.22         43.27        55.91 o                         
 -14   8   5         45.84         46.37        25.15 o                         
 -13   8   5         47.40         40.02        12.95 o                         
 -12   8   5         88.33        107.93        12.48 o                         
 -11   8   5         62.68         44.81         8.44 o                         
 -10   8   5         91.78         59.33         7.13 o                         
  -9   8   5         27.53         22.44         8.52 o                         
  -8   8   5         23.89         12.58         6.83 o                         
  -7   8   5          0.60         -4.99         6.35 o                         
  -6   8   5        131.22        104.33         6.69 o                         
  -5   8   5         71.25         66.26         5.21 o                         
  -4   8   5         35.19         40.07         5.44 o                         
  -3   8   5        326.15        273.48         8.35 o                         
  -2   8   5         39.00         25.03         3.19 o                         
  -1   8   5        471.22        394.93        27.25 o                         
   0   8   5         50.12         37.54         5.47 o                         
   1   8   5        572.88        530.01        10.01 o                         
   2   8   5        160.20        176.92         7.99 o                         
   3   8   5         50.56         55.12         7.58 o                         
   4   8   5         47.89         43.25         7.17 o                         
   5   8   5        574.09        582.59        14.15 o                         
   6   8   5          1.25         11.15         3.69 o                         
   7   8   5         51.19         45.84         6.99 o                         
   8   8   5        654.95        588.98        16.94 o                         
   9   8   5          1.27         -5.68         6.55 o                         
  10   8   5        188.09        153.68        11.34 o                         
  11   8   5          5.07          0.99         9.53 o                         
  12   8   5          6.94         -1.00        11.62 o                         
  13   8   5         41.09         37.60        12.26 o                         
  14   8   5          0.53         24.71        17.36 o                         
  15   8   5         11.98         33.15        29.07 o                         
  16   8   5         47.53        109.46        44.86 o                         
 -15   9   5        123.61        126.77        33.00 o                         
 -14   9   5        599.65        640.55        46.97 o                         
 -13   9   5        136.51        163.87        33.03 o                         
 -12   9   5         81.55         80.99        30.80 o                         
 -11   9   5        566.24        610.79        32.77 o                         
 -10   9   5        745.66        807.26        32.37 o                         
  -9   9   5        429.68        383.83        23.33 o                         
  -8   9   5        303.38        294.86        18.15 o                         
  -7   9   5       2076.86       2151.50        36.84 o                         
  -6   9   5        441.67        475.89        18.43 o                         
  -5   9   5          0.10          8.94         6.20 o                         
  -4   9   5       2266.06       2201.42        24.77 o                         
  -3   9   5       1820.92       1807.62        21.30 o                         
  -2   9   5          7.47          4.49         5.07 o                         
  -1   9   5         97.37         88.73         6.73 o                         
   0   9   5        471.76        450.18        10.50 o                         
   1   9   5        714.81        719.77        13.06 o                         
   2   9   5        167.86        157.18         8.73 o                         
   3   9   5         91.73         95.99         8.53 o                         
   4   9   5       1294.22       1293.26        22.17 o                         
   5   9   5       1285.40       1253.41        22.17 o                         
   6   9   5         75.25         88.57        11.19 o                         
   7   9   5        799.49        822.74        22.25 o                         
   8   9   5        998.20        991.07        27.24 o                         
   9   9   5        559.39        569.60        20.56 o                         
  10   9   5        107.54        113.85        16.89 o                         
  11   9   5       1273.70       1383.59        50.25 o                         
  12   9   5        641.23        682.45        40.30 o                         
  13   9   5        178.81        211.54        22.83 o                         
  14   9   5        158.94        184.66        35.35 o                         
  15   9   5       1332.97       1536.52        64.38 o                         
 -13  10   5         24.11         35.45        31.55 o                         
 -12  10   5        394.77        444.75        41.60 o                         
 -11  10   5        182.16        185.61        33.79 o                         
 -10  10   5         15.85          1.95        28.75 o                         
  -9  10   5        233.49        262.26        34.69 o                         
  -8  10   5        371.49        331.98        35.23 o                         
  -7  10   5        111.30        100.93        27.34 o                         
  -6  10   5        204.52        209.60        29.84 o                         
  -5  10   5        510.70        494.23        36.20 o                         
  -4  10   5         12.97          6.40        21.87 o                         
  -3  10   5         15.33         13.78        21.76 o                         
  -2  10   5        321.45        335.19        29.08 o                         
  -1  10   5        955.28       1046.20        42.46 o                         
   0  10   5        242.15        260.06        23.98 o                         
   1  10   5        298.55        312.61        22.18 o                         
   2  10   5       1866.26       1915.55        56.15 o                         
   3  10   5        777.64        834.79        44.18 o                         
   4  10   5         86.94        104.11        14.83 o                         
   5  10   5        497.59        590.77        36.55 o                         
   6  10   5        742.71        790.51        40.09 o                         
   7  10   5        109.87        136.00        40.12 o                         
   8  10   5        317.60        402.94       103.75 o                         
   9  10   5        318.41        328.04        25.95 o                         
  10  10   5        329.17        340.62        26.08 o                         
  11  10   5         33.85         60.87        20.06 o                         
  12  10   5        292.18        312.82        37.02 o                         
  13  10   5        198.74        274.46        37.03 o                         
 -11  11   5          2.52         14.17        28.77 o                         
 -10  11   5        387.77        438.10        42.66 o                         
  -9  11   5         26.40         24.92        31.24 o                         
  -8  11   5        412.51        412.73        39.08 o                         
  -7  11   5         80.48         69.81        27.73 o                         
  -6  11   5        242.20        206.63        31.05 o                         
  -5  11   5         66.25         48.69        24.43 o                         
  -4  11   5        139.00        198.06        29.28 o                         
  -3  11   5        125.59        145.96        27.15 o                         
  -2  11   5        160.55        201.79        27.14 o                         
  -1  11   5        131.47        116.94        20.12 o                         
   0  11   5        253.58        257.78        30.64 o                         
   1  11   5        190.51        210.08        32.91 o                         
   2  11   5          1.52         -0.89        21.76 o                         
   3  11   5         68.60         69.39        25.72 o                         
   4  11   5        193.51        199.56        28.74 o                         
   5  11   5        189.41        210.00        28.11 o                         
   6  11   5        154.17        260.84        76.71 o                         
   7  11   5          2.17         24.25        52.48 o                         
   8  11   5         40.51         46.51        22.93 o                         
   9  11   5        519.43        550.80        30.87 o                         
  10  11   5         18.84         16.24        52.19 o                         
  11  11   5        106.91        145.12        34.66 o                         
  -8  12   5        366.97        343.18        38.46 o                         
  -7  12   5          4.58         19.15        28.74 o                         
  -6  12   5        328.01        310.48        35.55 o                         
  -5  12   5        188.35        166.85        41.57 o                         
  -4  12   5        485.48        477.97        38.09 o                         
  -3  12   5         47.86         72.66        25.60 o                         
  -2  12   5        557.66        590.57        32.81 o                         
  -1  12   5        250.04        278.39        25.56 o                         
   0  12   5        270.16        301.27        25.33 o                         
   1  12   5        185.68        210.43        22.70 o                         
   2  12   5        552.60        555.00        40.38 o                         
   3  12   5        265.69        294.35        33.01 o                         
   4  12   5         27.77         49.42        24.46 o                         
   5  12   5        323.95        299.83        32.92 o                         
   6  12   5       1140.43       1200.13        52.68 o                         
   7  12   5        504.20        566.35        39.42 o                         
   8  12   5        124.55        186.72        24.52 o                         
   0  13   5        101.14         80.62        28.60 o                         
 -20   0   6        603.85        699.02        68.47 o                         
 -19   0   6        226.28        310.86        52.94 o                         
 -18   0   6         95.81         77.52        28.38 o                         
 -17   0   6        393.79        421.71        27.89 o                         
 -16   0   6        951.49        952.03        37.77 o                         
 -15   0   6        323.15        398.84        24.77 o                         
 -14   0   6         58.44         57.40        12.96 o                         
 -13   0   6       1244.81       1307.27        31.45 o                         
 -12   0   6       1181.60       1201.20        29.34 o                         
 -11   0   6        319.75        336.32        17.71 o                         
 -10   0   6         12.07         18.36        10.00 o                         
  -9   0   6       1886.82       1871.43        39.44 o                         
  -8   0   6       3041.77       3056.89        49.14 o                         
  -7   0   6        312.32        341.46        17.94 o                         
  -6   0   6       3186.44       3459.90        50.57 o                         
  -5   0   6       5076.96       5176.91        76.68 o                         
  -4   0   6       1778.75       1806.42        36.66 o                         
  -3   0   6        531.49        592.04        21.73 o                         
  -2   0   6       6427.51       6510.14        71.96 o                         
  -1   0   6       1628.55       1531.29        29.89 o                         
   0   0   6         82.22        184.29        12.72 o                         
   1   0   6       1367.20       1215.38        26.42 o                         
   2   0   6       5474.62       5356.81        60.33 o                         
   3   0   6       4409.29       4541.59        55.18 o                         
   4   0   6        278.40        211.45        13.39 o                         
   5   0   6       4607.11       4665.91        73.25 o                         
   6   0   6       3513.18       3518.91        47.73 o                         
   7   0   6         47.15         70.92        11.22 o                         
   8   0   6        649.69        670.64        19.41 o                         
   9   0   6       5243.70       5395.11        59.91 o                         
  10   0   6       1318.78       1282.89        32.67 o                         
  11   0   6        578.47        537.80        24.94 o                         
  12   0   6        670.48        748.98        27.38 o                         
  13   0   6       5653.84       5778.95        97.51 o                         
  14   0   6       1016.72        923.38        34.12 o                         
  15   0   6        536.58        527.32        23.96 o                         
  16   0   6       2730.79       2734.41       113.61 o                         
  17   0   6       2467.08       2407.65       127.99 o                         
  18   0   6         55.76         58.58        37.97 o                         
  19   0   6       1815.80       2028.29        96.25 o                         
  20   0   6       1000.70        925.00        72.72 o                         
 -20   1   6          5.34          2.44        37.60 o                         
 -19   1   6        378.80        423.70        40.52 o                         
 -18   1   6        133.64        137.55        20.75 o                         
 -17   1   6         31.62         24.75        12.64 o                         
 -16   1   6         46.00         17.58        11.44 o                         
 -15   1   6         25.48         17.37        10.20 o                         
 -14   1   6        188.31        185.77        10.87 o                         
 -13   1   6          4.45         -5.93         8.87 o                         
 -12   1   6         74.78         62.34         8.93 o                         
 -11   1   6        224.17        242.92        11.86 o                         
 -10   1   6       2244.83       2266.20        28.26 o                         
  -9   1   6        143.29        131.48         9.09 o                         
  -8   1   6       3696.63       3852.37        43.90 o                         
  -7   1   6        317.20        297.88        11.24 o                         
  -6   1   6        718.29        751.67        14.48 o                         
  -5   1   6         60.98         52.00         6.16 o                         
  -4   1   6       2024.06       2110.93        30.58 o                         
  -3   1   6       1410.60       1477.85        24.56 o                         
  -2   1   6          1.54         -6.89         6.89 o                         
  -1   1   6          8.05         -1.07         5.75 o                         
   0   1   6       1393.46       1324.72        17.88 o                         
   1   1   6       1012.84       1066.24        17.32 o                         
   2   1   6       1383.58       1557.11        23.29 o                         
   3   1   6       2083.10       2145.40        27.41 o                         
   4   1   6       2956.67       2982.87        32.50 o                         
   5   1   6        663.81        710.26        16.19 o                         
   6   1   6         16.33         20.55         7.12 o                         
   7   1   6         40.02         25.18         6.83 o                         
   8   1   6        324.20        300.54        10.44 o                         
   9   1   6         74.61         70.71         7.72 o                         
  10   1   6        514.22        528.25        14.32 o                         
  11   1   6        515.89        524.44        12.88 o                         
  12   1   6        217.43        214.23         9.83 o                         
  13   1   6         42.14         41.15         7.91 o                         
  14   1   6        363.83        376.82        13.79 o                         
  15   1   6        657.42        578.16        20.83 o                         
  16   1   6          4.37        -13.40        13.40 o                         
  17   1   6         49.29         20.80        15.70 o                         
  18   1   6        244.71        244.79        35.19 o                         
  19   1   6        265.48        263.99        34.01 o                         
  20   1   6        329.57        373.33        37.70 o                         
 -20   2   6        200.76        196.37        25.41 o                         
 -19   2   6        204.35        161.54        24.58 o                         
 -18   2   6         15.88          3.87        20.40 o                         
 -17   2   6        136.79        110.63        18.03 o                         
 -16   2   6        215.53        205.38        18.21 o                         
 -15   2   6        341.03        326.69        19.17 o                         
 -14   2   6          9.19          6.05        10.16 o                         
 -13   2   6        749.80        777.28        18.82 o                         
 -12   2   6        203.45        197.61        11.28 o                         
 -11   2   6         29.83         28.17         7.93 o                         
 -10   2   6         55.04         40.51         7.10 o                         
  -9   2   6       4044.94       4199.12        36.52 o                         
  -8   2   6       3275.73       3296.00        30.40 o                         
  -7   2   6        637.40        707.78        12.70 o                         
  -6   2   6       5324.22       5618.19        36.63 o                         
  -5   2   6       3213.74       3339.26        29.98 o                         
  -4   2   6       1631.28       1701.25        20.07 o                         
  -3   2   6        246.60        237.96         8.36 o                         
  -2   2   6       3251.07       3157.11        36.69 o                         
  -1   2   6       1329.52       1232.31        19.19 o                         
   0   2   6          6.29         -2.72         4.61 o                         
   1   2   6       4694.88       4839.46        38.28 o                         
   2   2   6       1831.49       1830.76        21.92 o                         
   3   2   6         59.32         40.26         5.23 o                         
   4   2   6         32.49         30.34         4.80 o                         
   5   2   6       2377.79       2353.76        22.32 o                         
   6   2   6       2416.45       2441.06        22.70 o                         
   7   2   6          4.34         -1.95         5.71 o                         
   8   2   6        690.17        709.04        14.11 o                         
   9   2   6        319.49        304.03         9.72 o                         
  10   2   6       3976.93       4036.22        33.07 o                         
  11   2   6       2450.59       2376.49        27.49 o                         
  12   2   6        191.65        199.97         8.77 o                         
  13   2   6        799.36        752.92        14.65 o                         
  14   2   6        413.33        398.85        16.57 o                         
  15   2   6         97.40         72.14        13.53 o                         
  16   2   6       1125.52       1070.26        38.45 o                         
  17   2   6       1049.98       1097.43        35.26 o                         
  18   2   6         40.18          4.75        20.70 o                         
  19   2   6        174.86        126.47        22.05 o                         
  20   2   6        701.56        712.89        46.15 o                         
 -20   3   6         10.26         -2.71        22.72 o                         
 -19   3   6        179.95        173.14        25.26 o                         
 -18   3   6        292.06        298.93        27.94 o                         
 -17   3   6        397.53        350.50        25.51 o                         
 -16   3   6         10.82        -16.99        16.99 o                         
 -15   3   6        444.18        483.40        24.23 o                         
 -14   3   6        680.47        741.08        18.28 o                         
 -13   3   6         91.42         89.64         8.30 o                         
 -12   3   6        128.66        146.83         9.04 o                         
 -11   3   6       2537.53       2636.52        27.94 o                         
 -10   3   6       1900.78       1913.57        23.16 o                         
  -9   3   6         39.53        145.88         8.86 o                         
  -8   3   6        810.56        768.31        13.76 o                         
  -7   3   6       1279.21       1267.35        16.65 o                         
  -6   3   6        677.94        812.44        13.15 o                         
  -5   3   6        334.52        346.40         8.66 o                         
  -4   3   6       2499.42       2279.96        50.99 o                         
  -3   3   6       2187.97       2123.69        26.97 o                         
  -2   3   6        559.72        496.19        13.48 o                         
  -1   3   6        975.87       1023.15        18.51 o                         
   0   3   6       4473.64       4524.84        39.25 o                         
   1   3   6       1365.49       1329.66        17.09 o                         
   2   3   6          9.91          0.09         4.31 o                         
   3   3   6       2174.50       2163.76        18.24 o                         
   4   3   6       7028.54       7074.80        39.14 o                         
   5   3   6        690.21        673.22        11.12 o                         
   6   3   6       1448.72       1413.37        17.47 o                         
   7   3   6       1398.67       1353.33        18.42 o                         
   8   3   6       4626.04       4434.82        36.57 o                         
   9   3   6        224.85        200.78         7.75 o                         
  10   3   6       3767.44       3746.90        34.08 o                         
  11   3   6       3259.60       3299.25        32.51 o                         
  12   3   6         99.82        124.17         9.90 o                         
  13   3   6        465.95        463.22        14.16 o                         
  14   3   6       1209.31       1228.22        29.35 o                         
  15   3   6       2106.84       2135.02        56.15 o                         
  16   3   6        145.78        120.28        21.83 o                         
  17   3   6        370.71        352.24        24.12 o                         
  18   3   6       1288.45       1293.78        43.25 o                         
  19   3   6        376.41        322.11        27.47 o                         
 -19   4   6        200.14        145.83        30.72 o                         
 -18   4   6        169.14        126.21        29.59 o                         
 -17   4   6          4.25         -7.34        22.55 o                         
 -16   4   6          4.05          4.13        21.90 o                         
 -15   4   6         16.97          7.13        18.08 o                         
 -14   4   6         71.99         59.49        14.08 o                         
 -13   4   6         71.12         75.34        11.52 o                         
 -12   4   6        356.73        324.11        10.67 o                         
 -11   4   6        193.44        189.40         9.05 o                         
 -10   4   6         83.38         78.48         7.27 o                         
  -9   4   6       1000.10        998.42        17.27 o                         
  -8   4   6          0.54         -4.56         4.56 o                         
  -7   4   6        436.75        408.41         8.80 o                         
  -6   4   6        494.12        494.62        10.74 o                         
  -5   4   6         48.26         42.28         6.39 o                         
  -4   4   6        169.17        173.97         8.32 o                         
  -3   4   6       1119.67       1120.21        18.71 o                         
  -2   4   6        618.01        640.24        14.31 o                         
  -1   4   6       1200.92       1221.52        18.92 o                         
   0   4   6         30.93         15.23         6.18 o                         
   1   4   6        825.65        881.43        15.17 o                         
   2   4   6          0.02         -5.95         5.95 o                         
   3   4   6         10.07         16.84         4.08 o                         
   4   4   6        808.96        830.79        12.25 o                         
   5   4   6        625.76        630.42        10.64 o                         
   6   4   6        133.27        123.41         6.62 o                         
   7   4   6         79.89         62.70         5.67 o                         
   8   4   6          5.22          7.56         3.34 o                         
   9   4   6         49.26         53.65         7.73 o                         
  10   4   6         46.72         37.28         7.77 o                         
  11   4   6        178.55        147.27         9.84 o                         
  12   4   6       1018.96        942.51        19.26 o                         
  13   4   6          1.74         10.05         9.08 o                         
  14   4   6        278.36        275.10        16.74 o                         
  15   4   6        106.44        101.32        18.39 o                         
  16   4   6         46.95         43.54        18.13 o                         
  17   4   6          3.02        -21.10        21.10 o                         
  18   4   6        205.06        193.86        24.41 o                         
  19   4   6         71.96         27.03        22.74 o                         
 -19   5   6         45.20         45.12        30.21 o                         
 -18   5   6       1024.38       1056.94        55.58 o                         
 -17   5   6        532.17        454.24        40.32 o                         
 -16   5   6         35.65         23.06        26.52 o                         
 -15   5   6        372.23        424.04        38.09 o                         
 -14   5   6        905.27        920.76        34.05 o                         
 -13   5   6        456.46        459.87        19.69 o                         
 -12   5   6        198.76        198.12        13.99 o                         
 -11   5   6       1906.05       2040.95        29.43 o                         
 -10   5   6        888.17        921.11        19.77 o                         
  -9   5   6         15.55          8.43         7.88 o                         
  -8   5   6        902.37        841.92        19.24 o                         
  -7   5   6       1780.35       1766.89        30.62 o                         
  -6   5   6        373.60        346.43        10.44 o                         
  -5   5   6        558.87        511.58        13.74 o                         
  -4   5   6       2425.14       2413.13        27.43 o                         
  -3   5   6       4151.13       4210.97        36.25 o                         
  -2   5   6        607.92        574.88        14.06 o                         
  -1   5   6       1828.25       1866.74        23.15 o                         
   0   5   6       1598.31       1542.53        20.97 o                         
   1   5   6       2005.69       1932.59        22.15 o                         
   2   5   6        115.55        121.10         7.42 o                         
   3   5   6       3144.07       3214.95        26.58 o                         
   4   5   6       1711.21       1628.20        25.04 o                         
   5   5   6        265.16        223.43         7.50 o                         
   6   5   6        303.81        255.66         8.34 o                         
   7   5   6       2116.36       2215.29        27.54 o                         
   8   5   6       2135.54       2159.58        27.68 o                         
   9   5   6        435.41        395.95        13.54 o                         
  10   5   6       1596.41       1614.60        23.28 o                         
  11   5   6       2571.94       2588.17        30.08 o                         
  12   5   6       1135.93       1086.09        21.44 o                         
  13   5   6        133.52        139.55        11.67 o                         
  14   5   6        885.65        885.78        27.85 o                         
  15   5   6        750.82        806.29        33.79 o                         
  16   5   6        756.47        785.68        40.82 o                         
  17   5   6        247.38        280.19        28.68 o                         
  18   5   6       1049.74       1149.71        55.01 o                         
 -18   6   6         38.82         48.54        29.51 o                         
 -17   6   6         85.28         92.76        51.40 o                         
 -16   6   6        948.95        970.27        53.22 o                         
 -15   6   6        292.07        273.76        48.18 o                         
 -14   6   6        330.15        307.64        26.44 o                         
 -13   6   6       1038.31       1123.85        36.50 o                         
 -12   6   6        370.63        382.61        19.42 o                         
 -11   6   6         59.58         42.95        10.93 o                         
 -10   6   6         16.53          7.92         8.81 o                         
  -9   6   6        339.93        345.43        12.99 o                         
  -8   6   6        137.23        123.17         9.69 o                         
  -7   6   6         39.63         31.88         5.82 o                         
  -6   6   6        702.51        688.20        15.72 o                         
  -5   6   6        491.98        510.82        13.50 o                         
  -4   6   6          4.56         -5.69         6.79 o                         
  -3   6   6        115.92        189.80         9.25 o                         
  -2   6   6       1403.46       1361.63        19.76 o                         
  -1   6   6       2227.99       2180.96        25.65 o                         
   0   6   6         20.12         44.06         7.19 o                         
   1   6   6       1859.28       1842.63        21.44 o                         
   2   6   6        854.21        843.74        14.88 o                         
   3   6   6       4949.88       5029.76        36.13 o                         
   4   6   6       1212.94       1153.01        17.98 o                         
   5   6   6       2192.17       2115.98        43.75 o                         
   6   6   6        919.24        872.88        17.42 o                         
   7   6   6         35.54         38.47         7.44 o                         
   8   6   6       1254.05       1201.53        21.05 o                         
   9   6   6       1556.27       1581.73        24.32 o                         
  10   6   6        686.88        694.63        19.07 o                         
  11   6   6        242.56        232.29        14.59 o                         
  12   6   6       1112.88       1092.18        26.32 o                         
  13   6   6        693.70        733.62        28.67 o                         
  14   6   6         67.67         83.22        19.29 o                         
  15   6   6        280.07        326.18        25.81 o                         
  16   6   6        559.45        604.13        43.18 o                         
  17   6   6        490.88        559.51        84.10 o                         
  18   6   6         29.45         43.60        44.14 o                         
 -17   7   6         90.48         55.48        31.69 o                         
 -16   7   6          0.99          4.11        29.30 o                         
 -15   7   6        630.06        688.65        47.23 o                         
 -14   7   6          2.55         22.45        23.48 o                         
 -13   7   6        108.91         87.08        18.60 o                         
 -12   7   6        150.60        136.00        12.27 o                         
 -11   7   6        209.49        199.15        12.90 o                         
 -10   7   6        172.92        155.10        11.40 o                         
  -9   7   6        126.03        105.05        10.59 o                         
  -8   7   6          5.89         -8.38         8.38 o                         
  -7   7   6         74.42         60.70         7.87 o                         
  -6   7   6        519.71        476.96        14.80 o                         
  -5   7   6        208.97        189.20         9.24 o                         
  -4   7   6        188.48        171.22         8.97 o                         
  -3   7   6       1091.34        990.51        16.63 o                         
  -2   7   6         51.63         25.69         6.49 o                         
  -1   7   6        184.80        179.22         8.24 o                         
   0   7   6        110.46        101.07         7.13 o                         
   1   7   6        451.37        382.44        10.94 o                         
   2   7   6        216.73        202.07         8.73 o                         
   3   7   6        260.84        214.52         8.84 o                         
   4   7   6        950.55        966.27        15.62 o                         
   5   7   6        150.06        126.89         7.29 o                         
   6   7   6         44.56         31.63         7.44 o                         
   7   7   6       1238.19       1190.47        20.33 o                         
   8   7   6        835.04        787.89        17.53 o                         
   9   7   6         21.65         13.52        10.53 o                         
  10   7   6        365.26        341.25        17.66 o                         
  11   7   6        384.90        386.61        19.01 o                         
  12   7   6        329.54        339.08        17.32 o                         
  13   7   6        186.92        196.62        17.77 o                         
  14   7   6        120.88        140.21        21.58 o                         
  15   7   6        119.88        193.66        23.47 o                         
  16   7   6          9.52         43.09        20.22 o                         
  17   7   6          1.07         47.25        31.22 o                         
 -15   8   6        602.04        593.84        47.82 o                         
 -14   8   6        149.97        146.79        34.19 o                         
 -13   8   6        992.73       1050.31        54.91 o                         
 -12   8   6        680.86        727.43        28.16 o                         
 -11   8   6         92.83        105.45        14.62 o                         
 -10   8   6        399.00        356.06        19.04 o                         
  -9   8   6        666.51        582.41        36.74 o                         
  -8   8   6        552.50        457.19        41.52 o                         
  -7   8   6         58.44         45.64        10.44 o                         
  -6   8   6        481.04        464.35        16.20 o                         
  -5   8   6       1740.45       1649.23        34.96 o                         
  -4   8   6        578.43        551.72        18.67 o                         
  -3   8   6        274.42        256.68        12.96 o                         
  -2   8   6        743.90        630.27        42.10 o                         
  -1   8   6       1233.37       1232.94        23.01 o                         
   0   8   6          1.61         -5.81         5.81 o                         
   1   8   6        579.37        588.85        15.55 o                         
   2   8   6       1544.66       1506.50        22.50 o                         
   3   8   6        616.95        597.03        14.90 o                         
   4   8   6        232.33        181.05        14.65 o                         
   5   8   6       1406.81       1291.17        38.81 o                         
   6   8   6       1557.59       1339.44        68.61 o                         
   7   8   6        350.62        307.38        18.77 o                         
   8   8   6        805.58        732.55        28.96 o                         
   9   8   6       2184.40       2291.01        39.89 o                         
  10   8   6        742.99        700.21        23.25 o                         
  11   8   6          0.63         -5.98        10.75 o                         
  12   8   6       1455.60       1441.54        32.00 o                         
  13   8   6        704.06        720.46        40.71 o                         
  14   8   6         23.48         36.84        19.20 o                         
  15   8   6         25.36         32.99        19.29 o                         
 -14   9   6         11.10         48.83        30.56 o                         
 -13   9   6         28.11         60.53        32.24 o                         
 -12   9   6        142.47        226.41        38.60 o                         
 -11   9   6         94.07        135.15        36.38 o                         
 -10   9   6        276.70        300.64        25.46 o                         
  -9   9   6        107.44        118.61        17.91 o                         
  -8   9   6         17.60          4.35        11.64 o                         
  -7   9   6         55.36         30.82        11.42 o                         
  -6   9   6         15.79         17.26        11.77 o                         
  -5   9   6        159.15        105.60        12.12 o                         
  -4   9   6         74.31         51.27        10.75 o                         
  -3   9   6       1405.52       1414.89        29.21 o                         
  -2   9   6        735.77        659.82        20.63 o                         
  -1   9   6        427.14        426.85        16.97 o                         
   0   9   6        299.72        278.61        13.48 o                         
   1   9   6          2.26         -9.32         9.32 o                         
   2   9   6         47.31         37.95         9.15 o                         
   3   9   6         74.82         92.07         9.74 o                         
   4   9   6        151.89        158.86        10.66 o                         
   5   9   6         73.60         76.28        10.85 o                         
   6   9   6         66.98         66.64        10.97 o                         
   7   9   6         72.35         72.64        12.64 o                         
   8   9   6        148.93        174.86        18.06 o                         
   9   9   6          5.13        -10.94        14.39 o                         
  10   9   6        389.64        365.87        28.51 o                         
  11   9   6        499.28        577.95        34.62 o                         
  12   9   6        222.65        246.71        34.78 o                         
  13   9   6         13.76         13.12        19.24 o                         
  14   9   6        114.05        179.15        34.35 o                         
 -12  10   6        229.93        343.93        39.94 o                         
 -11  10   6          3.70         40.75        30.90 o                         
 -10  10   6        339.41        415.28        55.61 o                         
  -9  10   6        281.05        356.97        38.64 o                         
  -8  10   6        192.53        179.92        31.45 o                         
  -7  10   6         19.90         42.81        28.46 o                         
  -6  10   6        660.17        662.94        41.40 o                         
  -5  10   6         83.23        110.00        26.69 o                         
  -4  10   6          6.12        -14.25        23.87 o                         
  -3  10   6         80.82         47.06        22.17 o                         
  -2  10   6        785.13        874.82        41.57 o                         
  -1  10   6       1422.17       1404.88        42.43 o                         
   0  10   6          2.25        -11.75        17.29 o                         
   1  10   6        373.44        382.09        24.03 o                         
   2  10   6       1663.90       1626.16        88.29 o                         
   3  10   6        727.22        694.02        27.58 o                         
   4  10   6         22.55         26.80        32.88 o                         
   5  10   6        199.39        245.44        29.59 o                         
   6  10   6        914.99        925.19        61.95 o                         
   7  10   6        339.69        433.44       119.32 o                         
   8  10   6        376.36        391.37        76.78 o                         
   9  10   6        718.55        779.34        42.06 o                         
  10  10   6        123.11        143.65        32.00 o                         
  11  10   6        104.19        163.67        23.81 o                         
  12  10   6        245.38        223.60        25.99 o                         
 -10  11   6        330.63        390.04        41.87 o                         
  -9  11   6          0.29         10.35        28.66 o                         
  -8  11   6        108.98         90.66        30.05 o                         
  -7  11   6        292.98        270.71        40.39 o                         
  -6  11   6        458.55        480.14        61.67 o                         
  -5  11   6          3.87         10.21        29.90 o                         
  -4  11   6        625.96        614.22        39.81 o                         
  -3  11   6       1021.44       1032.41        80.11 o                         
  -2  11   6         50.42         42.29        22.28 o                         
  -1  11   6        354.28        372.78        27.20 o                         
   0  11   6        278.12        284.96        24.02 o                         
   1  11   6        334.38        297.51        23.96 o                         
   2  11   6          5.07        -12.66        24.93 o                         
   3  11   6        474.10        531.54        39.59 o                         
   4  11   6        249.98        249.87        32.23 o                         
   5  11   6          4.84         17.20        27.10 o                         
   6  11   6         53.46         57.09        57.39 o                         
   7  11   6        613.58        731.18        49.43 o                         
   8  11   6        376.87        432.96        89.97 o                         
   9  11   6         40.06         18.70        21.28 o                         
  -6  12   6        104.16        103.52        29.20 o                         
  -5  12   6         17.53         47.30        27.79 o                         
  -4  12   6          8.46         -2.11        24.50 o                         
  -3  12   6        206.72        251.27        30.77 o                         
  -2  12   6        138.43        126.69        24.09 o                         
  -1  12   6          3.18         -0.88        23.82 o                         
   0  12   6         55.70         34.56        28.60 o                         
   1  12   6          6.24         10.54        30.20 o                         
   2  12   6         90.21        101.53        29.32 o                         
   3  12   6        155.95        218.45        32.27 o                         
   4  12   6         28.27         54.54        40.02 o                         
   5  12   6        121.22        158.30        30.32 o                         
 -19   1   7        172.92        159.32        24.64 o                         
 -18   1   7       1140.40       1287.37        46.21 o                         
 -17   1   7        141.35        150.21        21.64 o                         
 -16   1   7        122.68        114.78        14.54 o                         
 -15   1   7        509.64        551.42        20.90 o                         
 -14   1   7        353.95        388.38        16.98 o                         
 -13   1   7        110.61        112.45        11.47 o                         
 -12   1   7       1007.29       1015.64        19.87 o                         
 -11   1   7       3794.29       3836.06        36.93 o                         
 -10   1   7       1212.19       1287.95        23.72 o                         
  -9   1   7        320.85        341.61        12.33 o                         
  -8   1   7       1331.12       1361.05        21.23 o                         
  -7   1   7       1474.85       1521.34        22.08 o                         
  -6   1   7        831.19        875.72        16.77 o                         
  -5   1   7        956.55        933.42        15.17 o                         
  -4   1   7       2199.05       2181.81        26.91 o                         
  -3   1   7       1224.74       1215.20        19.96 o                         
  -2   1   7        104.37         75.92         6.54 o                         
  -1   1   7        486.07        473.58        11.51 o                         
   0   1   7       2621.76       2706.11        27.91 o                         
   1   1   7       2418.30       2471.54        26.73 o                         
   2   1   7        824.53        785.01        15.32 o                         
   3   1   7       3054.47       3194.63        31.46 o                         
   4   1   7       3309.74       3344.88        32.59 o                         
   5   1   7       1635.57       1679.12        23.66 o                         
   6   1   7        925.81        918.88        18.15 o                         
   7   1   7       3820.83       3885.13        36.71 o                         
   8   1   7       2515.25       2555.73        27.28 o                         
   9   1   7        486.21        451.59        12.86 o                         
  10   1   7       2858.60       2874.79        32.71 o                         
  11   1   7       2318.99       2312.44        30.02 o                         
  12   1   7         14.08         11.40         9.26 o                         
  13   1   7        912.55        879.51        24.41 o                         
  14   1   7       2347.90       2372.06        38.33 o                         
  15   1   7       1482.25       1547.94        35.84 o                         
  16   1   7          9.53         -5.91        15.50 o                         
  17   1   7        667.89        644.89        30.83 o                         
  18   1   7        571.59        591.39        41.42 o                         
  19   1   7        500.16        451.25        38.92 o                         
 -19   2   7         99.68        137.73        25.59 o                         
 -18   2   7        137.22        130.09        24.47 o                         
 -17   2   7        184.82        211.50        25.79 o                         
 -16   2   7        569.83        551.17        29.22 o                         
 -15   2   7         37.80         26.35        11.81 o                         
 -14   2   7          2.62        -14.31        14.31 o                         
 -13   2   7        586.34        567.22        21.89 o                         
 -12   2   7        183.11        178.94        11.63 o                         
 -11   2   7        638.63        631.82        17.10 o                         
 -10   2   7        200.38        187.33        10.86 o                         
  -9   2   7         41.57         49.96         8.61 o                         
  -8   2   7       2330.39       2394.54        29.16 o                         
  -7   2   7         75.02         69.65         7.09 o                         
  -6   2   7       2573.63       2649.71        28.15 o                         
  -5   2   7       1753.48       1807.75        21.92 o                         
  -4   2   7        234.60        248.24         8.76 o                         
  -3   2   7        959.01        893.13        12.44 o                         
  -2   2   7       1509.94       1561.11        18.59 o                         
  -1   2   7       1074.73        982.95        14.59 o                         
   0   2   7        851.14        855.39        13.72 o                         
   1   2   7       2047.41       2085.01        23.07 o                         
   2   2   7       1281.19       1228.16        16.63 o                         
   3   2   7        114.22        111.57         7.08 o                         
   4   2   7        114.50        111.62         7.45 o                         
   5   2   7       1404.59       1471.04        19.60 o                         
   6   2   7       3905.79       3808.13        35.28 o                         
   7   2   7          1.85         -1.28         7.55 o                         
   8   2   7       4785.80       4681.53        39.83 o                         
   9   2   7        759.01        788.54        16.93 o                         
  10   2   7        190.96        149.61        10.12 o                         
  11   2   7          4.34         -0.64         8.31 o                         
  12   2   7       1523.83       1423.06        20.73 o                         
  13   2   7        748.69        732.08        20.55 o                         
  14   2   7         71.32        100.48        14.54 o                         
  15   2   7        360.83        346.21        20.67 o                         
  16   2   7        798.02        815.83        30.68 o                         
  17   2   7        915.95        957.70        37.27 o                         
  18   2   7         93.50        104.88        27.83 o                         
  19   2   7        342.90        316.30        37.24 o                         
 -19   3   7          1.35        -24.60        24.60 o                         
 -18   3   7         11.16        -22.73        28.97 o                         
 -17   3   7        103.51         68.19        40.07 o                         
 -16   3   7          1.02         -1.13        19.83 o                         
 -15   3   7         58.55         44.04        17.65 o                         
 -14   3   7        424.39        430.66        23.54 o                         
 -13   3   7         46.90         33.91        13.71 o                         
 -12   3   7        131.98        128.68        11.22 o                         
 -11   3   7         33.48         27.07         9.24 o                         
 -10   3   7         78.35         72.35         9.59 o                         
  -9   3   7         38.64         27.66         9.11 o                         
  -8   3   7        973.55       1008.79        20.55 o                         
  -7   3   7         50.46         33.89         6.39 o                         
  -6   3   7        668.86        606.80        12.87 o                         
  -5   3   7         35.66         33.29         6.19 o                         
  -4   3   7       1053.28       1046.05        19.59 o                         
  -3   3   7        570.87        556.50        14.89 o                         
  -2   3   7         16.22         15.99         6.66 o                         
  -1   3   7         65.05         58.45         7.13 o                         
   0   3   7        562.80        576.40        12.82 o                         
   1   3   7         56.59         42.57         4.57 o                         
   2   3   7         19.00          7.41         5.04 o                         
   3   3   7        696.29        695.78        13.10 o                         
   4   3   7        458.62        454.63        10.19 o                         
   5   3   7          9.60          7.10         6.52 o                         
   6   3   7          4.14          2.87         5.96 o                         
   7   3   7       1379.69       1360.71        20.09 o                         
   8   3   7        638.87        642.12        16.85 o                         
   9   3   7        441.57        487.17        13.93 o                         
  10   3   7       1059.79       1067.77        19.98 o                         
  11   3   7       1487.23       1403.81        23.25 o                         
  12   3   7        459.43        487.17        16.27 o                         
  13   3   7          7.05         13.44        11.70 o                         
  14   3   7        477.20        487.27        20.38 o                         
  15   3   7        130.49        155.78        18.67 o                         
  16   3   7          2.64         24.18        17.82 o                         
  17   3   7         26.89         22.33        19.25 o                         
  18   3   7         77.81         73.21        21.74 o                         
 -18   4   7         67.51         35.32        28.02 o                         
 -17   4   7        533.85        511.18        41.52 o                         
 -16   4   7        569.78        624.84        43.76 o                         
 -15   4   7         54.31         22.27        32.20 o                         
 -14   4   7        584.08        571.29        36.83 o                         
 -13   4   7       1420.11       1447.72        43.10 o                         
 -12   4   7       1380.33       1423.68        32.19 o                         
 -11   4   7         53.43         56.36         8.37 o                         
 -10   4   7        574.86        594.55        14.99 o                         
  -9   4   7        999.22       1010.86        18.84 o                         
  -8   4   7        636.15        709.98        15.73 o                         
  -7   4   7        306.11        256.15        10.86 o                         
  -6   4   7       3424.78       3433.07        35.38 o                         
  -5   4   7       4864.03       4898.67        43.33 o                         
  -4   4   7        199.95        170.46        10.18 o                         
  -3   4   7        301.13        296.51        11.61 o                         
  -2   4   7       2061.74       2108.20        24.95 o                         
  -1   4   7       1327.89       1394.12        20.33 o                         
   0   4   7          3.40         -7.07         7.07 o                         
   1   4   7       1856.92       1857.52        22.20 o                         
   2   4   7       5898.66       6094.82        42.07 o                         
   3   4   7       1240.13       1255.27        21.38 o                         
   4   4   7         39.56         31.23         5.05 o                         
   5   4   7       2561.69       2599.46        24.66 o                         
   6   4   7       1326.94       1310.45        17.83 o                         
   7   4   7         16.86         10.56         8.09 o                         
   8   4   7       1428.73       1490.36        24.46 o                         
   9   4   7       3186.32       3349.30        34.00 o                         
  10   4   7        601.46        620.65        15.92 o                         
  11   4   7         20.48         19.25         8.93 o                         
  12   4   7        987.75       1038.47        24.17 o                         
  13   4   7       1490.91       1483.83        32.24 o                         
  14   4   7        236.44        216.93        17.72 o                         
  15   4   7        800.00        882.43        28.97 o                         
  16   4   7       1533.52       1570.22        46.87 o                         
  17   4   7        251.38        250.18        25.45 o                         
  18   4   7          5.39         -0.93        21.42 o                         
 -17   5   7          1.32         -3.47        29.47 o                         
 -16   5   7         52.43         28.74        27.67 o                         
 -15   5   7          7.92        -20.20        28.04 o                         
 -14   5   7          2.47          5.62        26.36 o                         
 -13   5   7          0.70         -3.81        21.09 o                         
 -12   5   7         59.61         55.05        15.78 o                         
 -11   5   7         75.25         59.18        11.68 o                         
 -10   5   7        205.32        233.88        13.57 o                         
  -9   5   7         15.98          4.77         8.98 o                         
  -8   5   7          8.45         -7.35         7.35 o                         
  -7   5   7        242.99        239.51        10.41 o                         
  -6   5   7         71.58         68.31         8.77 o                         
  -5   5   7         82.60         72.78         8.48 o                         
  -4   5   7         76.42         54.01         7.88 o                         
  -3   5   7       1220.62       1301.24        22.34 o                         
  -2   5   7         48.71         22.32         7.33 o                         
  -1   5   7        725.52        771.69        16.70 o                         
   0   5   7        859.66        880.60        16.65 o                         
   1   5   7          6.64         -7.19         7.19 o                         
   2   5   7       2190.20       2205.88        25.73 o                         
   3   5   7       1746.01       1766.92        22.94 o                         
   4   5   7         21.53         18.55         5.35 o                         
   5   5   7         70.68         59.93         6.72 o                         
   6   5   7          4.91          0.35         7.93 o                         
   7   5   7       1231.89       1261.11        22.46 o                         
   8   5   7         11.97          5.80         8.37 o                         
   9   5   7         69.92         58.26         8.34 o                         
  10   5   7        254.46        272.11        13.22 o                         
  11   5   7        151.32        134.46        11.77 o                         
  12   5   7         12.10         19.57        12.40 o                         
  13   5   7         71.25         61.05        15.66 o                         
  14   5   7        348.01        346.52        21.91 o                         
  15   5   7         10.06         26.53        25.25 o                         
  16   5   7         45.31         54.68        24.58 o                         
  17   5   7         38.18         -5.96        24.59 o                         
 -17   6   7         10.74         -3.65        35.68 o                         
 -16   6   7         35.54         35.52        29.83 o                         
 -15   6   7        346.68        365.59        40.10 o                         
 -14   6   7         96.70        124.76        31.17 o                         
 -13   6   7        720.84        707.98        46.24 o                         
 -12   6   7         47.63         55.36        17.74 o                         
 -11   6   7         48.18         34.74        13.05 o                         
 -10   6   7        124.37        120.45        13.66 o                         
  -9   6   7       1269.99       1200.49        28.62 o                         
  -8   6   7         85.19         74.43        10.30 o                         
  -7   6   7         18.42         11.36         8.22 o                         
  -6   6   7        594.38        642.94        16.62 o                         
  -5   6   7        121.86        138.17         9.90 o                         
  -4   6   7          6.83          0.65         7.57 o                         
  -3   6   7        396.57        375.49        12.77 o                         
  -2   6   7       2176.33       2165.28        27.22 o                         
  -1   6   7       1384.16       1438.67        23.68 o                         
   0   6   7        103.45         80.69         8.05 o                         
   1   6   7       3524.42       3591.68        33.10 o                         
   2   6   7        879.58        886.10        16.68 o                         
   3   6   7          4.39         -5.67         7.10 o                         
   4   6   7        197.14        194.63         9.29 o                         
   5   6   7       1511.13       1500.59        23.82 o                         
   6   6   7       1412.13       1463.03        23.78 o                         
   7   6   7        109.49        100.95         9.55 o                         
   8   6   7        534.56        523.10        18.14 o                         
   9   6   7        787.30        789.46        23.19 o                         
  10   6   7        533.63        522.89        20.82 o                         
  11   6   7         13.19         14.76        12.17 o                         
  12   6   7        556.00        532.11        32.38 o                         
  13   6   7       1476.80       1518.11        51.38 o                         
  14   6   7          3.76         36.84        19.79 o                         
  15   6   7        104.65        152.70        23.65 o                         
  16   6   7        374.47        344.52        27.85 o                         
 -16   7   7        239.91        264.77        38.56 o                         
 -15   7   7        199.10        189.05        35.38 o                         
 -14   7   7         28.96         56.68        30.67 o                         
 -13   7   7        404.04        423.90        49.57 o                         
 -12   7   7         51.43         64.80        18.41 o                         
 -11   7   7       1470.67       1517.56        41.74 o                         
 -10   7   7        253.23        260.33        18.15 o                         
  -9   7   7         13.16          5.63        12.33 o                         
  -8   7   7        559.14        522.76        21.67 o                         
  -7   7   7       1021.70       1097.80        25.91 o                         
  -6   7   7         66.68         69.05         9.31 o                         
  -5   7   7        532.99        514.37        14.64 o                         
  -4   7   7       1762.26       1650.97        24.04 o                         
  -3   7   7       1388.46       1287.19        22.40 o                         
  -2   7   7        365.18        334.77        11.81 o                         
  -1   7   7        475.76        458.26        13.41 o                         
   0   7   7       2094.82       2126.54        25.91 o                         
   1   7   7       1500.82       1423.80        21.23 o                         
   2   7   7        100.60         65.91         7.69 o                         
   3   7   7       2107.02       2062.25        27.10 o                         
   4   7   7        638.86        624.12        14.04 o                         
   5   7   7        838.43        805.25        17.78 o                         
   6   7   7        299.27        295.98        13.96 o                         
   7   7   7       1189.47       1217.52        29.74 o                         
   8   7   7       1137.05       1116.41        28.90 o                         
   9   7   7         45.18         56.57        13.02 o                         
  10   7   7        430.37        403.30        19.71 o                         
  11   7   7        924.69        938.20        29.11 o                         
  12   7   7        564.20        666.41        51.77 o                         
  13   7   7         77.80        102.07        21.35 o                         
  14   7   7       1332.65       1449.87        59.73 o                         
  15   7   7        724.15        784.88        39.44 o                         
 -14   8   7          1.85         72.20        32.95 o                         
 -13   8   7         21.18         52.17        29.66 o                         
 -12   8   7         12.94         39.94        31.07 o                         
 -11   8   7          8.03         28.97        23.12 o                         
 -10   8   7         19.07          5.11        13.40 o                         
  -9   8   7         17.25          4.59        12.53 o                         
  -8   8   7          4.92         -1.76        10.22 o                         
  -7   8   7         22.03          5.08         9.37 o                         
  -6   8   7        103.81         80.33         8.74 o                         
  -5   8   7         44.56         27.40         7.26 o                         
  -4   8   7          1.11          1.87         6.41 o                         
  -3   8   7        257.44        181.86        13.40 o                         
  -2   8   7          0.68         -6.13         6.13 o                         
  -1   8   7        166.23        115.52         7.36 o                         
   0   8   7          0.01         -1.87         5.96 o                         
   1   8   7         13.05          9.76         6.16 o                         
   2   8   7         41.29         35.25         6.71 o                         
   3   8   7        286.90        226.24        14.05 o                         
   4   8   7        167.49        137.74         9.42 o                         
   5   8   7          9.29         12.94         9.64 o                         
   6   8   7         46.20         31.57        10.69 o                         
   7   8   7        104.96         92.65        13.04 o                         
   8   8   7        113.64        119.32        13.82 o                         
   9   8   7         23.19         20.71        11.97 o                         
  10   8   7         88.61         74.58        13.08 o                         
  11   8   7         48.46         41.80        29.20 o                         
  12   8   7          1.07         10.42        24.05 o                         
  13   8   7         90.06        119.78        22.48 o                         
  14   8   7          1.53         14.53        20.50 o                         
 -13   9   7         21.68         44.27        51.64 o                         
 -12   9   7        129.00        149.63        34.95 o                         
 -11   9   7        512.18        517.07        44.57 o                         
 -10   9   7        237.48        236.64        35.68 o                         
  -9   9   7         17.74         35.79        28.33 o                         
  -8   9   7        306.31        354.01        29.21 o                         
  -7   9   7        331.13        320.77        25.25 o                         
  -6   9   7        557.34        538.14        26.90 o                         
  -5   9   7         59.58         49.44        10.65 o                         
  -4   9   7       2148.10       2139.15        42.63 o                         
  -3   9   7        599.88        613.10        23.56 o                         
  -2   9   7          9.60         -7.80        12.26 o                         
  -1   9   7       1240.06       1209.29        27.88 o                         
   0   9   7       1693.23       1656.76        35.74 o                         
   1   9   7        251.42        216.02        13.48 o                         
   2   9   7        282.76        246.90        13.91 o                         
   3   9   7       1129.62       1082.92        25.16 o                         
   4   9   7        759.57        752.49        27.36 o                         
   5   9   7          7.24        -12.83        14.59 o                         
   6   9   7        578.29        595.98        29.20 o                         
   7   9   7        592.20        593.79        36.21 o                         
   8   9   7        600.74        636.26        80.12 o                         
   9   9   7         89.96         88.23        26.58 o                         
  10   9   7        392.67        392.54        34.24 o                         
  11   9   7        708.61        744.94        42.20 o                         
  12   9   7        132.70         64.78        21.24 o                         
 -10  10   7        179.97        200.59        34.50 o                         
  -9  10   7        116.74        143.71        48.09 o                         
  -8  10   7         12.79         16.56        27.29 o                         
  -7  10   7         11.33         13.88        26.93 o                         
  -6  10   7        783.22        804.66        45.20 o                         
  -5  10   7         74.11         29.48        24.68 o                         
  -4  10   7        100.84        105.62        25.84 o                         
  -3  10   7          3.42         -8.16        21.96 o                         
  -2  10   7         12.36          5.09        20.33 o                         
  -1  10   7        412.99        399.89        26.88 o                         
   0  10   7         30.64          1.74        17.71 o                         
   1  10   7        610.56        615.01        35.96 o                         
   2  10   7        231.96        249.11        32.58 o                         
   3  10   7        281.31        306.10        34.06 o                         
   4  10   7          3.64         35.67        26.35 o                         
   5  10   7        639.97        676.50        85.85 o                         
   6  10   7        277.43        367.54        77.31 o                         
   7  10   7        122.69        105.13        42.75 o                         
   8  10   7        193.47        228.34        40.40 o                         
   9  10   7        540.04        582.21        39.93 o                         
  10  10   7        286.30        335.39        33.72 o                         
  -7  11   7        108.71         97.62        44.60 o                         
  -6  11   7        119.33        108.30        29.60 o                         
  -5  11   7         19.22         28.03        27.63 o                         
  -4  11   7         55.56         78.10        25.79 o                         
  -3  11   7         29.91         52.80        25.10 o                         
  -2  11   7         28.59         28.66        20.18 o                         
  -1  11   7        142.06        115.03        21.38 o                         
   0  11   7         10.94        -16.04        21.97 o                         
   1  11   7          2.16          3.32        34.26 o                         
   2  11   7         18.53         -3.19        26.38 o                         
   3  11   7        201.76        179.37        31.97 o                         
   4  11   7        690.48        841.38        48.70 o                         
   5  11   7         35.11         20.70        34.70 o                         
   6  11   7         56.46         87.76        38.91 o                         
   7  11   7         16.05         41.12        27.55 o                         
 -18   0   8         21.88         39.22        43.60 o                         
 -17   0   8        117.54         91.39        25.35 o                         
 -16   0   8        555.41        619.13        48.16 o                         
 -15   0   8        132.56        129.41        28.56 o                         
 -14   0   8        734.62        776.23        33.75 o                         
 -13   0   8       1179.24       1204.17        39.42 o                         
 -12   0   8        110.90        113.04        17.13 o                         
 -11   0   8        476.82        467.48        23.73 o                         
 -10   0   8       1717.99       1830.29        45.76 o                         
  -9   0   8       1249.41       1221.11        33.21 o                         
  -8   0   8        171.31        220.46        17.23 o                         
  -7   0   8        921.90        953.81        28.29 o                         
  -6   0   8       3530.90       3697.82        53.77 o                         
  -5   0   8       1847.69       1893.12        37.80 o                         
  -4   0   8       1333.28       1333.72        30.48 o                         
  -3   0   8       1011.33        951.18        29.20 o                         
  -2   0   8       7625.41       7831.09        85.97 o                         
  -1   0   8         43.29         26.75        12.25 o                         
   0   0   8       1550.28       1673.25        38.19 o                         
   1   0   8       4783.99       4772.82        65.45 o                         
   2   0   8       3708.20       3759.14        61.45 o                         
   3   0   8       1552.62       1569.22        39.87 o                         
   4   0   8       1921.58       1981.13        45.13 o                         
   5   0   8       2645.24       2568.15        41.95 o                         
   6   0   8        110.12        121.41        13.68 o                         
   7   0   8         60.41         52.02        11.88 o                         
   8   0   8       2228.38       2266.62        48.29 o                         
   9   0   8       4580.14       4648.46        63.04 o                         
  10   0   8        423.94        440.42        20.09 o                         
  11   0   8        250.97        240.34        19.88 o                         
  12   0   8       1245.93       1393.62        45.30 o                         
  13   0   8       1468.54       1375.41        37.09 o                         
  14   0   8          3.92         22.11        16.59 o                         
  15   0   8        413.32        321.31        39.31 o                         
  16   0   8       1466.79       1414.06        79.01 o                         
  17   0   8       2040.55       2293.66        99.96 o                         
  18   0   8         12.68         10.43        38.84 o                         
 -18   1   8          1.37          1.42        22.24 o                         
 -17   1   8          1.15         16.48        21.34 o                         
 -16   1   8          1.99         11.00        20.64 o                         
 -15   1   8        151.91        162.67        16.40 o                         
 -14   1   8        180.58        204.91        16.22 o                         
 -13   1   8         53.65         45.33        11.65 o                         
 -12   1   8         60.04         39.15        11.22 o                         
 -11   1   8         23.05         17.64         9.71 o                         
 -10   1   8        622.23        613.41        16.14 o                         
  -9   1   8          0.49         -8.63         8.63 o                         
  -8   1   8        608.02        608.55        15.65 o                         
  -7   1   8         87.80         77.59         8.98 o                         
  -6   1   8         38.72         43.16         8.08 o                         
  -5   1   8         70.32         60.79         8.62 o                         
  -4   1   8        396.38        405.60        13.38 o                         
  -3   1   8         12.80          8.34         6.74 o                         
  -2   1   8        111.79         97.43         7.77 o                         
  -1   1   8        257.15        224.94         9.86 o                         
   0   1   8        878.84        921.04        17.61 o                         
   1   1   8        224.33        216.32        10.07 o                         
   2   1   8          1.87         -4.85         6.92 o                         
   3   1   8       1000.57       1028.28        17.30 o                         
   4   1   8          6.11         -3.89         7.72 o                         
   5   1   8        166.24        165.12        10.05 o                         
   6   1   8        547.01        549.93        15.17 o                         
   7   1   8        346.96        339.98        11.87 o                         
   8   1   8          3.94         -0.95         8.09 o                         
   9   1   8        252.92        257.83        11.56 o                         
  10   1   8        506.84        509.08        15.42 o                         
  11   1   8        323.33        302.96        16.96 o                         
  12   1   8          7.38          1.67        12.03 o                         
  13   1   8        207.11        194.37        17.52 o                         
  14   1   8        407.49        404.75        20.85 o                         
  15   1   8        259.09        246.63        20.22 o                         
  16   1   8        236.31        233.32        32.37 o                         
  17   1   8        260.33        268.56        33.30 o                         
  18   1   8         30.37         23.48        41.79 o                         
 -18   2   8        176.75        193.26        26.74 o                         
 -17   2   8        171.74        186.90        36.61 o                         
 -16   2   8        129.27        144.46        25.74 o                         
 -15   2   8          7.85         -3.33        18.29 o                         
 -14   2   8        731.54        761.06        24.69 o                         
 -13   2   8        697.51        714.70        23.02 o                         
 -12   2   8         16.29         19.94        10.87 o                         
 -11   2   8        130.59        116.91        11.84 o                         
 -10   2   8         20.76          3.82         8.28 o                         
  -9   2   8        752.64        774.13        18.34 o                         
  -8   2   8        502.05        491.61        14.92 o                         
  -7   2   8         20.61         16.09         8.14 o                         
  -6   2   8        468.92        516.01        14.72 o                         
  -5   2   8        642.70        639.03        13.25 o                         
  -4   2   8          1.70         -4.98         4.98 o                         
  -3   2   8        908.06        930.42        13.47 o                         
  -2   2   8       1025.36       1037.85        16.13 o                         
  -1   2   8       1572.64       1566.68        18.68 o                         
   0   2   8        132.85        123.06         7.34 o                         
   1   2   8       2710.68       2799.50        26.91 o                         
   2   2   8       1243.85       1249.64        18.07 o                         
   3   2   8        123.32        121.55         8.07 o                         
   4   2   8        574.94        574.83        13.60 o                         
   5   2   8       3262.30       3414.56        35.01 o                         
   6   2   8        987.98       1012.69        19.86 o                         
   7   2   8       1447.53       1503.64        23.91 o                         
   8   2   8       1526.30       1507.60        22.23 o                         
   9   2   8        205.82        221.26        11.32 o                         
  10   2   8          5.41         -4.71         8.50 o                         
  11   2   8        414.27        401.20        17.95 o                         
  12   2   8        796.20        797.34        25.71 o                         
  13   2   8        575.46        550.52        30.24 o                         
  14   2   8          3.38          2.84        13.82 o                         
  15   2   8        256.80        241.46        21.89 o                         
  16   2   8        700.09        730.93        33.10 o                         
  17   2   8         86.20        101.66        21.06 o                         
  18   2   8        113.83        114.23        29.80 o                         
 -17   3   8        171.26        164.93        38.57 o                         
 -16   3   8         94.44        124.93        52.58 o                         
 -15   3   8        220.14        227.28        29.53 o                         
 -14   3   8         31.80         20.30        18.41 o                         
 -13   3   8         54.91         31.43        18.69 o                         
 -12   3   8        891.93        898.76        34.94 o                         
 -11   3   8       3892.72       3855.85        80.89 o                         
 -10   3   8        646.49        659.99        19.72 o                         
  -9   3   8       1117.80       1113.91        21.45 o                         
  -8   3   8       1748.01       1919.22        26.90 o                         
  -7   3   8        521.54        561.09        15.38 o                         
  -6   3   8        133.48        139.60         9.89 o                         
  -5   3   8        350.56        281.62        17.27 o                         
  -4   3   8       1371.01       1481.75        22.91 o                         
  -3   3   8        249.65        215.58        10.51 o                         
  -2   3   8          3.94          4.70         7.53 o                         
  -1   3   8       3299.87       3364.79        31.92 o                         
   0   3   8       1329.43       1326.47        19.81 o                         
   1   3   8          6.18         -4.79         4.79 o                         
   2   3   8        967.40        979.37        15.68 o                         
   3   3   8       6313.93       6522.33        44.77 o                         
   4   3   8       2369.55       2530.07        26.80 o                         
   5   3   8        172.75        186.38         9.43 o                         
   6   3   8        253.65        275.68        12.15 o                         
   7   3   8       1132.91       1153.29        22.75 o                         
   8   3   8       3961.96       3964.43        38.32 o                         
   9   3   8        197.85        172.49        10.86 o                         
  10   3   8       1060.54       1076.96        22.16 o                         
  11   3   8       1239.75       1281.73        30.70 o                         
  12   3   8        101.77         87.85        14.89 o                         
  13   3   8       1129.80       1111.46        32.67 o                         
  14   3   8       1674.44       1749.72        37.07 o                         
  15   3   8        938.07        928.10        36.12 o                         
  16   3   8         89.38        112.39        21.63 o                         
  17   3   8        693.43        654.28        33.44 o                         
 -17   4   8         37.09          9.09        28.68 o                         
 -16   4   8          0.78        -29.57        29.57 o                         
 -15   4   8         44.53         -8.14        30.46 o                         
 -14   4   8         18.23        -26.12        26.12 o                         
 -13   4   8         36.41        -25.19        25.19 o                         
 -12   4   8         27.46         52.56        20.71 o                         
 -11   4   8        121.50         73.77        17.28 o                         
 -10   4   8         40.89         11.60        12.16 o                         
  -9   4   8         27.64         10.38        10.64 o                         
  -8   4   8          0.94         48.80         9.57 o                         
  -7   4   8         30.92         31.81         8.79 o                         
  -6   4   8          9.99         10.91         7.95 o                         
  -5   4   8        280.72        289.39        12.32 o                         
  -4   4   8         28.23         31.08         7.91 o                         
  -3   4   8         66.32         61.83         8.16 o                         
  -2   4   8         87.66         84.10         8.56 o                         
  -1   4   8        611.32        607.88        14.39 o                         
   0   4   8         44.24         44.21         7.45 o                         
   1   4   8         12.47          5.51         7.37 o                         
   2   4   8        166.94        164.20         9.28 o                         
   3   4   8        100.91         78.73         8.66 o                         
   4   4   8          3.24         17.36         6.18 o                         
   5   4   8        180.75        207.97         9.77 o                         
   6   4   8          3.89         -5.18         7.59 o                         
   7   4   8         13.83         -6.58         8.95 o                         
   8   4   8         26.53         24.49         9.12 o                         
   9   4   8         47.60         37.89         9.32 o                         
  10   4   8        201.99        180.16        13.05 o                         
  11   4   8         21.02          9.82        13.73 o                         
  12   4   8        183.30        192.82        19.01 o                         
  13   4   8         46.52         27.29        16.63 o                         
  14   4   8        209.32        216.79        19.61 o                         
  15   4   8         11.87         31.90        16.83 o                         
  16   4   8        142.58        200.10        24.95 o                         
  17   4   8          2.15         -7.57        27.51 o                         
 -16   5   8        359.01        333.71        40.84 o                         
 -15   5   8        312.74        361.46        39.28 o                         
 -14   5   8        218.12        268.26       105.34 o                         
 -13   5   8        110.13         83.56        91.45 o                         
 -12   5   8         67.97         46.79        37.59 o                         
 -11   5   8        381.74        356.44        29.67 o                         
 -10   5   8        172.09        175.86        19.13 o                         
  -9   5   8        103.21         74.91        12.40 o                         
  -8   5   8        762.61        850.87        23.67 o                         
  -7   5   8        688.22        731.59        21.10 o                         
  -6   5   8         15.74         13.78         8.77 o                         
  -5   5   8       1569.18       1527.03        23.39 o                         
  -4   5   8       3681.06       3777.86        36.69 o                         
  -3   5   8       2066.03       2106.36        27.84 o                         
  -2   5   8        519.46        531.84        15.70 o                         
  -1   5   8        722.91        713.25        16.72 o                         
   0   5   8       1367.36       1330.62        21.78 o                         
   1   5   8       2585.52       2559.51        29.65 o                         
   2   5   8        113.17         59.24         8.11 o                         
   3   5   8       1096.83       1142.83        22.09 o                         
   4   5   8        429.13        417.31        14.79 o                         
   5   5   8         66.58         60.51         9.31 o                         
   6   5   8       2037.34       2100.70        30.19 o                         
   7   5   8       2407.32       2382.02        36.91 o                         
   8   5   8        245.82        227.67        14.42 o                         
   9   5   8        662.78        654.86        19.28 o                         
  10   5   8       2240.31       2348.32        39.60 o                         
  11   5   8       2215.79       2244.92        70.31 o                         
  12   5   8        198.50        175.14        20.40 o                         
  13   5   8        462.31        445.80        26.94 o                         
  14   5   8        594.88        613.58        27.23 o                         
  15   5   8        849.66        945.58        32.97 o                         
  16   5   8        126.31        190.01        26.57 o                         
 -15   6   8         68.59         54.20        66.98 o                         
 -14   6   8        168.52        191.07        35.88 o                         
 -13   6   8        194.20        226.51        34.86 o                         
 -12   6   8        243.78        272.99        74.84 o                         
 -11   6   8         41.83          6.54        30.34 o                         
 -10   6   8        569.37        581.22        30.11 o                         
  -9   6   8        207.99        191.75        17.29 o                         
  -8   6   8          8.61         14.54        12.18 o                         
  -7   6   8        264.49        256.00        16.87 o                         
  -6   6   8       1682.66       1641.93        32.04 o                         
  -5   6   8        647.20        630.78        20.24 o                         
  -4   6   8          6.03         -6.74         8.59 o                         
  -3   6   8        140.25        143.22        10.09 o                         
  -2   6   8        447.13        430.91        14.80 o                         
  -1   6   8        112.73        105.93         8.97 o                         
   0   6   8        752.35        712.64        16.42 o                         
   1   6   8        155.94        148.25         9.67 o                         
   2   6   8         19.50          8.19         7.90 o                         
   3   6   8        173.87        165.03         9.94 o                         
   4   6   8        199.31        199.46        12.24 o                         
   5   6   8        542.01        528.33        19.08 o                         
   6   6   8        664.44        645.18        21.92 o                         
   7   6   8         24.64         31.99        11.50 o                         
   8   6   8        797.07        749.28        25.56 o                         
   9   6   8       1045.39       1022.18        29.44 o                         
  10   6   8        238.85        193.23        25.84 o                         
  11   6   8        186.68        212.94        28.90 o                         
  12   6   8        546.61        581.41        70.54 o                         
  13   6   8        484.10        522.80        67.83 o                         
  14   6   8         12.83         19.25        20.05 o                         
  15   6   8        277.36        304.97        40.20 o                         
 -14   7   8         75.47         88.64        53.64 o                         
 -13   7   8          8.31         31.17        31.52 o                         
 -12   7   8        143.67        145.32        34.45 o                         
 -11   7   8        100.44         87.77        30.18 o                         
 -10   7   8          6.05        -11.29        16.81 o                         
  -9   7   8          4.98        -16.21        16.21 o                         
  -8   7   8        187.35        174.85        16.09 o                         
  -7   7   8        448.67        450.17        21.68 o                         
  -6   7   8          5.07          3.69        11.59 o                         
  -5   7   8         19.04         27.22        11.99 o                         
  -4   7   8         64.97         61.73        12.62 o                         
  -3   7   8         24.83         10.46        11.68 o                         
  -2   7   8        349.99        323.67        16.22 o                         
  -1   7   8        109.82         83.77        10.66 o                         
   0   7   8         26.37         14.93         9.69 o                         
   1   7   8          1.33         -6.51         9.76 o                         
   2   7   8         29.58         19.75        10.29 o                         
   3   7   8        128.77        107.56        11.55 o                         
   4   7   8        111.67         82.68        13.57 o                         
   5   7   8        203.73        172.33        15.10 o                         
   6   7   8         24.46         30.94        12.57 o                         
   7   7   8        421.95        399.17        20.18 o                         
   8   7   8        180.72        172.60        16.13 o                         
   9   7   8          1.87          1.89        14.06 o                         
  10   7   8        383.71        438.18        41.63 o                         
  11   7   8         19.45         -4.10        25.04 o                         
  12   7   8         55.61         36.79        24.43 o                         
  13   7   8          1.36         18.92        20.75 o                         
  14   7   8        387.19        456.82        35.32 o                         
 -13   8   8        617.44        702.12        65.73 o                         
 -12   8   8        265.52        313.59        69.21 o                         
 -11   8   8          6.97         24.42        55.91 o                         
 -10   8   8        134.59        154.55        32.44 o                         
  -9   8   8        823.22        865.33        56.02 o                         
  -8   8   8         56.85         46.17        15.12 o                         
  -7   8   8        565.27        523.62        22.93 o                         
  -6   8   8        991.64        960.98        28.68 o                         
  -5   8   8        943.16        917.32        27.67 o                         
  -4   8   8          6.10         25.55        12.22 o                         
  -3   8   8       1065.17       1025.73        28.25 o                         
  -2   8   8       1013.17        958.88        28.56 o                         
  -1   8   8         20.96        -11.04        11.04 o                         
   0   8   8        295.57        281.99        14.32 o                         
   1   8   8       1041.21        975.85        24.52 o                         
   2   8   8       1793.66       1755.32        31.79 o                         
   3   8   8        499.07        421.20        17.12 o                         
   4   8   8        236.39        206.97        15.85 o                         
   5   8   8       1531.40       1480.55        34.30 o                         
   6   8   8        608.61        583.84        23.44 o                         
   7   8   8         71.14         65.77        13.65 o                         
   8   8   8       1452.78       1480.95        37.93 o                         
   9   8   8       1282.19       1340.74        54.81 o                         
  10   8   8        905.57        938.85        47.72 o                         
  11   8   8        157.75        148.11        43.78 o                         
  12   8   8        836.01        880.46        79.93 o                         
 -11   9   8          5.80          8.35        65.20 o                         
 -10   9   8         59.29         44.47        38.87 o                         
  -9   9   8          4.81          0.40        29.18 o                         
  -8   9   8         79.66         71.45        29.83 o                         
  -7   9   8        236.95        199.79        32.09 o                         
  -6   9   8         44.46         51.51        26.52 o                         
  -5   9   8          0.72        -21.38        21.38 o                         
  -4   9   8          6.25         -1.56        18.09 o                         
  -3   9   8        102.37         93.62        19.72 o                         
  -2   9   8          1.44        -13.50        15.82 o                         
  -1   9   8        108.56         90.61        17.19 o                         
   0   9   8         16.03         -2.86        10.42 o                         
   1   9   8         14.72         -4.45        14.13 o                         
   2   9   8          9.22         10.75        12.23 o                         
   3   9   8        110.08         72.27        34.90 o                         
   4   9   8          1.54        -14.34        27.01 o                         
   5   9   8         80.59         57.51        31.97 o                         
   6   9   8        195.76        209.38        36.83 o                         
   7   9   8         53.06         80.09        50.60 o                         
   8   9   8         37.23         36.53        25.80 o                         
   9   9   8         98.98         72.43        27.18 o                         
  10   9   8         49.04         69.94        26.17 o                         
  -8  10   8        342.20        312.44        37.19 o                         
  -7  10   8        482.76        409.04        38.93 o                         
  -6  10   8        547.41        584.09        62.87 o                         
  -5  10   8         26.76         57.30        26.72 o                         
  -4  10   8          0.08        -21.65        24.85 o                         
  -3  10   8         15.75         22.12        22.99 o                         
  -2  10   8        262.86        244.34        32.32 o                         
  -1  10   8        131.00        110.60        20.80 o                         
   0  10   8          5.68        -26.19        26.19 o                         
   1  10   8        161.28        144.82        31.88 o                         
   2  10   8        118.35         98.91        30.10 o                         
   3  10   8        124.10        161.47        31.73 o                         
   4  10   8         52.30         99.24        37.08 o                         
   5  10   8        330.80        410.39        56.54 o                         
   6  10   8        478.62        550.59        58.51 o                         
   7  10   8          6.65         21.08        27.22 o                         
   8  10   8        171.52        216.60        36.04 o                         
  -3  11   8        581.52        562.95        34.44 o                         
  -2  11   8        105.84         85.26        27.65 o                         
  -1  11   8        356.42        317.96        38.26 o                         
   0  11   8        589.04        636.17        46.89 o                         
   1  11   8        243.60        240.79        52.54 o                         
   2  11   8         33.52         19.98        35.32 o                         
   3  11   8        480.75        558.90        43.92 o                         
 -17   1   9         15.24        -18.38        22.32 o                         
 -16   1   9        151.74        159.95        28.63 o                         
 -15   1   9        112.31        147.73        25.22 o                         
 -14   1   9          4.45        -14.60        15.89 o                         
 -13   1   9          1.00         12.30        14.32 o                         
 -12   1   9        420.98        490.46        21.64 o                         
 -11   1   9       1436.07       1518.72        31.39 o                         
 -10   1   9        315.64        311.10        16.17 o                         
  -9   1   9        609.75        581.78        20.31 o                         
  -8   1   9       1188.09       1254.38        24.36 o                         
  -7   1   9       1307.18       1408.51        24.88 o                         
  -6   1   9          3.73         -7.36         8.77 o                         
  -5   1   9       2151.00       2209.18        30.44 o                         
  -4   1   9       1415.30       1429.84        21.78 o                         
  -3   1   9          5.92         -7.24         7.24 o                         
  -2   1   9        838.88        849.63        16.46 o                         
  -1   1   9        763.31        740.18        15.52 o                         
   0   1   9       2297.58       2346.30        26.30 o                         
   1   1   9         36.16         20.30         7.39 o                         
   2   1   9       1494.67       1548.09        24.28 o                         
   3   1   9       1547.80       1579.45        24.62 o                         
   4   1   9       1440.18       1413.87        24.20 o                         
   5   1   9        492.46        469.33        15.72 o                         
   6   1   9       1721.11       1847.43        25.88 o                         
   7   1   9       1073.72       1072.27        20.67 o                         
   8   1   9        512.57        517.43        16.65 o                         
   9   1   9        137.63        160.92        13.75 o                         
  10   1   9       1924.45       1941.78        33.59 o                         
  11   1   9        617.19        596.23        22.56 o                         
  12   1   9         61.23         68.41        15.02 o                         
  13   1   9        988.82        898.79        32.90 o                         
  14   1   9       2705.83       2763.40        55.82 o                         
  15   1   9        285.74        261.30        31.05 o                         
  16   1   9         81.81         51.14        27.21 o                         
 -16   2   9          3.60          3.03        23.27 o                         
 -15   2   9          1.74        -15.36        22.83 o                         
 -14   2   9        273.90        289.77        29.27 o                         
 -13   2   9       1497.70       1470.52        36.32 o                         
 -12   2   9         38.87         41.76        13.25 o                         
 -11   2   9        134.70         83.76        14.17 o                         
 -10   2   9         21.95         17.85        12.34 o                         
  -9   2   9        457.85        482.91        20.80 o                         
  -8   2   9        117.00        116.94        11.24 o                         
  -7   2   9        767.59        767.79        19.08 o                         
  -6   2   9        648.53        645.24        17.40 o                         
  -5   2   9        680.07        722.96        15.25 o                         
  -4   2   9        280.54        272.53        10.25 o                         
  -3   2   9        352.82        352.27        11.05 o                         
  -2   2   9        564.94        564.51        12.48 o                         
  -1   2   9        319.60        297.74        10.06 o                         
   0   2   9        887.53        887.18        15.88 o                         
   1   2   9       2002.00       2027.41        24.01 o                         
   2   2   9       1507.21       1519.16        21.07 o                         
   3   2   9          0.41         -1.75         7.46 o                         
   4   2   9         60.36         39.66         8.87 o                         
   5   2   9       1169.72       1182.44        22.26 o                         
   6   2   9       1190.33       1186.45        22.39 o                         
   7   2   9        658.22        604.88        15.68 o                         
   8   2   9       1169.57       1196.09        23.96 o                         
   9   2   9         30.39         20.37        11.62 o                         
  10   2   9         52.52         49.32        12.33 o                         
  11   2   9        302.40        308.74        24.58 o                         
  12   2   9       1515.66       1449.25        47.84 o                         
  13   2   9        255.58        239.72        23.54 o                         
  14   2   9         26.48         41.84        20.20 o                         
  15   2   9        520.14        559.04        29.84 o                         
  16   2   9        314.63        276.56        32.78 o                         
 -16   3   9          5.23        -10.42        28.99 o                         
 -15   3   9        136.25        136.12        31.99 o                         
 -14   3   9        439.24        443.47        40.71 o                         
 -13   3   9          1.30          2.53        24.90 o                         
 -12   3   9        138.38        104.16        21.21 o                         
 -11   3   9         13.25         19.30        13.68 o                         
 -10   3   9          6.62          4.81        13.91 o                         
  -9   3   9         90.40        157.47        23.58 o                         
  -8   3   9        692.77        693.45        20.60 o                         
  -7   3   9         24.97         22.82         9.37 o                         
  -6   3   9          0.30         23.68         9.03 o                         
  -5   3   9        112.83        104.54         9.86 o                         
  -4   3   9        652.96        630.40        16.91 o                         
  -3   3   9        136.37        126.94        10.17 o                         
  -2   3   9          6.91         -1.35         7.96 o                         
  -1   3   9        974.38       1002.47        19.01 o                         
   0   3   9        157.98        112.08        11.62 o                         
   1   3   9        181.86        175.53         7.85 o                         
   2   3   9         10.53         -6.28         6.28 o                         
   3   3   9        106.71        119.85         8.34 o                         
   4   3   9        207.29        216.96        10.05 o                         
   5   3   9         10.56         10.77         7.68 o                         
   6   3   9          4.77         14.14         9.04 o                         
   7   3   9        521.70        518.27        18.56 o                         
   8   3   9        583.15        593.53        20.61 o                         
   9   3   9         11.92         21.11        12.26 o                         
  10   3   9        136.69        133.24        15.27 o                         
  11   3   9        279.73        262.11        19.10 o                         
  12   3   9          0.05         23.74        15.36 o                         
  13   3   9        175.12        187.07        22.30 o                         
  14   3   9        242.63        263.48        24.89 o                         
  15   3   9        124.06        161.77        20.62 o                         
  16   3   9        129.55        178.46        23.95 o                         
 -15   4   9          7.71         -7.09        28.64 o                         
 -14   4   9        357.67        360.65        40.16 o                         
 -13   4   9        633.46        657.40        46.02 o                         
 -12   4   9         10.39         -5.53        22.76 o                         
 -11   4   9        146.78        165.98        27.92 o                         
 -10   4   9        451.53        483.13        23.31 o                         
  -9   4   9        332.04        341.44        20.93 o                         
  -8   4   9         54.20         43.54        12.21 o                         
  -7   4   9        678.83        704.82        20.91 o                         
  -6   4   9       1699.38       1710.44        28.65 o                         
  -5   4   9        308.30        319.63        14.38 o                         
  -4   4   9         68.05         72.07         9.43 o                         
  -3   4   9       1540.55       1601.41        25.22 o                         
  -2   4   9       1677.52       1793.32        25.09 o                         
  -1   4   9          3.28         -8.56         8.56 o                         
   0   4   9       1657.74       1662.71        24.06 o                         
   1   4   9       1743.46       1788.54        26.72 o                         
   2   4   9        528.03        521.26        15.82 o                         
   3   4   9         78.92         50.26         9.24 o                         
   4   4   9       1529.90       1535.84        23.62 o                         
   5   4   9       3190.37       3254.48        35.44 o                         
   6   4   9        187.31        172.57        11.43 o                         
   7   4   9        918.65        911.81        26.30 o                         
   8   4   9       2280.75       2329.60        50.11 o                         
   9   4   9       1606.67       1564.95        36.76 o                         
  10   4   9         31.97         44.07        15.09 o                         
  11   4   9        716.02        752.93        43.65 o                         
  12   4   9       1019.27       1057.13        38.32 o                         
  13   4   9        575.01        625.24        30.88 o                         
  14   4   9         37.02         91.25        23.60 o                         
  15   4   9        863.68        865.91        31.96 o                         
 -15   5   9         33.54        -25.31        32.21 o                         
 -14   5   9         12.25        -30.20        83.78 o                         
 -13   5   9         23.33        -44.95        46.46 o                         
 -12   5   9        208.80        212.55        76.47 o                         
 -11   5   9         12.10        -26.86        26.86 o                         
 -10   5   9         19.26        -10.75        41.42 o                         
  -9   5   9          3.20         -9.37        21.89 o                         
  -8   5   9        682.40        622.06        25.95 o                         
  -7   5   9        210.85        202.27        15.30 o                         
  -6   5   9          0.06          5.91        10.67 o                         
  -5   5   9          8.93         -0.71        10.09 o                         
  -4   5   9         10.86         -9.93         9.93 o                         
  -3   5   9         48.10         35.10         9.87 o                         
  -2   5   9         55.64         38.81         9.54 o                         
  -1   5   9         16.19          2.71        10.17 o                         
   0   5   9       1411.95       1399.47        26.70 o                         
   1   5   9        365.14        326.62        14.77 o                         
   2   5   9        302.10        259.76        15.17 o                         
   3   5   9         37.32         19.24        10.98 o                         
   4   5   9         42.81         35.95        11.06 o                         
   5   5   9         22.07         25.28        12.49 o                         
   6   5   9        788.22        815.78        25.07 o                         
   7   5   9        332.32        289.02        21.81 o                         
   8   5   9         33.98         57.71        23.98 o                         
   9   5   9          2.10          3.79        23.23 o                         
  10   5   9         16.77         24.91        26.01 o                         
  11   5   9         18.24         10.18        16.87 o                         
  12   5   9         37.84         21.36        21.17 o                         
  13   5   9        425.46        501.52        36.50 o                         
  14   5   9        137.53        132.47        21.61 o                         
 -14   6   9        584.63        481.89        45.88 o                         
 -13   6   9        228.25        274.20        37.59 o                         
 -12   6   9         18.98         19.94        33.04 o                         
 -11   6   9        114.32        101.84        30.88 o                         
 -10   6   9        343.16        316.90        37.31 o                         
  -9   6   9         98.95         68.93        28.05 o                         
  -8   6   9         14.77         15.45        21.94 o                         
  -7   6   9        517.10        464.47        27.99 o                         
  -6   6   9        905.17        882.83        32.93 o                         
  -5   6   9        230.46        217.31        17.60 o                         
  -4   6   9        163.46        137.17        15.27 o                         
  -3   6   9         30.42         30.86        12.50 o                         
  -2   6   9        927.45        828.41        23.88 o                         
  -1   6   9        659.25        662.92        21.52 o                         
   0   6   9         69.65         60.99        11.75 o                         
   1   6   9       1314.07       1266.62        27.78 o                         
   2   6   9         80.58         41.59        11.17 o                         
   3   6   9         90.82         65.32        13.58 o                         
   4   6   9        234.70        209.99        16.84 o                         
   5   6   9       1027.24       1014.36        30.33 o                         
   6   6   9        421.88        409.45        21.65 o                         
   7   6   9         65.05         52.20        69.83 o                         
   8   6   9        595.68        577.11        38.67 o                         
   9   6   9        866.10        939.60        81.44 o                         
  10   6   9        210.33        177.71        44.68 o                         
  11   6   9         65.24         58.54        25.86 o                         
  12   6   9        779.54        846.00        45.87 o                         
  13   6   9        143.93        167.36        30.76 o                         
 -12   7   9        450.42        436.42        59.70 o                         
 -11   7   9        110.14         74.57        30.85 o                         
 -10   7   9          1.86          5.81        28.42 o                         
  -9   7   9         40.94         20.18        27.88 o                         
  -8   7   9        370.89        332.56        35.93 o                         
  -7   7   9        106.86        116.96        19.73 o                         
  -6   7   9         73.32         77.97        18.65 o                         
  -5   7   9        743.24        739.36        27.84 o                         
  -4   7   9        873.85        812.60        27.07 o                         
  -3   7   9        306.37        292.52        19.33 o                         
  -2   7   9        227.73        189.07        14.66 o                         
  -1   7   9       1233.45       1178.85        28.30 o                         
   0   7   9        421.79        358.50        17.65 o                         
   1   7   9         95.38         54.06        12.07 o                         
   2   7   9        384.09        368.51        17.66 o                         
   3   7   9       2054.81       1985.58        41.08 o                         
   4   7   9         81.45         51.43        14.04 o                         
   5   7   9        347.60        332.51        19.98 o                         
   6   7   9        846.14        867.32        44.82 o                         
   7   7   9       1222.24       1272.90        59.44 o                         
   8   7   9          1.58         -5.67        64.40 o                         
   9   7   9        531.27        600.51        40.72 o                         
  10   7   9        839.30        782.05        45.53 o                         
  11   7   9        479.29        456.74        37.94 o                         
  12   7   9         21.55         41.24        50.26 o                         
 -11   8   9          6.61         -5.91        31.14 o                         
 -10   8   9          2.04        -21.31        29.51 o                         
  -9   8   9         58.31         27.52        27.98 o                         
  -8   8   9         21.75         12.73        27.29 o                         
  -7   8   9          0.97         14.34        27.20 o                         
  -6   8   9          0.96        -27.41        36.53 o                         
  -5   8   9        139.96         79.88        23.48 o                         
  -4   8   9         88.90         79.97        16.50 o                         
  -3   8   9         23.59          4.02        12.46 o                         
  -2   8   9         36.31         14.92        12.06 o                         
  -1   8   9         47.14         36.68        12.11 o                         
   0   8   9          3.53          2.88        11.61 o                         
   1   8   9          9.80          8.27        11.36 o                         
   2   8   9        153.46        115.42        13.26 o                         
   3   8   9          3.40        -12.79        13.35 o                         
   4   8   9        104.47         66.52        15.86 o                         
   5   8   9          0.30         30.32        25.21 o                         
   6   8   9          9.31         52.41        27.11 o                         
   7   8   9         19.53         21.65        33.07 o                         
   8   8   9          1.99         26.29        48.69 o                         
   9   8   9         90.78        120.11        29.44 o                         
  10   8   9          1.99         41.48        43.36 o                         
  -8   9   9         44.57         26.95        27.16 o                         
  -7   9   9         56.86         52.15        34.16 o                         
  -6   9   9         43.39         25.30        26.54 o                         
  -5   9   9         75.03        104.03        28.07 o                         
  -4   9   9        624.09        586.72        40.76 o                         
  -3   9   9        186.73        199.74        25.15 o                         
  -2   9   9         28.40         13.39        26.73 o                         
  -1   9   9        561.05        531.12        31.22 o                         
   0   9   9        805.72        777.86        34.93 o                         
   1   9   9        194.02        201.96        33.50 o                         
   2   9   9        401.72        396.50        38.83 o                         
   3   9   9        840.53        903.49       109.76 o                         
   4   9   9         63.38         43.33        27.44 o                         
   5   9   9          1.72          9.22        26.67 o                         
   6   9   9        408.40        481.58        75.97 o                         
   7   9   9       1287.51       1341.02        74.71 o                         
   8   9   9         97.12         75.17        29.38 o                         
  -4  10   9         80.92         45.71        26.77 o                         
  -3  10   9         73.66         10.23        21.34 o                         
  -2  10   9        223.16        231.06        29.60 o                         
  -1  10   9          6.79         14.66        27.07 o                         
   0  10   9        427.37        456.39        41.54 o                         
   1  10   9        263.57        250.46        35.72 o                         
   2  10   9          7.71         -3.22        29.51 o                         
   3  10   9         12.56        -28.98        28.98 o                         
   4  10   9         44.87         64.50        30.26 o                         
 -15   0  10         57.19         75.98        27.50 o                         
 -14   0  10        722.14        755.92        45.68 o                         
 -13   0  10        698.52        747.27        44.54 o                         
 -12   0  10        231.73        235.67        27.40 o                         
 -11   0  10        290.37        334.84        30.96 o                         
 -10   0  10        588.87        535.20        32.09 o                         
  -9   0  10        314.94        352.40        25.87 o                         
  -8   0  10          7.70         11.94        18.85 o                         
  -7   0  10        564.55        584.17        28.11 o                         
  -6   0  10        172.80        155.25        21.10 o                         
  -5   0  10         12.62         19.61        17.33 o                         
  -4   0  10        146.21        117.14        17.51 o                         
  -3   0  10       2670.65       2774.94        57.49 o                         
  -2   0  10       2145.65       2193.99        46.80 o                         
  -1   0  10         66.65         56.12        16.25 o                         
   0   0  10       1103.40       1072.59        33.56 o                         
   1   0  10       1180.92       1232.48        29.22 o                         
   2   0  10        617.27        609.40        21.52 o                         
   3   0  10         15.70         -3.88        12.22 o                         
   4   0  10       2879.14       3101.71        52.71 o                         
   5   0  10        941.07        988.92        32.86 o                         
   6   0  10         80.63         78.64        15.65 o                         
   7   0  10        556.67        617.60        34.59 o                         
   8   0  10       1910.60       1960.35        45.19 o                         
   9   0  10        650.51        724.00        51.43 o                         
  10   0  10        400.89        376.33        27.09 o                         
  11   0  10       2433.76       2497.01        68.76 o                         
  12   0  10       1754.20       1757.87        60.89 o                         
  13   0  10         20.47         34.98        31.91 o                         
  14   0  10        667.14        718.87        58.93 o                         
  15   0  10        170.63         64.96        35.58 o                         
 -15   1  10         16.53         57.60        24.94 o                         
 -14   1  10         90.66         59.76        18.45 o                         
 -13   1  10        656.70        699.79        30.94 o                         
 -12   1  10        288.62        333.23        31.22 o                         
 -11   1  10         17.48         40.43        15.12 o                         
 -10   1  10          1.54        -14.79        14.79 o                         
  -9   1  10        145.27        121.28        16.23 o                         
  -8   1  10        254.72        237.69        18.02 o                         
  -7   1  10        149.45        152.04        14.57 o                         
  -6   1  10         44.72         36.70        12.16 o                         
  -5   1  10        256.17        245.75        16.74 o                         
  -4   1  10         73.69         59.53        11.70 o                         
  -3   1  10         70.17         35.79        10.55 o                         
  -2   1  10        213.88        188.81        11.99 o                         
  -1   1  10        267.02        260.38        13.24 o                         
   0   1  10          3.36         -9.48         9.48 o                         
   1   1  10          4.20         -8.84         9.55 o                         
   2   1  10        385.06        390.64        15.84 o                         
   3   1  10        280.55        265.39        14.93 o                         
   4   1  10        126.08        110.73        11.42 o                         
   5   1  10          7.12          2.23        10.43 o                         
   6   1  10        448.00        467.43        17.58 o                         
   7   1  10        654.32        693.14        20.82 o                         
   8   1  10        353.54        338.74        17.93 o                         
   9   1  10         16.43         16.02        11.94 o                         
  10   1  10        222.05        258.08        18.88 o                         
  11   1  10         12.39         17.54        19.00 o                         
  12   1  10        143.10        146.46        21.84 o                         
  13   1  10          4.32         20.58        19.86 o                         
  14   1  10        597.01        613.03        39.41 o                         
  15   1  10        339.28        320.46        33.66 o                         
 -15   2  10         75.69         71.14        30.18 o                         
 -14   2  10        844.84        745.09        48.89 o                         
 -13   2  10        231.10        305.87        37.16 o                         
 -12   2  10         53.96         39.94        18.51 o                         
 -11   2  10        245.80        266.84        23.20 o                         
 -10   2  10        252.99        275.48        20.52 o                         
  -9   2  10         30.45         32.17        15.21 o                         
  -8   2  10        241.93        269.64        18.52 o                         
  -7   2  10        367.47        366.28        20.63 o                         
  -6   2  10        737.31        760.61        24.69 o                         
  -5   2  10         93.71         95.27        13.66 o                         
  -4   2  10        287.02        270.06        16.36 o                         
  -3   2  10        333.57        314.35        14.37 o                         
  -2   2  10        213.00        161.01         9.17 o                         
  -1   2  10          6.34         -7.15         7.15 o                         
   0   2  10        661.80        649.44        14.69 o                         
   1   2  10       1642.22       1702.26        23.54 o                         
   2   2  10        493.63        519.61        15.90 o                         
   3   2  10         90.30         76.14        11.67 o                         
   4   2  10        142.87        130.47        13.86 o                         
   5   2  10       1551.49       1604.97        33.77 o                         
   6   2  10        625.33        595.21        19.39 o                         
   7   2  10        309.49        289.21        15.78 o                         
   8   2  10       1703.97       1694.07        33.11 o                         
   9   2  10        323.11        342.67        19.53 o                         
  10   2  10         16.01         12.29        14.79 o                         
  11   2  10        621.36        684.85        31.41 o                         
  12   2  10        663.63        681.79        32.33 o                         
  13   2  10         93.62        112.35        22.24 o                         
  14   2  10         45.75         80.44        21.54 o                         
 -14   3  10         32.03         64.75        30.28 o                         
 -13   3  10         97.03         85.17        30.75 o                         
 -12   3  10         75.47         75.80        29.72 o                         
 -11   3  10        813.85        850.42        38.26 o                         
 -10   3  10          0.01         22.81        19.23 o                         
  -9   3  10        411.62        403.41        27.57 o                         
  -8   3  10        434.03        406.64        22.55 o                         
  -7   3  10        260.52        282.21        19.42 o                         
  -6   3  10         86.64         67.49        14.38 o                         
  -5   3  10        871.92        906.33        27.66 o                         
  -4   3  10       1110.87       1116.25        29.96 o                         
  -3   3  10         71.38         50.32        11.44 o                         
  -2   3  10        622.90        589.17        18.48 o                         
  -1   3  10       2084.04       2111.65        33.13 o                         
   0   3  10        638.71        590.41        19.14 o                         
   1   3  10        306.21        270.26        14.29 o                         
   2   3  10        652.44        639.30        20.98 o                         
   3   3  10       1966.49       2018.02        37.91 o                         
   4   3  10        134.22        150.33        16.77 o                         
   5   3  10       1130.79       1091.96        31.76 o                         
   6   3  10        888.69        921.32        29.60 o                         
   7   3  10        193.93        211.16        16.16 o                         
   8   3  10         16.90         17.10        14.22 o                         
   9   3  10        822.69        842.37        29.10 o                         
  10   3  10       1968.94       2034.93        44.16 o                         
  11   3  10        241.56        259.66        27.41 o                         
  12   3  10        171.86        246.57        24.13 o                         
  13   3  10        633.27        684.88        33.02 o                         
  14   3  10       1133.95       1215.40        54.86 o                         
 -14   4  10        123.68        119.08        34.45 o                         
 -13   4  10         48.46         67.11        48.42 o                         
 -12   4  10          0.10         24.65        28.03 o                         
 -11   4  10          6.42         28.22        28.39 o                         
 -10   4  10        102.66         75.02        28.45 o                         
  -9   4  10          0.04          3.98        16.65 o                         
  -8   4  10         28.72         42.30        16.61 o                         
  -7   4  10         33.83         22.59        15.61 o                         
  -6   4  10        166.71        146.95        18.44 o                         
  -5   4  10         18.91         16.31        14.54 o                         
  -4   4  10         23.14         16.82        16.30 o                         
  -3   4  10        710.42        658.25        22.89 o                         
  -2   4  10         73.00         55.21        12.11 o                         
  -1   4  10        670.61        611.00        20.39 o                         
   0   4  10         24.47          6.34        12.72 o                         
   1   4  10        285.67        245.08        16.95 o                         
   2   4  10          6.58          7.87        13.23 o                         
   3   4  10         63.97         66.78        15.07 o                         
   4   4  10        562.24        579.61        30.47 o                         
   5   4  10        127.06        119.13        34.19 o                         
   6   4  10        246.16        243.90        24.92 o                         
   7   4  10         60.38         60.21        19.86 o                         
   8   4  10         63.91         41.83        21.94 o                         
   9   4  10        125.34         96.67        26.16 o                         
  10   4  10         30.21         18.84        46.20 o                         
  11   4  10        188.73        229.31        30.28 o                         
  12   4  10         16.21         28.77        25.24 o                         
  13   4  10         43.06         82.42        28.72 o                         
 -13   5  10         91.29         70.43        32.97 o                         
 -12   5  10        262.45        262.55        37.75 o                         
 -11   5  10        406.25        489.81        43.18 o                         
 -10   5  10          2.77         16.45        28.11 o                         
  -9   5  10        671.03        656.44        58.20 o                         
  -8   5  10        920.91        915.37        51.81 o                         
  -7   5  10        141.96        135.87        20.73 o                         
  -6   5  10          4.87         17.00        17.14 o                         
  -5   5  10        241.31        291.69        23.74 o                         
  -4   5  10       1288.66       1327.42        39.02 o                         
  -3   5  10         93.32         82.62        16.79 o                         
  -2   5  10        781.71        750.86        32.21 o                         
  -1   5  10         81.86         69.67        24.30 o                         
   0   5  10        588.17        530.21        26.34 o                         
   1   5  10          1.05        -11.34        20.72 o                         
   2   5  10       1522.46       1559.82        51.98 o                         
   3   5  10       1171.45       1226.95        47.70 o                         
   4   5  10        125.96        124.47        27.10 o                         
   5   5  10        117.28        175.29        29.69 o                         
   6   5  10       1338.15       1388.51        54.59 o                         
   7   5  10       1267.19       1288.84        52.60 o                         
   8   5  10        104.58         53.68        38.86 o                         
   9   5  10        105.05        114.20        27.35 o                         
  10   5  10        488.34        459.09        81.15 o                         
  11   5  10        197.28        182.96        30.34 o                         
  12   5  10         54.73         95.92        29.78 o                         
 -11   6  10         84.42         23.21        29.83 o                         
 -10   6  10        142.14        144.83        33.31 o                         
  -9   6  10         47.00         93.54        31.34 o                         
  -8   6  10         46.27         38.48        28.16 o                         
  -7   6  10        261.80        238.90        47.12 o                         
  -6   6  10       1182.49       1148.16        53.60 o                         
  -5   6  10        304.85        310.72        33.59 o                         
  -4   6  10         13.93         26.73        24.71 o                         
  -3   6  10        379.69        379.54        29.07 o                         
  -2   6  10        572.85        558.37        31.67 o                         
  -1   6  10         35.92         -4.54        17.56 o                         
   0   6  10        429.66        350.67        25.04 o                         
   1   6  10        732.23        756.90        37.19 o                         
   2   6  10         17.32          4.40        23.62 o                         
   3   6  10        374.42        399.56        35.33 o                         
   4   6  10        529.38        556.07        39.86 o                         
   5   6  10        178.49        268.86        53.86 o                         
   6   6  10          4.73         33.32        36.69 o                         
   7   6  10        263.85        299.92        51.69 o                         
   8   6  10        987.72       1066.83        50.79 o                         
   9   6  10        343.39        357.99        35.31 o                         
  10   6  10          8.28         -7.36        25.83 o                         
  11   6  10        132.38        147.97        58.57 o                         
 -10   7  10          0.30         27.90        30.59 o                         
  -9   7  10          4.59          4.99        37.17 o                         
  -8   7  10         59.85         59.37        29.76 o                         
  -7   7  10          0.51         -8.89        27.17 o                         
  -6   7  10         97.36         70.41        27.50 o                         
  -5   7  10        486.60        507.34        40.50 o                         
  -4   7  10        133.75        166.83        29.68 o                         
  -3   7  10         82.02         81.41        28.28 o                         
  -2   7  10        102.70         79.55        20.61 o                         
  -1   7  10        457.29        444.19        28.97 o                         
   0   7  10        414.75        376.30        27.23 o                         
   1   7  10          2.81        -12.68        18.47 o                         
   2   7  10         92.10         50.13        27.32 o                         
   3   7  10         65.49        113.15        29.50 o                         
   4   7  10         60.33         80.91        41.93 o                         
   5   7  10        199.32        221.56        33.73 o                         
   6   7  10         19.36         33.88        27.59 o                         
   7   7  10         97.64         84.53        34.53 o                         
   8   7  10         64.07         41.22        26.35 o                         
   9   7  10        261.96        316.89        35.60 o                         
  -8   8  10         49.25         68.97        31.16 o                         
  -7   8  10        442.01        468.34        41.24 o                         
  -6   8  10        316.67        315.75        36.98 o                         
  -5   8  10        138.36        145.48        30.70 o                         
  -4   8  10         98.65        110.06        28.72 o                         
  -3   8  10        504.97        511.38        46.51 o                         
  -2   8  10        375.78        399.71        29.29 o                         
  -1   8  10          5.40         -4.54        19.51 o                         
   0   8  10        387.83        331.34        26.23 o                         
   1   8  10        130.78         71.74        41.21 o                         
   2   8  10         93.33         56.81        28.66 o                         
   3   8  10         87.49         86.96        34.82 o                         
   4   8  10        863.07        942.14        79.92 o                         
   5   8  10        759.36        749.66        75.60 o                         
   6   8  10          4.27         51.41        47.60 o                         
   7   8  10        361.32        405.07        38.83 o                         
  -4   9  10         84.11         90.23        29.49 o                         
  -3   9  10          3.67         12.51        22.17 o                         
  -2   9  10         66.76         55.58        25.19 o                         
  -1   9  10         32.91        -38.61        38.61 o                         
   0   9  10        287.14        270.46        37.01 o                         
   1   9  10        237.75        205.89        34.16 o                         
   2   9  10         91.43         43.44        30.26 o                         
   3   9  10         79.92         31.84        41.18 o                         
 -13   1  11          4.55         -2.84        20.21 o                         
 -12   1  11        227.73        221.02        24.87 o                         
 -11   1  11        256.48        229.09        33.35 o                         
 -10   1  11         71.45         59.95        20.18 o                         
  -9   1  11        404.28        377.29        28.07 o                         
  -8   1  11        460.84        452.34        26.02 o                         
  -7   1  11        309.67        300.64        22.00 o                         
  -6   1  11        119.84        118.32        18.38 o                         
  -5   1  11       1065.48       1128.91        30.83 o                         
  -4   1  11        271.15        285.90        17.88 o                         
  -3   1  11          1.28        -15.65        15.65 o                         
  -2   1  11        636.39        651.61        25.60 o                         
  -1   1  11       1771.54       1787.31        44.13 o                         
   0   1  11        784.15        774.68        37.96 o                         
   1   1  11         51.07         42.70        17.19 o                         
   2   1  11        523.43        487.76        21.00 o                         
   3   1  11       1123.85       1190.77        38.80 o                         
   4   1  11          7.16         -9.32        10.67 o                         
   5   1  11       1569.31       1605.74        30.77 o                         
   6   1  11        599.34        652.66        23.28 o                         
   7   1  11        344.32        395.60        28.66 o                         
   8   1  11         43.17         58.26        14.42 o                         
   9   1  11        761.57        846.05        29.56 o                         
  10   1  11        320.97        283.33        21.87 o                         
  11   1  11        190.66        188.65        23.25 o                         
  12   1  11         27.04         24.39        30.34 o                         
 -12   2  11         13.14         47.98        29.83 o                         
 -11   2  11          7.73         31.24        19.62 o                         
 -10   2  11        403.02        457.53        30.05 o                         
  -9   2  11         68.10         47.23        25.45 o                         
  -8   2  11        119.36        104.08        18.76 o                         
  -7   2  11        154.10        167.51        19.98 o                         
  -6   2  11         68.25         70.36        15.89 o                         
  -5   2  11         46.74         19.27        12.73 o                         
  -4   2  11        304.75        277.89        18.95 o                         
  -3   2  11        168.25        122.51        15.79 o                         
  -2   2  11        230.16        165.59        16.42 o                         
  -1   2  11         26.83        -12.62        14.07 o                         
   0   2  11       1245.53       1243.05        33.03 o                         
   1   2  11       1333.05       1339.32        41.86 o                         
   2   2  11         61.66         86.43        15.77 o                         
   3   2  11        393.56        352.14        20.95 o                         
   4   2  11        119.38         96.79        15.77 o                         
   5   2  11        343.87        298.32        20.44 o                         
   6   2  11         25.83         21.10        14.58 o                         
   7   2  11        714.86        700.66        28.98 o                         
   8   2  11        399.31        431.91        33.87 o                         
   9   2  11          9.73         48.05        24.04 o                         
  10   2  11         11.26         23.54        24.50 o                         
  11   2  11        728.12        742.20        56.97 o                         
  12   2  11        841.55        854.64        47.68 o                         
 -12   3  11         26.05         46.90        30.62 o                         
 -11   3  11          3.99         -2.23        28.33 o                         
 -10   3  11         15.81         21.26        27.83 o                         
  -9   3  11         20.28         16.09        19.99 o                         
  -8   3  11         31.56          7.13        19.30 o                         
  -7   3  11         31.07         20.31        16.77 o                         
  -6   3  11         47.57         37.63        16.62 o                         
  -5   3  11        211.37        162.56        19.79 o                         
  -4   3  11        100.99         81.59        14.69 o                         
  -3   3  11          0.27        -14.96        14.96 o                         
  -2   3  11        218.93        225.69        19.30 o                         
  -1   3  11         40.05         34.25        15.97 o                         
   0   3  11          0.98        -11.73        15.74 o                         
   1   3  11        142.92        125.12        17.50 o                         
   2   3  11        982.39        970.04        31.92 o                         
   3   3  11        175.74        210.68        20.78 o                         
   4   3  11         33.91          4.75        17.49 o                         
   5   3  11         44.39         49.56        19.10 o                         
   6   3  11        193.31        151.70        19.86 o                         
   7   3  11        123.46         81.24        21.40 o                         
   8   3  11         18.99        -12.58        23.14 o                         
   9   3  11         19.63         58.24        25.76 o                         
  10   3  11        168.38        142.52        29.39 o                         
  11   3  11          8.22         39.20        28.03 o                         
 -11   4  11        326.27        390.87        41.91 o                         
 -10   4  11        245.76        300.40        73.43 o                         
  -9   4  11         87.17        111.31        31.34 o                         
  -8   4  11         30.64         50.59        19.65 o                         
  -7   4  11       1129.67       1129.60        46.51 o                         
  -6   4  11        455.91        490.92        29.76 o                         
  -5   4  11         68.59         75.18        19.01 o                         
  -4   4  11         33.90          0.53        15.58 o                         
  -3   4  11        676.90        710.95        27.71 o                         
  -2   4  11       1496.40       1480.19        37.25 o                         
  -1   4  11         61.05         73.02        35.83 o                         
   0   4  11       1599.39       1582.63        52.18 o                         
   1   4  11         88.09         92.78        25.82 o                         
   2   4  11         75.20         86.81        20.10 o                         
   3   4  11         19.76         50.20        18.94 o                         
   4   4  11       1187.62       1301.23        60.59 o                         
   5   4  11       1721.83       1711.36        59.28 o                         
   6   4  11          3.41         18.82        60.67 o                         
   7   4  11        347.91        379.24        33.81 o                         
   8   4  11        643.00        621.50        40.51 o                         
   9   4  11        290.06        299.46        49.00 o                         
  10   4  11        276.57        281.80        41.13 o                         
  11   4  11        818.62        871.08        48.33 o                         
 -10   5  11         48.31         29.17        30.06 o                         
  -9   5  11         39.92         87.26        32.45 o                         
  -8   5  11         94.55         93.07        30.48 o                         
  -7   5  11         19.43         18.35        18.79 o                         
  -6   5  11        369.06        300.20        26.37 o                         
  -5   5  11        234.84        247.14        29.91 o                         
  -4   5  11        115.82        104.47        18.58 o                         
  -3   5  11         63.18         36.53        22.21 o                         
  -2   5  11          1.76        -12.30        19.57 o                         
  -1   5  11          5.76         10.44        16.92 o                         
   0   5  11        256.76        233.87        31.57 o                         
   1   5  11         82.48         72.33        30.31 o                         
   2   5  11         68.76         47.58        24.40 o                         
   3   5  11         67.86        121.14        28.36 o                         
   4   5  11          9.02         58.92        39.46 o                         
   5   5  11        382.08        494.46        42.21 o                         
   6   5  11         73.01         72.33        27.27 o                         
   7   5  11         18.73         28.17        48.92 o                         
   8   5  11        136.32        135.80        36.42 o                         
   9   5  11         65.47         40.85        37.51 o                         
  10   5  11        192.48        175.97        39.55 o                         
  -8   6  11         64.39         83.05        31.62 o                         
  -7   6  11        614.23        595.69        45.19 o                         
  -6   6  11        311.30        328.95        44.25 o                         
  -5   6  11         18.37         26.21        49.53 o                         
  -4   6  11        238.63        229.60        26.48 o                         
  -3   6  11        243.72        192.84        25.09 o                         
  -2   6  11          9.02        -21.34        25.32 o                         
  -1   6  11          1.09        -20.19        20.19 o                         
   0   6  11        216.51        212.82        31.59 o                         
   1   6  11        396.04        406.95        37.86 o                         
   2   6  11         67.90         41.46        27.07 o                         
   3   6  11         34.55         50.89        29.05 o                         
   4   6  11        502.51        511.00        49.00 o                         
   5   6  11        337.26        377.74        37.19 o                         
   6   6  11         16.72         -6.66        28.20 o                         
   7   6  11        512.56        511.26        40.40 o                         
   8   6  11        672.43        648.84        43.75 o                         
  -6   7  11          4.96         16.27        28.45 o                         
  -5   7  11        168.54        215.84        35.85 o                         
  -4   7  11        185.10        185.42        26.52 o                         
  -3   7  11          0.84        -38.89        38.89 o                         
  -2   7  11        530.93        473.67        32.27 o                         
  -1   7  11        437.38        372.29        29.09 o                         
   0   7  11         34.31         43.64        21.14 o                         
   1   7  11          8.83          2.53        28.95 o                         
   2   7  11        247.58        238.33        34.68 o                         
   3   7  11        394.79        451.18        51.03 o                         
   4   7  11         52.08         62.95        52.30 o                         
   5   7  11        135.87        216.86        59.28 o                         
   6   7  11       1411.20       1511.77        62.14 o                         
 -10   0  12        141.63        158.03        40.24 o                         
  -9   0  12        317.99        364.70        48.68 o                         
  -8   0  12        403.04        462.64        51.35 o                         
  -7   0  12        706.10        689.30        59.29 o                         
  -6   0  12          8.20         31.21        33.72 o                         
  -5   0  12        129.92        145.60        38.27 o                         
  -4   0  12        383.96        334.25        47.55 o                         
  -3   0  12        701.21        793.16        61.14 o                         
  -2   0  12         12.31         80.79        38.61 o                         
  -1   0  12        648.41        673.91        58.05 o                         
   0   0  12       1164.40       1073.34        70.36 o                         
   1   0  12       1024.64        946.70        68.51 o                         
   2   0  12        152.29        110.44        40.88 o                         
   3   0  12         12.97         15.22        35.99 o                         
   4   0  12       1333.45       1384.18        80.82 o                         
   5   0  12        982.61       1108.76        95.02 o                         
   6   0  12          4.40         66.05        21.64 o                         
   7   0  12        370.30        402.18        31.15 o                         
   8   0  12        777.51        838.95        42.22 o                         
   9   0  12         27.17        107.69        25.53 o                         
 -10   1  12          0.76         24.23        26.10 o                         
  -9   1  12          2.01         45.50        23.84 o                         
  -8   1  12          1.17         24.89        23.41 o                         
  -7   1  12         72.10         67.81        24.46 o                         
  -6   1  12         59.56         89.60        41.72 o                         
  -5   1  12        366.84        364.61        33.50 o                         
  -4   1  12         89.55         63.93        21.05 o                         
  -3   1  12         94.39         88.60        18.56 o                         
  -2   1  12         78.63         55.68        15.89 o                         
  -1   1  12         98.81        114.01        18.92 o                         
   0   1  12         28.13         22.46        24.78 o                         
   1   1  12         22.64         -0.03        15.78 o                         
   2   1  12         50.81         24.71        18.52 o                         
   3   1  12          1.64          3.03        19.04 o                         
   4   1  12         45.64         52.02        18.40 o                         
   5   1  12         37.28         60.76        19.65 o                         
   6   1  12         63.23         79.99        20.99 o                         
   7   1  12         50.25         49.07        20.48 o                         
   8   1  12         76.41        116.02        22.63 o                         
   9   1  12        422.67        460.22        32.92 o                         
  -9   2  12          0.41         28.80        34.20 o                         
  -8   2  12        150.52        167.68        24.10 o                         
  -7   2  12        263.46        260.13        30.81 o                         
  -6   2  12        303.55        270.51        26.68 o                         
  -5   2  12          4.67        -19.10        19.10 o                         
  -4   2  12        272.72        265.50        23.61 o                         
  -3   2  12        550.60        541.24        29.10 o                         
  -2   2  12         99.04         91.04        19.81 o                         
  -1   2  12          1.66         21.20        20.02 o                         
   0   2  12        175.00        195.12        22.47 o                         
   1   2  12         40.37         60.98        19.47 o                         
   2   2  12        351.36        332.46        32.02 o                         
   3   2  12        419.61        434.49        34.21 o                         
   4   2  12        136.80        121.05        21.26 o                         
   5   2  12         56.63         46.39        20.02 o                         
   6   2  12          3.07         22.44        20.85 o                         
   7   2  12        524.15        604.77        38.78 o                         
   8   2  12        545.99        593.91        34.87 o                         
   9   2  12        112.50        145.24        28.92 o                         
  -9   3  12        239.12        236.79        26.41 o                         
  -8   3  12        251.43        229.83        25.52 o                         
  -7   3  12         44.63          9.52        27.01 o                         
  -6   3  12        252.60        213.60        20.89 o                         
  -5   3  12        615.68        590.09        31.59 o                         
  -4   3  12         61.70         44.12        19.25 o                         
  -3   3  12        414.79        342.70        26.71 o                         
  -2   3  12        641.72        592.72        40.88 o                         
  -1   3  12        445.33        467.46        28.91 o                         
   0   3  12        181.41        177.61        23.19 o                         
   1   3  12        133.84        143.74        22.91 o                         
   2   3  12        586.78        672.31        33.73 o                         
   3   3  12        735.72        769.31        35.71 o                         
   4   3  12         18.20         26.43        29.75 o                         
   5   3  12        868.06        801.06        43.96 o                         
   6   3  12        811.42        829.61        37.58 o                         
   7   3  12         98.21         87.51        48.42 o                         
   8   3  12         45.63         23.59        26.28 o                         
  -8   4  12         50.50         53.37        53.61 o                         
  -7   4  12         56.41         14.53        25.23 o                         
  -6   4  12          1.55        -17.52        17.76 o                         
  -5   4  12        270.67        240.59        21.77 o                         
  -4   4  12         50.36         -3.19        17.44 o                         
  -3   4  12         86.84         40.48        19.72 o                         
  -2   4  12         24.00         25.72        19.71 o                         
  -1   4  12        150.02        151.51        23.68 o                         
   0   4  12          0.01        -11.36        20.22 o                         
   1   4  12         13.53         49.36        21.28 o                         
   2   4  12        435.88        480.46        30.91 o                         
   3   4  12          0.47         49.25        21.85 o                         
   4   4  12          9.09         -0.06        71.61 o                         
   5   4  12         11.64          3.24        65.29 o                         
   6   4  12         61.55         24.20        25.46 o                         
   7   4  12         62.34         13.88        25.17 o                         
  -6   5  12         36.52         -6.92        22.65 o                         
  -5   5  12        502.31        448.68        26.32 o                         
  -4   5  12        407.47        373.11        25.43 o                         
  -3   5  12        300.12        266.83        22.98 o                         
  -2   5  12        325.59        336.93        29.64 o                         
  -1   5  12        204.97        231.54        33.18 o                         
   0   5  12        184.88        184.59        39.74 o                         
   1   5  12        494.38        516.12        40.13 o                         
   2   5  12       1304.15       1375.27        57.75 o                         
   3   5  12        153.49        202.09        31.61 o                         
   4   5  12         81.03        117.91        30.27 o                         
   5   5  12        445.21        443.77        72.06 o                         
  -2   6  12         14.23        -13.35        24.94 o                         
  -1   6  12         17.42        -29.70        29.70 o                         
   0   6  12        318.53        350.39        55.49 o                         
   1   6  12        471.95        523.73        81.98 o                         
   2   6  12         10.37         19.09        27.57 o                         
  -5   1  13        213.06        167.25        30.49 o                         
  -4   1  13         57.92         32.60        37.72 o                         
  -3   1  13         78.97         59.67        41.03 o                         
  -2   1  13        943.46        934.95        86.53 o                         
  -1   1  13        316.83        360.24        89.14 o                         
   0   1  13         25.60         17.70        25.27 o                         
   1   1  13         80.09         65.98        58.78 o                         
   2   1  13        417.09        431.00        43.70 o                         
   3   1  13        276.60        264.92        35.46 o                         
   4   1  13        185.66        157.95        33.75 o                         
  -4   2  13        154.37        122.61        43.50 o                         
  -3   2  13        420.03        340.54        49.13 o                         
  -2   2  13        130.28        136.76        48.81 o                         
  -1   2  13         35.38         89.99        33.31 o                         
   0   2  13        203.44        237.69        34.38 o                         
   1   2  13        121.73        148.54        31.09 o                         
   2   2  13        100.88         97.46        28.49 o                         
   3   2  13        515.88        514.04        31.03 o                         
   4   2  13         36.09         44.42        21.77 o                         
  -2   3  13          7.12          8.14        20.42 o                         
  -1   3  13         12.97         55.36        23.53 o                         
   0   3  13         85.61         78.33        21.51 o                         
   1   3  13         30.57         84.41        22.47 o                         
   2   3  13        446.48        426.53        34.20 o                         
                                                                                
