# Supplementary material for: Selected solid-state behaviour of three di-tert-butyl-substituted N-salicylideneaniline derivatives: temperature-induced phase transitions and chromic behaviour
Source: Acta Crystallogr C Struct Chem. 2021 Sep 29;77(Pt 10):659–67. doi: 10.1107/S2053229621008780 (PMC8491094; doi:10.1107/S2053229621008780)
Supplement: Supplementary file 15 [file c-77-00659-3_100Ksup15.hkl]

data_3_100K                                                                     
_shelx_title ' '                                                                
_shelx_refln_list_code          4                                               
_shelx_F_calc_maximum      202.04                                               
_exptl_crystal_F_000       808.00                                               
_reflns_d_resolution_high  0.7601                                               
                                                                                
loop_                                                                           
 _space_group_symop_operation_xyz                                               
 'x, y, z'                                                                      
 '-x, y+1/2, -z+1/2'                                                            
 '-x, -y, -z'                                                                   
 'x, -y-1/2, z-1/2'                                                             
                                                                                
_cell_length_a    17.4450                                                       
_cell_length_b    10.6941                                                       
_cell_length_c    10.1501                                                       
_cell_angle_alpha  90.000                                                       
_cell_angle_beta   90.156                                                       
_cell_angle_gamma  90.000                                                       
                                                                                
_shelx_F_squared_multiplier     1.000                                           
                                                                                
loop_                                                                           
 _refln_index_h                                                                 
 _refln_index_k                                                                 
 _refln_index_l                                                                 
 _refln_F_squared_calc                                                          
 _refln_F_squared_meas                                                          
 _refln_F_squared_sigma                                                         
 _refln_observed_status                                                         
   3   0   0         73.27         82.61        13.19 o                         
   4   0   0      12781.12      12602.31        89.77 o                         
   5   0   0       1068.57       1115.21        18.55 o                         
   6   0   0       6221.02       6336.04        80.84 o                         
   7   0   0       4969.87       4936.63        89.45 o                         
   8   0   0        954.10        961.21        20.66 o                         
   9   0   0        186.17        164.68        10.49 o                         
  10   0   0       5611.49       5692.96       142.35 o                         
  11   0   0       4230.94       4502.31        92.91 o                         
  12   0   0       1194.44       1240.10        36.96 o                         
  13   0   0       2130.08       2218.76        51.36 o                         
  14   0   0       7865.25       8261.83        87.91 o                         
  15   0   0       3277.99       3345.58        54.06 o                         
  16   0   0        335.57        387.97        19.98 o                         
  17   0   0        182.45        218.59        17.05 o                         
  18   0   0        197.14        236.45        20.46 o                         
  19   0   0       2652.12       2644.91        57.31 o                         
  20   0   0          5.07         44.76        19.75 o                         
  21   0   0        864.35        852.95        41.46 o                         
  22   0   0        485.73        513.92        35.38 o                         
   2   1   0       3265.83       3322.08        64.98 o                         
   3   1   0        126.29        113.46         2.86 o                         
   4   1   0        981.61        938.12         9.41 o                         
   5   1   0       2795.72       2778.70        20.03 o                         
   6   1   0         16.37         15.82         2.76 o                         
   7   1   0          0.33          1.43         3.22 o                         
   8   1   0        866.71        900.88        13.90 o                         
   9   1   0        482.24        452.80        10.46 o                         
  10   1   0        256.94        245.72         9.30 o                         
  11   1   0        121.01        138.41        11.05 o                         
  12   1   0       1276.68       1268.11        25.38 o                         
  13   1   0       1085.31       1124.66        22.28 o                         
  14   1   0         51.87         48.49         8.47 o                         
  15   1   0        373.49        348.64        13.29 o                         
  16   1   0        664.93        655.68        19.41 o                         
  17   1   0       2100.52       2065.80        30.99 o                         
  18   1   0        293.99        280.18        15.31 o                         
  19   1   0       1334.49       1357.98        31.55 o                         
  20   1   0         15.82          5.32        12.44 o                         
  21   1   0         65.07         44.25        14.01 o                         
  22   1   0          2.75         -9.54        18.46 o                         
   2   2   0       2322.00       2332.45        16.52 o                         
   3   2   0       5759.39       5778.61        37.62 o                         
   4   2   0       4173.12       4301.67        33.04 o                         
   5   2   0        126.13        148.76         3.79 o                         
   6   2   0       5656.59       5563.38        29.70 o                         
   7   2   0       5980.29       6490.16        38.55 o                         
   8   2   0       3153.64       3246.08        25.50 o                         
   9   2   0        107.61         99.39         5.51 o                         
  10   2   0        545.34        446.43        10.59 o                         
  11   2   0        657.03        580.96        12.38 o                         
  12   2   0       1611.84       1647.97        20.66 o                         
  13   2   0         25.05         22.55         7.65 o                         
  14   2   0       1398.36       1353.54        24.90 o                         
  15   2   0        401.48        372.46        14.94 o                         
  16   2   0          7.76          5.30         8.25 o                         
  17   2   0        517.06        511.61        16.21 o                         
  18   2   0       3691.60       3757.27        48.99 o                         
  19   2   0        797.02        788.07        25.06 o                         
  20   2   0        569.14        592.88        22.81 o                         
  21   2   0        850.78        843.84        44.00 o                         
  22   2   0        964.31        998.68        47.35 o                         
   2   3   0      11794.07      12373.41        64.64 o                         
   3   3   0        922.97        902.52        16.65 o                         
   4   3   0        812.12        806.25         8.03 o                         
   5   3   0      16627.35      16867.91       122.10 o                         
   6   3   0       4466.54       4497.82        46.41 o                         
   7   3   0         69.64         38.52         3.58 o                         
   8   3   0       2432.99       2210.49        19.77 o                         
   9   3   0       6324.02       6210.46        40.80 o                         
  10   3   0       2645.95       2635.27        23.43 o                         
  11   3   0        457.72        451.53        11.11 o                         
  12   3   0       3760.60       3768.88        35.79 o                         
  13   3   0       5240.22       5095.81        41.51 o                         
  14   3   0        965.83        970.16        23.32 o                         
  15   3   0        656.51        699.56        20.99 o                         
  16   3   0        441.01        449.12        18.21 o                         
  17   3   0        351.38        390.35        17.25 o                         
  18   3   0        321.59        312.90        19.06 o                         
  19   3   0        798.28        829.39        27.98 o                         
  20   3   0        793.43        859.47        62.12 o                         
  21   3   0        352.71        360.82        32.41 o                         
  22   3   0         75.53         69.41        37.86 o                         
   2   4   0        295.63        291.80         7.68 o                         
   3   4   0        667.40        729.50        10.37 o                         
   4   4   0         68.01         61.50         4.20 o                         
   5   4   0         27.67         40.27         3.17 o                         
   6   4   0        959.28       1012.12        11.27 o                         
   7   4   0         92.05         92.77         4.35 o                         
   8   4   0        387.35        397.45         8.65 o                         
   9   4   0         87.06         94.45         5.42 o                         
  10   4   0         17.11         13.11         3.88 o                         
  11   4   0        292.00        285.57         8.68 o                         
  12   4   0        287.40        248.14         8.75 o                         
  13   4   0        758.82        725.34        16.18 o                         
  14   4   0         78.30         66.94         8.53 o                         
  15   4   0          0.25         -9.97         9.97 o                         
  16   4   0         36.87         30.23        10.39 o                         
  17   4   0        170.01        176.49        17.38 o                         
  18   4   0          2.16         22.10        17.62 o                         
  19   4   0         13.20         41.97        21.72 o                         
  20   4   0        107.19        134.93        25.46 o                         
  21   4   0          0.27         19.93        21.57 o                         
  22   4   0          1.61         -0.44        22.80 o                         
   2   5   0       3287.04       3135.89        26.51 o                         
   3   5   0       6204.42       6592.59        59.20 o                         
   4   5   0       1002.59       1038.63        14.23 o                         
   5   5   0       5912.83       5941.41        49.03 o                         
   6   5   0       5910.71       5673.14        59.42 o                         
   7   5   0       1687.70       1716.91        17.35 o                         
   8   5   0       1557.12       1472.94        20.66 o                         
   9   5   0       3286.60       3171.58        32.13 o                         
  10   5   0        955.09        934.56        16.69 o                         
  11   5   0        195.04        160.05        10.06 o                         
  12   5   0       1892.39       1845.07        28.73 o                         
  13   5   0       2217.92       2312.93        34.72 o                         
  14   5   0        576.23        576.11        19.20 o                         
  15   5   0        781.14        763.11        22.55 o                         
  16   5   0       3905.80       3890.75        69.53 o                         
  17   5   0       1278.54       1245.65        66.78 o                         
  18   5   0          3.81         -6.98        21.60 o                         
  19   5   0       1075.93       1180.63       108.75 o                         
  20   5   0       1625.09       1737.62        62.10 o                         
  21   5   0        160.77        195.16        30.70 o                         
   1   6   0       3109.08       3146.09        60.52 o                         
   2   6   0         41.19         56.00         4.22 o                         
   3   6   0       2746.77       2609.59        24.14 o                         
   4   6   0       1206.65       1102.64        14.20 o                         
   5   6   0        483.68        489.99        10.47 o                         
   6   6   0        201.94        209.04         7.70 o                         
   7   6   0       2548.57       2433.87        35.08 o                         
   8   6   0       2082.85       2003.72        23.64 o                         
   9   6   0         78.79         78.98         6.99 o                         
  10   6   0       2465.95       2452.11        34.20 o                         
  11   6   0       2605.29       2459.40        40.39 o                         
  12   6   0        561.81        522.98        16.50 o                         
  13   6   0       2480.63       2438.05        41.12 o                         
  14   6   0       2357.85       2263.31        35.85 o                         
  15   6   0        409.77        409.00        20.95 o                         
  16   6   0          8.41         12.56        17.90 o                         
  17   6   0        133.54        121.75        21.54 o                         
  18   6   0        572.14        633.35        39.97 o                         
  19   6   0        309.34        293.20        32.54 o                         
  20   6   0         93.84         76.98        26.02 o                         
   1   7   0         28.16         39.68         9.97 o                         
   2   7   0        529.81        515.20        18.49 o                         
   3   7   0        262.74        249.22         7.65 o                         
   4   7   0         90.39         93.54         4.87 o                         
   5   7   0        111.19        102.94         5.99 o                         
   6   7   0         52.00         63.98         5.71 o                         
   7   7   0         30.15         30.37         5.25 o                         
   8   7   0         46.44         42.70         4.90 o                         
   9   7   0        949.21        866.12        18.84 o                         
  10   7   0        628.97        478.49        36.01 o                         
  11   7   0         52.31         34.48         6.76 o                         
  12   7   0       1178.90       1139.45        27.07 o                         
  13   7   0         69.63         62.83         9.04 o                         
  14   7   0          6.58          5.81        15.76 o                         
  15   7   0        116.55        101.99        17.32 o                         
  16   7   0        644.36        678.00        37.55 o                         
  17   7   0         28.77         33.98        19.57 o                         
  18   7   0         43.69         26.75        63.85 o                         
  19   7   0          9.71         17.59        27.86 o                         
   0   8   0       1628.60       1434.50        76.96 o                         
   1   8   0       1233.16       1206.25        28.41 o                         
   2   8   0        191.48        187.11        12.53 o                         
   3   8   0       2246.13       2146.02        43.27 o                         
   4   8   0       1395.43       1453.13        20.16 o                         
   5   8   0       1752.95       1621.20        46.31 o                         
   6   8   0       1201.88       1214.37        22.56 o                         
   7   8   0      15500.59      15421.07       168.81 o                         
   8   8   0       4793.89       4883.59        44.28 o                         
   9   8   0        301.93        265.37        11.04 o                         
  10   8   0        131.17        128.64        12.05 o                         
  11   8   0       1984.19       1926.56        48.05 o                         
  12   8   0       1301.57       1299.37        50.75 o                         
  13   8   0         67.46         33.24         9.93 o                         
  14   8   0       2064.01       2038.81        44.68 o                         
  15   8   0        308.09        280.44        20.72 o                         
  16   8   0         14.14         25.25        38.74 o                         
  17   8   0        907.03        982.10        49.20 o                         
  18   8   0       1351.75       1320.14        96.16 o                         
   1   9   0        734.24        716.72        15.29 o                         
   2   9   0        145.28        173.86        10.30 o                         
   3   9   0        346.88        401.79        15.40 o                         
   4   9   0         51.15         76.37         8.28 o                         
   5   9   0       2968.08       2964.47        35.65 o                         
   6   9   0         70.85        102.24        11.86 o                         
   7   9   0        300.27        296.54         9.88 o                         
   8   9   0        681.02        684.86        14.90 o                         
   9   9   0        313.87        306.16        10.59 o                         
  10   9   0         11.03          7.20         9.94 o                         
  11   9   0        109.92        102.44        15.82 o                         
  12   9   0        404.07        412.04        27.29 o                         
  13   9   0         31.44         24.00        21.73 o                         
  14   9   0         18.17         12.28        16.23 o                         
  15   9   0        215.40        253.14        50.79 o                         
  16   9   0        347.80        362.25        33.96 o                         
  17   9   0        105.03        104.78        26.73 o                         
   0  10   0        381.06        367.64        24.97 o                         
   1  10   0        701.72        698.17        16.46 o                         
   2  10   0         16.26         18.36         7.00 o                         
   3  10   0        272.40        270.47        11.08 o                         
   4  10   0       1393.39       1372.88        28.88 o                         
   5  10   0        882.35        821.69        21.49 o                         
   6  10   0         13.32          7.38         6.18 o                         
   7  10   0        232.35        231.78        11.25 o                         
   8  10   0         46.15         42.60        13.92 o                         
   9  10   0        437.31        382.91        29.25 o                         
  10  10   0        558.89        571.93        34.66 o                         
  11  10   0       1952.31       1912.96        59.21 o                         
  12  10   0          6.12         -9.34        50.21 o                         
  13  10   0        199.44        199.78        33.46 o                         
  14  10   0        510.82        591.41        40.00 o                         
  15  10   0       1044.57       1137.56        60.90 o                         
  16  10   0         36.02         59.74        26.19 o                         
   1  11   0       2129.05       2018.00        28.94 o                         
   2  11   0       2206.60       2145.25        31.45 o                         
   3  11   0        436.09        432.04        14.52 o                         
   4  11   0        200.85        196.86        11.15 o                         
   5  11   0       1540.44       1646.23        41.11 o                         
   6  11   0       2304.28       2454.84       142.20 o                         
   7  11   0         76.21         83.30        15.48 o                         
   8  11   0        505.69        486.59        24.66 o                         
   9  11   0        718.23        721.72        38.40 o                         
  10  11   0        196.42        205.28        57.74 o                         
  11  11   0          8.95         10.82        21.50 o                         
  12  11   0       1327.29       1403.80        55.00 o                         
  13  11   0        884.09        857.31        45.23 o                         
  14  11   0        104.57        106.29        27.29 o                         
   0  12   0        227.78        214.86        19.25 o                         
   1  12   0         10.27          7.75         4.78 o                         
   2  12   0          5.51         16.54         6.82 o                         
   3  12   0          1.82          5.14         8.50 o                         
   4  12   0         21.25         47.53        11.32 o                         
   5  12   0         11.87         26.61        13.87 o                         
   6  12   0        242.51        252.26        31.37 o                         
   7  12   0         60.67         39.31        19.80 o                         
   8  12   0        254.68        254.90        65.57 o                         
   9  12   0         18.11        -15.78        31.72 o                         
  10  12   0        117.72        132.92        55.40 o                         
  11  12   0          1.76        -33.97        44.67 o                         
   1  13   0        229.77        223.07        14.88 o                         
   2  13   0       1625.32       1688.03        32.88 o                         
   3  13   0        194.08        204.17        16.13 o                         
   4  13   0        826.33        859.09        30.41 o                         
   5  13   0        150.84        146.50        18.21 o                         
   6  13   0        216.15        162.89        21.01 o                         
   7  13   0          1.32        -21.84        22.17 o                         
   8  13   0        188.14        239.24        27.90 o                         
   0  14   0        876.38        947.84        38.13 o                         
   1  14   0        369.99        368.79        18.38 o                         
   2  14   0        161.19        177.14        16.44 o                         
 -22   1   1         19.81         -2.66        16.40 o                         
 -21   1   1        507.12        499.08        24.57 o                         
 -20   1   1        931.50        921.18        27.95 o                         
 -19   1   1        596.53        588.08        22.68 o                         
 -18   1   1         41.14         29.78        11.91 o                         
 -17   1   1        786.20        808.58        20.44 o                         
 -16   1   1       2884.82       2930.88        36.66 o                         
 -15   1   1         47.40         50.98         8.47 o                         
 -14   1   1        785.10        799.33        17.81 o                         
 -13   1   1       3236.88       3267.59        38.57 o                         
 -12   1   1       3424.78       3280.09        37.13 o                         
 -11   1   1        331.07        331.55        14.78 o                         
 -10   1   1       2059.40       1901.98        28.85 o                         
  -9   1   1       8298.65       8299.67        70.96 o                         
  -8   1   1        863.59        737.32        14.30 o                         
  -7   1   1       4125.70       4371.52        35.71 o                         
  -6   1   1      13279.64      13271.93        78.15 o                         
  -5   1   1      10115.34      10392.08        50.93 o                         
  -4   1   1        202.65        218.03         6.44 o                         
  -3   1   1      29206.07      29875.97       186.61 o                         
  -2   1   1       5327.84       5386.51        31.89 o                         
  -1   1   1        133.17         72.25        75.61 o                         
   1   1   1        141.27         50.49        72.01 o                         
   2   1   1       8356.15       8609.52        55.00 o                         
   3   1   1       4869.46       4911.08        45.71 o                         
   4   1   1       8717.07       9007.17        79.79 o                         
   5   1   1       6123.19       6028.45        44.99 o                         
   6   1   1       5360.44       5183.87        44.79 o                         
   7   1   1         50.74         36.99         3.67 o                         
   8   1   1       4837.95       4969.48        44.31 o                         
   9   1   1      11492.71      11339.56        73.56 o                         
  10   1   1        696.14        689.80        15.53 o                         
  11   1   1       2000.47       1930.76        29.07 o                         
  12   1   1       3949.50       3907.83        39.57 o                         
  13   1   1       4989.22       4956.39        43.14 o                         
  14   1   1       1526.83       1559.80        26.30 o                         
  15   1   1       1237.97       1209.77        24.88 o                         
  16   1   1       4957.59       5021.72        47.67 o                         
  17   1   1         88.49        105.91        12.73 o                         
  18   1   1        771.64        764.03        21.60 o                         
  19   1   1       2251.82       2271.38        39.45 o                         
  20   1   1        632.42        602.07        22.38 o                         
  21   1   1          9.92          6.28        13.16 o                         
  22   1   1        200.82        198.74        42.33 o                         
 -22   2   1        464.58        467.20        36.29 o                         
 -21   2   1       1068.22       1155.67        38.40 o                         
 -20   2   1          4.45         15.05        13.63 o                         
 -19   2   1        590.07        608.15        25.36 o                         
 -18   2   1        631.97        630.94        24.78 o                         
 -17   2   1         14.33          7.94        11.77 o                         
 -16   2   1       1382.65       1406.08        26.54 o                         
 -15   2   1       2697.10       2697.52        33.32 o                         
 -14   2   1       2181.84       2157.72        31.46 o                         
 -13   2   1        516.51        509.95        13.33 o                         
 -12   2   1         85.99         87.99         6.88 o                         
 -11   2   1       5808.25       5824.70        50.71 o                         
 -10   2   1       4205.73       4407.88        42.24 o                         
  -9   2   1        264.64        292.74         8.37 o                         
  -8   2   1       6714.05       6742.07        66.06 o                         
  -7   2   1       3374.86       3279.86        32.66 o                         
  -6   2   1         12.15          6.99         2.22 o                         
  -5   2   1       1213.45       1173.51        11.67 o                         
  -4   2   1        801.12        748.40         9.01 o                         
  -3   2   1       4482.24       4548.59        36.66 o                         
  -2   2   1       3366.35       3400.26        35.81 o                         
  -1   2   1      11826.20      12126.20        64.84 o                         
   0   2   1       4774.46       5088.42        29.83 o                         
   1   2   1      31351.13      32073.10       161.14 o                         
   2   2   1       1906.13       1956.76        14.00 o                         
   3   2   1       4902.92       4819.11        27.77 o                         
   4   2   1      10873.28      10868.87        51.59 o                         
   5   2   1         32.12         25.83         2.87 o                         
   6   2   1       2411.35       2359.26        24.20 o                         
   7   2   1        146.28         83.69         3.97 o                         
   8   2   1        764.45        706.70        11.09 o                         
   9   2   1         89.70         78.01         5.36 o                         
  10   2   1       3501.33       3479.32        54.12 o                         
  11   2   1       2788.48       2833.88        29.86 o                         
  12   2   1          4.23         -5.17         5.18 o                         
  13   2   1         91.50         80.48         7.42 o                         
  14   2   1       3439.08       3490.29        36.03 o                         
  15   2   1        668.57        661.85        18.86 o                         
  16   2   1        283.73        284.33        15.87 o                         
  17   2   1        511.58        509.09        18.97 o                         
  18   2   1       1100.36       1145.11        26.86 o                         
  19   2   1        325.83        342.07        17.72 o                         
  20   2   1         60.15         54.08        21.84 o                         
  21   2   1       1126.13       1114.93        40.36 o                         
  22   2   1         30.16         21.18        26.80 o                         
 -22   3   1        190.03        185.09        29.20 o                         
 -21   3   1         70.68         90.32        24.15 o                         
 -20   3   1         22.68         35.11        16.47 o                         
 -19   3   1         25.75         22.91        13.01 o                         
 -18   3   1         32.95         30.02        12.57 o                         
 -17   3   1        277.92        284.71        16.21 o                         
 -16   3   1        420.15        385.58        16.38 o                         
 -15   3   1        105.94         84.22        11.38 o                         
 -14   3   1         73.74         79.01         7.78 o                         
 -13   3   1        282.47        281.90        10.68 o                         
 -12   3   1       1335.26       1373.30        24.77 o                         
 -11   3   1        350.65        378.92         9.89 o                         
 -10   3   1       6594.03       7077.86        69.21 o                         
  -9   3   1       4190.58       4328.60        47.90 o                         
  -8   3   1         22.45         19.39         2.67 o                         
  -7   3   1        883.63        969.27        14.87 o                         
  -6   3   1       2284.80       2243.78        24.42 o                         
  -5   3   1       2563.04       2558.95        23.08 o                         
  -4   3   1       1357.61       1322.80        12.94 o                         
  -3   3   1        597.25        586.72         8.12 o                         
  -2   3   1       3825.86       3818.91        41.61 o                         
  -1   3   1        534.53        573.88         7.84 o                         
   0   3   1        384.54        370.70         7.73 o                         
   1   3   1       2046.83       2138.10        16.74 o                         
   2   3   1       1024.71       1030.13        11.07 o                         
   3   3   1         97.25        122.38         3.81 o                         
   4   3   1          5.68          7.42         2.42 o                         
   5   3   1       2905.11       3007.58        23.24 o                         
   6   3   1         65.51         63.71         3.39 o                         
   7   3   1       4775.78       5075.34        50.96 o                         
   8   3   1       1955.15       2280.73        27.97 o                         
   9   3   1        376.29        358.91         9.79 o                         
  10   3   1        919.36        906.26        15.32 o                         
  11   3   1         99.87         99.27         7.30 o                         
  12   3   1        821.83        833.37        15.99 o                         
  13   3   1        364.55        331.14        10.10 o                         
  14   3   1        201.70        196.00        10.08 o                         
  15   3   1        595.01        614.42        16.16 o                         
  16   3   1         87.41        102.82        12.82 o                         
  17   3   1        644.49        662.17        23.02 o                         
  18   3   1        153.35        134.08        16.36 o                         
  19   3   1        271.26        287.72        20.86 o                         
  20   3   1         20.39         72.04        22.90 o                         
  21   3   1         84.34         95.44        24.27 o                         
  22   3   1          2.44         23.12        32.27 o                         
 -21   4   1       1132.50       1111.01        84.28 o                         
 -20   4   1        102.25         98.91        29.37 o                         
 -19   4   1        636.54        655.39        29.07 o                         
 -18   4   1       1743.05       1818.63        41.96 o                         
 -17   4   1        606.76        638.62        22.40 o                         
 -16   4   1        164.74        145.37        11.41 o                         
 -15   4   1       1819.13       1800.83        32.77 o                         
 -14   4   1       1747.85       1735.37        31.20 o                         
 -13   4   1         17.60         13.49         4.79 o                         
 -12   4   1       1220.15       1260.81        29.45 o                         
 -11   4   1       3211.26       3049.75        40.55 o                         
 -10   4   1         95.48         70.32         7.98 o                         
  -9   4   1         69.35         63.98         6.83 o                         
  -8   4   1       5472.68       5526.02        48.58 o                         
  -7   4   1       6569.62       6593.59        48.80 o                         
  -6   4   1        835.17        891.34        13.88 o                         
  -5   4   1       1590.88       1646.45        17.43 o                         
  -4   4   1       7312.49       7318.64        87.30 o                         
  -3   4   1        589.06        528.72        10.53 o                         
  -2   4   1        218.12        213.16         5.83 o                         
  -1   4   1       8179.39       8199.22        77.00 o                         
   0   4   1      20332.07      21050.46       249.89 o                         
   1   4   1       4295.67       4178.73        26.20 o                         
   2   4   1       5437.24       5722.29        58.62 o                         
   3   4   1       8457.19       8281.92        64.66 o                         
   4   4   1       1763.48       1614.25        14.55 o                         
   5   4   1        568.13        607.23         8.89 o                         
   6   4   1      10790.99      10898.79        65.53 o                         
   7   4   1      19086.86      19453.54       156.66 o                         
   8   4   1       3412.69       3434.59        38.09 o                         
   9   4   1        574.70        525.73        12.59 o                         
  10   4   1       4998.23       4834.72        55.01 o                         
  11   4   1       3598.90       3564.74        34.86 o                         
  12   4   1        114.93        107.32         7.58 o                         
  13   4   1       2033.08       2044.43        32.70 o                         
  14   4   1       4471.11       4408.12        50.87 o                         
  15   4   1       2447.59       2408.18        38.27 o                         
  16   4   1         23.87         37.09        10.89 o                         
  17   4   1       1229.41       1279.12        38.20 o                         
  18   4   1       1152.59       1167.31        48.23 o                         
  19   4   1        655.81        665.78        39.17 o                         
  20   4   1        211.32        185.96        27.62 o                         
  21   4   1       1756.88       1843.44        98.11 o                         
 -21   5   1        194.58        247.41        31.44 o                         
 -20   5   1        166.61        188.17        29.24 o                         
 -19   5   1        322.03        324.00        32.44 o                         
 -18   5   1         14.95         30.38        21.95 o                         
 -17   5   1       1057.64        977.72        37.41 o                         
 -16   5   1       1490.91       1466.18        34.32 o                         
 -15   5   1        340.52        354.69        16.32 o                         
 -14   5   1         12.88         15.75         9.08 o                         
 -13   5   1        964.44        998.49        26.20 o                         
 -12   5   1        890.43        813.92        20.17 o                         
 -11   5   1        182.43        173.69        10.44 o                         
 -10   5   1        671.89        660.85        17.34 o                         
  -9   5   1       2509.34       2528.91        31.37 o                         
  -8   5   1        541.47        576.01        13.20 o                         
  -7   5   1         50.43         56.30         5.25 o                         
  -6   5   1        329.78        268.18         7.79 o                         
  -5   5   1        452.91        400.22        17.85 o                         
  -4   5   1       3223.32       3297.95        33.09 o                         
  -3   5   1       4581.97       4838.02        58.42 o                         
  -2   5   1       3529.66       3589.59        65.09 o                         
  -1   5   1        343.40        326.94        10.44 o                         
   0   5   1       5180.87       5637.81        64.23 o                         
   1   5   1         56.88         35.16         2.77 o                         
   2   5   1       3835.26       4152.61        44.80 o                         
   3   5   1        215.42        200.84         7.05 o                         
   4   5   1       2298.73       2501.77        38.30 o                         
   5   5   1       1411.35       1400.34        23.29 o                         
   6   5   1       1263.43       1209.02        12.61 o                         
   7   5   1        321.74        289.71         6.78 o                         
   8   5   1        527.34        477.72        12.41 o                         
   9   5   1         92.96        109.83         4.89 o                         
  10   5   1         16.37         13.55         3.75 o                         
  11   5   1        351.44        299.61        11.80 o                         
  12   5   1        626.84        563.65        14.27 o                         
  13   5   1         11.69          4.06         8.30 o                         
  14   5   1        241.36        212.72        13.56 o                         
  15   5   1         25.34         13.13        10.42 o                         
  16   5   1        377.20        415.54        20.81 o                         
  17   5   1          8.54         20.93        16.46 o                         
  18   5   1        146.82         76.68        23.15 o                         
  19   5   1        442.80        467.53        39.16 o                         
  20   5   1         45.39         56.62        24.48 o                         
  21   5   1          1.44         35.70        25.11 o                         
 -20   6   1         34.30         58.38        24.80 o                         
 -19   6   1        556.03        516.88        37.81 o                         
 -18   6   1        813.12        834.46        43.68 o                         
 -17   6   1        147.40        119.33        19.65 o                         
 -16   6   1        141.99        137.49        16.38 o                         
 -15   6   1        619.45        666.54        26.38 o                         
 -14   6   1       1009.80       1047.78        24.85 o                         
 -13   6   1        196.51        192.27        12.15 o                         
 -12   6   1       2705.38       2635.14        38.89 o                         
 -11   6   1        836.74        818.14        19.32 o                         
 -10   6   1        274.27        262.96        11.68 o                         
  -9   6   1        384.81        367.47        12.26 o                         
  -8   6   1       4328.55       4182.42        56.17 o                         
  -7   6   1       2902.67       2869.80        33.71 o                         
  -6   6   1        473.01        414.51        10.39 o                         
  -5   6   1          9.92         13.07         3.81 o                         
  -4   6   1       3182.45       3250.48        32.10 o                         
  -3   6   1       4476.96       4496.00        62.37 o                         
  -2   6   1        292.01        321.99         9.24 o                         
  -1   6   1        710.98        638.68        36.81 o                         
   0   6   1       3108.26       3072.38        80.65 o                         
   1   6   1        166.44        146.46        10.39 o                         
   2   6   1        599.70        618.13        11.06 o                         
   3   6   1       3861.31       3938.27        33.93 o                         
   4   6   1       1073.66       1083.93        15.34 o                         
   5   6   1          7.51          9.35         4.75 o                         
   6   6   1        101.49         96.64         6.58 o                         
   7   6   1       3004.23       3061.87        32.59 o                         
   8   6   1        456.64        395.66         7.71 o                         
   9   6   1         39.90         38.37         3.87 o                         
  10   6   1        143.01        137.89         6.15 o                         
  11   6   1       2078.36       1945.41        42.60 o                         
  12   6   1        583.70        561.03        17.74 o                         
  13   6   1        876.83        847.64        21.95 o                         
  14   6   1        184.31        180.54        12.47 o                         
  15   6   1         33.26         29.58        13.14 o                         
  16   6   1          5.14          1.72        14.46 o                         
  17   6   1        318.71        304.31        25.06 o                         
  18   6   1        835.04        787.46        44.13 o                         
  19   6   1        221.97        199.75        31.06 o                         
  20   6   1         19.30        -15.22        24.95 o                         
 -19   7   1        352.31        370.68        62.31 o                         
 -18   7   1        232.41        253.06        29.94 o                         
 -17   7   1        800.22        821.71        47.96 o                         
 -16   7   1       2279.34       2327.95        56.50 o                         
 -15   7   1          4.58        -11.63        13.31 o                         
 -14   7   1       1586.97       1539.85        44.76 o                         
 -13   7   1       1385.95       1368.17        26.53 o                         
 -12   7   1        620.05        592.86        17.02 o                         
 -11   7   1          2.54          0.92         6.50 o                         
 -10   7   1       1925.52       1669.18        79.92 o                         
  -9   7   1        567.45        546.17        18.14 o                         
  -8   7   1         80.53         65.75         8.26 o                         
  -7   7   1         97.23        100.88         5.27 o                         
  -6   7   1       2792.98       2837.02        33.66 o                         
  -5   7   1       4740.37       4827.75        63.92 o                         
  -4   7   1        514.97        474.35         9.74 o                         
  -3   7   1       2133.42       2146.78        22.71 o                         
  -2   7   1       3750.32       3474.33        44.44 o                         
  -1   7   1        750.55        723.47        21.04 o                         
   0   7   1        270.92        283.48        17.86 o                         
   1   7   1       7357.30       7302.95       125.66 o                         
   2   7   1       5554.99       5385.92        63.17 o                         
   3   7   1        191.08        167.38         7.06 o                         
   4   7   1       1834.45       1708.60        22.85 o                         
   5   7   1      10405.18      10396.43        98.76 o                         
   6   7   1       3974.25       3911.58        54.29 o                         
   7   7   1        266.95        265.22         8.58 o                         
   8   7   1       2424.97       2412.00        35.40 o                         
   9   7   1       4687.28       4577.12        89.24 o                         
  10   7   1         87.82         69.28         5.96 o                         
  11   7   1       3065.01       2833.00        57.37 o                         
  12   7   1       1074.28       1094.72        25.24 o                         
  13   7   1        521.51        485.26        16.92 o                         
  14   7   1        170.48        139.79        15.52 o                         
  15   7   1       1215.13       1140.52        35.14 o                         
  16   7   1       2738.78       2691.44        61.85 o                         
  17   7   1        260.25        227.74        26.15 o                         
  18   7   1        130.40        120.23        28.01 o                         
  19   7   1        724.17        762.65        62.85 o                         
 -18   8   1        131.53        124.52        48.96 o                         
 -17   8   1          8.56         17.78        23.61 o                         
 -16   8   1         14.24         -8.53        22.84 o                         
 -15   8   1        105.50        102.84        15.62 o                         
 -14   8   1          9.56         -5.99        10.77 o                         
 -13   8   1        631.45        583.47        24.32 o                         
 -12   8   1         37.63         26.27        12.00 o                         
 -11   8   1        800.47        813.19        23.05 o                         
 -10   8   1         33.99         22.32         9.60 o                         
  -9   8   1         28.25         21.48         8.33 o                         
  -8   8   1       2000.92       1962.47        30.14 o                         
  -7   8   1        162.50        164.24        11.55 o                         
  -6   8   1         18.46         11.33         4.71 o                         
  -5   8   1        341.00        318.37         8.73 o                         
  -4   8   1         28.86         36.82         5.47 o                         
  -3   8   1         14.92         16.43         3.66 o                         
  -2   8   1         81.81         79.51         5.47 o                         
  -1   8   1          1.80          5.02         9.47 o                         
   0   8   1         53.22         55.29         5.12 o                         
   1   8   1        427.56        420.42        15.16 o                         
   2   8   1        360.61        331.67        11.16 o                         
   3   8   1        395.32        363.12         8.87 o                         
   4   8   1        613.81        583.08        12.43 o                         
   5   8   1         67.90         69.43         5.29 o                         
   6   8   1        123.70        128.06         6.90 o                         
   7   8   1         30.77         20.97         6.27 o                         
   8   8   1         52.98         38.10         6.68 o                         
   9   8   1        195.68        217.50        10.17 o                         
  10   8   1         64.63         67.12         7.65 o                         
  11   8   1        319.85        293.97        11.17 o                         
  12   8   1          1.87        -11.77        11.77 o                         
  13   8   1        208.06        125.21        20.43 o                         
  14   8   1          2.16        -10.75        10.75 o                         
  15   8   1         87.47         56.17        14.69 o                         
  16   8   1         23.98         23.73        24.08 o                         
  17   8   1        115.79         93.73        30.03 o                         
  18   8   1         21.80        -17.96        26.87 o                         
 -17   9   1       1306.46       1271.73        56.65 o                         
 -16   9   1        173.74        149.11        26.59 o                         
 -15   9   1        264.55        321.45        32.54 o                         
 -14   9   1        530.11        547.38        29.95 o                         
 -13   9   1       1754.93       1792.68        47.67 o                         
 -12   9   1        876.20        943.27        48.92 o                         
 -11   9   1         12.00         15.65        13.67 o                         
 -10   9   1       1495.92       1460.57        46.16 o                         
  -9   9   1       2399.51       2372.21        39.21 o                         
  -8   9   1        363.35        345.27         9.20 o                         
  -7   9   1       1465.64       1503.99        21.60 o                         
  -6   9   1        326.25        291.03        12.25 o                         
  -5   9   1        914.19        976.81        18.21 o                         
  -4   9   1        569.18        542.69        12.41 o                         
  -3   9   1       1097.67       1051.35        19.07 o                         
  -2   9   1       5059.91       4822.50        83.29 o                         
  -1   9   1        653.71        607.96        31.26 o                         
   0   9   1        102.49        105.49         8.91 o                         
   1   9   1       1706.89       1583.88        23.56 o                         
   2   9   1       6364.33       5968.97        70.15 o                         
   3   9   1          3.69          4.27         5.87 o                         
   4   9   1       2399.71       2176.80        59.62 o                         
   5   9   1       1044.90       1059.36        25.20 o                         
   6   9   1        402.55        367.21        17.87 o                         
   7   9   1        126.12        122.39         7.26 o                         
   8   9   1        637.19        637.58        15.66 o                         
   9   9   1       1516.79       1461.21        35.07 o                         
  10   9   1        234.90        216.41        11.73 o                         
  11   9   1        218.02        205.14        21.07 o                         
  12   9   1       1564.20       1450.50        83.24 o                         
  13   9   1        912.82        925.46        53.61 o                         
  14   9   1          9.81        -20.81        22.40 o                         
  15   9   1        169.69        218.63        53.32 o                         
  16   9   1        694.56        705.09        43.70 o                         
  17   9   1        511.86        470.28        39.81 o                         
 -16  10   1          3.12          9.74        22.59 o                         
 -15  10   1        934.11       1038.75        49.58 o                         
 -14  10   1        380.27        351.80        54.85 o                         
 -13  10   1        111.19        167.74        65.34 o                         
 -12  10   1        175.69        193.31        40.80 o                         
 -11  10   1        291.69        322.65        29.49 o                         
 -10  10   1        319.72        335.95        39.68 o                         
  -9  10   1        462.65        436.58        39.73 o                         
  -8  10   1       1497.68       1425.90        40.52 o                         
  -7  10   1        921.60       1014.20        23.69 o                         
  -6  10   1       1092.73       1057.13        19.84 o                         
  -5  10   1        111.74        108.83         6.64 o                         
  -4  10   1       2213.71       2173.52        30.15 o                         
  -3  10   1       1539.67       1542.72        27.99 o                         
  -2  10   1         13.30         16.24         4.88 o                         
  -1  10   1       1174.93       1061.93        43.64 o                         
   0  10   1       1440.29       1381.31        34.66 o                         
   1  10   1         62.89         58.14         9.23 o                         
   2  10   1         18.43         23.60         5.80 o                         
   3  10   1        896.15        855.85        18.41 o                         
   4  10   1       1408.87       1346.21        24.35 o                         
   5  10   1        218.42        198.48        11.18 o                         
   6  10   1        487.10        501.43        21.38 o                         
   7  10   1       1737.23       1812.48        41.56 o                         
   8  10   1       1859.97       1767.86        68.83 o                         
   9  10   1        119.36        119.89        21.36 o                         
  10  10   1       1761.96       1880.09        58.64 o                         
  11  10   1       1205.86       1318.34        50.91 o                         
  12  10   1         14.41         11.42        22.06 o                         
  13  10   1        210.23        225.49        29.30 o                         
  14  10   1        608.14        603.27        40.53 o                         
  15  10   1        305.80        286.53        39.86 o                         
  16  10   1        374.34        412.34        38.09 o                         
 -14  11   1          6.04          7.18        57.26 o                         
 -13  11   1         10.04         35.77        26.99 o                         
 -12  11   1          1.45         19.34        23.85 o                         
 -11  11   1        107.71        147.70        25.00 o                         
 -10  11   1         29.50         18.53        54.90 o                         
  -9  11   1         85.48         89.99        63.46 o                         
  -8  11   1          8.01        -20.30        37.44 o                         
  -7  11   1          1.11        -13.98        15.99 o                         
  -6  11   1          2.92         -2.79        15.20 o                         
  -5  11   1        187.37        179.02        12.79 o                         
  -4  11   1          0.30          7.90         9.11 o                         
  -3  11   1         24.13         17.92         9.97 o                         
  -2  11   1        268.66        245.72        10.89 o                         
  -1  11   1        487.70        435.54        12.82 o                         
   0  11   1        238.80        188.55        10.89 o                         
   1  11   1         15.60         15.83         4.57 o                         
   2  11   1        149.76        133.77         8.48 o                         
   3  11   1        325.64        286.12        11.99 o                         
   4  11   1         50.49         48.66         7.71 o                         
   5  11   1        455.90        446.74        17.78 o                         
   6  11   1          3.84         23.63        10.87 o                         
   7  11   1         61.09         57.86        11.54 o                         
   8  11   1        575.03        579.25        35.36 o                         
   9  11   1         15.10        -21.71        21.71 o                         
  10  11   1        299.71        301.55        28.68 o                         
  11  11   1          1.42         -7.59        31.20 o                         
  12  11   1        329.48        384.19        34.41 o                         
  13  11   1         79.71        127.77        30.19 o                         
  14  11   1         70.01         49.82        62.52 o                         
 -11  12   1        897.60        938.80        44.81 o                         
 -10  12   1        855.95        846.12        36.49 o                         
  -9  12   1         26.72         13.01        22.38 o                         
  -8  12   1        632.86        609.49        30.99 o                         
  -7  12   1       1577.54       1628.64        66.37 o                         
  -6  12   1         10.35        -18.06        18.06 o                         
  -5  12   1       1575.51       1473.99        44.40 o                         
  -4  12   1        896.73        922.72        26.98 o                         
  -3  12   1         63.54         61.85        11.61 o                         
  -2  12   1         53.75         53.06         9.45 o                         
  -1  12   1       1810.03       1793.28        27.85 o                         
   0  12   1       2478.12       2489.98        37.78 o                         
   1  12   1         12.71          3.72         7.22 o                         
   2  12   1        165.13        172.64        11.21 o                         
   3  12   1       1000.45        993.12        28.02 o                         
   4  12   1        409.71        434.93        22.72 o                         
   5  12   1         18.21          5.69        11.75 o                         
   6  12   1        396.54        423.69        33.24 o                         
   7  12   1       1186.32       1175.60        49.06 o                         
   8  12   1        574.62        581.60        39.98 o                         
   9  12   1         97.61         79.25        22.45 o                         
  10  12   1        584.86        587.95        38.72 o                         
  11  12   1        214.51        172.79        49.31 o                         
  -8  13   1         39.76         23.42        18.46 o                         
  -7  13   1         71.19        109.52        22.78 o                         
  -6  13   1         35.93         21.06        15.48 o                         
  -5  13   1        647.40        666.45        27.51 o                         
  -4  13   1         21.43         23.17        17.98 o                         
  -3  13   1        384.04        397.20        29.14 o                         
  -2  13   1       1022.47       1047.31        26.04 o                         
  -1  13   1        141.45        117.28        13.07 o                         
   0  13   1          5.60        -11.40        11.50 o                         
   1  13   1         12.21          1.73        12.91 o                         
   2  13   1         93.01         97.21        12.48 o                         
   3  13   1        142.79        161.35        15.00 o                         
   4  13   1        176.22        185.49        18.46 o                         
   5  13   1        611.38        684.73        42.13 o                         
   6  13   1         65.10        122.45        39.37 o                         
   7  13   1        141.81        124.49        26.69 o                         
   8  13   1         62.12         37.67        22.66 o                         
  -1  14   1         80.41         92.60        14.95 o                         
   0  14   1        242.54        248.50        16.28 o                         
   1  14   1          8.95         -7.41        12.65 o                         
 -22   0   2       1346.64       1254.73        71.30 o                         
 -21   0   2       2888.13       2893.72        77.14 o                         
 -20   0   2        196.45        175.21        46.70 o                         
 -19   0   2       4321.32       4468.91        79.01 o                         
 -18   0   2        974.50       1018.11        37.06 o                         
 -17   0   2        656.89        600.83        26.97 o                         
 -16   0   2        789.71        762.27        27.69 o                         
 -15   0   2       6836.68       7113.08        81.61 o                         
 -14   0   2        917.63        899.24        28.83 o                         
 -13   0   2         17.10          8.01        11.13 o                         
 -12   0   2       3836.90       3835.71        55.51 o                         
 -11   0   2       5123.31       4985.48        88.83 o                         
 -10   0   2        140.34        132.08        13.62 o                         
  -9   0   2       1729.54       1650.32        37.54 o                         
  -8   0   2       1271.78       1223.52        25.00 o                         
  -7   0   2       8419.74       8681.21        86.11 o                         
  -6   0   2        870.69        808.74        13.04 o                         
  -5   0   2      23158.45      23911.88       235.12 o                         
  -4   0   2       1565.25       1758.23        24.66 o                         
  -3   0   2         32.78         48.19         3.74 o                         
  -2   0   2      33536.29      34565.67       317.10 o                         
  -1   0   2      12330.99      12339.28        85.96 o                         
   0   0   2      23822.67      24311.75       167.05 o                         
   1   0   2       1423.05       1372.05        21.80 o                         
   2   0   2        255.96        285.74         8.51 o                         
   3   0   2      12908.95      13030.47        92.66 o                         
   4   0   2       4553.31       4629.70        41.54 o                         
   5   0   2         10.36          8.94         3.87 o                         
   6   0   2       8217.95       8442.54        58.70 o                         
   7   0   2      13175.83      13366.98        99.23 o                         
   8   0   2        801.25        721.13        20.80 o                         
   9   0   2       3989.64       3755.19        53.72 o                         
  10   0   2       7177.67       6976.80        82.18 o                         
  11   0   2       5223.43       5008.29        96.43 o                         
  12   0   2          0.53         -1.23         9.11 o                         
  13   0   2       7089.57       6856.86       208.88 o                         
  14   0   2       3755.78       3823.53        72.74 o                         
  15   0   2        148.51        110.21        16.16 o                         
  16   0   2       1930.67       1952.20        39.66 o                         
  17   0   2       1297.95       1337.24        35.53 o                         
  18   0   2       1722.70       1729.62        44.07 o                         
  19   0   2        305.03        344.58        25.02 o                         
  20   0   2       1301.78       1298.90        82.10 o                         
  21   0   2       1274.19       1318.36        47.88 o                         
  22   0   2       1300.62       1262.08        80.86 o                         
 -22   1   2        636.72        627.61        32.12 o                         
 -21   1   2          2.78         -1.53        17.09 o                         
 -20   1   2         33.36         16.70        16.57 o                         
 -19   1   2        189.70        154.88        17.04 o                         
 -18   1   2          3.30        -12.16        12.16 o                         
 -17   1   2        668.08        701.96        23.05 o                         
 -16   1   2        334.98        332.80        14.46 o                         
 -15   1   2        232.26        232.10        12.28 o                         
 -14   1   2        495.86        444.42        14.45 o                         
 -13   1   2        969.61        944.32        19.61 o                         
 -12   1   2        150.66        153.70         9.89 o                         
 -11   1   2          0.73         -3.31         7.56 o                         
 -10   1   2        308.14        236.21        11.74 o                         
  -9   1   2        101.42        148.40        10.67 o                         
  -8   1   2          7.24         10.88         5.65 o                         
  -7   1   2       1252.44       1325.76        20.52 o                         
  -6   1   2       4074.72       4073.96        26.78 o                         
  -5   1   2       5139.91       5287.77        38.30 o                         
  -4   1   2         41.11         39.82         2.50 o                         
  -3   1   2      40819.54      42565.18       177.13 o                         
  -2   1   2      34156.38      35647.17       134.13 o                         
  -1   1   2        728.07        668.78         8.73 o                         
   0   1   2        427.54        463.58         6.97 o                         
   1   1   2         56.44         52.57         2.25 o                         
   2   1   2         65.37         74.29         2.87 o                         
   3   1   2        424.90        404.91         7.42 o                         
   4   1   2          8.00          8.77         2.51 o                         
   5   1   2        484.92        456.94         7.08 o                         
   6   1   2       1942.10       2045.44        17.61 o                         
   7   1   2       2020.98       2246.32        20.81 o                         
   8   1   2       5829.81       6125.48        73.20 o                         
   9   1   2         83.09         84.47         7.01 o                         
  10   1   2        110.41         82.37         7.14 o                         
  11   1   2       1100.22        963.04        23.16 o                         
  12   1   2       3832.00       3682.90        53.25 o                         
  13   1   2        795.29        739.27        18.27 o                         
  14   1   2        264.58        255.53        12.54 o                         
  15   1   2       2601.92       2570.91        36.62 o                         
  16   1   2         28.40         27.42        10.18 o                         
  17   1   2        683.21        668.48        19.67 o                         
  18   1   2        690.45        660.20        22.04 o                         
  19   1   2        100.56         85.47        14.34 o                         
  20   1   2         28.06         33.27        11.89 o                         
  21   1   2         55.80         58.62        18.43 o                         
  22   1   2        312.96        354.46        26.43 o                         
 -22   2   2         48.44         57.24        21.16 o                         
 -21   2   2        189.33        172.73        21.03 o                         
 -20   2   2         84.76         67.30        19.82 o                         
 -19   2   2        377.04        419.97        29.63 o                         
 -18   2   2        161.98        181.97        16.98 o                         
 -17   2   2         55.49         59.10        12.44 o                         
 -16   2   2        855.87        834.51        21.62 o                         
 -15   2   2       2690.80       2708.68        36.54 o                         
 -14   2   2       2328.88       2384.06        33.71 o                         
 -13   2   2        188.14        195.48        11.02 o                         
 -12   2   2       2423.94       2353.82        45.41 o                         
 -11   2   2        856.31        803.06        19.20 o                         
 -10   2   2        149.37        139.79         7.84 o                         
  -9   2   2       1101.41       1044.73        16.67 o                         
  -8   2   2       4006.69       4163.85        42.70 o                         
  -7   2   2       4027.76       3988.36        48.41 o                         
  -6   2   2        322.68        350.83         7.90 o                         
  -5   2   2        564.61        525.56         7.98 o                         
  -4   2   2        817.49        747.10        11.55 o                         
  -3   2   2       4212.45       4401.45        22.51 o                         
  -2   2   2       5253.23       5592.39        25.63 o                         
  -1   2   2      25834.27      26678.21       131.70 o                         
   0   2   2      14101.62      14374.56        93.74 o                         
   1   2   2        842.57        914.03        10.35 o                         
   2   2   2         30.25         34.55         2.05 o                         
   3   2   2      15025.85      15314.44        71.12 o                         
   4   2   2       5486.64       5520.19        30.00 o                         
   5   2   2        387.95        320.77         7.44 o                         
   6   2   2       4302.72       4442.57        31.85 o                         
   7   2   2      11434.87      12191.21        71.04 o                         
   8   2   2        121.74        104.35         5.17 o                         
   9   2   2       1703.81       1681.33        25.71 o                         
  10   2   2       2138.89       2086.73        27.98 o                         
  11   2   2       1574.29       1610.59        22.26 o                         
  12   2   2          2.04          0.29         6.35 o                         
  13   2   2       2141.03       2177.08        28.55 o                         
  14   2   2        472.96        456.76        13.55 o                         
  15   2   2          9.47          6.70         7.21 o                         
  16   2   2        232.18        235.48        13.73 o                         
  17   2   2        481.81        476.94        25.20 o                         
  18   2   2       1221.82       1260.01        34.94 o                         
  19   2   2        184.98        155.00        17.08 o                         
  20   2   2         35.29         37.59        14.94 o                         
  21   2   2        415.39        402.17        27.59 o                         
  22   2   2        274.13        240.47        29.77 o                         
 -22   3   2          1.31         -0.53        22.95 o                         
 -21   3   2        731.80        723.99        33.07 o                         
 -20   3   2       1545.72       1610.22        46.12 o                         
 -19   3   2        328.04        371.80        25.92 o                         
 -18   3   2        283.37        270.40        23.18 o                         
 -17   3   2       1538.82       1614.24        36.46 o                         
 -16   3   2       1726.81       1758.00        27.58 o                         
 -15   3   2        176.53        147.60         9.01 o                         
 -14   3   2       3283.44       3265.34        44.53 o                         
 -13   3   2       2348.32       2334.31        30.67 o                         
 -12   3   2       1434.35       1420.70        24.43 o                         
 -11   3   2        332.07        336.90         8.05 o                         
 -10   3   2       4661.32       4640.35        63.67 o                         
  -9   3   2       2560.78       2344.74        47.76 o                         
  -8   3   2       1745.65       1795.62        25.54 o                         
  -7   3   2        952.79        942.81        14.94 o                         
  -6   3   2       6624.57       6691.44        43.45 o                         
  -5   3   2       4426.83       4303.62        30.62 o                         
  -4   3   2        677.82        664.09        10.00 o                         
  -3   3   2       2225.39       2202.76        22.61 o                         
  -2   3   2      10812.38      10651.13        60.58 o                         
  -1   3   2        145.65        153.76         3.80 o                         
   0   3   2       2798.48       2924.97        22.94 o                         
   1   3   2       3833.01       3852.42        25.25 o                         
   2   3   2       3884.86       3938.38        25.94 o                         
   3   3   2         74.43         68.27         3.09 o                         
   4   3   2       2442.46       2322.63        20.79 o                         
   5   3   2      15006.22      15769.51        71.77 o                         
   6   3   2       2611.99       2533.54        24.07 o                         
   7   3   2         62.43         62.30         5.03 o                         
   8   3   2       4088.11       3805.60        40.73 o                         
   9   3   2       3863.21       3791.22        47.76 o                         
  10   3   2         79.35         53.65         4.75 o                         
  11   3   2       2588.01       2528.00        26.25 o                         
  12   3   2       5058.74       5062.83        42.58 o                         
  13   3   2       1011.53        993.40        17.71 o                         
  14   3   2        112.10        105.40         8.16 o                         
  15   3   2       2975.54       2975.52        33.76 o                         
  16   3   2       3532.46       3632.07        38.84 o                         
  17   3   2        246.86        229.91        13.33 o                         
  18   3   2       1838.64       1842.62        42.97 o                         
  19   3   2       1643.09       1666.51        41.94 o                         
  20   3   2       1147.56       1224.41        56.47 o                         
  21   3   2          0.43          8.58        19.25 o                         
  22   3   2        622.31        601.18        39.71 o                         
 -21   4   2         53.67         52.23        24.62 o                         
 -20   4   2         81.00         68.40        18.03 o                         
 -19   4   2        232.39        231.18        21.32 o                         
 -18   4   2        386.74        343.24        42.05 o                         
 -17   4   2         77.23         61.36        13.15 o                         
 -16   4   2        202.23        200.59        13.83 o                         
 -15   4   2        112.93         90.49        10.02 o                         
 -14   4   2        139.45        111.38         9.86 o                         
 -13   4   2        426.63        450.68        14.84 o                         
 -12   4   2         99.19         81.52         9.09 o                         
 -11   4   2          0.57         -0.72         8.08 o                         
 -10   4   2       1118.92       1055.35        22.63 o                         
  -9   4   2        745.49        760.85        19.07 o                         
  -8   4   2         36.69         29.56         6.89 o                         
  -7   4   2         81.13         96.17         7.36 o                         
  -6   4   2        362.22        439.83        10.49 o                         
  -5   4   2        489.26        499.26        11.12 o                         
  -4   4   2        965.09        969.84        10.51 o                         
  -3   4   2        134.62        150.69         4.62 o                         
  -2   4   2       2892.22       2982.14        22.70 o                         
  -1   4   2       5276.25       5848.22        52.20 o                         
   0   4   2        842.00        840.77        14.42 o                         
   1   4   2       1609.63       1629.69        18.04 o                         
   2   4   2        106.05         92.72         4.05 o                         
   3   4   2         61.36         70.33         3.67 o                         
   4   4   2       1388.86       1502.14        25.68 o                         
   5   4   2        150.53        155.14         5.98 o                         
   6   4   2        767.33        910.95        15.41 o                         
   7   4   2         78.08         83.73         6.16 o                         
   8   4   2        156.70        183.75         7.98 o                         
   9   4   2        138.64        152.44         7.14 o                         
  10   4   2          0.36         -1.86         5.95 o                         
  11   4   2        173.50        158.67        11.44 o                         
  12   4   2         11.79          7.78         7.72 o                         
  13   4   2         66.91         59.55         8.69 o                         
  14   4   2        270.58        239.79        12.71 o                         
  15   4   2         13.34          4.18         9.80 o                         
  16   4   2          4.79         -4.91        11.74 o                         
  17   4   2          3.97        -14.36        14.59 o                         
  18   4   2         79.11         39.46        20.51 o                         
  19   4   2         37.77         17.91        28.23 o                         
  20   4   2        218.36        219.36        29.27 o                         
  21   4   2          2.77          2.46        28.66 o                         
 -21   5   2        527.43        538.77        39.00 o                         
 -20   5   2        602.80        665.28        77.36 o                         
 -19   5   2        124.22        135.83        25.86 o                         
 -18   5   2        129.38        174.51        25.72 o                         
 -17   5   2        821.94        849.41        37.52 o                         
 -16   5   2       1091.43       1063.66        30.01 o                         
 -15   5   2         18.58         19.87        10.68 o                         
 -14   5   2        581.65        568.10        18.82 o                         
 -13   5   2       2678.38       2715.81        38.05 o                         
 -12   5   2       1244.79       1262.31        24.97 o                         
 -11   5   2        369.16        362.19        13.98 o                         
 -10   5   2       1908.44       1854.06        28.59 o                         
  -9   5   2       5836.27       5799.42        53.03 o                         
  -8   5   2        413.52        406.48        12.61 o                         
  -7   5   2       1921.51       1911.86        24.49 o                         
  -6   5   2       4912.95       4823.95        35.47 o                         
  -5   5   2       4459.81       4415.92        52.94 o                         
  -4   5   2        486.23        498.45         9.67 o                         
  -3   5   2       5113.36       5194.10        64.74 o                         
  -2   5   2      10296.38      10605.98        77.89 o                         
  -1   5   2        534.77        491.27         9.77 o                         
   0   5   2       3679.16       3833.19        30.56 o                         
   1   5   2       2566.30       2368.04        23.13 o                         
   2   5   2       4577.97       4580.17        42.66 o                         
   3   5   2          3.31          7.95         4.38 o                         
   4   5   2       6267.64       6396.84        36.01 o                         
   5   5   2       4664.03       4539.88        29.71 o                         
   6   5   2        861.92        813.69        19.88 o                         
   7   5   2        366.80        371.28         9.99 o                         
   8   5   2       2921.25       2655.57        26.73 o                         
   9   5   2       3241.83       3350.51        39.69 o                         
  10   5   2          5.34          5.22         6.49 o                         
  11   5   2       1601.88       1552.59        23.31 o                         
  12   5   2       2408.54       2397.97        35.01 o                         
  13   5   2        982.43       1029.09        24.38 o                         
  14   5   2        185.63        155.96        12.61 o                         
  15   5   2       1463.99       1578.99        35.58 o                         
  16   5   2       2010.37       2027.85        41.54 o                         
  17   5   2        116.13         87.92        22.37 o                         
  18   5   2        173.90        117.26        25.14 o                         
  19   5   2       1725.21       1712.76        61.72 o                         
  20   5   2        348.61        356.98        65.09 o                         
  21   5   2          4.74          6.09        24.60 o                         
 -20   6   2          1.28          6.50        22.02 o                         
 -19   6   2       1351.96       1248.07        55.15 o                         
 -18   6   2        527.24        534.44        36.80 o                         
 -17   6   2          3.16          7.58        17.95 o                         
 -16   6   2        101.82         85.67        16.93 o                         
 -15   6   2        232.89        224.67        17.73 o                         
 -14   6   2        948.48        924.07        25.15 o                         
 -13   6   2          0.49         -4.11         8.65 o                         
 -12   6   2        380.19        341.08        14.15 o                         
 -11   6   2        252.75        260.24        12.23 o                         
 -10   6   2        496.11        503.29        14.88 o                         
  -9   6   2       1645.66       1699.14        26.36 o                         
  -8   6   2       7267.41       7170.55        72.75 o                         
  -7   6   2       6542.30       6260.96        75.12 o                         
  -6   6   2        218.91        271.64        10.53 o                         
  -5   6   2        872.67        888.80        15.35 o                         
  -4   6   2       1716.45       1592.86        20.54 o                         
  -3   6   2       1909.29       1907.50        21.95 o                         
  -2   6   2        622.31        508.36        10.70 o                         
  -1   6   2       3266.57       3132.00        30.58 o                         
   0   6   2       4043.65       3976.85        33.18 o                         
   1   6   2         44.67         51.36         4.47 o                         
   2   6   2       1012.88       1053.68        14.59 o                         
   3   6   2       3157.89       3100.61        28.31 o                         
   4   6   2        926.29        917.30        14.56 o                         
   5   6   2        358.23        366.51         9.77 o                         
   6   6   2       2456.25       2324.01        31.03 o                         
   7   6   2       2893.98       2772.35        39.54 o                         
   8   6   2        132.92        146.28         8.19 o                         
   9   6   2        315.97        323.24        12.57 o                         
  10   6   2       2044.47       2009.47        34.29 o                         
  11   6   2       3675.87       3633.21        36.70 o                         
  12   6   2         47.56         31.69         7.08 o                         
  13   6   2       1821.21       1740.70        31.34 o                         
  14   6   2       2088.85       2034.71        39.67 o                         
  15   6   2        292.95        294.46        20.19 o                         
  16   6   2        285.12        300.51        26.11 o                         
  17   6   2       1565.57       1570.44        58.17 o                         
  18   6   2        494.09        456.61        37.15 o                         
  19   6   2        137.16        134.75        29.21 o                         
  20   6   2        313.59        317.24        34.26 o                         
 -19   7   2          0.07          7.73        23.18 o                         
 -18   7   2          1.92         -1.73        22.05 o                         
 -17   7   2        321.29        291.48        30.10 o                         
 -16   7   2         25.56          0.19        16.40 o                         
 -15   7   2       1186.61       1116.88        36.97 o                         
 -14   7   2         23.69         15.57        12.51 o                         
 -13   7   2         66.04         59.46        10.04 o                         
 -12   7   2         51.30         56.18         8.59 o                         
 -11   7   2          2.08          4.72         7.08 o                         
 -10   7   2       1977.46       1904.25        44.30 o                         
  -9   7   2       1317.39       1299.15        27.24 o                         
  -8   7   2        154.94        159.77        10.50 o                         
  -7   7   2        105.11        113.02         9.72 o                         
  -6   7   2         90.20         88.85         4.88 o                         
  -5   7   2         95.63         92.65         6.12 o                         
  -4   7   2          1.21          5.49         5.71 o                         
  -3   7   2        870.33        782.95        15.38 o                         
  -2   7   2        450.77        522.71        10.13 o                         
  -1   7   2         39.63         28.18         3.40 o                         
   0   7   2         88.61         74.00         4.33 o                         
   1   7   2       2153.08       2174.34        21.20 o                         
   2   7   2        709.15        798.81        13.57 o                         
   3   7   2         81.28         71.56         5.76 o                         
   4   7   2       2002.08       1971.77        25.85 o                         
   5   7   2        918.91        875.81        16.93 o                         
   6   7   2        991.57        927.01        18.11 o                         
   7   7   2        138.74        127.43         5.73 o                         
   8   7   2        517.58        483.53        16.55 o                         
   9   7   2        161.06        120.26        14.95 o                         
  10   7   2       1079.02       1041.21        22.75 o                         
  11   7   2        128.40        158.97         8.95 o                         
  12   7   2        109.06        109.75         8.64 o                         
  13   7   2        245.81        212.84        15.41 o                         
  14   7   2         13.71          4.44        13.48 o                         
  15   7   2        555.65        459.12        26.11 o                         
  16   7   2        503.90        460.10        41.18 o                         
  17   7   2         48.64         44.64        25.20 o                         
  18   7   2          0.39          6.40        25.11 o                         
  19   7   2        267.86        319.86        35.51 o                         
 -18   8   2        735.71        727.67        42.01 o                         
 -17   8   2         30.08         29.69        32.25 o                         
 -16   8   2         20.20         22.01        34.69 o                         
 -15   8   2        785.02        740.06        31.11 o                         
 -14   8   2       2168.89       2220.26        45.97 o                         
 -13   8   2          9.79         11.02         7.47 o                         
 -12   8   2       1494.59       1517.50        35.58 o                         
 -11   8   2       1971.02       1970.14        36.93 o                         
 -10   8   2        970.67        965.38        25.46 o                         
  -9   8   2        180.06        176.48        12.63 o                         
  -8   8   2       4329.17       4331.47        46.75 o                         
  -7   8   2       3561.01       3585.63        39.93 o                         
  -6   8   2         59.21         47.27         4.17 o                         
  -5   8   2       2562.95       2609.13        26.31 o                         
  -4   8   2       3409.59       3397.05        29.72 o                         
  -3   8   2       1048.57       1037.63        21.57 o                         
  -2   8   2        448.05        444.34        12.60 o                         
  -1   8   2       2626.51       2595.92        31.66 o                         
   0   8   2       3752.58       3696.17        62.59 o                         
   1   8   2        343.66        345.87        13.92 o                         
   2   8   2       6131.67       5918.52        92.08 o                         
   3   8   2       1344.72       1312.29        18.42 o                         
   4   8   2        553.91        510.85        11.57 o                         
   5   8   2        122.72        124.02         7.18 o                         
   6   8   2       3719.16       3683.91        32.62 o                         
   7   8   2       1607.34       1679.89        21.75 o                         
   8   8   2          8.89          7.57         4.33 o                         
   9   8   2        917.32        983.63        21.10 o                         
  10   8   2       1163.23       1159.58        23.48 o                         
  11   8   2       1556.88       1577.69        29.62 o                         
  12   8   2        110.95        120.47        10.86 o                         
  13   8   2       1550.81       1557.85        46.71 o                         
  14   8   2       2436.41       2459.09        65.59 o                         
  15   8   2        492.50        515.03        31.73 o                         
  16   8   2        199.92        201.50        60.61 o                         
  17   8   2       1569.97       1716.42        65.65 o                         
  18   8   2        938.89        985.28        63.71 o                         
 -17   9   2         13.53          1.55        25.58 o                         
 -16   9   2        100.89         83.24        23.77 o                         
 -15   9   2        159.33        151.65        30.62 o                         
 -14   9   2        516.42        554.44        29.28 o                         
 -13   9   2        325.28        330.04        23.67 o                         
 -12   9   2         50.42         50.23        14.60 o                         
 -11   9   2        342.63        380.67        22.38 o                         
 -10   9   2       1405.06       1412.70        34.76 o                         
  -9   9   2        836.32        835.58        22.70 o                         
  -8   9   2        140.93        143.34         9.97 o                         
  -7   9   2          2.84          0.58         3.37 o                         
  -6   9   2        359.66        340.99         9.97 o                         
  -5   9   2        144.61        137.44        10.61 o                         
  -4   9   2         50.45         63.54         7.03 o                         
  -3   9   2          7.93          7.23         4.56 o                         
  -2   9   2        690.05        700.22        18.29 o                         
  -1   9   2        106.75         87.38         8.12 o                         
   0   9   2       1601.09       1500.42        25.76 o                         
   1   9   2        197.41        154.15         9.79 o                         
   2   9   2        540.43        570.47        16.87 o                         
   3   9   2        495.71        466.30        20.10 o                         
   4   9   2       2655.05       2736.19        34.07 o                         
   5   9   2       4986.97       4803.91       105.48 o                         
   6   9   2       2186.70       2218.38        24.73 o                         
   7   9   2        231.21        242.51         9.58 o                         
   8   9   2         33.16         31.15         5.80 o                         
   9   9   2         14.45          6.17         8.10 o                         
  10   9   2          2.51         18.16         9.07 o                         
  11   9   2        399.62        405.47        18.36 o                         
  12   9   2        500.96        466.00        28.43 o                         
  13   9   2         10.86          1.76        16.55 o                         
  14   9   2        130.98         88.06        22.87 o                         
  15   9   2        484.53        487.52        38.36 o                         
  16   9   2        172.75        102.32        51.15 o                         
  17   9   2         59.00         13.54        59.57 o                         
 -15  10   2        282.27        279.02        40.31 o                         
 -14  10   2         69.05         74.59        22.57 o                         
 -13  10   2          8.69         30.29        21.18 o                         
 -12  10   2        353.45        400.49        39.39 o                         
 -11  10   2        207.93        242.31        22.79 o                         
 -10  10   2         60.50         35.78        17.91 o                         
  -9  10   2        335.29        366.13        24.15 o                         
  -8  10   2       1307.82       1361.91        39.20 o                         
  -7  10   2        393.10        374.04        22.01 o                         
  -6  10   2        119.35        125.09         8.59 o                         
  -5  10   2        674.48        681.03        15.78 o                         
  -4  10   2       2535.27       2490.06        33.03 o                         
  -3  10   2        100.61         93.84         8.60 o                         
  -2  10   2        314.80        305.41        13.40 o                         
  -1  10   2       1385.92       1239.01        24.87 o                         
   0  10   2        958.77        899.50        20.90 o                         
   1  10   2          2.28         -0.19         7.25 o                         
   2  10   2        342.46        359.78        14.42 o                         
   3  10   2         60.33         69.06         8.49 o                         
   4  10   2        922.68        911.80        20.83 o                         
   5  10   2         56.37         48.60         6.30 o                         
   6  10   2       1346.09       1353.73        25.68 o                         
   7  10   2        917.66        981.33        25.22 o                         
   8  10   2        401.24        418.18        37.06 o                         
   9  10   2          4.94         -5.69        20.34 o                         
  10  10   2        664.88        724.20        39.92 o                         
  11  10   2        854.85        833.37        43.38 o                         
  12  10   2         74.73         67.53        23.82 o                         
  13  10   2          5.13          8.22        36.71 o                         
  14  10   2        903.10        911.12        47.89 o                         
  15  10   2        269.64        253.33        69.56 o                         
 -13  11   2       1175.46       1211.91        46.46 o                         
 -12  11   2        493.41        524.21        31.66 o                         
 -11  11   2          8.79         18.35        21.52 o                         
 -10  11   2        648.11        671.81        31.47 o                         
  -9  11   2       1083.47       1104.71        38.84 o                         
  -8  11   2         16.83         29.34        15.73 o                         
  -7  11   2        566.33        546.77        29.35 o                         
  -6  11   2       1398.41       1424.38        53.13 o                         
  -5  11   2        425.91        432.04        37.73 o                         
  -4  11   2         48.32         42.30        11.75 o                         
  -3  11   2       1126.00       1163.23        25.80 o                         
  -2  11   2        850.07        846.68        19.57 o                         
  -1  11   2       1363.37       1312.58        37.15 o                         
   0  11   2          9.52         -6.77         6.77 o                         
   1  11   2       2076.59       2037.43        30.50 o                         
   2  11   2       1193.15       1171.97        28.85 o                         
   3  11   2          0.11         -2.25         7.49 o                         
   4  11   2       1062.08       1103.39        26.67 o                         
   5  11   2        846.29        890.66        37.53 o                         
   6  11   2        200.73        220.21        21.81 o                         
   7  11   2       1256.02       1399.60        39.85 o                         
   8  11   2       1907.91       1980.66        63.43 o                         
   9  11   2        691.22        680.86        40.32 o                         
  10  11   2         20.00         31.28        22.93 o                         
  11  11   2        691.53        792.04        43.93 o                         
  12  11   2       1504.87       1662.25        84.51 o                         
  13  11   2        456.48        496.60        39.30 o                         
 -11  12   2         15.06         42.91        19.27 o                         
 -10  12   2        185.23        170.27        22.03 o                         
  -9  12   2        496.69        482.36        56.93 o                         
  -8  12   2        208.01        247.84        21.99 o                         
  -7  12   2        185.00        206.18        20.55 o                         
  -6  12   2          9.58          6.03        15.41 o                         
  -5  12   2         11.61          1.36        15.59 o                         
  -4  12   2         40.25         53.05        20.43 o                         
  -3  12   2         17.07         20.70        12.22 o                         
  -2  12   2         67.35         59.24        13.23 o                         
  -1  12   2         25.12         22.76        10.10 o                         
   0  12   2        116.69        103.57        13.60 o                         
   1  12   2        172.83        163.16        14.37 o                         
   2  12   2         22.44          9.76        12.18 o                         
   3  12   2         15.83         19.91        17.65 o                         
   4  12   2         61.28         60.19        13.81 o                         
   5  12   2         54.43         80.74        17.53 o                         
   6  12   2        530.48        600.53        28.65 o                         
   7  12   2         28.03         50.81        35.04 o                         
   8  12   2          8.06         -6.53        30.95 o                         
   9  12   2         18.83         -5.99        24.22 o                         
  10  12   2         11.80         23.20        29.61 o                         
  11  12   2         43.97         35.98        24.65 o                         
  -8  13   2          6.72          3.44        32.24 o                         
  -7  13   2        321.72        352.59        36.95 o                         
  -6  13   2        235.66        222.23        30.62 o                         
  -5  13   2        275.81        246.05        21.98 o                         
  -4  13   2         72.15         91.16        17.98 o                         
  -3  13   2       1065.40       1073.79        45.55 o                         
  -2  13   2        956.09        991.40        28.99 o                         
  -1  13   2          4.08         -9.00        11.75 o                         
   0  13   2         10.27        -15.08        15.68 o                         
   1  13   2        713.96        729.09        27.27 o                         
   2  13   2       1121.81       1193.09        28.35 o                         
   3  13   2          0.20         12.19        24.28 o                         
   4  13   2        467.05        517.00        28.91 o                         
   5  13   2        856.53        954.71        48.47 o                         
   6  13   2        199.78        255.95        32.46 o                         
   7  13   2          7.92         22.93        29.50 o                         
   8  13   2        419.19        459.81        38.04 o                         
 -22   1   3        507.08        489.88        35.78 o                         
 -21   1   3        933.47        992.60        41.70 o                         
 -20   1   3        315.03        388.69        25.85 o                         
 -19   1   3          3.59          1.98        10.65 o                         
 -18   1   3        935.80        953.80        23.64 o                         
 -17   1   3       2248.25       2238.96        36.29 o                         
 -16   1   3       1118.34       1131.91        25.77 o                         
 -15   1   3         49.98         24.59        10.05 o                         
 -14   1   3        754.04        787.63        20.40 o                         
 -13   1   3       3855.50       3736.91        37.59 o                         
 -12   1   3        562.70        510.14        14.04 o                         
 -11   1   3        751.98        681.98        15.26 o                         
 -10   1   3       4606.39       4599.99        60.11 o                         
  -9   1   3       3332.08       3177.58        37.24 o                         
  -8   1   3        338.90        384.49        10.70 o                         
  -7   1   3        235.16        166.07         6.56 o                         
  -6   1   3       9312.57       9052.77        75.85 o                         
  -5   1   3       4225.64       4320.13        31.00 o                         
  -4   1   3       1942.14       2015.76        16.41 o                         
  -3   1   3      27717.22      28701.11       106.50 o                         
  -2   1   3      22008.72      22063.07       132.36 o                         
  -1   1   3       2723.48       2785.60        21.32 o                         
   0   1   3       2386.62       2276.14        23.11 o                         
   1   1   3       7774.15       7756.22        52.96 o                         
   2   1   3       2801.19       2904.23        23.50 o                         
   3   1   3       2274.71       2360.71        17.53 o                         
   4   1   3      15502.48      15984.92        71.32 o                         
   5   1   3        699.75        574.61        10.48 o                         
   6   1   3        485.28        533.20        13.19 o                         
   7   1   3        100.04         64.42         5.20 o                         
   8   1   3       5618.95       5536.06        42.01 o                         
   9   1   3       3067.28       3069.79        32.52 o                         
  10   1   3        410.22        380.81        11.69 o                         
  11   1   3       2841.60       2965.98        32.99 o                         
  12   1   3       3027.09       2971.00        34.46 o                         
  13   1   3       2038.87       1981.26        28.19 o                         
  14   1   3         42.12         30.38         7.17 o                         
  15   1   3       2255.64       2207.78        37.02 o                         
  16   1   3       2702.09       2702.88        39.54 o                         
  17   1   3          2.21         20.59        11.49 o                         
  18   1   3       1362.80       1428.39        28.98 o                         
  19   1   3       1543.68       1549.02        38.80 o                         
  20   1   3        310.20        335.55        24.19 o                         
  21   1   3          8.50         11.47        16.04 o                         
  22   1   3       2108.60       2229.21        72.79 o                         
 -22   2   3        436.29        410.93        24.28 o                         
 -21   2   3        172.48        163.99        18.57 o                         
 -20   2   3         27.12         40.01        17.21 o                         
 -19   2   3        409.24        411.96        20.83 o                         
 -18   2   3        756.37        739.43        38.51 o                         
 -17   2   3        243.65        243.93        18.31 o                         
 -16   2   3        574.23        535.03        15.98 o                         
 -15   2   3       1041.01       1061.53        27.21 o                         
 -14   2   3        566.34        529.43        15.00 o                         
 -13   2   3         43.01         34.14         6.92 o                         
 -12   2   3        191.53        160.64         8.49 o                         
 -11   2   3       3352.66       3288.66        34.26 o                         
 -10   2   3          8.32          3.18         5.35 o                         
  -9   2   3       1569.92       1623.38        22.85 o                         
  -8   2   3       6025.09       6046.42        78.50 o                         
  -7   2   3       1030.64       1004.26        14.42 o                         
  -6   2   3       1415.76       1466.17        16.40 o                         
  -5   2   3        570.78        531.48         8.28 o                         
  -4   2   3       1193.12       1166.82        12.06 o                         
  -3   2   3          7.14          7.85         2.21 o                         
  -2   2   3         25.76         32.66         2.91 o                         
  -1   2   3      10691.02      10681.80        65.16 o                         
   0   2   3       5180.41       5415.08        50.19 o                         
   1   2   3         10.86          3.16         1.59 o                         
   2   2   3       3765.66       3922.67        22.29 o                         
   3   2   3       7037.11       7203.16        35.54 o                         
   4   2   3       1454.72       1389.53        13.48 o                         
   5   2   3      11665.64      12584.41        61.21 o                         
   6   2   3       8840.11       9167.61        61.61 o                         
   7   2   3       1389.72       1326.64        20.62 o                         
   8   2   3       1846.39       1934.28        53.88 o                         
   9   2   3       1931.33       1871.26        26.62 o                         
  10   2   3       3479.74       3406.98        32.55 o                         
  11   2   3       1192.31       1122.15        18.45 o                         
  12   2   3        234.97        216.32         9.11 o                         
  13   2   3       3037.48       2991.80        33.89 o                         
  14   2   3       3352.21       3344.89        37.57 o                         
  15   2   3        253.14        229.44        11.40 o                         
  16   2   3       1038.89       1053.72        20.94 o                         
  17   2   3       1231.93       1212.85        26.04 o                         
  18   2   3        273.96        238.95        19.00 o                         
  19   2   3          1.28          7.83        14.57 o                         
  20   2   3        566.19        598.93        30.59 o                         
  21   2   3       1069.46       1095.10        39.90 o                         
  22   2   3        210.07        214.73        23.50 o                         
 -21   3   3        244.73        243.86        24.73 o                         
 -20   3   3        118.18        139.57        17.79 o                         
 -19   3   3         66.29         28.75        15.67 o                         
 -18   3   3         82.74         99.17        26.94 o                         
 -17   3   3        132.77        131.04        16.15 o                         
 -16   3   3         15.98          8.02         6.94 o                         
 -15   3   3       1014.76       1031.45        21.12 o                         
 -14   3   3        176.58        158.53        10.18 o                         
 -13   3   3        646.88        667.38        14.05 o                         
 -12   3   3        785.94        771.18        14.76 o                         
 -11   3   3         13.56         12.47         4.30 o                         
 -10   3   3       1106.34       1116.18        23.63 o                         
  -9   3   3         18.28         96.50         6.35 o                         
  -8   3   3       1399.76       1391.08        32.18 o                         
  -7   3   3        219.75        220.96         7.37 o                         
  -6   3   3       1960.14       1981.49        18.85 o                         
  -5   3   3       1347.27       1289.00        12.55 o                         
  -4   3   3        119.87        141.16         4.15 o                         
  -3   3   3       1324.01       1459.34        15.45 o                         
  -2   3   3        180.72        147.96         5.47 o                         
  -1   3   3       3392.16       3645.38        27.98 o                         
   0   3   3       4801.71       4723.20        32.40 o                         
   1   3   3        887.88        894.61        10.59 o                         
   2   3   3       2125.40       2186.95        16.29 o                         
   3   3   3       1934.78       1977.59        14.68 o                         
   4   3   3       5104.68       5532.52        36.65 o                         
   5   3   3       1583.63       1694.56        19.56 o                         
   6   3   3         46.94         69.30         6.63 o                         
   7   3   3        340.06        337.55        11.64 o                         
   8   3   3        501.94        443.61        15.71 o                         
   9   3   3         22.94         36.49         7.39 o                         
  10   3   3          8.56          3.48         5.83 o                         
  11   3   3          4.61          2.54         6.45 o                         
  12   3   3        912.03        835.29        29.24 o                         
  13   3   3        370.89        329.50        10.04 o                         
  14   3   3        357.39        311.87        11.01 o                         
  15   3   3         49.48         55.11         7.23 o                         
  16   3   3        917.43        874.64        23.36 o                         
  17   3   3        285.65        244.91        20.86 o                         
  18   3   3        399.20        415.88        28.33 o                         
  19   3   3        649.29        642.47        30.27 o                         
  20   3   3        399.52        411.78        28.13 o                         
  21   3   3          0.19         15.79        19.21 o                         
 -21   4   3        285.11        303.18        22.58 o                         
 -20   4   3        206.73        206.02        20.12 o                         
 -19   4   3       1200.44       1227.28        40.12 o                         
 -18   4   3        725.86        712.66        31.67 o                         
 -17   4   3         14.39         12.40        13.72 o                         
 -16   4   3       1544.78       1625.19        35.21 o                         
 -15   4   3       3501.22       3592.70        46.61 o                         
 -14   4   3       1385.61       1439.07        28.46 o                         
 -13   4   3        397.74        429.47        15.67 o                         
 -12   4   3       4759.15       4905.90        55.85 o                         
 -11   4   3       3464.74       3473.87        40.72 o                         
 -10   4   3         35.67         43.05         7.53 o                         
  -9   4   3       3014.51       2951.22        31.92 o                         
  -8   4   3       5994.55       5918.67        74.07 o                         
  -7   4   3       3242.05       3213.36        33.36 o                         
  -6   4   3         71.03         87.64         5.59 o                         
  -5   4   3      10178.82      10541.07        59.99 o                         
  -4   4   3       5534.05       5551.49        41.40 o                         
  -3   4   3        139.29        120.95         4.72 o                         
  -2   4   3        174.27        102.37         4.04 o                         
  -1   4   3       3899.34       3894.95        28.05 o                         
   0   4   3       9837.11       9943.42        48.21 o                         
   1   4   3         24.44         17.11         2.67 o                         
   2   4   3      11169.54      11715.44        62.14 o                         
   3   4   3       3092.54       2984.25        21.61 o                         
   4   4   3       3385.82       3363.02        26.17 o                         
   5   4   3         71.57        129.73         7.09 o                         
   6   4   3       2003.43       1886.38        27.48 o                         
   7   4   3       4143.84       4025.79        45.61 o                         
   8   4   3        138.68        134.06         9.47 o                         
   9   4   3       4152.88       4212.83        40.97 o                         
  10   4   3       3932.45       3955.29        35.46 o                         
  11   4   3       2459.94       2423.22        28.22 o                         
  12   4   3         71.41         80.28         8.17 o                         
  13   4   3       1735.55       1807.22        30.34 o                         
  14   4   3       2936.15       2937.77        41.85 o                         
  15   4   3          7.45         -9.72         9.72 o                         
  16   4   3       1647.45       1577.01        35.94 o                         
  17   4   3       1485.33       1539.26        40.00 o                         
  18   4   3       1407.79       1423.00        44.63 o                         
  19   4   3          7.63        -16.01        22.34 o                         
  20   4   3        408.20        392.69        74.17 o                         
  21   4   3       1155.99       1172.06        73.84 o                         
 -20   5   3         10.38         36.28        27.92 o                         
 -19   5   3        516.85        529.89        43.66 o                         
 -18   5   3          1.62         14.92        19.34 o                         
 -17   5   3        498.70        492.08        34.08 o                         
 -16   5   3         73.64         79.90        16.42 o                         
 -15   5   3         13.86          2.36        12.83 o                         
 -14   5   3         71.28         61.84        10.16 o                         
 -13   5   3       1165.68       1197.22        28.07 o                         
 -12   5   3         43.69         39.57         9.33 o                         
 -11   5   3         44.75         34.09         8.00 o                         
 -10   5   3        626.12        603.02        16.63 o                         
  -9   5   3        312.57        289.83        11.50 o                         
  -8   5   3       2054.94       2037.35        26.15 o                         
  -7   5   3        290.60        279.63         9.36 o                         
  -6   5   3         13.02         14.91         4.27 o                         
  -5   5   3        738.54        766.45        10.95 o                         
  -4   5   3        365.96        383.46         8.13 o                         
  -3   5   3       3149.41       3291.95        24.57 o                         
  -2   5   3         78.86         88.88         3.87 o                         
  -1   5   3        695.99        663.15        11.15 o                         
   0   5   3         32.83         13.53         2.72 o                         
   1   5   3       1004.29        951.83        13.87 o                         
   2   5   3        628.16        656.38        11.32 o                         
   3   5   3         15.88         17.14         3.58 o                         
   4   5   3       2601.16       2729.88        23.60 o                         
   5   5   3       1950.51       1910.11        20.21 o                         
   6   5   3        671.66        688.91        16.88 o                         
   7   5   3       2859.55       2864.53        34.26 o                         
   8   5   3       1514.96       1447.02        23.54 o                         
   9   5   3       1032.07       1033.81        18.57 o                         
  10   5   3        398.51        372.40        12.34 o                         
  11   5   3       1871.14       1877.50        27.74 o                         
  12   5   3       1275.34       1188.16        28.55 o                         
  13   5   3        557.89        550.95        20.47 o                         
  14   5   3        396.64        401.41        17.66 o                         
  15   5   3        334.62        332.22        18.84 o                         
  16   5   3         98.72         85.12        17.43 o                         
  17   5   3         89.46         40.17        41.25 o                         
  18   5   3        253.80        249.13        29.70 o                         
  19   5   3        578.30        574.80        39.73 o                         
  20   5   3          3.40        -24.45        24.45 o                         
 -20   6   3         21.84         39.65        27.27 o                         
 -19   6   3        527.73        562.83        33.14 o                         
 -18   6   3        474.33        511.82        37.26 o                         
 -17   6   3          0.52         15.48        20.76 o                         
 -16   6   3        360.34        381.80        25.16 o                         
 -15   6   3        356.54        364.60        21.05 o                         
 -14   6   3        215.88        205.70        17.14 o                         
 -13   6   3        270.14        237.33        13.07 o                         
 -12   6   3        613.43        619.69        19.14 o                         
 -11   6   3         14.94         19.78         8.53 o                         
 -10   6   3        209.53        205.62        10.47 o                         
  -9   6   3        559.95        551.95        14.91 o                         
  -8   6   3       2242.41       2334.14        34.41 o                         
  -7   6   3        492.64        459.52        11.85 o                         
  -6   6   3        180.20        185.53         7.37 o                         
  -5   6   3       1050.64        970.63        13.90 o                         
  -4   6   3       1384.86       1361.99        16.65 o                         
  -3   6   3          3.05         46.69         4.92 o                         
  -2   6   3       2273.80       2328.42        22.90 o                         
  -1   6   3       3308.77       3236.37        28.98 o                         
   0   6   3       1070.94       1061.12        18.24 o                         
   1   6   3         16.73         16.99         5.03 o                         
   2   6   3        659.34        593.60        11.16 o                         
   3   6   3       3425.83       3500.42        28.82 o                         
   4   6   3        292.33        292.70         8.30 o                         
   5   6   3          3.61          3.69         3.31 o                         
   6   6   3       5666.50       5730.58        48.28 o                         
   7   6   3       4201.44       4280.33        58.96 o                         
   8   6   3        652.70        628.03        15.03 o                         
   9   6   3        410.66        411.73        12.77 o                         
  10   6   3       1622.32       1701.84        24.98 o                         
  11   6   3        876.57        790.75        18.69 o                         
  12   6   3        403.13        360.81        13.78 o                         
  13   6   3       2619.19       2438.07        33.30 o                         
  14   6   3       1100.13       1078.60        31.54 o                         
  15   6   3        554.33        529.93        25.93 o                         
  16   6   3         25.95          1.82        18.77 o                         
  17   6   3        499.69        490.62        37.75 o                         
  18   6   3        670.17        663.98        41.77 o                         
  19   6   3         16.91         22.82        25.08 o                         
  20   6   3        247.49        241.75        32.80 o                         
 -19   7   3        184.31        239.97        26.52 o                         
 -18   7   3         36.88         49.76        19.31 o                         
 -17   7   3       1333.90       1350.39        44.89 o                         
 -16   7   3       1363.57       1315.47        38.12 o                         
 -15   7   3        145.03        123.30        14.12 o                         
 -14   7   3       2097.06       2155.59        42.42 o                         
 -13   7   3       1732.45       1659.05        32.64 o                         
 -12   7   3        446.71        440.62        15.04 o                         
 -11   7   3       2893.72       2873.22        35.10 o                         
 -10   7   3       8112.01       8181.37        77.56 o                         
  -9   7   3       1144.34       1055.84        18.77 o                         
  -8   7   3        119.45        121.33        10.47 o                         
  -7   7   3        119.36        115.37         9.25 o                         
  -6   7   3       3119.59       3189.49        37.20 o                         
  -5   7   3       1606.09       1585.04        23.83 o                         
  -4   7   3       1126.50       1139.16        15.90 o                         
  -3   7   3       4889.64       4897.34        35.65 o                         
  -2   7   3       1211.18       1195.79        17.64 o                         
  -1   7   3        203.05        212.72         7.94 o                         
   0   7   3       1188.07       1232.18        19.61 o                         
   1   7   3       4214.39       4244.57        38.11 o                         
   2   7   3        512.07        478.71        12.00 o                         
   3   7   3          4.79          2.01         5.20 o                         
   4   7   3       2423.38       2384.67        26.51 o                         
   5   7   3       6123.17       6239.80        47.70 o                         
   6   7   3       1943.51       1917.42        24.17 o                         
   7   7   3        134.64        123.58         8.72 o                         
   8   7   3       3237.89       3264.34        50.11 o                         
   9   7   3       3885.60       3638.94        70.24 o                         
  10   7   3       1125.81       1006.85        20.96 o                         
  11   7   3       2937.89       3007.55        52.90 o                         
  12   7   3        543.72        571.75        20.41 o                         
  13   7   3        328.50        326.86        16.36 o                         
  14   7   3        361.96        376.54        21.97 o                         
  15   7   3       1952.30       1959.49        51.48 o                         
  16   7   3        860.64        839.68        37.44 o                         
  17   7   3          0.50        -30.94        32.37 o                         
  18   7   3        312.32        281.39        33.39 o                         
  19   7   3       1138.05       1269.57        58.66 o                         
 -18   8   3        196.39        254.66        25.91 o                         
 -17   8   3         67.97         73.39        20.21 o                         
 -16   8   3         44.42         21.97        17.86 o                         
 -15   8   3        183.49        166.37        24.14 o                         
 -14   8   3          6.31        -10.72        12.37 o                         
 -13   8   3        121.93         93.02        11.44 o                         
 -12   8   3        373.24        309.96        28.31 o                         
 -11   8   3          4.13          3.11        10.00 o                         
 -10   8   3        358.13        364.44        15.85 o                         
  -9   8   3         33.98         34.31         9.99 o                         
  -8   8   3        445.57        482.24        17.85 o                         
  -7   8   3         24.40         29.72         8.70 o                         
  -6   8   3        411.44        421.88        10.28 o                         
  -5   8   3          0.32          1.60         4.50 o                         
  -4   8   3        246.03        246.26         8.23 o                         
  -3   8   3        331.29        334.44        10.31 o                         
  -2   8   3        180.65        190.89         7.81 o                         
  -1   8   3         63.33         50.51         5.14 o                         
   0   8   3        305.70        342.08         9.33 o                         
   1   8   3        652.07        636.94        13.08 o                         
   2   8   3       1579.53       1622.59        21.24 o                         
   3   8   3        336.28        353.23        10.70 o                         
   4   8   3        161.29        167.40         8.47 o                         
   5   8   3        368.59        362.97        11.75 o                         
   6   8   3        103.28        116.44         7.68 o                         
   7   8   3          7.56         12.28         5.31 o                         
   8   8   3        204.69        193.91        15.75 o                         
   9   8   3        109.07        114.52        11.67 o                         
  10   8   3        260.76        253.79        12.71 o                         
  11   8   3        137.36        138.07        11.81 o                         
  12   8   3         41.74         24.97         7.58 o                         
  13   8   3        248.70        211.47        13.67 o                         
  14   8   3        107.34         88.55        15.50 o                         
  15   8   3         27.27         22.37        33.23 o                         
  16   8   3         45.87         65.82        49.17 o                         
  17   8   3         91.78         96.22        55.66 o                         
  18   8   3          0.53        -20.20        51.96 o                         
 -16   9   3         67.33         20.93        24.66 o                         
 -15   9   3         17.35         -7.94        18.53 o                         
 -14   9   3        520.01        525.28        36.59 o                         
 -13   9   3        454.05        448.98        23.49 o                         
 -12   9   3         17.23         27.75        12.74 o                         
 -11   9   3        232.16        227.36        17.44 o                         
 -10   9   3        948.14        969.39        28.91 o                         
  -9   9   3       1798.33       1877.45        35.21 o                         
  -8   9   3          0.04          0.87         7.93 o                         
  -7   9   3       2217.94       2223.76        30.39 o                         
  -6   9   3       1289.31       1264.59        37.25 o                         
  -5   9   3        365.50        373.36        10.58 o                         
  -4   9   3         78.58         81.78         6.60 o                         
  -3   9   3       2115.83       1948.17        33.96 o                         
  -2   9   3       1215.36       1245.25        21.31 o                         
  -1   9   3         94.22        106.56         7.43 o                         
   0   9   3         22.33         11.74         5.06 o                         
   1   9   3       2468.35       2311.55        42.50 o                         
   2   9   3       2484.22       2377.23        26.10 o                         
   3   9   3        194.86        171.00         8.26 o                         
   4   9   3       2587.77       2627.79        32.70 o                         
   5   9   3       3963.67       4114.20        40.37 o                         
   6   9   3         99.83        112.96         8.46 o                         
   7   9   3        499.49        550.31        12.88 o                         
   8   9   3       2991.66       3074.80        50.77 o                         
   9   9   3        972.35        982.22        26.05 o                         
  10   9   3         10.35          7.73         9.64 o                         
  11   9   3       1598.22       1650.16        61.84 o                         
  12   9   3       1347.98       1376.21        51.43 o                         
  13   9   3         20.78         27.64        17.46 o                         
  14   9   3         18.02         29.02        24.26 o                         
  15   9   3       1294.26       1344.92        81.50 o                         
  16   9   3        644.82        668.25        44.45 o                         
 -15  10   3        746.17        687.92        40.75 o                         
 -14  10   3        229.89        181.70        22.21 o                         
 -13  10   3         10.79          5.28        17.30 o                         
 -12  10   3        431.59        437.80        26.85 o                         
 -11  10   3        567.19        605.33        30.07 o                         
 -10  10   3          2.88         31.61        20.24 o                         
  -9  10   3        446.84        478.88        33.20 o                         
  -8  10   3        909.57       1027.23        50.48 o                         
  -7  10   3        848.84        956.80        36.17 o                         
  -6  10   3          8.11         17.93        10.68 o                         
  -5  10   3       1023.81       1056.54        23.03 o                         
  -4  10   3       1427.39       1525.45        26.69 o                         
  -3  10   3         26.15         26.63         5.74 o                         
  -2  10   3        829.00        732.44        16.12 o                         
  -1  10   3       3532.60       3494.04        57.80 o                         
   0  10   3        359.25        379.29        15.32 o                         
   1  10   3        153.55        154.08        10.36 o                         
   2  10   3        189.75        225.42        13.65 o                         
   3  10   3       1632.62       1616.66        30.93 o                         
   4  10   3         21.40         23.94         6.26 o                         
   5  10   3         46.81         50.89        10.14 o                         
   6  10   3        574.73        660.08        25.74 o                         
   7  10   3        692.16        764.28        30.87 o                         
   8  10   3          8.11          1.20        14.27 o                         
   9  10   3        435.54        433.47        24.05 o                         
  10  10   3       1801.66       1978.77        76.41 o                         
  11  10   3         99.65        123.05        29.07 o                         
  12  10   3        107.79        135.90        48.71 o                         
  13  10   3        467.40        565.51        40.21 o                         
  14  10   3        820.80        966.68        74.25 o                         
  15  10   3        217.96        232.72        34.07 o                         
 -13  11   3        112.67        141.81        38.24 o                         
 -12  11   3        130.31         97.90        31.97 o                         
 -11  11   3          4.90         20.56        16.28 o                         
 -10  11   3        157.77        186.03        23.49 o                         
  -9  11   3         16.84         35.91        15.87 o                         
  -8  11   3        904.10        922.32        33.35 o                         
  -7  11   3        468.27        494.16        25.12 o                         
  -6  11   3         33.23         39.49        13.49 o                         
  -5  11   3          0.89         -3.74        12.70 o                         
  -4  11   3        164.66        159.45        13.06 o                         
  -3  11   3         17.94         28.89         9.02 o                         
  -2  11   3         34.96         30.20         9.96 o                         
  -1  11   3         33.65         29.92        10.38 o                         
   0  11   3        104.72         89.40        10.70 o                         
   1  11   3         14.97         14.87         9.86 o                         
   2  11   3        246.33        219.38        15.99 o                         
   3  11   3         31.17         21.58        11.12 o                         
   4  11   3         30.53         32.86        12.42 o                         
   5  11   3          5.15         11.37        15.34 o                         
   6  11   3         11.99         41.86        25.54 o                         
   7  11   3        288.56        340.24        27.54 o                         
   8  11   3          3.37          8.54        15.84 o                         
   9  11   3        388.53        438.07        60.43 o                         
  10  11   3        542.19        608.01        41.85 o                         
  11  11   3        475.70        545.02        40.77 o                         
  12  11   3        432.67        483.60        39.54 o                         
  13  11   3         35.17         47.56        27.04 o                         
 -10  12   3         17.09         58.98        28.23 o                         
  -9  12   3         25.22         11.39        25.91 o                         
  -8  12   3        747.33        749.79        47.53 o                         
  -7  12   3       1814.15       1817.99        66.96 o                         
  -6  12   3        141.16        155.39        48.21 o                         
  -5  12   3       1480.59       1528.39        62.06 o                         
  -4  12   3       1030.57        945.74        47.40 o                         
  -3  12   3       1128.37       1106.32        35.42 o                         
  -2  12   3        232.65        252.98        16.84 o                         
  -1  12   3       1225.24       1245.20        33.05 o                         
   0  12   3       1003.74       1010.37        41.63 o                         
   1  12   3          1.81        -13.70        13.70 o                         
   2  12   3       1302.45       1300.56        32.79 o                         
   3  12   3       1806.16       1953.59        42.53 o                         
   4  12   3        115.32        135.30        20.31 o                         
   5  12   3        102.95        109.06        19.34 o                         
   6  12   3        827.55        928.42        36.75 o                         
   7  12   3       1328.65       1459.16        59.60 o                         
   8  12   3         39.09         18.10        54.06 o                         
   9  12   3        917.61       1062.22        59.89 o                         
  10  12   3        493.76        426.96        50.28 o                         
  -7  13   3         92.01         70.18        27.17 o                         
  -6  13   3        167.03        142.04        28.62 o                         
  -5  13   3         64.56         50.23        24.85 o                         
  -4  13   3         32.20         59.63        23.85 o                         
  -3  13   3        597.31        545.81        44.26 o                         
  -2  13   3        420.10        391.09        28.49 o                         
  -1  13   3        184.95        164.36        21.71 o                         
   0  13   3        373.59        409.52        20.99 o                         
   1  13   3         57.26         53.31        16.24 o                         
   2  13   3          7.02          9.98        18.21 o                         
   3  13   3         63.12         69.71        19.40 o                         
   4  13   3        178.39        213.45        23.96 o                         
   5  13   3        169.57        225.25        23.77 o                         
   6  13   3          6.72         34.93        26.41 o                         
   7  13   3         27.00         78.76        28.12 o                         
 -21   0   4        723.73        732.58        60.55 o                         
 -20   0   4        566.28        600.07        36.90 o                         
 -19   0   4        357.45        397.53        30.38 o                         
 -18   0   4        264.94        243.41        28.97 o                         
 -17   0   4         21.42          9.45        13.73 o                         
 -16   0   4       4445.40       4479.37        74.06 o                         
 -15   0   4       1956.03       1953.28        44.55 o                         
 -14   0   4        280.38        292.17        18.59 o                         
 -13   0   4         74.68         61.99        14.01 o                         
 -12   0   4       3170.80       3135.96        59.30 o                         
 -11   0   4        601.09        591.15        25.58 o                         
 -10   0   4        196.12        239.66        17.44 o                         
  -9   0   4       8051.84       8249.94       152.07 o                         
  -8   0   4      14265.45      14315.36       144.95 o                         
  -7   0   4      12446.00      12579.94       118.74 o                         
  -6   0   4      12521.12      13237.71       120.18 o                         
  -5   0   4      25231.96      26620.38       165.01 o                         
  -4   0   4        681.43        605.06        15.98 o                         
  -3   0   4          3.00          3.60         4.58 o                         
  -2   0   4       7829.39       7610.09        78.85 o                         
  -1   0   4       1228.61       1232.74        22.50 o                         
   0   0   4       1449.12       1339.12        19.41 o                         
   1   0   4        502.03        502.59        11.83 o                         
   2   0   4       3190.76       2891.05        29.41 o                         
   3   0   4      11203.04      11241.91       118.57 o                         
   4   0   4         34.48         28.12         5.46 o                         
   5   0   4       4560.15       5001.65        61.54 o                         
   6   0   4      21106.27      22071.76       172.70 o                         
   7   0   4       8376.62       8208.60        91.43 o                         
   8   0   4        766.23        713.93        26.71 o                         
   9   0   4       1839.87       1669.03        29.82 o                         
  10   0   4       9553.92       9675.06        83.08 o                         
  11   0   4       3414.29       3368.91        48.29 o                         
  12   0   4        496.15        517.13        20.08 o                         
  13   0   4        622.84        638.18        30.74 o                         
  14   0   4       1839.90       1829.63        54.87 o                         
  15   0   4        438.13        440.06        26.22 o                         
  16   0   4       2797.00       2769.81        78.03 o                         
  17   0   4       2674.00       2757.09        54.19 o                         
  18   0   4        932.95        989.61        50.04 o                         
  19   0   4        692.97        721.26        34.46 o                         
  20   0   4       1745.55       1700.05        87.67 o                         
  21   0   4        417.03        434.28        50.90 o                         
 -21   1   4        259.10        264.97        29.08 o                         
 -20   1   4        118.23        125.86        19.75 o                         
 -19   1   4          1.53         -9.63        14.92 o                         
 -18   1   4        189.85        190.87        19.46 o                         
 -17   1   4        164.42        153.21        13.08 o                         
 -16   1   4        156.95        116.62        12.53 o                         
 -15   1   4         15.29          3.96         9.35 o                         
 -14   1   4        810.89        772.52        20.81 o                         
 -13   1   4         57.84         56.50         9.14 o                         
 -12   1   4         87.31         76.56         7.93 o                         
 -11   1   4        201.71        188.56        10.54 o                         
 -10   1   4        574.83        532.29        14.39 o                         
  -9   1   4        824.85        819.90        19.15 o                         
  -8   1   4         69.68         75.78         8.07 o                         
  -7   1   4        535.59        500.38        11.96 o                         
  -6   1   4       1199.30       1321.35        16.56 o                         
  -5   1   4       5165.34       5391.55        53.17 o                         
  -4   1   4        550.17        686.18        12.03 o                         
  -3   1   4       1241.11       1303.67        19.80 o                         
  -2   1   4          7.07          9.26         3.40 o                         
  -1   1   4        733.39        750.44        12.28 o                         
   0   1   4         13.36         16.19         2.92 o                         
   1   1   4       2552.32       2665.45        20.39 o                         
   2   1   4         73.24         46.60         3.57 o                         
   3   1   4        990.29       1009.63        12.31 o                         
   4   1   4        442.38        544.35        10.00 o                         
   5   1   4       4535.55       4619.20        37.28 o                         
   6   1   4          5.13          6.96         5.55 o                         
   7   1   4       1797.17       1838.94        31.36 o                         
   8   1   4       1529.35       1505.72        28.17 o                         
   9   1   4         92.84         82.68         7.18 o                         
  10   1   4          1.44          1.40         5.55 o                         
  11   1   4        960.82        913.72        18.44 o                         
  12   1   4       1269.63       1246.54        21.72 o                         
  13   1   4       1305.11       1307.60        23.28 o                         
  14   1   4        932.38        903.34        19.03 o                         
  15   1   4        311.94        304.11        12.70 o                         
  16   1   4        560.00        537.70        22.23 o                         
  17   1   4         18.12         -2.80        11.80 o                         
  18   1   4        579.08        583.15        25.05 o                         
  19   1   4        627.17        664.55        39.10 o                         
  20   1   4         47.04         33.83        16.25 o                         
  21   1   4        282.75        328.03        35.48 o                         
 -21   2   4          0.74          2.24        17.10 o                         
 -20   2   4        329.16        333.16        25.78 o                         
 -19   2   4        809.64        801.31        36.76 o                         
 -18   2   4        243.44        222.67        19.09 o                         
 -17   2   4          4.81          0.33        12.31 o                         
 -16   2   4        309.33        302.85        13.85 o                         
 -15   2   4       1432.12       1481.78        23.74 o                         
 -14   2   4        486.79        464.46        13.65 o                         
 -13   2   4        688.07        729.35        15.79 o                         
 -12   2   4       2998.90       3026.95        30.76 o                         
 -11   2   4        881.48        855.32        15.65 o                         
 -10   2   4        121.82        126.81         7.20 o                         
  -9   2   4        845.41        784.46        15.88 o                         
  -8   2   4       4416.01       4351.21        46.30 o                         
  -7   2   4          6.31          7.63         4.65 o                         
  -6   2   4       2413.64       2487.94        25.59 o                         
  -5   2   4         33.14         38.87         3.87 o                         
  -4   2   4        375.98        355.87         8.38 o                         
  -3   2   4        800.13        939.64        11.99 o                         
  -2   2   4       2583.30       2525.81        20.20 o                         
  -1   2   4       4363.49       4295.63        35.19 o                         
   0   2   4        203.10        205.95         5.15 o                         
   1   2   4         40.87         35.65         2.63 o                         
   2   2   4       2224.86       2200.84        21.12 o                         
   3   2   4       2145.09       2122.65        21.09 o                         
   4   2   4       1597.46       1727.10        17.56 o                         
   5   2   4        393.28        481.32         9.30 o                         
   6   2   4       3560.48       3516.26        31.44 o                         
   7   2   4       1135.12       1120.89        16.74 o                         
   8   2   4        160.83        165.11         7.80 o                         
   9   2   4       1469.61       1455.98        19.78 o                         
  10   2   4       3232.83       3179.37        29.27 o                         
  11   2   4       1475.12       1473.26        18.83 o                         
  12   2   4       3297.14       3373.13        34.09 o                         
  13   2   4       7900.25       7906.72        55.87 o                         
  14   2   4        668.62        642.41        15.32 o                         
  15   2   4          2.78         -7.49         7.49 o                         
  16   2   4       1037.84        976.24        21.73 o                         
  17   2   4       1401.49       1405.01        36.80 o                         
  18   2   4        163.25        188.46        17.84 o                         
  19   2   4         25.26         23.08        14.32 o                         
  20   2   4        366.10        385.98        26.65 o                         
  21   2   4        243.65        250.30        27.12 o                         
 -21   3   4        477.10        513.47        44.22 o                         
 -20   3   4        250.82        291.89        22.95 o                         
 -19   3   4        285.32        249.39        20.12 o                         
 -18   3   4       1058.45       1053.46        30.75 o                         
 -17   3   4       2650.24       2650.91        46.53 o                         
 -16   3   4       1169.83       1144.85        29.26 o                         
 -15   3   4        133.17        101.46         8.00 o                         
 -14   3   4       1990.55       1974.72        25.36 o                         
 -13   3   4       1304.36       1356.89        20.18 o                         
 -12   3   4        468.28        461.42        11.90 o                         
 -11   3   4       1406.19       1382.90        18.93 o                         
 -10   3   4       2335.36       2279.88        24.76 o                         
  -9   3   4        957.54        912.87        14.28 o                         
  -8   3   4         55.85         55.18         5.17 o                         
  -7   3   4       6803.03       6715.25        61.76 o                         
  -6   3   4       3502.50       3439.10        25.91 o                         
  -5   3   4         78.88         62.14         4.11 o                         
  -4   3   4      10429.63      10706.63        55.53 o                         
  -3   3   4      23133.83      23745.68       121.00 o                         
  -2   3   4      12056.06      12546.48        68.75 o                         
  -1   3   4         12.49         12.41         3.74 o                         
   0   3   4       2040.76       1982.88        20.02 o                         
   1   3   4       4931.04       4671.05        45.60 o                         
   2   3   4        445.26        397.60         7.59 o                         
   3   3   4        394.48        329.48         6.56 o                         
   4   3   4       6989.90       7021.63        51.18 o                         
   5   3   4       7767.14       7808.59        76.92 o                         
   6   3   4        363.63        395.80        12.69 o                         
   7   3   4       2369.91       2379.57        30.00 o                         
   8   3   4       4459.74       4486.46        47.43 o                         
   9   3   4       1310.84       1259.54        22.90 o                         
  10   3   4       1093.18       1143.86        19.13 o                         
  11   3   4       5458.94       5431.08        44.82 o                         
  12   3   4       1773.68       1819.82        25.94 o                         
  13   3   4        680.72        668.27        18.67 o                         
  14   3   4        118.39         78.44        10.00 o                         
  15   3   4       1971.27       2004.40        41.31 o                         
  16   3   4       1836.18       1783.32        47.03 o                         
  17   3   4          2.46        -14.63        14.63 o                         
  18   3   4       1437.89       1384.90        38.74 o                         
  19   3   4       1244.39       1349.83        43.56 o                         
  20   3   4        189.03        189.37        22.78 o                         
  21   3   4        452.66        479.77        30.91 o                         
 -20   4   4         54.52         31.49        17.06 o                         
 -19   4   4         83.65        102.40        17.02 o                         
 -18   4   4         40.48         44.29        14.51 o                         
 -17   4   4         16.10         10.81        13.33 o                         
 -16   4   4        113.88        113.31        13.59 o                         
 -15   4   4         84.03         66.02        10.90 o                         
 -14   4   4         14.37          3.02         8.47 o                         
 -13   4   4          0.06         -3.26         8.20 o                         
 -12   4   4        144.50        144.93        10.58 o                         
 -11   4   4        411.33        405.76        14.38 o                         
 -10   4   4        368.85        337.07        12.73 o                         
  -9   4   4          7.41          8.65         6.22 o                         
  -8   4   4         27.95         36.35         5.31 o                         
  -7   4   4        184.99        152.68         6.97 o                         
  -6   4   4        122.60        119.97         5.99 o                         
  -5   4   4         67.32         69.27         4.24 o                         
  -4   4   4        145.72        128.71         4.45 o                         
  -3   4   4        774.01        841.33        15.57 o                         
  -2   4   4          3.18          6.25         4.83 o                         
  -1   4   4         57.33         56.94         5.52 o                         
   0   4   4         98.02         66.33         5.76 o                         
   1   4   4         75.59         81.31         3.79 o                         
   2   4   4        151.57        169.58         5.62 o                         
   3   4   4        659.20        672.61        10.43 o                         
   4   4   4        401.24        439.63         8.18 o                         
   5   4   4         56.67         51.17         3.84 o                         
   6   4   4        490.79        510.51        14.35 o                         
   7   4   4         70.40         98.84         8.51 o                         
   8   4   4        475.68        493.98        14.60 o                         
   9   4   4         70.32         74.14         7.30 o                         
  10   4   4        105.58         86.72         7.68 o                         
  11   4   4        158.14        151.65         9.30 o                         
  12   4   4          3.88          1.83         7.24 o                         
  13   4   4          7.30          8.45         7.83 o                         
  14   4   4          1.37         -5.75         9.66 o                         
  15   4   4        124.53         89.17        13.75 o                         
  16   4   4          4.64        -11.87        16.58 o                         
  17   4   4          0.10        -16.98        16.98 o                         
  18   4   4        218.00        141.86        28.04 o                         
  19   4   4        109.15         66.02        19.42 o                         
  20   4   4         43.06         12.80        20.10 o                         
 -20   5   4        381.59        411.14        49.28 o                         
 -19   5   4         26.48         29.18        18.43 o                         
 -18   5   4        142.36        157.27        21.50 o                         
 -17   5   4        376.91        441.44        27.59 o                         
 -16   5   4         27.18          2.57        15.18 o                         
 -15   5   4        234.53        207.30        16.82 o                         
 -14   5   4       1116.94       1160.95        30.40 o                         
 -13   5   4       1475.48       1510.75        27.86 o                         
 -12   5   4        486.50        513.64        20.93 o                         
 -11   5   4       3209.93       3282.55        41.18 o                         
 -10   5   4       5581.60       5570.73        51.28 o                         
  -9   5   4       1783.17       1763.40        25.56 o                         
  -8   5   4          2.72          5.15         6.11 o                         
  -7   5   4        688.65        633.47        12.71 o                         
  -6   5   4       2263.12       2148.87        29.40 o                         
  -5   5   4        466.35        492.76        10.94 o                         
  -4   5   4         36.34         52.89         4.19 o                         
  -3   5   4       2224.49       1984.22        19.65 o                         
  -2   5   4       3879.15       3822.79        32.30 o                         
  -1   5   4        338.07        391.56        11.16 o                         
   0   5   4       5879.67       6019.47        47.65 o                         
   1   5   4       4272.17       4230.13        33.46 o                         
   2   5   4       1234.12       1289.60        14.92 o                         
   3   5   4       2367.53       2339.52        20.74 o                         
   4   5   4      12214.56      12435.18        84.10 o                         
   5   5   4       3886.84       3688.37        74.90 o                         
   6   5   4        754.28        712.65        17.11 o                         
   7   5   4        301.29        277.39        11.25 o                         
   8   5   4       2763.67       2668.36        33.07 o                         
   9   5   4       2493.29       2449.28        32.49 o                         
  10   5   4        331.89        358.18        13.02 o                         
  11   5   4       4271.30       4230.19        42.91 o                         
  12   5   4       1199.68       1305.25        24.38 o                         
  13   5   4         64.83         71.31         9.52 o                         
  14   5   4        985.16        920.85        31.02 o                         
  15   5   4       2249.76       2206.12        54.42 o                         
  16   5   4        671.95        703.32        39.86 o                         
  17   5   4          0.22        -16.12        53.42 o                         
  18   5   4       1477.31       1497.34        58.72 o                         
  19   5   4        777.98        783.62        45.85 o                         
  20   5   4        121.37         78.46        25.60 o                         
 -19   6   4       1004.61       1013.16        41.66 o                         
 -18   6   4        152.85        171.33        27.17 o                         
 -17   6   4         66.06         63.71        18.59 o                         
 -16   6   4        521.96        528.18        29.60 o                         
 -15   6   4       1387.41       1354.49        37.16 o                         
 -14   6   4         40.71         39.30        13.60 o                         
 -13   6   4        391.55        376.92        18.18 o                         
 -12   6   4        653.04        671.85        18.81 o                         
 -11   6   4        312.69        318.18        13.53 o                         
 -10   6   4        569.64        567.90        15.76 o                         
  -9   6   4        511.62        521.90        14.53 o                         
  -8   6   4       4275.10       4358.89        39.73 o                         
  -7   6   4        760.28        763.18        15.81 o                         
  -6   6   4        642.94        629.38        17.90 o                         
  -5   6   4       1969.76       1986.56        19.50 o                         
  -4   6   4       1620.60       1608.49        16.68 o                         
  -3   6   4        387.17        352.19         7.37 o                         
  -2   6   4        760.52        708.96        15.15 o                         
  -1   6   4       4314.09       4133.66        28.38 o                         
   0   6   4        883.56        826.06        10.75 o                         
   1   6   4       1259.19       1228.42        15.84 o                         
   2   6   4       2314.58       2295.09        22.14 o                         
   3   6   4       2247.70       2255.06        21.00 o                         
   4   6   4        500.61        512.67        10.14 o                         
   5   6   4       3751.45       3661.02        31.61 o                         
   6   6   4       5796.72       5796.50        50.38 o                         
   7   6   4        365.62        387.46        13.07 o                         
   8   6   4        254.90        245.48        11.34 o                         
   9   6   4        354.91        328.27        13.09 o                         
  10   6   4       2013.86       2119.39        29.23 o                         
  11   6   4        201.22        156.72        10.42 o                         
  12   6   4         86.74        105.39         9.56 o                         
  13   6   4        690.37        714.90        21.81 o                         
  14   6   4        348.91        352.00        19.63 o                         
  15   6   4         31.49         38.21        18.61 o                         
  16   6   4       1228.49       1317.59        53.01 o                         
  17   6   4        734.02        698.78        43.01 o                         
  18   6   4        294.77        268.57        32.13 o                         
  19   6   4         15.41        -21.36        62.90 o                         
 -18   7   4        237.44        229.23        24.61 o                         
 -17   7   4        409.43        378.30        27.24 o                         
 -16   7   4        141.85        138.59        20.55 o                         
 -15   7   4        185.40        184.08        18.12 o                         
 -14   7   4         77.97         69.14        17.95 o                         
 -13   7   4          9.98          6.32        13.31 o                         
 -12   7   4        317.56        295.09        15.57 o                         
 -11   7   4        175.78        149.37         9.92 o                         
 -10   7   4        380.98        354.21        12.81 o                         
  -9   7   4          2.30          0.37         6.34 o                         
  -8   7   4        786.56        728.41        15.41 o                         
  -7   7   4          4.03          7.79         3.69 o                         
  -6   7   4        818.23        751.92        23.62 o                         
  -5   7   4        338.80        354.71         9.57 o                         
  -4   7   4        450.62        447.79        10.50 o                         
  -3   7   4        141.23        157.06         7.64 o                         
  -2   7   4        144.03        119.12         6.68 o                         
  -1   7   4         50.15         45.56         5.35 o                         
   0   7   4        409.60        421.83        11.07 o                         
   1   7   4        306.14        306.43         9.17 o                         
   2   7   4        493.89        507.86        11.53 o                         
   3   7   4         54.85         53.33         5.60 o                         
   4   7   4        259.82        287.25        10.47 o                         
   5   7   4        162.92        157.46         7.35 o                         
   6   7   4        680.45        662.39        25.56 o                         
   7   7   4        598.96        567.18        14.56 o                         
   8   7   4         59.47         37.23         7.00 o                         
   9   7   4        266.17        308.71        13.45 o                         
  10   7   4         46.53         37.79         7.65 o                         
  11   7   4         24.76          5.56         7.95 o                         
  12   7   4        336.32        333.96        17.52 o                         
  13   7   4        206.78        191.71        16.33 o                         
  14   7   4        150.22        173.27        18.45 o                         
  15   7   4        137.18        150.42        22.33 o                         
  16   7   4         74.33         71.09        31.76 o                         
  17   7   4          4.11         14.84        37.51 o                         
  18   7   4          5.23        -27.51        27.51 o                         
 -17   8   4        347.59        329.83        26.90 o                         
 -16   8   4        398.64        436.00        28.81 o                         
 -15   8   4       1494.77       1530.94        46.41 o                         
 -14   8   4        328.95        344.79        20.91 o                         
 -13   8   4       1289.76       1295.09        32.06 o                         
 -12   8   4       1155.11       1082.13        25.80 o                         
 -11   8   4        277.13        229.68        26.73 o                         
 -10   8   4         42.25         31.03        10.70 o                         
  -9   8   4       1130.54       1151.09        24.23 o                         
  -8   8   4       1727.53       1767.19        29.90 o                         
  -7   8   4        311.34        344.72        13.67 o                         
  -6   8   4        152.59        168.69        10.84 o                         
  -5   8   4       1466.06       1502.87        19.90 o                         
  -4   8   4       2042.95       2046.16        26.04 o                         
  -3   8   4         11.59          8.21         5.61 o                         
  -2   8   4       1915.11       1820.23        23.57 o                         
  -1   8   4       6276.17       6199.44        47.15 o                         
   0   8   4       6351.51       6421.04        57.88 o                         
   1   8   4       1034.02       1016.21        16.37 o                         
   2   8   4       6084.89       6313.28        50.23 o                         
   3   8   4       3382.21       3354.94        34.81 o                         
   4   8   4       1620.68       1685.92        25.45 o                         
   5   8   4        659.41        691.62        15.93 o                         
   6   8   4       1250.10       1204.17        22.11 o                         
   7   8   4        807.29        831.47        21.36 o                         
   8   8   4        137.21        150.39        11.46 o                         
   9   8   4       2294.36       2296.91        45.19 o                         
  10   8   4       1866.05       1795.92        58.21 o                         
  11   8   4        528.44        530.74        23.64 o                         
  12   8   4        604.00        593.11        27.92 o                         
  13   8   4       2779.70       2654.90        46.30 o                         
  14   8   4       1659.57       1624.05        49.45 o                         
  15   8   4         28.74         53.01        25.89 o                         
  16   8   4        240.98        344.50        36.58 o                         
  17   8   4       1685.30       1821.74        69.03 o                         
 -16   9   4        431.14        436.18        41.73 o                         
 -15   9   4         26.20         27.90        18.82 o                         
 -14   9   4        261.83        261.22        28.08 o                         
 -13   9   4        656.73        677.04        30.86 o                         
 -12   9   4        231.49        207.99        17.58 o                         
 -11   9   4        200.58        193.02        16.17 o                         
 -10   9   4        487.40        509.88        23.33 o                         
  -9   9   4        322.83        320.14        18.97 o                         
  -8   9   4         24.35          8.55        10.76 o                         
  -7   9   4        485.83        506.86        18.17 o                         
  -6   9   4        102.62        105.96         6.57 o                         
  -5   9   4          1.47         -1.49         6.31 o                         
  -4   9   4          2.87          0.44         5.82 o                         
  -3   9   4        323.62        355.43        11.21 o                         
  -2   9   4       1853.23       1841.84        28.67 o                         
  -1   9   4        409.76        461.95        12.01 o                         
   0   9   4        959.20        911.64        18.00 o                         
   1   9   4         14.21          2.24         5.70 o                         
   2   9   4         56.30         63.98         7.07 o                         
   3   9   4         52.12         66.73         7.59 o                         
   4   9   4         82.99         96.15         7.88 o                         
   5   9   4        191.54        179.26         9.53 o                         
   6   9   4        128.56        119.00         7.99 o                         
   7   9   4        528.82        542.51        22.02 o                         
   8   9   4        181.04        180.92        14.96 o                         
   9   9   4        156.92        164.97        15.40 o                         
  10   9   4         71.93         70.76        18.25 o                         
  11   9   4       1005.20       1043.66        31.19 o                         
  12   9   4        415.35        427.54        21.95 o                         
  13   9   4         41.93         62.28        25.67 o                         
  14   9   4        405.29        485.68        39.87 o                         
  15   9   4        337.03        395.40        37.12 o                         
  16   9   4          1.75          4.96        55.91 o                         
 -14  10   4          8.92         -0.19        30.33 o                         
 -13  10   4        322.12        384.84        66.96 o                         
 -12  10   4        212.50        230.55        34.26 o                         
 -11  10   4        467.48        480.04        40.73 o                         
 -10  10   4          5.65         15.41        24.07 o                         
  -9  10   4        302.98        316.63        22.35 o                         
  -8  10   4        149.66        140.23        16.02 o                         
  -7  10   4         42.70         66.55        13.52 o                         
  -6  10   4          6.46         21.08        11.13 o                         
  -5  10   4       1192.48       1248.58        53.52 o                         
  -4  10   4        923.88        892.62        24.41 o                         
  -3  10   4        419.13        365.09        23.59 o                         
  -2  10   4         12.98          3.77         9.73 o                         
  -1  10   4       1666.74       1664.02        33.30 o                         
   0  10   4         11.32          9.74         8.36 o                         
   1  10   4        593.90        599.88        17.83 o                         
   2  10   4        307.94        313.47        25.50 o                         
   3  10   4         58.96         35.19        11.46 o                         
   4  10   4          1.57         10.94        10.66 o                         
   5  10   4       1071.49       1092.58        29.19 o                         
   6  10   4       1123.75       1230.00        46.15 o                         
   7  10   4        532.87        623.94        29.89 o                         
   8  10   4          0.67          4.49        15.84 o                         
   9  10   4        695.77        820.51        33.27 o                         
  10  10   4        100.99        145.00        35.83 o                         
  11  10   4        139.89        157.52        27.90 o                         
  12  10   4         37.90         78.36        27.21 o                         
  13  10   4        219.59        255.96        33.21 o                         
  14  10   4        182.26        211.19        32.69 o                         
 -12  11   4         83.62         78.26        37.46 o                         
 -11  11   4        847.09        932.88        82.85 o                         
 -10  11   4       2258.06       2409.30        80.30 o                         
  -9  11   4        791.08        798.94        49.07 o                         
  -8  11   4        189.96        232.07        32.10 o                         
  -7  11   4        422.87        459.86        37.54 o                         
  -6  11   4       1152.53       1102.89        50.72 o                         
  -5  11   4        120.77        159.07        26.76 o                         
  -4  11   4        889.36        888.16        54.31 o                         
  -3  11   4       1484.73       1443.10        53.83 o                         
  -2  11   4        386.60        398.06        31.55 o                         
  -1  11   4          7.04         -3.44        18.54 o                         
   0  11   4        559.59        614.19        22.26 o                         
   1  11   4       1360.95       1387.76        32.16 o                         
   2  11   4        319.17        313.31        26.95 o                         
   3  11   4       1120.54       1166.99        35.40 o                         
   4  11   4       2514.60       2680.49        70.74 o                         
   5  11   4       1787.02       1900.70        59.30 o                         
   6  11   4        701.28        732.00        33.32 o                         
   7  11   4        365.46        414.32        27.22 o                         
   8  11   4        994.92       1157.77        40.35 o                         
   9  11   4        626.80        694.29        40.93 o                         
  10  11   4         51.65         18.88        28.16 o                         
  11  11   4        936.38       1026.72        63.10 o                         
  12  11   4       1228.52       1335.51       138.45 o                         
  -9  12   4         38.91         75.24        29.94 o                         
  -8  12   4         40.64         56.21        27.54 o                         
  -7  12   4          3.87          8.11        24.37 o                         
  -6  12   4         46.78         44.28        25.27 o                         
  -5  12   4        110.93        120.35        31.37 o                         
  -4  12   4         45.08         38.28        22.55 o                         
  -3  12   4         32.36         20.95        21.30 o                         
  -2  12   4         51.74         50.60        22.07 o                         
  -1  12   4         28.41         12.96        17.40 o                         
   0  12   4         19.64         23.16        19.41 o                         
   1  12   4         21.51        -21.62        21.62 o                         
   2  12   4         27.05          4.65        15.45 o                         
   3  12   4          0.77        -16.63        21.43 o                         
   4  12   4         17.44         25.18        20.23 o                         
   5  12   4         59.13         72.21        19.53 o                         
   6  12   4         41.43         74.29        19.83 o                         
   7  12   4          0.65         29.02        20.83 o                         
   8  12   4         29.06         41.42        27.71 o                         
   9  12   4         10.22         15.78        30.34 o                         
  -5  13   4          7.60         18.83        24.06 o                         
  -4  13   4        349.04        335.46        35.10 o                         
  -3  13   4       1513.84       1583.77       132.74 o                         
  -2  13   4         86.66         46.33        24.45 o                         
  -1  13   4         29.86         39.52        22.26 o                         
   0  13   4         50.86         21.02        17.54 o                         
   1  13   4        540.84        622.37        40.99 o                         
   2  13   4        220.87        225.50        28.66 o                         
   3  13   4         13.10          4.19        18.97 o                         
   4  13   4        608.82        661.96        34.40 o                         
   5  13   4         21.65         52.15        21.28 o                         
 -21   1   5        416.27        467.94        38.43 o                         
 -20   1   5        154.73         80.92        32.93 o                         
 -19   1   5         23.99        -16.04        19.61 o                         
 -18   1   5       1602.25       1674.84        47.60 o                         
 -17   1   5       1313.48       1370.37        32.42 o                         
 -16   1   5         30.06         20.17        10.10 o                         
 -15   1   5        352.40        355.15        17.00 o                         
 -14   1   5       1378.78       1451.10        28.74 o                         
 -13   1   5       1725.68       1654.22        29.61 o                         
 -12   1   5        145.58        109.06        10.47 o                         
 -11   1   5       3365.75       3490.24        41.90 o                         
 -10   1   5       2731.60       2758.68        31.94 o                         
  -9   1   5        128.99        127.71         9.19 o                         
  -8   1   5        384.63        376.10        13.37 o                         
  -7   1   5        431.83        353.01        15.56 o                         
  -6   1   5       3183.88       3247.60        37.13 o                         
  -5   1   5         55.06         60.26         6.11 o                         
  -4   1   5       1985.92       2038.48        26.21 o                         
  -3   1   5      10018.64      10176.59        73.61 o                         
  -2   1   5       3491.66       3474.11        38.09 o                         
  -1   1   5          7.60         -1.38         4.82 o                         
   0   1   5       6637.31       6589.43        47.13 o                         
   1   1   5       8140.19       8203.84        59.89 o                         
   2   1   5        330.54        328.24         9.24 o                         
   3   1   5      10715.78      11420.13        89.71 o                         
   4   1   5       7944.91       8072.57        50.38 o                         
   5   1   5       2138.58       2136.65        27.76 o                         
   6   1   5        291.86        309.83        10.33 o                         
   7   1   5       6206.08       6142.53        66.04 o                         
   8   1   5       4223.97       4252.11        43.04 o                         
   9   1   5        793.72        784.45        17.92 o                         
  10   1   5       2879.93       2911.65        30.74 o                         
  11   1   5       5988.66       6027.19        46.85 o                         
  12   1   5        629.95        589.96        15.82 o                         
  13   1   5        108.72         94.76         8.50 o                         
  14   1   5        887.78        874.06        19.07 o                         
  15   1   5       1689.96       1715.20        35.18 o                         
  16   1   5       1017.72        954.91        27.06 o                         
  17   1   5        444.53        441.17        22.52 o                         
  18   1   5        804.00        768.95        30.26 o                         
  19   1   5       1214.15       1248.35        39.54 o                         
  20   1   5        801.61        864.55        46.98 o                         
  21   1   5        325.50        279.18        33.27 o                         
 -21   2   5          0.22        -14.51        18.52 o                         
 -20   2   5        181.12        194.25        22.90 o                         
 -19   2   5        919.30        920.10        38.70 o                         
 -18   2   5        419.68        377.70        25.56 o                         
 -17   2   5         52.94         36.39        14.47 o                         
 -16   2   5       1344.17       1373.33        38.40 o                         
 -15   2   5       1129.06       1101.93        28.47 o                         
 -14   2   5         10.99         -5.25         7.92 o                         
 -13   2   5        480.84        489.99        14.93 o                         
 -12   2   5       1760.07       1717.05        25.64 o                         
 -11   2   5        118.39         96.33         7.99 o                         
 -10   2   5       1068.69       1013.40        18.65 o                         
  -9   2   5        634.46        620.53        14.97 o                         
  -8   2   5       5227.16       5271.57        43.51 o                         
  -7   2   5        439.37        414.74         9.86 o                         
  -6   2   5       3227.66       3286.00        29.09 o                         
  -5   2   5       6790.07       6936.82        47.87 o                         
  -4   2   5       2629.16       2635.79        24.15 o                         
  -3   2   5       1564.04       1629.20        19.11 o                         
  -2   2   5        363.35        277.21         9.44 o                         
  -1   2   5       3534.99       3404.41        64.99 o                         
   0   2   5        132.33        112.13         5.07 o                         
   1   2   5       1008.85        998.74        13.42 o                         
   2   2   5       2061.21       1928.24        18.65 o                         
   3   2   5       1531.30       1556.08        18.66 o                         
   4   2   5        483.44        501.68        10.54 o                         
   5   2   5       3475.15       3511.62        30.29 o                         
   6   2   5       1532.99       1494.37        19.24 o                         
   7   2   5       1984.35       1954.06        24.50 o                         
   8   2   5        816.88        782.58        15.17 o                         
   9   2   5       4461.33       4552.32        36.92 o                         
  10   2   5        676.44        707.08        12.20 o                         
  11   2   5       2865.89       2670.82        26.71 o                         
  12   2   5        233.51        209.49         9.18 o                         
  13   2   5       1271.52       1184.66        19.81 o                         
  14   2   5         71.92         92.29         8.13 o                         
  15   2   5        641.05        582.40        21.16 o                         
  16   2   5       1476.00       1546.40        36.03 o                         
  17   2   5        708.91        680.12        27.57 o                         
  18   2   5         42.59         21.17        14.48 o                         
  19   2   5        351.82        339.46        25.20 o                         
  20   2   5        906.36        956.82        37.84 o                         
  21   2   5        497.82        497.06        39.58 o                         
 -20   3   5          7.87          1.39        18.80 o                         
 -19   3   5          3.90          7.34        20.06 o                         
 -18   3   5        203.13        168.17        20.23 o                         
 -17   3   5        839.32        822.00        32.18 o                         
 -16   3   5          6.67         -5.86        14.47 o                         
 -15   3   5       1314.58       1314.98        36.03 o                         
 -14   3   5         43.40         30.43         7.18 o                         
 -13   3   5          2.11         -6.63         6.63 o                         
 -12   3   5         74.56         56.69         7.16 o                         
 -11   3   5       1012.16       1034.08        18.87 o                         
 -10   3   5        244.07        246.47        10.06 o                         
  -9   3   5        855.61        832.34        16.16 o                         
  -8   3   5        114.94        128.69         7.08 o                         
  -7   3   5        775.21        762.84        12.34 o                         
  -6   3   5          7.84          8.73         3.80 o                         
  -5   3   5        283.63        323.44         8.41 o                         
  -4   3   5         42.87         37.33         5.34 o                         
  -3   3   5       1957.56       1986.92        24.70 o                         
  -2   3   5        174.12        123.77         8.26 o                         
  -1   3   5          8.49          2.98         5.78 o                         
   0   3   5        309.33        344.39        11.98 o                         
   1   3   5       2895.94       2983.78        33.01 o                         
   2   3   5       1128.65       1184.62        13.67 o                         
   3   3   5         65.09         40.51         3.81 o                         
   4   3   5        905.07        920.56        13.68 o                         
   5   3   5       1076.85       1080.95        13.98 o                         
   6   3   5        210.21        225.58         7.65 o                         
   7   3   5        815.71        789.61        14.07 o                         
   8   3   5       1334.88       1228.82        30.74 o                         
   9   3   5        727.97        712.77        16.73 o                         
  10   3   5          2.89         -6.32         7.22 o                         
  11   3   5          7.07          9.89         7.05 o                         
  12   3   5        393.76        428.47        14.21 o                         
  13   3   5          6.35         -0.20         8.17 o                         
  14   3   5         12.30          8.73         9.49 o                         
  15   3   5        251.86        269.72        20.24 o                         
  16   3   5         81.70         40.63        15.46 o                         
  17   3   5         54.34         14.01        14.48 o                         
  18   3   5         42.83        -17.53        22.90 o                         
  19   3   5         78.15         38.96        19.84 o                         
  20   3   5         86.60         55.53        19.65 o                         
 -20   4   5        496.76        494.37        39.98 o                         
 -19   4   5        498.94        547.85        40.72 o                         
 -18   4   5         39.07         30.58        18.41 o                         
 -17   4   5        306.98        290.33        26.40 o                         
 -16   4   5        775.49        833.59        37.33 o                         
 -15   4   5       1270.75       1269.37        35.09 o                         
 -14   4   5        142.38        121.73        12.40 o                         
 -13   4   5        646.81        624.41        19.02 o                         
 -12   4   5       1210.23       1221.09        24.71 o                         
 -11   4   5       1444.65       1508.20        26.26 o                         
 -10   4   5        748.90        719.71        16.96 o                         
  -9   4   5       2397.23       2381.88        30.62 o                         
  -8   4   5       2846.07       2802.56        27.81 o                         
  -7   4   5        833.97        858.89        12.53 o                         
  -6   4   5       1527.02       1560.33        16.93 o                         
  -5   4   5       5830.53       5756.39        77.87 o                         
  -4   4   5        565.55        496.90        11.99 o                         
  -3   4   5       2512.50       2570.13        28.85 o                         
  -2   4   5       2885.09       2756.66        31.92 o                         
  -1   4   5       6565.20       6535.49        62.13 o                         
   0   4   5       1819.56       1857.00        30.40 o                         
   1   4   5       2695.91       2828.09        30.35 o                         
   2   4   5       9703.03      10040.30        66.51 o                         
   3   4   5       3772.86       3536.63        42.21 o                         
   4   4   5        633.56        643.97        11.16 o                         
   5   4   5       2887.81       2768.83        26.97 o                         
   6   4   5       5977.27       5909.41        44.60 o                         
   7   4   5       1538.03       1517.02        25.55 o                         
   8   4   5       1291.10       1275.72        23.96 o                         
   9   4   5       4638.88       4603.55        43.08 o                         
  10   4   5       3136.26       3223.68        36.54 o                         
  11   4   5        122.58         97.27         8.90 o                         
  12   4   5        999.09       1052.70        21.05 o                         
  13   4   5       5215.86       5347.99        49.22 o                         
  14   4   5       1962.16       1918.42        35.46 o                         
  15   4   5        418.22        400.72        21.95 o                         
  16   4   5       2048.45       2013.64        57.67 o                         
  17   4   5       1831.10       1787.71        49.08 o                         
  18   4   5        314.99        309.93        29.90 o                         
  19   4   5         43.21        -20.32        20.32 o                         
  20   4   5       1091.54       1039.11        49.68 o                         
 -19   5   5         28.97          4.25        19.75 o                         
 -18   5   5        485.04        419.82        31.58 o                         
 -17   5   5        224.96        208.32        26.62 o                         
 -16   5   5        556.04        513.42        28.99 o                         
 -15   5   5         92.43        110.23        15.94 o                         
 -14   5   5        568.15        551.81        20.93 o                         
 -13   5   5        243.43        224.34        14.83 o                         
 -12   5   5         30.00         22.89         8.73 o                         
 -11   5   5        443.69        449.50        15.38 o                         
 -10   5   5       2923.09       2886.72        39.19 o                         
  -9   5   5        221.79        223.20        10.70 o                         
  -8   5   5        377.74        386.22        11.06 o                         
  -7   5   5          9.68         10.71         3.64 o                         
  -6   5   5       1481.54       1369.67        18.91 o                         
  -5   5   5         12.76          7.77         4.81 o                         
  -4   5   5       1387.68       1321.29        20.50 o                         
  -3   5   5       2258.31       2265.17        30.48 o                         
  -2   5   5        636.62        633.77        16.06 o                         
  -1   5   5        309.55        296.64        12.24 o                         
   0   5   5        680.89        698.51        16.27 o                         
   1   5   5        120.48         91.59         6.93 o                         
   2   5   5          0.38          0.39         2.85 o                         
   3   5   5         10.86          9.04         3.57 o                         
   4   5   5         22.88         16.26         3.76 o                         
   5   5   5        231.70        204.37         7.01 o                         
   6   5   5        961.20        909.63        19.87 o                         
   7   5   5        259.53        255.98        12.01 o                         
   8   5   5       1353.45       1350.37        24.89 o                         
   9   5   5         96.39         94.42         9.60 o                         
  10   5   5         46.58         39.90         8.50 o                         
  11   5   5        170.84        173.60        11.14 o                         
  12   5   5        561.53        558.71        16.04 o                         
  13   5   5         88.84         74.56        10.69 o                         
  14   5   5       1135.55       1133.23        25.81 o                         
  15   5   5        342.09        357.72        30.90 o                         
  16   5   5         67.63         66.35        22.87 o                         
  17   5   5          9.60         10.12        36.83 o                         
  18   5   5        341.26        389.46        65.92 o                         
  19   5   5        185.27        146.06        52.71 o                         
 -18   6   5          0.97         -0.67        18.39 o                         
 -17   6   5        398.42        391.55        27.78 o                         
 -16   6   5        576.99        563.15        31.23 o                         
 -15   6   5        642.57        623.92        28.98 o                         
 -14   6   5         14.75        -11.03        13.83 o                         
 -13   6   5       1894.17       1876.61        36.78 o                         
 -12   6   5       1135.76       1151.53        27.88 o                         
 -11   6   5        509.23        529.42        16.78 o                         
 -10   6   5        648.08        660.74        17.44 o                         
  -9   6   5       1491.39       1509.68        24.52 o                         
  -8   6   5       1336.92       1334.23        21.82 o                         
  -7   6   5          1.86         -3.38         3.66 o                         
  -6   6   5       1225.83       1152.48        19.76 o                         
  -5   6   5       2008.60       2013.08        24.91 o                         
  -4   6   5        635.60        636.28        14.30 o                         
  -3   6   5        102.84        110.43         8.17 o                         
  -2   6   5       2045.58       2005.76        27.22 o                         
  -1   6   5       1039.67       1022.76        19.17 o                         
   0   6   5        317.29        282.87        11.62 o                         
   1   6   5        250.17        200.44        13.98 o                         
   2   6   5       1422.86       1300.86        18.42 o                         
   3   6   5       1370.39       1279.64        15.46 o                         
   4   6   5       2130.51       2072.75        25.08 o                         
   5   6   5         97.00         83.36         5.52 o                         
   6   6   5       2533.41       2514.02        32.97 o                         
   7   6   5         12.71         12.76         7.04 o                         
   8   6   5        718.91        684.63        18.36 o                         
   9   6   5        247.19        270.07        13.21 o                         
  10   6   5        988.10        975.13        27.63 o                         
  11   6   5        114.32         99.24         9.91 o                         
  12   6   5        226.34        180.92        13.06 o                         
  13   6   5       1286.44       1297.31        48.40 o                         
  14   6   5        734.29        708.60        29.79 o                         
  15   6   5          0.22         38.45        23.81 o                         
  16   6   5        384.58        413.19        36.24 o                         
  17   6   5        851.93        944.86        49.31 o                         
  18   6   5        316.51        398.42        36.77 o                         
 -17   7   5        258.27        246.41        24.60 o                         
 -16   7   5         39.38         38.71        19.41 o                         
 -15   7   5        203.10        193.76        19.91 o                         
 -14   7   5         70.24         63.39        15.76 o                         
 -13   7   5        829.32        851.54        33.58 o                         
 -12   7   5        362.04        358.24        18.28 o                         
 -11   7   5       2804.66       2736.30        40.43 o                         
 -10   7   5       3365.32       3334.99        48.44 o                         
  -9   7   5        116.34        107.48         8.67 o                         
  -8   7   5        152.50        144.26         8.52 o                         
  -7   7   5       1730.62       1731.19        22.34 o                         
  -6   7   5       2392.56       2238.20        50.89 o                         
  -5   7   5         50.01         52.21         4.21 o                         
  -4   7   5       3361.64       3262.42        31.59 o                         
  -3   7   5       2893.33       2782.58        40.96 o                         
  -2   7   5        530.88        527.07        18.49 o                         
  -1   7   5        259.48        256.54        12.54 o                         
   0   7   5       3367.94       3353.42        39.60 o                         
   1   7   5       1997.65       1811.44        43.66 o                         
   2   7   5          1.91         -3.87         3.87 o                         
   3   7   5       2632.54       2498.22        38.95 o                         
   4   7   5       5280.85       5231.55        65.05 o                         
   5   7   5        204.23        224.44         8.51 o                         
   6   7   5         16.44         14.93         6.82 o                         
   7   7   5        491.67        492.51        15.52 o                         
   8   7   5       5083.51       4898.21        48.88 o                         
   9   7   5        285.55        269.08        13.08 o                         
  10   7   5       2137.96       2046.71        32.69 o                         
  11   7   5       2114.92       2116.57        46.61 o                         
  12   7   5       2115.90       2150.06        60.05 o                         
  13   7   5        192.93        174.27        21.56 o                         
  14   7   5       1371.88       1453.55        67.75 o                         
  15   7   5       1683.90       1865.47        85.50 o                         
  16   7   5        125.38        160.50        30.24 o                         
  17   7   5        180.17        152.94        30.07 o                         
 -16   8   5        194.73        242.14        84.46 o                         
 -15   8   5        182.04        182.64        34.49 o                         
 -14   8   5         73.49         65.21        40.86 o                         
 -13   8   5        185.78        207.04        18.10 o                         
 -12   8   5         81.20         94.47        13.74 o                         
 -11   8   5        174.75        156.76        11.25 o                         
 -10   8   5         50.70         39.04         6.87 o                         
  -9   8   5          0.55          4.51         9.33 o                         
  -8   8   5          0.64         -1.05         8.13 o                         
  -7   8   5          0.58         -1.13         7.00 o                         
  -6   8   5         84.18         57.03         7.00 o                         
  -5   8   5        264.82        252.92        10.36 o                         
  -4   8   5        131.84        129.30         9.54 o                         
  -3   8   5        494.31        448.68        10.63 o                         
  -2   8   5          5.20          8.56         2.41 o                         
  -1   8   5        195.39        172.48        10.22 o                         
   0   8   5        126.30        112.01         5.29 o                         
   1   8   5        437.37        397.06        10.27 o                         
   2   8   5        488.46        467.93        15.51 o                         
   3   8   5        155.44        154.82        10.32 o                         
   4   8   5         61.54         52.59         7.67 o                         
   5   8   5        441.87        434.44        14.65 o                         
   6   8   5         76.05         54.80         7.32 o                         
   7   8   5          5.54          7.50         7.40 o                         
   8   8   5       1083.59        983.33        29.04 o                         
   9   8   5         13.84         15.98         7.42 o                         
  10   8   5        102.83        101.67        12.70 o                         
  11   8   5         47.06         20.75        11.50 o                         
  12   8   5          3.45         -6.22        12.41 o                         
  13   8   5          3.54        -13.86        13.86 o                         
  14   8   5          4.40         42.88        17.16 o                         
  15   8   5         10.51         23.95        31.79 o                         
  16   8   5         91.00        121.32        33.97 o                         
 -15   9   5        111.49        113.69        60.95 o                         
 -14   9   5        870.66        950.04        56.11 o                         
 -13   9   5        169.23        197.18        32.61 o                         
 -12   9   5         32.57         50.72        27.62 o                         
 -11   9   5        601.80        668.04        42.97 o                         
 -10   9   5       1003.08       1093.57        41.96 o                         
  -9   9   5        524.65        517.42        29.99 o                         
  -8   9   5        299.88        290.84        20.62 o                         
  -7   9   5       2524.01       2572.92        57.78 o                         
  -6   9   5        598.59        623.11        25.78 o                         
  -5   9   5         32.92         40.96        10.50 o                         
  -4   9   5       2941.54       2899.98        46.92 o                         
  -3   9   5       1759.98       1771.95        23.55 o                         
  -2   9   5         26.60         24.84         4.92 o                         
  -1   9   5         46.65         51.03         6.88 o                         
   0   9   5        540.62        573.88        12.96 o                         
   1   9   5        805.10        814.28        15.68 o                         
   2   9   5        162.46        146.99         9.67 o                         
   3   9   5        112.70        101.00         9.48 o                         
   4   9   5       1667.62       1695.45        28.85 o                         
   5   9   5       1411.29       1398.22        26.40 o                         
   6   9   5         88.46         87.09        12.14 o                         
   7   9   5        798.55        797.21        26.07 o                         
   8   9   5       1205.93       1259.58        34.53 o                         
   9   9   5        599.34        626.16        23.86 o                         
  10   9   5        172.41        199.04        24.84 o                         
  11   9   5       1348.91       1560.99        61.95 o                         
  12   9   5        568.69        645.17        46.02 o                         
  13   9   5        209.16        229.79        33.64 o                         
  14   9   5        232.63        206.73        32.61 o                         
  15   9   5       1693.74       1812.87        78.09 o                         
 -13  10   5         73.36        105.68        29.63 o                         
 -12  10   5        949.53       1001.98        55.46 o                         
 -11  10   5        418.80        481.10        41.76 o                         
 -10  10   5         15.47         -7.96        24.78 o                         
  -9  10   5        517.05        561.02        41.40 o                         
  -8  10   5        608.58        586.54        40.18 o                         
  -7  10   5        261.26        195.27        28.21 o                         
  -6  10   5        423.81        443.43        35.16 o                         
  -5  10   5       1153.65       1109.87        86.99 o                         
  -4  10   5         28.38         26.14        25.28 o                         
  -3  10   5         75.22         80.21        25.58 o                         
  -2  10   5        623.30        621.34        74.76 o                         
  -1  10   5       1828.18       1942.47        56.43 o                         
   0  10   5        292.78        321.25        22.05 o                         
   1  10   5        463.67        520.44        25.90 o                         
   2  10   5       3018.88       3063.51        86.48 o                         
   3  10   5       1484.98       1542.61        38.98 o                         
   4  10   5        129.82        145.87        15.25 o                         
   5  10   5        812.65        887.60        42.49 o                         
   6  10   5       1165.07       1246.39        49.25 o                         
   7  10   5         53.03         66.01        24.78 o                         
   8  10   5        462.85        535.94        34.01 o                         
   9  10   5        739.09        781.77        49.13 o                         
  10  10   5        457.55        512.87        45.40 o                         
  11  10   5         17.22         25.21        22.76 o                         
  12  10   5        406.25        456.83        74.29 o                         
  13  10   5        444.39        519.85        42.56 o                         
 -11  11   5         17.90         30.37        27.87 o                         
 -10  11   5        317.33        345.43        38.25 o                         
  -9  11   5         27.49          4.16        24.26 o                         
  -8  11   5        393.57        387.10        36.35 o                         
  -7  11   5         31.46         18.79        23.38 o                         
  -6  11   5        225.43        173.85        39.89 o                         
  -5  11   5         67.70         30.09        21.86 o                         
  -4  11   5         87.40         70.14        22.32 o                         
  -3  11   5         38.85         52.47        21.36 o                         
  -2  11   5        191.95        224.13        26.41 o                         
  -1  11   5        121.94        140.72        24.80 o                         
   0  11   5        162.90        152.23        19.61 o                         
   1  11   5        117.59        140.32        25.75 o                         
   2  11   5          0.25         -1.32        14.75 o                         
   3  11   5          2.66         -7.35        20.52 o                         
   4  11   5         56.89         61.36        21.54 o                         
   5  11   5        126.25        145.49        24.68 o                         
   6  11   5        291.74        405.52        32.28 o                         
   7  11   5         47.27         83.75        34.44 o                         
   8  11   5         11.57         32.03        18.39 o                         
   9  11   5        534.14        643.95        39.15 o                         
  10  11   5         39.77         48.75        44.59 o                         
  11  11   5         49.32         62.90        44.26 o                         
  -8  12   5        634.93        603.61        45.77 o                         
  -7  12   5         16.42         19.61        24.50 o                         
  -6  12   5        518.05        506.66        40.15 o                         
  -5  12   5        362.15        331.17        34.60 o                         
  -4  12   5        699.65        683.74        42.56 o                         
  -3  12   5         58.93         57.07        22.94 o                         
  -2  12   5        719.93        783.17        35.75 o                         
  -1  12   5        422.95        453.74        28.88 o                         
   0  12   5        446.91        458.28        27.56 o                         
   1  12   5        257.53        273.70        27.89 o                         
   2  12   5        692.63        732.23        71.65 o                         
   3  12   5        341.10        400.39        35.19 o                         
   4  12   5         73.27         53.10        22.82 o                         
   5  12   5        508.77        493.43        36.40 o                         
   6  12   5       1978.35       2122.74        68.42 o                         
   7  12   5        692.49        885.65        39.30 o                         
   8  12   5        192.35        274.31        28.36 o                         
  -1  13   5         59.11         71.15        23.27 o                         
   0  13   5        277.01        280.85        33.68 o                         
   1  13   5        347.52        391.80        35.98 o                         
 -20   0   6        702.52        746.17        67.85 o                         
 -19   0   6        525.53        657.28        63.40 o                         
 -18   0   6        189.77        151.84        23.40 o                         
 -17   0   6        492.25        496.65        33.94 o                         
 -16   0   6       1098.81       1074.41        41.78 o                         
 -15   0   6        652.03        764.02        32.53 o                         
 -14   0   6         24.71         23.05        13.89 o                         
 -13   0   6       1462.70       1451.86        38.68 o                         
 -12   0   6       1663.80       1721.02        43.91 o                         
 -11   0   6        401.41        434.80        21.46 o                         
 -10   0   6         36.69         22.52         9.85 o                         
  -9   0   6       2023.18       1870.14        46.17 o                         
  -8   0   6       4142.01       4065.42        66.95 o                         
  -7   0   6        421.10        432.11        22.30 o                         
  -6   0   6       3258.00       3447.17        63.09 o                         
  -5   0   6       5510.65       5371.81       107.91 o                         
  -4   0   6       2484.32       2481.62        51.21 o                         
  -3   0   6        595.35        640.54        26.56 o                         
  -2   0   6       7033.75       7001.13        89.14 o                         
  -1   0   6       1827.49       1654.94        35.26 o                         
   0   0   6         42.54        129.65        15.55 o                         
   1   0   6       1377.15       1242.98        30.57 o                         
   2   0   6       6360.18       6211.68        83.91 o                         
   3   0   6       4299.10       4412.24        62.56 o                         
   4   0   6        387.75        324.67        17.15 o                         
   5   0   6       4667.19       4733.02        98.19 o                         
   6   0   6       4220.58       4152.42        63.53 o                         
   7   0   6        117.00        121.88        14.05 o                         
   8   0   6        678.97        733.43        22.25 o                         
   9   0   6       5747.50       5868.08        71.75 o                         
  10   0   6       1314.66       1267.44        33.14 o                         
  11   0   6        626.61        574.93        29.46 o                         
  12   0   6        909.08        986.04        35.07 o                         
  13   0   6       6526.05       6624.18       114.26 o                         
  14   0   6        737.88        677.82        37.71 o                         
  15   0   6        720.17        676.24        27.71 o                         
  16   0   6       3354.00       3385.94        61.60 o                         
  17   0   6       2627.21       2661.64        88.27 o                         
  18   0   6          7.44         32.49        29.83 o                         
  19   0   6       2457.82       2469.45       103.54 o                         
  20   0   6       1169.84       1166.04        75.43 o                         
 -20   1   6          0.51          9.20        24.50 o                         
 -19   1   6        605.28        621.33        33.78 o                         
 -18   1   6        157.78        175.82        21.86 o                         
 -17   1   6         88.01        105.95        14.27 o                         
 -16   1   6         88.50         65.77        12.15 o                         
 -15   1   6         27.31         20.09        10.47 o                         
 -14   1   6        298.53        275.78        14.63 o                         
 -13   1   6          4.43         -2.98         9.48 o                         
 -12   1   6         88.91         88.52        10.26 o                         
 -11   1   6        303.61        284.68        14.48 o                         
 -10   1   6       3307.29       3387.28        42.00 o                         
  -9   1   6        152.91        158.06        10.88 o                         
  -8   1   6       4230.01       4312.41        45.69 o                         
  -7   1   6        312.36        280.52        12.35 o                         
  -6   1   6        526.65        537.51        13.88 o                         
  -5   1   6         57.97         46.20         5.99 o                         
  -4   1   6       2379.13       2498.68        41.26 o                         
  -3   1   6       1469.07       1455.31        30.83 o                         
  -2   1   6         14.44          1.02         8.18 o                         
  -1   1   6          6.29         -0.96         5.51 o                         
   0   1   6       1726.57       1676.45        22.60 o                         
   1   1   6       1160.76       1201.98        20.83 o                         
   2   1   6       1605.18       1742.07        25.60 o                         
   3   1   6       2161.72       2209.98        37.68 o                         
   4   1   6       3520.39       3553.66        43.48 o                         
   5   1   6        632.50        678.65        17.98 o                         
   6   1   6         33.81         41.72         7.11 o                         
   7   1   6         80.10         73.22         8.35 o                         
   8   1   6        427.18        391.06        12.63 o                         
   9   1   6         39.30         48.13         8.17 o                         
  10   1   6        596.78        591.92        16.67 o                         
  11   1   6        596.06        601.78        14.99 o                         
  12   1   6        216.46        218.34        10.53 o                         
  13   1   6         68.33         70.78         8.42 o                         
  14   1   6        521.24        513.54        17.01 o                         
  15   1   6        694.67        620.56        22.52 o                         
  16   1   6          1.19        -13.08        13.08 o                         
  17   1   6         63.53         22.66        18.89 o                         
  18   1   6        349.81        334.22        23.51 o                         
  19   1   6        287.51        311.07        51.90 o                         
  20   1   6        342.03        407.76        36.45 o                         
 -20   2   6        281.90        234.01        25.09 o                         
 -19   2   6        320.06        283.38        25.83 o                         
 -18   2   6          4.81        -24.34        24.34 o                         
 -17   2   6        149.58        107.08        18.28 o                         
 -16   2   6        319.89        298.43        22.19 o                         
 -15   2   6        443.94        442.01        24.44 o                         
 -14   2   6         30.27         15.21        12.09 o                         
 -13   2   6        836.35        868.07        23.27 o                         
 -12   2   6        265.36        263.24        14.01 o                         
 -11   2   6          6.71          8.93         8.52 o                         
 -10   2   6         20.10         14.06         8.39 o                         
  -9   2   6       4915.71       5059.67        44.69 o                         
  -8   2   6       3654.04       3704.05        36.80 o                         
  -7   2   6        630.59        669.31        13.87 o                         
  -6   2   6       5112.77       5368.28        41.43 o                         
  -5   2   6       3682.16       3691.83        36.19 o                         
  -4   2   6       2104.47       2163.87        25.76 o                         
  -3   2   6        232.36        215.34         8.54 o                         
  -2   2   6       3468.29       3327.74        51.00 o                         
  -1   2   6       1234.17       1148.68        19.31 o                         
   0   2   6          0.75         -2.20         4.24 o                         
   1   2   6       4892.27       4985.98        43.83 o                         
   2   2   6       1832.13       1844.06        25.19 o                         
   3   2   6         48.49         42.37         5.21 o                         
   4   2   6         21.67         20.03         4.55 o                         
   5   2   6       2464.23       2463.23        25.07 o                         
   6   2   6       2294.00       2330.77        24.29 o                         
   7   2   6         20.34         27.58         5.81 o                         
   8   2   6        643.94        663.25        15.36 o                         
   9   2   6        297.60        284.34        10.10 o                         
  10   2   6       4409.02       4542.17        39.67 o                         
  11   2   6       2108.38       2098.04        25.94 o                         
  12   2   6        223.91        241.11         9.64 o                         
  13   2   6        804.11        787.07        16.84 o                         
  14   2   6        374.65        359.89        17.80 o                         
  15   2   6        139.03        128.08        14.63 o                         
  16   2   6       1432.64       1445.15        36.95 o                         
  17   2   6        974.15        957.99        36.65 o                         
  18   2   6          6.40        -22.19        22.19 o                         
  19   2   6        219.75        164.27        28.51 o                         
  20   2   6        739.30        701.38        44.09 o                         
 -19   3   6        198.82        198.51        24.58 o                         
 -18   3   6        452.94        459.55        30.76 o                         
 -17   3   6        736.53        724.64        33.70 o                         
 -16   3   6          2.54        -15.66        15.66 o                         
 -15   3   6        515.59        524.92        26.83 o                         
 -14   3   6       1042.95       1128.16        33.91 o                         
 -13   3   6        234.80        243.36        11.93 o                         
 -12   3   6        104.52        125.25         9.47 o                         
 -11   3   6       3126.47       3203.98        35.95 o                         
 -10   3   6       2561.13       2575.08        31.50 o                         
  -9   3   6        105.66        214.90        11.30 o                         
  -8   3   6        854.17        827.00        15.81 o                         
  -7   3   6       1652.55       1601.22        21.14 o                         
  -6   3   6        919.02       1080.35        16.81 o                         
  -5   3   6        389.38        434.84        10.42 o                         
  -4   3   6       3200.99       2974.10        38.39 o                         
  -3   3   6       2656.28       2583.25        37.61 o                         
  -2   3   6        847.65        782.96        20.62 o                         
  -1   3   6       1084.43       1098.81        24.01 o                         
   0   3   6       5162.72       5186.63        53.13 o                         
   1   3   6       1604.41       1554.81        18.41 o                         
   2   3   6         39.01         32.74         4.39 o                         
   3   3   6       2637.16       2588.70        21.92 o                         
   4   3   6       8183.02       8319.69        51.63 o                         
   5   3   6        597.72        558.46        11.08 o                         
   6   3   6       1597.40       1582.97        20.56 o                         
   7   3   6       1504.21       1481.34        21.76 o                         
   8   3   6       5731.53       5685.10        46.37 o                         
   9   3   6         92.21         84.56         6.30 o                         
  10   3   6       4463.01       4387.78        43.41 o                         
  11   3   6       3809.94       3820.88        40.83 o                         
  12   3   6         94.99        138.73        11.01 o                         
  13   3   6        550.78        544.79        16.73 o                         
  14   3   6       1455.56       1566.91        37.89 o                         
  15   3   6       2497.44       2412.61        47.22 o                         
  16   3   6        106.36         87.30        16.84 o                         
  17   3   6        545.74        512.94        26.77 o                         
  18   3   6       1635.71       1656.83        48.06 o                         
  19   3   6        331.59        297.92        26.01 o                         
 -19   4   6        397.28        363.44        36.20 o                         
 -18   4   6        195.49        153.00        28.17 o                         
 -17   4   6          7.82         -4.43        23.46 o                         
 -16   4   6          4.53          3.11        20.14 o                         
 -15   4   6         96.33         73.63        20.17 o                         
 -14   4   6         47.09         42.58        16.21 o                         
 -13   4   6         33.12         39.59        12.27 o                         
 -12   4   6        326.36        299.13        11.43 o                         
 -11   4   6        120.83        114.99         8.49 o                         
 -10   4   6        202.38        207.78        10.39 o                         
  -9   4   6       1512.73       1511.53        24.27 o                         
  -8   4   6          0.22         -0.37         4.44 o                         
  -7   4   6        487.07        461.98        10.24 o                         
  -6   4   6        793.18        773.74        17.73 o                         
  -5   4   6        170.27        167.63         9.27 o                         
  -4   4   6        251.80        264.81        11.35 o                         
  -3   4   6       1088.47       1062.07        22.16 o                         
  -2   4   6        579.32        614.98        16.80 o                         
  -1   4   6       1027.27       1055.91        21.28 o                         
   0   4   6         68.56         44.17         6.89 o                         
   1   4   6        616.10        662.40        15.49 o                         
   2   4   6         17.56          7.94         6.09 o                         
   3   4   6         59.84         55.86         4.67 o                         
   4   4   6       1084.25       1054.89        14.25 o                         
   5   4   6        851.59        866.01        13.38 o                         
   6   4   6        228.76        220.67         8.34 o                         
   7   4   6         51.48         47.45         7.49 o                         
   8   4   6         30.22         26.68         8.14 o                         
   9   4   6        163.41        140.60        10.74 o                         
  10   4   6         64.57         44.44         8.41 o                         
  11   4   6        211.78        171.86        11.14 o                         
  12   4   6       1130.77       1074.55        22.03 o                         
  13   4   6         69.41         78.79        10.65 o                         
  14   4   6        297.97        298.81        26.30 o                         
  15   4   6        128.11        114.22        19.19 o                         
  16   4   6         31.74         27.41        17.24 o                         
  17   4   6         10.86        -17.77        17.77 o                         
  18   4   6        171.17        186.13        23.27 o                         
  19   4   6        129.55         88.16        20.83 o                         
 -18   5   6       1517.64       1538.37        66.15 o                         
 -17   5   6        788.72        753.54        47.83 o                         
 -16   5   6         10.16        -16.53        23.12 o                         
 -15   5   6        393.86        352.72        34.64 o                         
 -14   5   6       1338.04       1369.96        48.68 o                         
 -13   5   6        665.80        644.85        31.20 o                         
 -12   5   6        124.60        140.33        15.71 o                         
 -11   5   6       2294.93       2354.15        39.65 o                         
 -10   5   6       1180.55       1203.77        28.31 o                         
  -9   5   6          2.90         -6.05         9.10 o                         
  -8   5   6        951.11        884.62        27.22 o                         
  -7   5   6       2256.39       2155.22        52.98 o                         
  -6   5   6        459.25        432.33        13.13 o                         
  -5   5   6        420.49        386.47        14.68 o                         
  -4   5   6       2612.94       2607.80        35.10 o                         
  -3   5   6       4470.96       4477.56        46.11 o                         
  -2   5   6        608.07        572.24        17.45 o                         
  -1   5   6       1779.42       1760.69        27.42 o                         
   0   5   6       1723.77       1666.75        26.33 o                         
   1   5   6       2134.02       2105.59        27.29 o                         
   2   5   6        131.25        131.54         8.44 o                         
   3   5   6       3200.01       3147.61        30.00 o                         
   4   5   6       1896.27       1857.01        24.30 o                         
   5   5   6        210.47        184.01         7.43 o                         
   6   5   6        415.09        356.08        22.53 o                         
   7   5   6       2093.53       2176.96        33.18 o                         
   8   5   6       2182.02       2172.68        33.63 o                         
   9   5   6        462.64        455.87        16.76 o                         
  10   5   6       2043.36       2052.94        30.47 o                         
  11   5   6       2640.56       2623.58        36.94 o                         
  12   5   6        967.25        916.68        25.42 o                         
  13   5   6        195.05        205.33        14.12 o                         
  14   5   6        925.98        921.60        29.64 o                         
  15   5   6        870.61        950.53        30.36 o                         
  16   5   6        663.30        705.99        52.24 o                         
  17   5   6        413.76        428.15        31.88 o                         
  18   5   6       1179.90       1207.85        54.14 o                         
 -18   6   6         27.69         13.14        28.51 o                         
 -17   6   6        133.18         86.15        28.41 o                         
 -16   6   6       1619.27       1646.37        67.00 o                         
 -15   6   6        494.03        491.18        40.51 o                         
 -14   6   6        378.65        398.02        37.18 o                         
 -13   6   6       1616.17       1688.06        52.72 o                         
 -12   6   6        717.85        728.05        28.97 o                         
 -11   6   6        164.36        139.90        15.40 o                         
 -10   6   6         25.44         22.24        10.20 o                         
  -9   6   6        750.66        768.23        22.08 o                         
  -8   6   6        221.48        215.49        13.19 o                         
  -7   6   6         87.40        101.56        10.05 o                         
  -6   6   6       1097.76       1100.60        23.94 o                         
  -5   6   6        850.34        877.40        20.92 o                         
  -4   6   6         18.54         14.91         7.54 o                         
  -3   6   6        155.92        238.96        11.71 o                         
  -2   6   6       2104.24       2053.15        29.74 o                         
  -1   6   6       3029.01       2978.43        37.94 o                         
   0   6   6         50.03         85.66        10.01 o                         
   1   6   6       2642.92       2592.84        30.53 o                         
   2   6   6       1266.12       1292.98        21.34 o                         
   3   6   6       6862.42       6879.96        52.29 o                         
   4   6   6       1384.14       1313.92        22.95 o                         
   5   6   6       3177.04       3162.68        38.29 o                         
   6   6   6       1130.78       1117.95        23.74 o                         
   7   6   6         38.59         49.47         8.75 o                         
   8   6   6       1547.64       1491.75        28.33 o                         
   9   6   6       2314.17       2352.51        36.04 o                         
  10   6   6        998.68       1004.02        27.40 o                         
  11   6   6        393.87        368.32        19.32 o                         
  12   6   6       1324.56       1304.03        32.37 o                         
  13   6   6       1006.01       1024.56        37.27 o                         
  14   6   6        110.55        159.36        20.32 o                         
  15   6   6        445.18        545.00        29.00 o                         
  16   6   6        857.69       1001.21        50.15 o                         
  17   6   6        727.16        791.08        47.28 o                         
 -17   7   6        103.39        118.63        29.91 o                         
 -16   7   6          0.24         -6.49        37.42 o                         
 -15   7   6        678.66        670.98        48.41 o                         
 -14   7   6          5.30         29.50        25.10 o                         
 -13   7   6        157.99        166.58        22.45 o                         
 -12   7   6        211.76        195.48        18.77 o                         
 -11   7   6         96.05        103.65        16.85 o                         
 -10   7   6        166.15        158.74        17.73 o                         
  -9   7   6        138.53        129.30        12.66 o                         
  -8   7   6          4.49         -8.86         8.86 o                         
  -7   7   6         36.73         34.83         8.44 o                         
  -6   7   6        494.53        470.28        15.70 o                         
  -5   7   6        239.58        220.70        11.60 o                         
  -4   7   6         57.44         44.85         7.70 o                         
  -3   7   6       1203.28       1179.87        21.88 o                         
  -2   7   6         19.85          3.84         6.92 o                         
  -1   7   6         81.61         96.82         7.90 o                         
   0   7   6         29.80         22.98         6.35 o                         
   1   7   6        376.33        334.37        12.44 o                         
   2   7   6        161.29        159.96         9.60 o                         
   3   7   6        107.72         88.79         5.47 o                         
   4   7   6        776.80        789.28        16.62 o                         
   5   7   6        147.13        134.56         8.00 o                         
   6   7   6         84.39         73.30         8.92 o                         
   7   7   6       1268.00       1211.95        25.06 o                         
   8   7   6        515.18        463.84        16.99 o                         
   9   7   6         31.59         12.90        12.20 o                         
  10   7   6        271.74        242.26        17.72 o                         
  11   7   6        296.53        269.95        18.54 o                         
  12   7   6        243.58        244.67        17.34 o                         
  13   7   6        220.23        249.25        23.79 o                         
  14   7   6        103.33        124.44        19.98 o                         
  15   7   6         44.67         73.16        22.84 o                         
  16   7   6          1.43         23.31        39.29 o                         
  17   7   6         12.17         49.18        27.83 o                         
 -15   8   6       1067.64       1122.38        65.57 o                         
 -14   8   6        154.21        224.68        73.45 o                         
 -13   8   6       1268.08       1291.83        61.36 o                         
 -12   8   6       1129.81       1245.43        52.05 o                         
 -11   8   6        154.18        162.87        18.79 o                         
 -10   8   6        508.87        512.16        25.97 o                         
  -9   8   6        900.10        952.69        26.90 o                         
  -8   8   6        967.82        945.33        25.73 o                         
  -7   8   6         58.39         56.76         6.48 o                         
  -6   8   6        587.57        628.03        25.22 o                         
  -5   8   6       2354.20       2364.32        40.39 o                         
  -4   8   6        725.03        714.72        22.52 o                         
  -3   8   6        269.15        282.03        15.16 o                         
  -2   8   6        909.22        957.63        25.97 o                         
  -1   8   6       1847.93       1839.18        34.97 o                         
   0   8   6          2.19         -9.45         9.45 o                         
   1   8   6        697.38        701.97        19.06 o                         
   2   8   6       1716.75       1727.89        28.71 o                         
   3   8   6        765.34        747.56        18.79 o                         
   4   8   6        289.82        285.25        10.79 o                         
   5   8   6       2033.97       1912.22        68.70 o                         
   6   8   6       1854.46       1835.31        44.64 o                         
   7   8   6        397.06        388.57        16.27 o                         
   8   8   6        866.88        898.06        26.46 o                         
   9   8   6       2879.34       2987.65        69.63 o                         
  10   8   6        757.03        747.71        33.29 o                         
  11   8   6          1.60          3.27        11.54 o                         
  12   8   6       1907.15       1908.50        42.25 o                         
  13   8   6        911.08        944.10        42.05 o                         
  14   8   6         12.44          1.07        16.38 o                         
  15   8   6         51.83         64.22        19.85 o                         
 -14   9   6         64.24         96.25        45.65 o                         
 -13   9   6         22.42         68.20        36.17 o                         
 -12   9   6        258.14        303.27        37.94 o                         
 -11   9   6        230.29        306.36        47.54 o                         
 -10   9   6        623.44        727.39        41.34 o                         
  -9   9   6        205.55        200.23        26.46 o                         
  -8   9   6         81.23         70.90        18.10 o                         
  -7   9   6        207.36        193.33        20.96 o                         
  -6   9   6          5.46         22.45        13.12 o                         
  -5   9   6        181.87        147.36        16.98 o                         
  -4   9   6        323.54        297.30        18.16 o                         
  -3   9   6       2524.22       2524.53        56.26 o                         
  -2   9   6       1016.57        942.54        29.86 o                         
  -1   9   6        626.24        642.21        24.69 o                         
   0   9   6        644.85        642.04        21.69 o                         
   1   9   6         68.13         58.23        10.95 o                         
   2   9   6         47.58         50.00        10.72 o                         
   3   9   6        204.99        237.80        13.58 o                         
   4   9   6        440.25        440.33        16.22 o                         
   5   9   6        181.00        194.48        15.38 o                         
   6   9   6        152.01        133.38        14.34 o                         
   7   9   6        249.77        266.89        19.11 o                         
   8   9   6        379.43        322.19        34.07 o                         
   9   9   6         17.69         -2.86        16.61 o                         
  10   9   6        679.61        680.88        39.16 o                         
  11   9   6       1053.27       1171.76        41.70 o                         
  12   9   6        379.85        471.79        29.22 o                         
  13   9   6         14.12         15.05        23.61 o                         
  14   9   6        235.60        286.56        36.14 o                         
 -12  10   6        241.18        263.05        39.86 o                         
 -11  10   6         15.64         55.30        28.83 o                         
 -10  10   6        446.58        492.76        42.01 o                         
  -9  10   6        259.00        296.56        34.81 o                         
  -8  10   6        267.33        303.17        34.72 o                         
  -7  10   6         38.14         26.42        23.06 o                         
  -6  10   6        606.40        569.35        39.27 o                         
  -5  10   6         39.94         40.21        21.01 o                         
  -4  10   6          2.45        -12.49        21.01 o                         
  -3  10   6        137.85        137.33        30.70 o                         
  -2  10   6        880.48        916.92        42.27 o                         
  -1  10   6       1512.57       1541.36        44.21 o                         
   0  10   6          9.54          1.88        15.12 o                         
   1  10   6        242.24        263.63        34.09 o                         
   2  10   6       1784.58       1760.05        55.88 o                         
   3  10   6        728.21        724.29        47.18 o                         
   4  10   6         26.56          9.47        20.40 o                         
   5  10   6        148.96        178.73        27.06 o                         
   6  10   6        940.80        944.30        48.11 o                         
   7  10   6        445.98        508.30        55.47 o                         
   8  10   6        458.50        532.63        36.58 o                         
   9  10   6        665.15        696.28        72.08 o                         
  10  10   6         69.86         89.49        20.45 o                         
  11  10   6        148.80        183.30        23.84 o                         
  12  10   6        315.14        313.21        40.96 o                         
  -9  11   6          1.57         24.67        27.14 o                         
  -8  11   6        228.55        254.53        35.19 o                         
  -7  11   6        508.33        516.40        45.94 o                         
  -6  11   6        970.52        891.01        61.10 o                         
  -5  11   6          4.27          2.26        23.68 o                         
  -4  11   6        974.59        965.01        47.58 o                         
  -3  11   6       1800.45       1858.91        62.84 o                         
  -2  11   6         61.95         39.38        21.71 o                         
  -1  11   6        535.75        542.43        29.76 o                         
   0  11   6        473.72        479.50        27.14 o                         
   1  11   6        568.80        560.72        28.03 o                         
   2  11   6         19.53         11.58        24.03 o                         
   3  11   6        848.97        894.90        47.38 o                         
   4  11   6        526.83        561.51        39.37 o                         
   5  11   6         26.80         14.39        25.56 o                         
   6  11   6         90.70         87.98        24.49 o                         
   7  11   6        973.85       1098.19        80.43 o                         
   8  11   6        613.59        667.53        73.16 o                         
   9  11   6        106.39         75.49        20.88 o                         
  -6  12   6        104.33         85.18        44.12 o                         
  -5  12   6          2.51          7.60        24.18 o                         
  -4  12   6         88.31        118.58        27.05 o                         
  -3  12   6        449.32        490.49        36.88 o                         
  -2  12   6        300.03        321.89        26.71 o                         
  -1  12   6          6.41         -5.67        18.63 o                         
   0  12   6         46.72         39.97        24.73 o                         
   1  12   6         76.87         37.53        36.29 o                         
   2  12   6        335.77        357.24        35.74 o                         
   3  12   6        322.90        393.58        35.79 o                         
   4  12   6         36.20         55.89        32.55 o                         
   5  12   6         74.99         67.40        26.09 o                         
   6  12   6         79.45         85.08        44.64 o                         
 -19   1   7        198.00        231.80        34.50 o                         
 -18   1   7       1717.70       1836.18        54.46 o                         
 -17   1   7        271.89        283.85        25.81 o                         
 -16   1   7         77.67         45.45        13.06 o                         
 -15   1   7        651.92        719.52        26.85 o                         
 -14   1   7        524.94        543.98        21.07 o                         
 -13   1   7        311.95        320.47        16.29 o                         
 -12   1   7       1193.37       1216.52        24.43 o                         
 -11   1   7       4738.34       4915.59        48.43 o                         
 -10   1   7       1658.94       1625.13        26.83 o                         
  -9   1   7        168.72        175.13        11.01 o                         
  -8   1   7       1643.81       1651.28        26.67 o                         
  -7   1   7       1919.79       1984.66        29.60 o                         
  -6   1   7       1151.70       1177.38        21.90 o                         
  -5   1   7        993.38        942.54        16.64 o                         
  -4   1   7       2490.94       2434.33        33.01 o                         
  -3   1   7       1434.66       1445.63        25.25 o                         
  -2   1   7         95.79         78.57         6.68 o                         
  -1   1   7        446.86        433.66        12.17 o                         
   0   1   7       3132.50       3218.02        35.02 o                         
   1   1   7       2662.24       2779.51        32.56 o                         
   2   1   7        973.57        962.75        19.02 o                         
   3   1   7       3020.83       3094.11        35.26 o                         
   4   1   7       3686.46       3679.10        39.30 o                         
   5   1   7       1912.11       1979.30        29.65 o                         
   6   1   7       1316.14       1292.00        24.23 o                         
   7   1   7       4032.24       4162.17        39.18 o                         
   8   1   7       2509.22       2521.50        30.70 o                         
   9   1   7        528.40        508.37        15.09 o                         
  10   1   7       3622.40       3643.26        46.30 o                         
  11   1   7       2284.19       2266.60        35.16 o                         
  12   1   7         45.45         39.70         9.77 o                         
  13   1   7       1150.97       1096.09        28.53 o                         
  14   1   7       2580.92       2632.94        43.15 o                         
  15   1   7       1491.56       1601.21        43.67 o                         
  16   1   7         39.41         27.28        13.92 o                         
  17   1   7        849.59        829.64        48.52 o                         
  18   1   7        607.89        511.72        44.82 o                         
  19   1   7        545.16        439.93        37.45 o                         
 -19   2   7        155.14        161.67        30.80 o                         
 -18   2   7        323.35        338.25        28.19 o                         
 -17   2   7        322.25        388.84        29.20 o                         
 -16   2   7        854.64        909.27        36.35 o                         
 -15   2   7         83.57         51.63        16.25 o                         
 -14   2   7          4.41        -13.60        15.48 o                         
 -13   2   7        912.81        919.51        33.43 o                         
 -12   2   7        243.97        237.05        14.53 o                         
 -11   2   7        556.50        538.98        18.81 o                         
 -10   2   7        233.09        224.46        13.30 o                         
  -9   2   7        120.99        131.85        11.07 o                         
  -8   2   7       3071.97       3032.37        39.32 o                         
  -7   2   7        115.31        102.56        10.65 o                         
  -6   2   7       2940.39       3001.12        33.90 o                         
  -5   2   7       2293.45       2291.22        28.30 o                         
  -4   2   7        396.32        415.01        11.71 o                         
  -3   2   7       1170.21       1095.35        14.78 o                         
  -2   2   7       1856.17       1908.96        28.27 o                         
  -1   2   7       1400.97       1315.54        18.88 o                         
   0   2   7        922.34        970.68        16.16 o                         
   1   2   7       2397.17       2401.68        28.45 o                         
   2   2   7       1516.50       1463.81        20.34 o                         
   3   2   7        154.44        161.79         8.29 o                         
   4   2   7        109.39         98.24         7.39 o                         
   5   2   7       1991.89       2048.44        26.08 o                         
   6   2   7       4418.79       4302.10        44.11 o                         
   7   2   7         27.71         18.66         7.93 o                         
   8   2   7       5338.83       5253.02        49.34 o                         
   9   2   7        864.26        907.02        20.63 o                         
  10   2   7        342.12        285.01        13.37 o                         
  11   2   7          4.77         21.52         8.62 o                         
  12   2   7       1869.19       1822.61        25.83 o                         
  13   2   7        747.54        755.93        22.82 o                         
  14   2   7         75.59         87.60        14.34 o                         
  15   2   7        542.24        500.16        23.93 o                         
  16   2   7       1013.79       1039.33        32.83 o                         
  17   2   7       1063.75       1104.08        38.71 o                         
  18   2   7         47.03         42.16        18.36 o                         
  19   2   7        475.10        374.87        35.56 o                         
 -18   3   7         10.78        -21.07        21.07 o                         
 -17   3   7        150.89        114.14        22.21 o                         
 -16   3   7          0.45        -21.08        21.08 o                         
 -15   3   7         23.81         20.17        16.40 o                         
 -14   3   7        695.83        712.86        30.93 o                         
 -13   3   7         68.99         69.64        16.12 o                         
 -12   3   7        134.69        141.38        13.67 o                         
 -11   3   7          8.67          3.76         9.90 o                         
 -10   3   7        112.65        104.64        11.76 o                         
  -9   3   7         23.81         21.05         9.88 o                         
  -8   3   7       1083.57       1087.53        26.00 o                         
  -7   3   7         23.43         17.99         6.37 o                         
  -6   3   7        832.48        807.15        17.48 o                         
  -5   3   7         29.25         31.61         5.23 o                         
  -4   3   7       1250.66       1100.49        37.93 o                         
  -3   3   7        565.79        545.36        17.63 o                         
  -2   3   7         13.68         15.91         6.78 o                         
  -1   3   7         24.75         14.73         6.85 o                         
   0   3   7        499.64        501.13        13.55 o                         
   1   3   7         60.23         48.55         4.52 o                         
   2   3   7         15.47          8.60         4.92 o                         
   3   3   7        656.62        666.63        14.29 o                         
   4   3   7        252.22        242.03         8.51 o                         
   5   3   7          1.26         -1.04         6.39 o                         
   6   3   7          2.36         -7.47         7.47 o                         
   7   3   7       1593.84       1611.61        29.72 o                         
   8   3   7        405.39        408.63        16.39 o                         
   9   3   7        571.29        639.28        17.83 o                         
  10   3   7       1072.60       1075.37        23.13 o                         
  11   3   7       1481.44       1376.48        26.68 o                         
  12   3   7        483.07        496.88        18.78 o                         
  13   3   7          9.33         21.23        11.64 o                         
  14   3   7        502.75        507.85        21.25 o                         
  15   3   7         66.98         80.35        17.18 o                         
  16   3   7         10.64         -1.14        15.92 o                         
  17   3   7         22.14        -19.40        34.35 o                         
  18   3   7         34.21         28.35        17.73 o                         
 -18   4   7         65.83        -24.50        26.48 o                         
 -17   4   7        667.53        631.50        63.00 o                         
 -16   4   7        927.67        961.43        83.97 o                         
 -15   4   7        129.27        106.83        23.28 o                         
 -14   4   7        642.25        606.56        38.28 o                         
 -13   4   7       1946.82       1966.39        77.34 o                         
 -12   4   7       2214.41       2309.64        67.29 o                         
 -11   4   7        105.90         92.23         9.82 o                         
 -10   4   7        606.66        618.31        17.58 o                         
  -9   4   7       1174.06       1205.26        23.65 o                         
  -8   4   7       1053.53       1081.06        22.24 o                         
  -7   4   7        270.25        253.85        14.24 o                         
  -6   4   7       4128.12       4164.82        47.95 o                         
  -5   4   7       5898.56       5905.36        59.05 o                         
  -4   4   7        295.53        248.28        13.88 o                         
  -3   4   7        276.65        260.05        13.19 o                         
  -2   4   7       2554.43       2587.09        32.64 o                         
  -1   4   7       1724.40       1756.84        26.60 o                         
   0   4   7          1.25         -7.31         7.31 o                         
   1   4   7       2133.96       2101.24        27.05 o                         
   2   4   7       6819.28       6863.58        55.13 o                         
   3   4   7       1275.17       1305.01        26.33 o                         
   4   4   7         27.10         27.70         4.82 o                         
   5   4   7       3023.81       2975.30        34.62 o                         
   6   4   7       1444.34       1422.85        20.59 o                         
   7   4   7         24.95         23.46         8.67 o                         
   8   4   7       1810.59       1878.27        32.85 o                         
   9   4   7       3349.45       3432.34        40.95 o                         
  10   4   7        572.35        596.26        17.95 o                         
  11   4   7         18.55         32.47         9.90 o                         
  12   4   7       1462.34       1484.79        31.71 o                         
  13   4   7       1594.42       1546.12        33.87 o                         
  14   4   7        236.08        219.13        16.90 o                         
  15   4   7       1195.96       1220.87        43.76 o                         
  16   4   7       1610.12       1669.34        71.95 o                         
  17   4   7        253.22        236.18        23.90 o                         
  18   4   7          7.82          1.82        19.28 o                         
 -17   5   7         16.26          3.82        26.91 o                         
 -16   5   7         52.85         34.85        27.35 o                         
 -15   5   7         44.33         60.93        49.36 o                         
 -14   5   7         15.44        -12.22        24.81 o                         
 -13   5   7          1.10          1.89        19.43 o                         
 -12   5   7         77.32         80.74        17.11 o                         
 -11   5   7        189.12        167.56        16.07 o                         
 -10   5   7        350.13        350.03        20.06 o                         
  -9   5   7         21.00         18.00         9.63 o                         
  -8   5   7          6.99         10.04         7.49 o                         
  -7   5   7        467.22        465.24        15.06 o                         
  -6   5   7         92.75         87.78        10.31 o                         
  -5   5   7        171.16        144.95        11.45 o                         
  -4   5   7        222.96        185.15        12.10 o                         
  -3   5   7       2172.18       2267.98        36.54 o                         
  -2   5   7         67.14         46.38         8.44 o                         
  -1   5   7        973.17       1030.10        22.91 o                         
   0   5   7       1468.09       1464.86        24.82 o                         
   1   5   7          4.95         -7.54         7.54 o                         
   2   5   7       2470.11       2483.25        32.73 o                         
   3   5   7       2206.41       2212.47        29.98 o                         
   4   5   7         88.53         64.25         6.15 o                         
   5   5   7         95.48         85.58         7.43 o                         
   6   5   7          4.85          0.49         8.46 o                         
   7   5   7       1953.35       1946.38        33.31 o                         
   8   5   7          6.20         10.24         9.14 o                         
   9   5   7         72.41         76.49         9.33 o                         
  10   5   7        522.37        581.22        19.14 o                         
  11   5   7        264.61        223.99        14.65 o                         
  12   5   7         75.60         83.69        14.45 o                         
  13   5   7        144.93        134.96        16.13 o                         
  14   5   7        597.14        626.17        28.59 o                         
  15   5   7         18.76         64.75        19.28 o                         
  16   5   7         97.62        106.90        25.59 o                         
  17   5   7         80.06         60.64        30.44 o                         
 -16   6   7         58.61         59.34        27.70 o                         
 -15   6   7        549.02        558.21        75.27 o                         
 -14   6   7        129.84         89.00        27.51 o                         
 -13   6   7        713.54        715.37        74.90 o                         
 -12   6   7         62.09         76.00        19.34 o                         
 -11   6   7        114.09         73.73        15.68 o                         
 -10   6   7        188.10        183.82        17.58 o                         
  -9   6   7       1394.46       1302.92        36.13 o                         
  -8   6   7         99.30         98.57        12.10 o                         
  -7   6   7          1.45          5.04         9.12 o                         
  -6   6   7        587.48        601.70        19.65 o                         
  -5   6   7         87.39        100.81        10.56 o                         
  -4   6   7          1.35         -1.15         8.27 o                         
  -3   6   7        347.28        342.49        14.71 o                         
  -2   6   7       2391.01       2371.20        34.68 o                         
  -1   6   7       1369.91       1423.19        28.31 o                         
   0   6   7         98.25         99.46         9.99 o                         
   1   6   7       3762.22       3817.79        40.54 o                         
   2   6   7        780.58        786.23        18.53 o                         
   3   6   7          4.23         -3.99         7.08 o                         
   4   6   7        268.75        270.42        11.74 o                         
   5   6   7       1366.74       1402.50        27.94 o                         
   6   6   7       1405.31       1424.58        28.51 o                         
   7   6   7        108.72        100.18        10.87 o                         
   8   6   7        535.70        535.33        21.24 o                         
   9   6   7        719.20        724.64        26.13 o                         
  10   6   7        505.77        502.58        24.43 o                         
  11   6   7         14.21         16.78        13.18 o                         
  12   6   7        518.71        509.52        40.64 o                         
  13   6   7       1510.63       1456.60        51.54 o                         
  14   6   7          7.68         26.43        17.60 o                         
  15   6   7        123.91        122.51        20.98 o                         
  16   6   7        404.33        368.24        28.01 o                         
 -15   7   7        310.32        332.77        38.84 o                         
 -14   7   7         83.50        137.60        36.18 o                         
 -13   7   7        718.22        694.09        48.25 o                         
 -12   7   7        115.40        115.63        27.91 o                         
 -11   7   7       2108.99       2123.52        58.69 o                         
 -10   7   7        432.46        454.48        26.87 o                         
  -9   7   7          3.04         -8.34        13.50 o                         
  -8   7   7        741.06        726.20        29.45 o                         
  -7   7   7       1708.31       1804.74        39.04 o                         
  -6   7   7        170.90        179.41        13.99 o                         
  -5   7   7        633.96        669.98        19.65 o                         
  -4   7   7       2236.36       2200.21        33.94 o                         
  -3   7   7       2068.58       2075.28        32.30 o                         
  -2   7   7        474.93        456.16        20.97 o                         
  -1   7   7        688.79        714.45        19.37 o                         
   0   7   7       2768.36       2773.45        36.34 o                         
   1   7   7       1999.34       1929.61        29.88 o                         
   2   7   7         96.09         65.71         9.04 o                         
   3   7   7       3109.71       3089.16        37.67 o                         
   4   7   7        844.10        831.67        18.39 o                         
   5   7   7        911.72        893.40        22.77 o                         
   6   7   7        350.52        390.06        18.43 o                         
   7   7   7       1807.04       1869.18        42.60 o                         
   8   7   7       1481.81       1398.72        37.36 o                         
   9   7   7        102.11        102.87        15.23 o                         
  10   7   7        593.85        630.50        27.35 o                         
  11   7   7       1241.73       1235.50        49.93 o                         
  12   7   7        784.33        841.58        41.73 o                         
  13   7   7        154.37        166.68        22.11 o                         
  14   7   7       1923.75       2050.55        65.39 o                         
  15   7   7        840.50        882.99        70.28 o                         
 -14   8   7         10.59         24.67        26.41 o                         
 -13   8   7         91.41        105.72        31.70 o                         
 -12   8   7          0.61         26.09        25.73 o                         
 -11   8   7         17.78         36.55        25.69 o                         
 -10   8   7          6.93          8.81        14.34 o                         
  -9   8   7          0.50         -3.60        13.73 o                         
  -8   8   7          2.13         -3.77        13.22 o                         
  -7   8   7          0.77          6.82         9.63 o                         
  -6   8   7         52.22         42.62        10.22 o                         
  -5   8   7        247.86        236.94        12.49 o                         
  -4   8   7          0.76         -2.77         6.75 o                         
  -3   8   7        439.32        406.33        14.30 o                         
  -2   8   7         23.33         15.50         7.33 o                         
  -1   8   7        113.90        102.45         8.56 o                         
   0   8   7          1.28         -6.39         6.45 o                         
   1   8   7         89.20         78.05         7.94 o                         
   2   8   7        239.26        211.09        10.92 o                         
   3   8   7        303.12        260.06        12.93 o                         
   4   8   7        236.23        218.65        12.04 o                         
   5   8   7          9.95         16.40        10.78 o                         
   6   8   7        201.98        190.65        17.43 o                         
   7   8   7        134.49        132.76        15.85 o                         
   8   8   7        282.43        271.31        19.45 o                         
   9   8   7        117.30         84.97        14.45 o                         
  10   8   7         33.50         23.82        13.64 o                         
  11   8   7         39.53         11.59        20.81 o                         
  12   8   7         16.30         18.65        19.12 o                         
  13   8   7         66.52         56.86        21.96 o                         
  14   8   7         12.16         53.30        23.78 o                         
 -12   9   7        113.17        127.19        36.16 o                         
 -11   9   7        795.21        883.80        95.24 o                         
 -10   9   7        305.15        311.80        40.41 o                         
  -9   9   7         14.12         27.59        24.93 o                         
  -8   9   7        356.61        364.35        34.70 o                         
  -7   9   7        384.69        418.92        32.50 o                         
  -6   9   7        926.81        859.65        41.47 o                         
  -5   9   7         69.74         92.63        18.29 o                         
  -4   9   7       2848.34       2876.15        56.38 o                         
  -3   9   7        599.33        635.33        27.49 o                         
  -2   9   7         63.58         24.89        12.52 o                         
  -1   9   7       1525.20       1499.42        34.93 o                         
   0   9   7       2027.31       1984.32        44.32 o                         
   1   9   7        348.46        331.34        16.79 o                         
   2   9   7        297.06        283.86        15.44 o                         
   3   9   7       1283.43       1296.69        30.28 o                         
   4   9   7        845.29        847.39        34.63 o                         
   5   9   7          4.48         13.72        16.15 o                         
   6   9   7        690.18        752.91        37.65 o                         
   7   9   7        585.17        574.35        34.41 o                         
   8   9   7        754.32        790.12        42.81 o                         
   9   9   7        148.91        215.46        44.59 o                         
  10   9   7        365.86        348.91        32.88 o                         
  11   9   7        847.54        834.49        40.89 o                         
  12   9   7        124.82        113.84        37.44 o                         
 -10  10   7        410.27        433.92        42.42 o                         
  -9  10   7        250.37        228.57        34.20 o                         
  -8  10   7        100.67        106.35        29.32 o                         
  -7  10   7         16.67         16.70        24.88 o                         
  -6  10   7       1587.71       1544.93        60.76 o                         
  -5  10   7         90.14        109.92        26.35 o                         
  -4  10   7         67.94         99.82        24.13 o                         
  -3  10   7          9.08         -5.05        21.35 o                         
  -2  10   7        132.70        133.12        23.99 o                         
  -1  10   7        742.54        739.83        32.91 o                         
   0  10   7         20.92          2.28        15.82 o                         
   1  10   7       1036.50       1023.89        35.70 o                         
   2  10   7        590.69        560.53        38.77 o                         
   3  10   7        460.26        531.55        38.34 o                         
   4  10   7          9.43         -7.52        22.65 o                         
   5  10   7       1046.38       1183.85        87.57 o                         
   6  10   7        655.86        702.97        42.41 o                         
   7  10   7        164.47        187.37        34.20 o                         
   8  10   7        388.64        429.43        53.48 o                         
   9  10   7        846.67        853.77        57.21 o                         
  10  10   7        508.77        513.00        38.13 o                         
  -7  11   7        135.46        146.20        46.97 o                         
  -6  11   7        118.23        113.05        28.79 o                         
  -5  11   7         11.82        -22.89        22.89 o                         
  -4  11   7          3.10          8.48        23.55 o                         
  -3  11   7          1.00          1.34        20.98 o                         
  -2  11   7         18.48          9.37        18.56 o                         
  -1  11   7        107.84         69.23        21.23 o                         
   0  11   7          4.69          2.62        16.95 o                         
   1  11   7         46.47         30.74        24.36 o                         
   2  11   7         27.97         41.53        24.22 o                         
   3  11   7        216.25        212.74        30.90 o                         
   4  11   7        720.40        818.37        47.63 o                         
   5  11   7         30.00         14.70        24.50 o                         
   6  11   7         13.32         19.16        27.18 o                         
   7  11   7          2.00         50.45        54.34 o                         
 -18   0   8         37.13         59.52        41.07 o                         
 -17   0   8        153.87        129.74        45.88 o                         
 -16   0   8        932.13       1011.69        73.44 o                         
 -15   0   8        261.38        273.65        48.12 o                         
 -14   0   8        926.90       1010.85        42.19 o                         
 -13   0   8       1953.23       1943.90        55.60 o                         
 -12   0   8        267.38        309.43        23.32 o                         
 -11   0   8        547.93        568.18        30.93 o                         
 -10   0   8       1971.41       1976.72        51.00 o                         
  -9   0   8       1742.69       1752.36        43.25 o                         
  -8   0   8        171.60        237.18        20.49 o                         
  -7   0   8        927.36        959.12        31.37 o                         
  -6   0   8       4280.51       4361.50        82.47 o                         
  -5   0   8       2518.67       2511.33        55.71 o                         
  -4   0   8       1840.35       1946.37        40.46 o                         
  -3   0   8       1274.95       1274.93        38.21 o                         
  -2   0   8       8755.47       8781.50       106.34 o                         
  -1   0   8         54.20         34.31        14.46 o                         
   0   0   8       1449.78       1592.67        42.67 o                         
   1   0   8       5669.22       5714.94        83.21 o                         
   2   0   8       4507.25       4673.79        82.45 o                         
   3   0   8       1741.17       1848.23        51.37 o                         
   4   0   8       2247.76       2283.19        57.32 o                         
   5   0   8       2559.12       2444.34        44.83 o                         
   6   0   8        150.89        164.92        14.88 o                         
   7   0   8         51.70         42.31        13.57 o                         
   8   0   8       2738.38       2783.35        61.03 o                         
   9   0   8       4721.01       4793.73        65.21 o                         
  10   0   8        419.87        461.68        22.31 o                         
  11   0   8        364.95        358.21        23.60 o                         
  12   0   8       1396.85       1533.18        53.23 o                         
  13   0   8       1641.21       1601.27        40.56 o                         
  14   0   8         15.01         -0.20        28.31 o                         
  15   0   8        607.48        501.57        49.08 o                         
  16   0   8       1761.73       1706.25        83.33 o                         
  17   0   8       2037.32       2198.53        95.93 o                         
  18   0   8          9.05          0.21        32.15 o                         
 -18   1   8          3.45         -8.04        19.18 o                         
 -17   1   8          9.98        -14.52        19.89 o                         
 -16   1   8          3.28         25.84        19.88 o                         
 -15   1   8        245.14        238.02        18.66 o                         
 -14   1   8        276.93        306.14        24.61 o                         
 -13   1   8         56.69         71.98        12.36 o                         
 -12   1   8        136.74        120.21        13.25 o                         
 -11   1   8         64.14         62.84        10.81 o                         
 -10   1   8        795.88        784.84        20.37 o                         
  -9   1   8          0.53         -3.14         8.55 o                         
  -8   1   8        705.48        674.37        18.37 o                         
  -7   1   8        148.77        145.86        10.56 o                         
  -6   1   8         73.05         72.31         8.94 o                         
  -5   1   8         58.94         37.88         8.93 o                         
  -4   1   8        547.34        557.80        17.71 o                         
  -3   1   8         10.06         -4.05         7.07 o                         
  -2   1   8        176.05        160.71         9.06 o                         
  -1   1   8        384.82        366.92        13.27 o                         
   0   1   8       1020.14       1035.16        20.92 o                         
   1   1   8        298.30        295.22        12.18 o                         
   2   1   8          4.34         -7.29         7.29 o                         
   3   1   8       1326.92       1341.41        21.99 o                         
   4   1   8          5.31          1.41         8.11 o                         
   5   1   8        136.30        132.68        10.07 o                         
   6   1   8        627.61        623.76        18.11 o                         
   7   1   8        469.88        471.82        14.57 o                         
   8   1   8          2.13         -2.31         8.12 o                         
   9   1   8        379.46        394.93        14.86 o                         
  10   1   8        638.18        633.72        18.41 o                         
  11   1   8        338.15        363.52        18.88 o                         
  12   1   8          3.17         -1.26        11.39 o                         
  13   1   8        283.47        295.00        26.18 o                         
  14   1   8        549.16        516.83        23.88 o                         
  15   1   8        275.21        265.28        22.64 o                         
  16   1   8        368.47        339.01        31.94 o                         
  17   1   8        296.45        232.75        29.54 o                         
  18   1   8         29.65         19.06        22.84 o                         
 -18   2   8        200.10        190.52        26.32 o                         
 -17   2   8        228.67        220.23        35.89 o                         
 -16   2   8        256.48        258.38        26.31 o                         
 -15   2   8         42.87         61.34        18.77 o                         
 -14   2   8        998.69       1025.67        29.94 o                         
 -13   2   8        730.63        789.50        25.91 o                         
 -12   2   8         33.26         44.98        11.38 o                         
 -11   2   8        281.28        269.60        15.93 o                         
 -10   2   8         19.56         18.10         8.94 o                         
  -9   2   8       1062.03       1086.85        23.67 o                         
  -8   2   8        513.69        528.85        17.86 o                         
  -7   2   8          6.99         12.72         9.20 o                         
  -6   2   8        437.29        441.34        15.92 o                         
  -5   2   8        921.01        928.47        17.49 o                         
  -4   2   8          2.95          2.63         4.67 o                         
  -3   2   8        905.36        926.90        14.52 o                         
  -2   2   8       1123.48       1112.77        18.45 o                         
  -1   2   8       2026.83       2001.28        23.40 o                         
   0   2   8        164.58        148.35         7.97 o                         
   1   2   8       2793.81       2946.50        30.86 o                         
   2   2   8       1278.14       1284.31        20.28 o                         
   3   2   8        153.80        155.33         8.95 o                         
   4   2   8        731.87        697.66        16.21 o                         
   5   2   8       3731.08       3895.26        43.90 o                         
   6   2   8        919.03        901.19        21.55 o                         
   7   2   8       1806.17       1871.35        27.30 o                         
   8   2   8       1376.55       1330.79        23.80 o                         
   9   2   8        294.79        329.36        14.35 o                         
  10   2   8          6.69          3.70         8.78 o                         
  11   2   8        529.49        503.49        20.29 o                         
  12   2   8        750.44        764.29        25.93 o                         
  13   2   8        569.62        524.94        23.87 o                         
  14   2   8          0.57          3.63        13.01 o                         
  15   2   8        303.37        315.19        20.66 o                         
  16   2   8        878.97        831.32        33.72 o                         
  17   2   8         45.70         16.18        30.91 o                         
  18   2   8        191.82        165.33        34.24 o                         
 -17   3   8        393.66        384.92        63.13 o                         
 -16   3   8        133.07         73.91        24.66 o                         
 -15   3   8        314.63        361.90        34.69 o                         
 -14   3   8        122.62        132.64        23.97 o                         
 -13   3   8         29.12         31.07        17.80 o                         
 -12   3   8       1272.67       1259.91        45.07 o                         
 -11   3   8       5462.00       5559.76       115.81 o                         
 -10   3   8        935.50        988.47        30.67 o                         
  -9   3   8       1188.87       1195.18        25.71 o                         
  -8   3   8       2149.41       2258.70        34.24 o                         
  -7   3   8        979.22       1056.70        23.52 o                         
  -6   3   8        227.15        237.71        13.23 o                         
  -5   3   8        385.68        349.63        11.52 o                         
  -4   3   8       1752.33       1800.46        28.97 o                         
  -3   3   8        409.89        392.60        14.84 o                         
  -2   3   8          1.65          6.46         8.11 o                         
  -1   3   8       4227.19       4273.41        41.85 o                         
   0   3   8       1504.66       1406.73        29.38 o                         
   1   3   8         38.14         19.84         5.10 o                         
   2   3   8       1145.79       1189.06        19.02 o                         
   3   3   8       7700.59       7988.45        57.20 o                         
   4   3   8       2505.60       2595.09        30.61 o                         
   5   3   8        220.81        251.81        11.04 o                         
   6   3   8        256.88        249.08        13.03 o                         
   7   3   8       1568.41       1630.38        31.89 o                         
   8   3   8       4718.18       4699.29        48.64 o                         
   9   3   8        109.23         85.76         9.89 o                         
  10   3   8       1230.97       1224.51        27.07 o                         
  11   3   8       1485.09       1507.83        35.64 o                         
  12   3   8        193.31        159.75        16.33 o                         
  13   3   8       1357.95       1325.84        35.89 o                         
  14   3   8       2082.59       2120.14        74.15 o                         
  15   3   8       1025.74       1010.57        36.32 o                         
  16   3   8        199.05        200.06        21.79 o                         
  17   3   8        907.61        938.52        37.30 o                         
 -17   4   8         73.86         55.26        26.98 o                         
 -16   4   8          2.35        -30.13        30.13 o                         
 -15   4   8         68.96          5.47        29.93 o                         
 -14   4   8         49.17          1.26        22.41 o                         
 -13   4   8         47.78         24.80        19.81 o                         
 -12   4   8         74.26         96.88        21.76 o                         
 -11   4   8        151.34        120.65        20.06 o                         
 -10   4   8         25.68          6.77        14.20 o                         
  -9   4   8         55.36         36.51        11.93 o                         
  -8   4   8          4.10         54.61        11.92 o                         
  -7   4   8         22.39         13.68         9.69 o                         
  -6   4   8         10.32          4.58         8.03 o                         
  -5   4   8        252.77        260.07        13.63 o                         
  -4   4   8         59.00         56.72         8.80 o                         
  -3   4   8        156.35        143.34        10.62 o                         
  -2   4   8        203.32        191.01        11.56 o                         
  -1   4   8        670.13        631.18        16.55 o                         
   0   4   8         62.71         59.11         8.02 o                         
   1   4   8          2.99         -7.82         7.82 o                         
   2   4   8        300.08        297.20        12.21 o                         
   3   4   8        137.49        113.12         6.69 o                         
   4   4   8          4.64          6.49         6.19 o                         
   5   4   8        169.11        179.95        10.11 o                         
   6   4   8          9.48          5.46         7.83 o                         
   7   4   8         12.60          7.48         9.56 o                         
   8   4   8        144.18        136.42        12.35 o                         
   9   4   8         17.18         14.51         9.46 o                         
  10   4   8        157.09        139.92        13.01 o                         
  11   4   8         17.31         16.46        12.37 o                         
  12   4   8        321.02        305.31        23.25 o                         
  13   4   8         91.86         84.01        16.95 o                         
  14   4   8        249.82        266.08        19.96 o                         
  15   4   8          2.48         16.79        14.61 o                         
  16   4   8        238.47        297.38        32.05 o                         
  17   4   8          5.20         15.22        20.02 o                         
 -16   5   8        375.77        330.80        48.71 o                         
 -15   5   8        487.62        500.33        42.47 o                         
 -14   5   8        342.51        344.26        42.85 o                         
 -13   5   8        216.87        170.86        29.89 o                         
 -12   5   8         48.97         21.83        40.18 o                         
 -11   5   8        534.26        483.73        35.84 o                         
 -10   5   8        345.38        348.26        25.02 o                         
  -9   5   8        101.32        108.86        15.80 o                         
  -8   5   8        871.19        946.12        31.63 o                         
  -7   5   8        853.95        884.74        28.52 o                         
  -6   5   8          7.51          4.38         9.73 o                         
  -5   5   8       1956.32       1905.10        30.86 o                         
  -4   5   8       4628.25       4668.26        48.73 o                         
  -3   5   8       2584.10       2580.41        36.97 o                         
  -2   5   8        530.95        550.47        18.96 o                         
  -1   5   8        676.05        686.04        18.98 o                         
   0   5   8       1821.78       1746.39        29.26 o                         
   1   5   8       2993.55       3021.06        38.21 o                         
   2   5   8        112.04         76.41         8.79 o                         
   3   5   8       1111.83       1182.26        26.99 o                         
   4   5   8        601.25        591.94        19.90 o                         
   5   5   8        129.39        123.82        11.55 o                         
   6   5   8       2255.94       2297.22        38.09 o                         
   7   5   8       2577.76       2635.69        46.07 o                         
   8   5   8        243.18        231.64        16.69 o                         
   9   5   8        854.52        831.56        23.58 o                         
  10   5   8       2626.07       2695.96        63.67 o                         
  11   5   8       2582.03       2532.55        86.21 o                         
  12   5   8        141.15        113.64        24.87 o                         
  13   5   8        524.70        492.29        35.44 o                         
  14   5   8        669.06        667.44        27.67 o                         
  15   5   8        974.56       1059.23        42.83 o                         
  16   5   8        101.15        155.40        19.53 o                         
 -15   6   8        160.06        161.91        34.70 o                         
 -14   6   8        287.43        313.31        61.97 o                         
 -13   6   8        359.09        402.42        61.29 o                         
 -12   6   8        542.17        570.13        44.91 o                         
 -11   6   8         28.51          1.95        23.00 o                         
 -10   6   8        961.99        948.20        45.10 o                         
  -9   6   8        395.03        398.88        28.36 o                         
  -8   6   8         45.72         49.28        15.23 o                         
  -7   6   8        343.02        344.98        21.35 o                         
  -6   6   8       2629.06       2633.74        56.57 o                         
  -5   6   8        926.01        914.79        29.84 o                         
  -4   6   8          2.06         -1.83        10.61 o                         
  -3   6   8        218.35        232.53        13.81 o                         
  -2   6   8        912.75        891.48        24.76 o                         
  -1   6   8        225.09        221.05        13.09 o                         
   0   6   8       1058.94        985.76        22.26 o                         
   1   6   8        236.56        230.17        12.18 o                         
   2   6   8         79.30         69.17         8.89 o                         
   3   6   8        254.96        234.75        12.14 o                         
   4   6   8        405.14        371.03        19.02 o                         
   5   6   8        793.98        780.10        26.12 o                         
   6   6   8       1012.93        987.99        30.47 o                         
   7   6   8         50.37         57.89        13.91 o                         
   8   6   8       1144.81       1119.45        34.95 o                         
   9   6   8       1484.61       1483.55        40.22 o                         
  10   6   8        286.02        230.88        37.10 o                         
  11   6   8        301.21        279.57        27.94 o                         
  12   6   8        929.23        897.48        47.86 o                         
  13   6   8        702.06        711.11        40.15 o                         
  14   6   8         48.43         67.94        20.30 o                         
  15   6   8        329.48        366.05        28.75 o                         
 -14   7   8        104.28        109.13        51.49 o                         
 -13   7   8          7.86         30.82        76.69 o                         
 -12   7   8        121.98        125.13        30.61 o                         
 -11   7   8         72.55         61.24        27.33 o                         
 -10   7   8          6.59        -19.19        21.37 o                         
  -9   7   8          0.48        -11.30        17.27 o                         
  -8   7   8        173.54        194.90        19.24 o                         
  -7   7   8        501.16        506.71        26.65 o                         
  -6   7   8          9.50         -3.53        13.22 o                         
  -5   7   8          1.31         -5.10        13.21 o                         
  -4   7   8         20.09         19.52        12.93 o                         
  -3   7   8          4.18         -6.63        13.56 o                         
  -2   7   8        447.04        450.15        22.58 o                         
  -1   7   8         25.59         25.39        10.44 o                         
   0   7   8          5.07         -4.16         9.66 o                         
   1   7   8         27.15         17.49        10.68 o                         
   2   7   8         23.04          7.87        10.01 o                         
   3   7   8         54.04         34.84        10.19 o                         
   4   7   8         90.59         60.42        14.01 o                         
   5   7   8        286.95        272.07        19.83 o                         
   6   7   8          6.21         21.04        13.59 o                         
   7   7   8        312.03        302.45        21.01 o                         
   8   7   8        109.87         93.32        15.81 o                         
   9   7   8          3.67          9.80        14.91 o                         
  10   7   8        357.34        390.20        33.08 o                         
  11   7   8        134.60        172.66        25.48 o                         
  12   7   8         87.01         86.03        38.70 o                         
  13   7   8          2.80          1.23        19.30 o                         
  14   7   8        348.19        406.33        30.02 o                         
 -12   8   8        522.72        583.41        58.70 o                         
 -11   8   8         23.57         39.79        26.80 o                         
 -10   8   8        228.24        209.79        32.14 o                         
  -9   8   8       1287.57       1289.15        58.65 o                         
  -8   8   8        121.55        142.24        20.90 o                         
  -7   8   8        664.13        688.18        30.03 o                         
  -6   8   8       1556.47       1512.75        42.01 o                         
  -5   8   8       1424.37       1406.75        39.73 o                         
  -4   8   8          4.39         21.52        13.67 o                         
  -3   8   8       1200.45       1213.06        35.44 o                         
  -2   8   8       1485.16       1491.96        38.26 o                         
  -1   8   8         45.43          8.19        11.55 o                         
   0   8   8        422.13        431.87        19.96 o                         
   1   8   8       1278.82       1233.50        30.57 o                         
   2   8   8       2574.18       2466.10        42.22 o                         
   3   8   8        728.73        636.94        22.16 o                         
   4   8   8        400.71        385.03        22.73 o                         
   5   8   8       1938.75       1957.92        46.04 o                         
   6   8   8        747.43        713.39        29.43 o                         
   7   8   8         47.45         41.29        13.97 o                         
   8   8   8       2115.91       2137.16        51.78 o                         
   9   8   8       1620.82       1699.05        60.50 o                         
  10   8   8       1052.20       1131.21        50.99 o                         
  11   8   8        180.29        142.63        26.06 o                         
  12   8   8       1187.05       1189.27        52.42 o                         
 -11   9   8         66.16         47.41        67.87 o                         
 -10   9   8        125.84        100.21        30.09 o                         
  -9   9   8          1.13         -4.91        25.61 o                         
  -8   9   8        245.74        227.21        32.99 o                         
  -7   9   8        447.96        398.11        36.59 o                         
  -6   9   8         29.48          9.79        23.42 o                         
  -5   9   8          4.72         10.15        21.50 o                         
  -4   9   8         31.89         36.72        22.13 o                         
  -3   9   8        187.83        196.38        26.51 o                         
  -2   9   8          6.23         15.07        15.62 o                         
  -1   9   8        264.16        232.51        19.94 o                         
   0   9   8        110.07         80.60        16.32 o                         
   1   9   8         58.47         59.03        16.08 o                         
   2   9   8         52.93         52.94        15.02 o                         
   3   9   8        324.59        341.70        34.38 o                         
   4   9   8         13.62         -7.57        34.69 o                         
   5   9   8         80.35         95.04        53.58 o                         
   6   9   8        414.01        461.98        37.46 o                         
   7   9   8        189.62        243.22        38.49 o                         
   8   9   8         92.68         48.09        25.73 o                         
   9   9   8        163.76        189.57        43.54 o                         
  10   9   8        161.30        167.39        37.26 o                         
  11   9   8          5.52         -0.92        22.57 o                         
  -8  10   8        547.60        545.39        43.41 o                         
  -7  10   8        718.00        685.44        45.21 o                         
  -6  10   8        404.87        436.56        38.83 o                         
  -5  10   8         47.82          9.18        22.48 o                         
  -4  10   8          4.54         31.65        26.52 o                         
  -3  10   8         26.89        -11.75        21.85 o                         
  -2  10   8        289.34        266.36        24.26 o                         
  -1  10   8         91.87         79.77        18.67 o                         
   0  10   8          1.73         -0.95        16.75 o                         
   1  10   8         99.02         77.78        25.63 o                         
   2  10   8        120.00         77.29        26.77 o                         
   3  10   8        192.92        224.28        30.65 o                         
   4  10   8         35.29         27.34        41.01 o                         
   5  10   8        319.08        356.36        35.30 o                         
   6  10   8        511.43        489.61        74.21 o                         
   7  10   8         17.24         41.81        24.72 o                         
   8  10   8        161.01        210.61        30.53 o                         
  -4  11   8       1952.07       1928.81        86.34 o                         
  -3  11   8        952.61        926.17        41.06 o                         
  -2  11   8        175.03        140.06        22.61 o                         
  -1  11   8        557.58        549.53        42.78 o                         
   0  11   8       1029.89       1107.42        56.26 o                         
   1  11   8        446.06        464.43        40.23 o                         
   2  11   8         43.52         30.63        26.48 o                         
   3  11   8        931.34       1017.20        53.18 o                         
 -16   1   9        157.38        140.46        23.56 o                         
 -15   1   9        204.38        235.38        25.89 o                         
 -14   1   9         20.35          5.96        15.60 o                         
 -13   1   9          5.55        -11.13        14.20 o                         
 -12   1   9        554.22        587.77        25.16 o                         
 -11   1   9       2026.37       2089.96        39.92 o                         
 -10   1   9        561.53        566.52        21.79 o                         
  -9   1   9        676.13        648.59        23.68 o                         
  -8   1   9       1530.60       1630.83        32.96 o                         
  -7   1   9       1883.79       1941.99        33.66 o                         
  -6   1   9         20.76          6.32         9.41 o                         
  -5   1   9       2714.08       2764.08        39.28 o                         
  -4   1   9       1775.48       1860.43        27.58 o                         
  -3   1   9         10.29         -4.89         7.58 o                         
  -2   1   9        803.01        831.49        17.84 o                         
  -1   1   9        994.55        978.73        19.21 o                         
   0   1   9       2970.00       3062.38        34.21 o                         
   1   1   9         90.60         94.93         8.13 o                         
   2   1   9       1525.27       1553.00        28.08 o                         
   3   1   9       1875.79       1918.78        31.39 o                         
   4   1   9       1797.31       1837.72        31.03 o                         
   5   1   9        648.42        642.29        17.29 o                         
   6   1   9       1978.47       2090.70        30.56 o                         
   7   1   9       1220.73       1233.14        24.18 o                         
   8   1   9        557.69        557.08        19.57 o                         
   9   1   9        161.67        165.30        13.48 o                         
  10   1   9       2423.21       2452.97        39.88 o                         
  11   1   9        597.25        555.25        23.41 o                         
  12   1   9         57.09         78.16        14.01 o                         
  13   1   9       1349.37       1277.35        42.12 o                         
  14   1   9       3123.82       3228.09        94.22 o                         
  15   1   9        196.75        189.05        40.49 o                         
  16   1   9        113.72         84.68        23.49 o                         
 -16   2   9          6.36         -5.17        24.84 o                         
 -15   2   9          2.94         -5.05        20.67 o                         
 -14   2   9        504.38        475.37        32.82 o                         
 -13   2   9       2255.51       2221.45        45.73 o                         
 -12   2   9         85.19         93.75        14.20 o                         
 -11   2   9         72.45         46.73        14.24 o                         
 -10   2   9         55.80         37.64        17.73 o                         
  -9   2   9        845.80        863.66        27.73 o                         
  -8   2   9        123.00        142.97        14.34 o                         
  -7   2   9        918.87        930.22        24.72 o                         
  -6   2   9        856.70        863.30        22.66 o                         
  -5   2   9       1076.78       1124.22        20.77 o                         
  -4   2   9        373.87        367.96        12.46 o                         
  -3   2   9        386.08        404.67        12.47 o                         
  -2   2   9        896.08        909.91        26.34 o                         
  -1   2   9        486.62        458.78        12.85 o                         
   0   2   9       1186.42       1170.26        19.98 o                         
   1   2   9       2459.15       2508.21        29.87 o                         
   2   2   9       1830.16       1854.26        25.82 o                         
   3   2   9          4.87          4.98         7.28 o                         
   4   2   9         69.31         46.28         9.41 o                         
   5   2   9       1889.40       1912.61        32.42 o                         
   6   2   9       1133.77       1150.07        25.58 o                         
   7   2   9        836.31        776.95        19.17 o                         
   8   2   9       1292.86       1331.26        27.41 o                         
   9   2   9         39.87         49.06        11.49 o                         
  10   2   9         66.28         66.19        18.39 o                         
  11   2   9        409.47        383.26        26.76 o                         
  12   2   9       2112.95       2073.53        45.17 o                         
  13   2   9        204.29        207.57        18.42 o                         
  14   2   9         35.41         37.94        14.38 o                         
  15   2   9        653.33        711.58        54.61 o                         
  16   2   9        446.80        436.61        34.78 o                         
 -16   3   9          1.14         11.28        26.12 o                         
 -15   3   9        208.67        258.96        35.32 o                         
 -14   3   9        657.25        608.03        44.52 o                         
 -13   3   9          1.48         16.67        24.36 o                         
 -12   3   9        117.01        127.68        23.90 o                         
 -11   3   9          5.85          7.97        12.98 o                         
 -10   3   9         31.65         43.23        17.23 o                         
  -9   3   9         79.00        167.04        18.19 o                         
  -8   3   9        848.55        864.47        28.13 o                         
  -7   3   9         17.89         10.01        10.23 o                         
  -6   3   9         24.50         63.27        10.49 o                         
  -5   3   9        128.62        104.47        10.65 o                         
  -4   3   9        729.10        737.34        20.82 o                         
  -3   3   9        122.86        127.21        11.02 o                         
  -2   3   9          0.93         -8.27         8.27 o                         
  -1   3   9       1035.11       1035.12        21.87 o                         
   0   3   9        141.40        132.54         7.40 o                         
   1   3   9        246.39        235.76         9.17 o                         
   2   3   9         14.39          4.72         5.82 o                         
   3   3   9         38.82         51.33         7.27 o                         
   4   3   9        302.56        315.11        12.39 o                         
   5   3   9         43.56         30.29         7.65 o                         
   6   3   9          4.87         12.06        11.02 o                         
   7   3   9        443.78        443.52        20.18 o                         
   8   3   9        648.17        664.65        23.66 o                         
   9   3   9         29.62         56.35        12.72 o                         
  10   3   9        125.67        124.17        14.93 o                         
  11   3   9        217.14        204.02        17.42 o                         
  12   3   9          0.38         14.03        14.03 o                         
  13   3   9        169.82        226.05        21.05 o                         
  14   3   9        269.40        276.23        23.38 o                         
  15   3   9         99.97        146.90        25.57 o                         
  16   3   9        248.87        288.94        25.22 o                         
 -15   4   9         33.22         36.60        36.43 o                         
 -14   4   9        396.42        450.69        40.25 o                         
 -13   4   9       1078.31       1118.71        59.75 o                         
 -12   4   9         32.75         20.01        23.33 o                         
 -11   4   9        157.81        136.72        24.59 o                         
 -10   4   9        682.06        715.77        28.28 o                         
  -9   4   9        496.18        519.29        24.98 o                         
  -8   4   9        122.85        126.19        15.34 o                         
  -7   4   9        974.63        996.74        28.34 o                         
  -6   4   9       2385.65       2399.55        40.01 o                         
  -5   4   9        536.38        519.34        19.65 o                         
  -4   4   9         50.09         30.29         9.59 o                         
  -3   4   9       1967.27       2078.95        33.70 o                         
  -2   4   9       2108.50       2197.19        31.87 o                         
  -1   4   9         16.19          0.18         8.94 o                         
   0   4   9       1954.05       1969.90        30.04 o                         
   1   4   9       2092.21       2078.87        30.69 o                         
   2   4   9        664.36        682.51        20.13 o                         
   3   4   9        129.05        120.94        11.15 o                         
   4   4   9       2061.91       1981.94        55.44 o                         
   5   4   9       3839.82       3792.21        53.09 o                         
   6   4   9        173.52        174.30        12.11 o                         
   7   4   9       1092.23       1065.97        33.49 o                         
   8   4   9       3024.23       2934.00        58.17 o                         
   9   4   9       1942.39       1886.34        40.99 o                         
  10   4   9         39.75         42.35        13.59 o                         
  11   4   9        852.40        767.95        30.64 o                         
  12   4   9       1139.86       1194.87        50.06 o                         
  13   4   9        679.59        698.99        31.13 o                         
  14   4   9         93.92        120.23        20.15 o                         
  15   4   9       1151.56       1132.97        82.33 o                         
 -14   5   9         32.46         -6.48        28.99 o                         
 -13   5   9         16.10        -27.32        27.32 o                         
 -12   5   9        373.43        336.98        36.51 o                         
 -11   5   9         49.63         27.24        26.45 o                         
 -10   5   9         46.70         38.99        23.80 o                         
  -9   5   9         20.42         24.96        24.12 o                         
  -8   5   9       1200.58       1078.76        33.46 o                         
  -7   5   9        374.86        343.60        19.61 o                         
  -6   5   9          1.40         -5.76        10.83 o                         
  -5   5   9          6.09         12.00        10.93 o                         
  -4   5   9          6.80          1.09        10.83 o                         
  -3   5   9        130.37        137.09        12.97 o                         
  -2   5   9         29.52         17.95         9.63 o                         
  -1   5   9         49.48         21.50        10.70 o                         
   0   5   9       2123.10       2097.90        37.22 o                         
   1   5   9        480.61        446.15        18.55 o                         
   2   5   9        441.80        397.47        20.10 o                         
   3   5   9        119.31        105.14        13.36 o                         
   4   5   9         83.90         82.04        13.32 o                         
   5   5   9         53.69         42.37        14.70 o                         
   6   5   9       1179.88       1223.80        34.88 o                         
   7   5   9        595.26        576.46        30.08 o                         
   8   5   9         50.47         62.09        45.94 o                         
   9   5   9          9.75        -21.22        21.22 o                         
  10   5   9         53.80         42.64        36.00 o                         
  11   5   9          7.22         13.06        18.23 o                         
  12   5   9         30.78          6.99        15.68 o                         
  13   5   9        712.21        727.17        50.72 o                         
  14   5   9        167.99        192.46        18.95 o                         
 -13   6   9        296.34        311.41        38.53 o                         
 -12   6   9         58.15         15.80        31.91 o                         
 -11   6   9        139.50        143.70        29.85 o                         
 -10   6   9        384.01        378.96        36.31 o                         
  -9   6   9        165.29        134.52        38.94 o                         
  -8   6   9          3.07         16.80        24.00 o                         
  -7   6   9        537.79        475.35        33.87 o                         
  -6   6   9        928.79        936.68        39.29 o                         
  -5   6   9        209.70        192.83        18.63 o                         
  -4   6   9        322.70        269.21        20.33 o                         
  -3   6   9         35.53         47.73        21.12 o                         
  -2   6   9       1071.03       1008.61        28.74 o                         
  -1   6   9        739.98        737.13        24.52 o                         
   0   6   9         54.05         49.73        11.30 o                         
   1   6   9       1512.77       1480.98        32.81 o                         
   2   6   9         53.33         45.97        11.76 o                         
   3   6   9         75.94         57.08        20.22 o                         
   4   6   9        244.42        235.28        21.64 o                         
   5   6   9       1045.76       1026.75        34.94 o                         
   6   6   9        449.97        436.66        26.30 o                         
   7   6   9         65.23         51.98        21.34 o                         
   8   6   9        538.71        517.32        34.96 o                         
   9   6   9        846.43        903.21        44.16 o                         
  10   6   9        189.80        166.75        26.26 o                         
  11   6   9         92.30         72.06        22.23 o                         
  12   6   9        861.92        911.25        51.59 o                         
  13   6   9        103.75        137.33        27.03 o                         
 -12   7   9        796.40        775.34        82.06 o                         
 -11   7   9        203.48        198.29        40.05 o                         
 -10   7   9         17.24         16.64        24.69 o                         
  -9   7   9         39.80         30.04        25.82 o                         
  -8   7   9        669.25        703.32        45.45 o                         
  -7   7   9        233.23        249.72        28.35 o                         
  -6   7   9        102.79         90.49        19.47 o                         
  -5   7   9       1106.96       1041.84        40.71 o                         
  -4   7   9       1423.88       1324.40        39.38 o                         
  -3   7   9        524.96        499.32        25.37 o                         
  -2   7   9        359.95        312.92        18.87 o                         
  -1   7   9       1819.86       1765.39        38.73 o                         
   0   7   9        668.37        641.89        24.58 o                         
   1   7   9        239.52        193.61        15.25 o                         
   2   7   9        594.33        574.28        22.54 o                         
   3   7   9       2819.83       2842.77        57.23 o                         
   4   7   9        128.99        129.45        17.38 o                         
   5   7   9        383.11        376.22        23.84 o                         
   6   7   9       1259.34       1268.40        75.38 o                         
   7   7   9       1743.06       1759.75       121.96 o                         
   8   7   9          2.24         -9.19        22.47 o                         
   9   7   9        740.91        793.07        44.98 o                         
  10   7   9       1178.04       1029.22        49.54 o                         
  11   7   9        626.10        616.42        62.29 o                         
  12   7   9         41.37         59.14        24.18 o                         
 -10   8   9         19.39         11.46        28.25 o                         
  -9   8   9         20.43          1.82        26.15 o                         
  -8   8   9         31.16        -11.71        25.03 o                         
  -7   8   9         15.15          5.87        23.29 o                         
  -6   8   9         15.19          1.29        23.36 o                         
  -5   8   9        302.72        240.09        30.13 o                         
  -4   8   9         68.92         58.27        17.59 o                         
  -3   8   9          0.86        -12.61        13.72 o                         
  -2   8   9         10.22         -4.42        12.84 o                         
  -1   8   9        115.30        126.00        14.84 o                         
   0   8   9         49.45         41.76        12.91 o                         
   1   8   9         64.39         40.60        12.11 o                         
   2   8   9        110.73         64.36        12.56 o                         
   3   8   9          0.14        -16.62        16.62 o                         
   4   8   9         42.45         25.95        16.78 o                         
   5   8   9         42.78         67.00        23.99 o                         
   6   8   9          3.13         55.24        23.66 o                         
   7   8   9         11.94         42.45        23.44 o                         
   8   8   9         39.82         19.55        22.48 o                         
   9   8   9        231.72        257.85        31.59 o                         
  10   8   9          2.32         14.56        22.93 o                         
  -8   9   9         46.68         73.82        29.15 o                         
  -7   9   9        108.43        120.31        29.17 o                         
  -6   9   9         85.85         64.11        27.68 o                         
  -5   9   9         89.38         93.44        25.81 o                         
  -4   9   9        833.05        815.54        80.56 o                         
  -3   9   9        256.88        266.77        25.58 o                         
  -2   9   9         13.54         17.64        18.69 o                         
  -1   9   9        702.94        667.71        33.00 o                         
   0   9   9       1035.72       1011.26        38.21 o                         
   1   9   9        186.75        229.46        31.89 o                         
   2   9   9        566.29        566.49        42.26 o                         
   3   9   9       1066.95       1072.74        53.82 o                         
   4   9   9         89.33         91.78        27.45 o                         
   5   9   9          3.64         -1.00        22.72 o                         
   6   9   9        543.19        641.67        43.25 o                         
   7   9   9       1570.91       1652.00        96.39 o                         
   8   9   9         51.89         30.91        25.43 o                         
  -4  10   9         64.01         45.42        68.09 o                         
  -3  10   9        176.82        138.83        22.80 o                         
  -2  10   9        542.67        522.48        31.68 o                         
  -1  10   9         22.32         -0.63        32.81 o                         
   0  10   9        689.51        718.07        47.64 o                         
   1  10   9        557.57        554.95        49.33 o                         
   2  10   9          7.89        -17.98        27.06 o                         
   3  10   9         19.90         15.11        25.77 o                         
   4  10   9         88.25        100.55        29.31 o                         
 -15   0  10         37.31         -6.38        42.51 o                         
 -14   0  10        912.88        965.55        50.01 o                         
 -13   0  10       1157.97       1162.73        53.82 o                         
 -12   0  10        505.71        494.52        36.98 o                         
 -11   0  10        425.79        441.50        35.70 o                         
 -10   0  10        834.01        771.62        43.06 o                         
  -9   0  10        577.22        626.68        35.24 o                         
  -8   0  10         22.55         10.92        17.05 o                         
  -7   0  10        788.73        760.65        34.34 o                         
  -6   0  10        235.29        245.36        26.44 o                         
  -5   0  10         93.67         89.76        19.76 o                         
  -4   0  10        152.15        151.00        15.69 o                         
  -3   0  10       3662.83       3723.47       103.05 o                         
  -2   0  10       2457.10       2493.96        65.15 o                         
  -1   0  10         42.97          9.90        18.44 o                         
   0   0  10       1239.80       1292.36        44.22 o                         
   1   0  10       1551.74       1619.02        38.62 o                         
   2   0  10        819.62        855.38        28.61 o                         
   3   0  10         30.45         23.46        15.28 o                         
   4   0  10       3629.22       3857.96        91.52 o                         
   5   0  10       1086.85       1118.50        34.81 o                         
   6   0  10        122.79        123.13        16.12 o                         
   7   0  10        817.38        879.04        32.58 o                         
   8   0  10       2281.74       2245.53        51.92 o                         
   9   0  10        904.91       1014.84        38.86 o                         
  10   0  10        663.94        706.69        35.10 o                         
  11   0  10       2997.63       2909.03        73.98 o                         
  12   0  10       1680.83       1705.14        86.85 o                         
  13   0  10         47.41          5.12        26.32 o                         
  14   0  10       1024.99       1065.19        66.07 o                         
  15   0  10        236.27        154.70        35.93 o                         
 -15   1  10         38.91         22.47        21.90 o                         
 -14   1  10        114.62         85.40        23.49 o                         
 -13   1  10        917.68        911.71        34.38 o                         
 -12   1  10        435.81        479.53        32.22 o                         
 -11   1  10         37.40         27.31        17.19 o                         
 -10   1  10          0.05          4.43        15.46 o                         
  -9   1  10        228.68        236.17        24.67 o                         
  -8   1  10        368.12        347.83        21.81 o                         
  -7   1  10        295.08        316.26        19.05 o                         
  -6   1  10         61.94         51.83        13.07 o                         
  -5   1  10        384.21        382.31        20.11 o                         
  -4   1  10         93.63         84.01        11.88 o                         
  -3   1  10         60.48         38.19        11.09 o                         
  -2   1  10        291.06        262.85        15.43 o                         
  -1   1  10        354.11        361.25        16.71 o                         
   0   1  10          3.70         -9.99         9.99 o                         
   1   1  10         18.99         13.34        10.83 o                         
   2   1  10        507.38        543.67        20.47 o                         
   3   1  10        308.65        305.90        17.74 o                         
   4   1  10        155.19        160.12        12.20 o                         
   5   1  10          3.67          9.77         9.63 o                         
   6   1  10        552.20        562.96        19.68 o                         
   7   1  10        832.95        873.00        23.94 o                         
   8   1  10        482.83        489.88        19.30 o                         
   9   1  10         65.71         78.56        12.78 o                         
  10   1  10        233.31        248.38        17.51 o                         
  11   1  10         12.22         15.35        20.63 o                         
  12   1  10        172.68        193.31        27.30 o                         
  13   1  10          6.24          0.04        17.12 o                         
  14   1  10        872.40        905.62        43.54 o                         
  15   1  10        337.20        345.13        31.30 o                         
 -14   2  10       1302.73       1209.40       123.75 o                         
 -13   2  10        344.27        344.54        37.53 o                         
 -12   2  10         21.13         15.96        17.87 o                         
 -11   2  10        278.52        307.61        27.10 o                         
 -10   2  10        423.35        454.98        25.86 o                         
  -9   2  10         54.06         78.75        21.12 o                         
  -8   2  10        303.44        317.15        21.47 o                         
  -7   2  10        384.85        380.39        22.14 o                         
  -6   2  10       1095.35       1135.05        32.29 o                         
  -5   2  10        116.10        126.75        14.96 o                         
  -4   2  10        326.70        316.71        18.82 o                         
  -3   2  10        357.71        332.45        16.53 o                         
  -2   2  10        300.80        286.61        15.84 o                         
  -1   2  10          3.04         -7.64         7.64 o                         
   0   2  10        801.94        829.94        18.48 o                         
   1   2  10       1866.24       1976.32        28.63 o                         
   2   2  10        597.13        603.51        17.24 o                         
   3   2  10        161.80        174.42        14.56 o                         
   4   2  10        178.77        188.15        16.11 o                         
   5   2  10       1859.95       1920.17        40.12 o                         
   6   2  10        624.37        609.28        20.07 o                         
   7   2  10        344.12        320.99        16.51 o                         
   8   2  10       1836.70       1776.48        35.22 o                         
   9   2  10        361.45        353.40        19.97 o                         
  10   2  10         43.24         39.05        13.06 o                         
  11   2  10        754.44        777.19        31.82 o                         
  12   2  10        679.40        658.85        30.43 o                         
  13   2  10         87.65        100.15        20.05 o                         
  14   2  10         72.42         81.68        19.30 o                         
 -14   3  10        157.22        157.47        52.78 o                         
 -13   3  10        148.72         65.07        27.28 o                         
 -12   3  10        167.14        135.75        28.75 o                         
 -11   3  10       1201.95       1239.12        63.17 o                         
 -10   3  10          2.05         18.30        15.34 o                         
  -9   3  10        459.56        443.06        25.13 o                         
  -8   3  10        777.16        774.10        31.34 o                         
  -7   3  10        487.21        508.02        25.91 o                         
  -6   3  10        102.20        104.96        15.79 o                         
  -5   3  10       1156.31       1208.79        34.58 o                         
  -4   3  10       1725.15       1766.15        45.02 o                         
  -3   3  10        137.11        120.29        13.08 o                         
  -2   3  10        818.57        818.58        23.58 o                         
  -1   3  10       2713.54       2727.32        46.02 o                         
   0   3  10        855.39        838.24        26.61 o                         
   1   3  10        449.47        448.01        20.13 o                         
   2   3  10       1132.72       1145.55        30.57 o                         
   3   3  10       2472.37       2535.88        46.34 o                         
   4   3  10        170.62        172.36        17.26 o                         
   5   3  10       1265.61       1242.57        34.88 o                         
   6   3  10       1192.90       1269.72        35.70 o                         
   7   3  10        338.63        322.17        18.05 o                         
   8   3  10         22.60          4.22        12.08 o                         
   9   3  10       1161.41       1135.93        33.47 o                         
  10   3  10       2358.19       2318.87        48.04 o                         
  11   3  10        289.01        260.72        21.78 o                         
  12   3  10        277.04        313.75        27.53 o                         
  13   3  10        828.93        835.21        35.98 o                         
  14   3  10       1468.46       1528.49        46.06 o                         
 -13   4  10        100.16         84.95        29.59 o                         
 -12   4  10          0.52        -12.90        25.80 o                         
 -11   4  10         13.57          0.29        26.07 o                         
 -10   4  10        137.59         84.07        27.25 o                         
  -9   4  10          9.85          8.01        14.36 o                         
  -8   4  10         43.90         49.76        14.75 o                         
  -7   4  10         20.35          5.42        14.30 o                         
  -6   4  10        178.29        140.18        17.71 o                         
  -5   4  10         39.85         17.56        13.95 o                         
  -4   4  10         13.06         26.43        14.33 o                         
  -3   4  10       1213.90       1140.47        31.30 o                         
  -2   4  10        101.01         83.85        12.73 o                         
  -1   4  10        705.79        649.11        22.48 o                         
   0   4  10         58.05         27.46        13.04 o                         
   1   4  10        543.37        529.46        23.36 o                         
   2   4  10          5.58         -2.97        13.67 o                         
   3   4  10         95.15         77.57        15.73 o                         
   4   4  10        574.12        591.37        33.87 o                         
   5   4  10         67.24         70.58        18.26 o                         
   6   4  10        377.91        365.65        27.53 o                         
   7   4  10         33.96         47.54        23.84 o                         
   8   4  10         70.70         58.44        21.88 o                         
   9   4  10         96.64         69.20        22.20 o                         
  10   4  10         51.81         58.95        38.97 o                         
  11   4  10        341.19        350.87        32.50 o                         
  12   4  10         27.70         45.92        22.73 o                         
  13   4  10         16.94         52.31        23.76 o                         
 -12   5  10        366.07        343.59        38.00 o                         
 -11   5  10        707.80        763.13        50.21 o                         
 -10   5  10          0.71          1.06        27.65 o                         
  -9   5  10        849.52        779.68        48.96 o                         
  -8   5  10       1187.03       1185.71        58.70 o                         
  -7   5  10        255.94        234.70        21.84 o                         
  -6   5  10         20.79         21.10        16.10 o                         
  -5   5  10        334.56        353.06        24.34 o                         
  -4   5  10       1767.21       1806.36        47.58 o                         
  -3   5  10        133.11        128.18        16.54 o                         
  -2   5  10        801.37        779.50        26.77 o                         
  -1   5  10        114.39        129.12        15.02 o                         
   0   5  10        844.84        808.88        31.36 o                         
   1   5  10          0.36        -19.06        19.27 o                         
   2   5  10       1743.96       1775.67        67.78 o                         
   3   5  10       1414.26       1419.05        81.05 o                         
   4   5  10        140.87        135.01        25.53 o                         
   5   5  10        110.50        124.25        24.69 o                         
   6   5  10       1604.16       1588.98        57.13 o                         
   7   5  10       1469.71       1478.01        54.70 o                         
   8   5  10         72.41         46.64        22.56 o                         
   9   5  10        126.94        107.49        50.47 o                         
  10   5  10        601.17        579.32        56.67 o                         
  11   5  10        235.42        226.30        28.77 o                         
  12   5  10         83.28         73.33        29.39 o                         
 -11   6  10        153.95        153.00        32.38 o                         
 -10   6  10        218.28        200.64        33.06 o                         
  -9   6  10        126.94        157.60        30.41 o                         
  -8   6  10         58.83         51.80        25.72 o                         
  -7   6  10        553.18        477.11        38.83 o                         
  -6   6  10       2096.98       2022.86        69.31 o                         
  -5   6  10        502.77        482.75        36.92 o                         
  -4   6  10          3.36          5.54        21.16 o                         
  -3   6  10        759.22        715.91        33.73 o                         
  -2   6  10       1009.96        946.30        37.48 o                         
  -1   6  10         45.21         -1.39        17.19 o                         
   0   6  10        533.41        479.54        27.77 o                         
   1   6  10       1412.10       1384.64        67.60 o                         
   2   6  10         21.43         20.03        20.88 o                         
   3   6  10        542.13        509.44        38.67 o                         
   4   6  10        738.07        752.55        62.49 o                         
   5   6  10        394.98        424.64        35.64 o                         
   6   6  10         17.53         52.99        24.36 o                         
   7   6  10        516.74        527.21        71.61 o                         
   8   6  10       1522.75       1569.33        59.14 o                         
   9   6  10        529.69        569.65        51.53 o                         
  10   6  10         33.17         16.61        22.50 o                         
  11   6  10        253.95        251.78        64.51 o                         
 -10   7  10          7.71          0.87        27.16 o                         
  -9   7  10          1.48        -20.43        26.70 o                         
  -8   7  10         31.63         44.84        25.07 o                         
  -7   7  10          0.84        -12.68        23.45 o                         
  -6   7  10        111.19         79.35        25.96 o                         
  -5   7  10        549.28        510.58        40.01 o                         
  -4   7  10        101.13        133.76        39.90 o                         
  -3   7  10        150.14        103.93        20.25 o                         
  -2   7  10        121.32         83.44        18.66 o                         
  -1   7  10        405.45        360.29        25.86 o                         
   0   7  10        509.58        477.68        28.14 o                         
   1   7  10          4.32         -1.33        17.34 o                         
   2   7  10         59.66         46.75        34.17 o                         
   3   7  10         41.43         47.10        23.77 o                         
   4   7  10         70.14         87.76        44.44 o                         
   5   7  10        248.93        243.90        30.48 o                         
   6   7  10          5.25         36.74        24.05 o                         
   7   7  10         96.98         98.43        25.63 o                         
   8   7  10         66.51        125.63        26.40 o                         
   9   7  10        307.12        365.92        64.18 o                         
  10   7  10         71.80        -16.92        40.23 o                         
  -7   8  10        611.01        636.19        57.03 o                         
  -6   8  10        458.16        470.07        40.04 o                         
  -5   8  10        220.46        235.13        31.12 o                         
  -4   8  10        136.99        112.74        45.63 o                         
  -3   8  10        782.52        744.34        36.36 o                         
  -2   8  10        617.49        562.58        45.28 o                         
  -1   8  10          2.76        -12.06        27.06 o                         
   0   8  10        476.76        432.34        27.39 o                         
   1   8  10        211.78        209.43        31.45 o                         
   2   8  10        260.66        241.81        32.45 o                         
   3   8  10        196.27        216.63        31.66 o                         
   4   8  10       1154.03       1223.09        55.81 o                         
   5   8  10        935.02        930.50        59.37 o                         
   6   8  10         14.86         56.07        26.43 o                         
   7   8  10        504.37        525.93        40.97 o                         
  -4   9  10        276.67        281.53        36.60 o                         
  -3   9  10          2.60         -2.96        20.59 o                         
  -2   9  10        144.24        116.98        21.99 o                         
  -1   9  10        143.29        150.18        28.04 o                         
   0   9  10        690.69        686.99        46.81 o                         
   1   9  10        336.06        341.34        37.39 o                         
   2   9  10        254.75        229.60        33.23 o                         
   3   9  10        201.50        178.69        31.33 o                         
 -12   1  11        439.74        479.01        30.53 o                         
 -11   1  11        394.89        356.03        29.21 o                         
 -10   1  11         89.20         80.45        24.46 o                         
  -9   1  11        497.41        488.38        29.74 o                         
  -8   1  11        781.31        808.02        33.70 o                         
  -7   1  11        532.06        515.60        28.06 o                         
  -6   1  11        132.23        125.92        21.34 o                         
  -5   1  11       1449.06       1521.23        37.59 o                         
  -4   1  11        379.15        380.62        20.29 o                         
  -3   1  11          6.80         -0.84        14.08 o                         
  -2   1  11        815.52        862.99        27.69 o                         
  -1   1  11       2560.29       2636.48        46.82 o                         
   0   1  11        966.43       1010.22        29.72 o                         
   1   1  11         53.68         54.88        13.73 o                         
   2   1  11        639.03        680.58        25.25 o                         
   3   1  11       1564.42       1657.91        30.97 o                         
   4   1  11         25.43         22.66        11.72 o                         
   5   1  11       1885.57       1913.29        65.31 o                         
   6   1  11        713.13        748.86        24.34 o                         
   7   1  11        466.37        506.86        21.31 o                         
   8   1  11         84.05        123.91        14.94 o                         
   9   1  11        915.97        971.21        30.26 o                         
  10   1  11        379.82        335.97        24.47 o                         
  11   1  11        244.08        250.70        21.82 o                         
  12   1  11         40.14         52.81        17.41 o                         
 -12   2  11          4.22         35.97        25.93 o                         
 -11   2  11          6.25         18.05        18.40 o                         
 -10   2  11        853.29        927.38        38.66 o                         
  -9   2  11         74.15         47.82        24.60 o                         
  -8   2  11        129.77        102.27        18.92 o                         
  -7   2  11        254.92        263.68        29.31 o                         
  -6   2  11        178.56        175.37        19.90 o                         
  -5   2  11         56.89         30.37        12.58 o                         
  -4   2  11        353.08        352.02        22.61 o                         
  -3   2  11        296.67        267.15        19.45 o                         
  -2   2  11        405.00        361.51        21.08 o                         
  -1   2  11         42.33         38.52        13.94 o                         
   0   2  11       1751.46       1812.99        42.00 o                         
   1   2  11       1805.33       1886.61        46.19 o                         
   2   2  11         95.50        111.26        17.12 o                         
   3   2  11        483.89        444.34        23.28 o                         
   4   2  11        182.49        202.66        18.11 o                         
   5   2  11        571.22        541.42        29.22 o                         
   6   2  11         19.84          5.87        13.61 o                         
   7   2  11        988.86        951.88        34.53 o                         
   8   2  11        516.06        516.26        31.49 o                         
   9   2  11         11.65         37.85        21.42 o                         
  10   2  11          5.53         45.32        25.64 o                         
  11   2  11       1142.44       1153.51        94.30 o                         
  12   2  11       1070.30       1018.72        49.67 o                         
 -12   3  11         14.05         46.48        27.96 o                         
 -11   3  11          1.01         45.83        27.27 o                         
 -10   3  11         35.74         48.85        26.15 o                         
  -9   3  11         25.41         25.80        18.22 o                         
  -8   3  11         17.35         -0.81        17.34 o                         
  -7   3  11         66.39         55.50        17.14 o                         
  -6   3  11         70.17         82.38        16.68 o                         
  -5   3  11        249.92        224.71        24.54 o                         
  -4   3  11        108.97         93.96        14.76 o                         
  -3   3  11          0.04        -14.02        14.84 o                         
  -2   3  11        200.21        206.34        19.04 o                         
  -1   3  11         41.62         23.73        14.53 o                         
   0   3  11          1.12         -3.22        14.07 o                         
   1   3  11        224.21        247.54        23.39 o                         
   2   3  11       1072.68       1027.21        35.16 o                         
   3   3  11        201.69        213.27        28.18 o                         
   4   3  11         28.87         30.92        15.58 o                         
   5   3  11         61.19         74.03        18.16 o                         
   6   3  11        177.13        164.49        19.60 o                         
   7   3  11        135.30        144.45        24.00 o                         
   8   3  11          9.45        -13.51        20.03 o                         
   9   3  11         23.85         21.78        20.98 o                         
  10   3  11        142.18        136.92        25.06 o                         
  11   3  11          0.83          2.99        21.89 o                         
  12   3  11         43.21         64.71        24.23 o                         
 -11   4  11        505.04        530.37        44.89 o                         
 -10   4  11        453.68        476.08        42.31 o                         
  -9   4  11        206.22        212.94        33.10 o                         
  -8   4  11         27.01         23.91        17.74 o                         
  -7   4  11       1589.95       1607.61        48.34 o                         
  -6   4  11        690.61        693.94        32.68 o                         
  -5   4  11        148.72        131.24        20.07 o                         
  -4   4  11         46.97         33.46        21.12 o                         
  -3   4  11        984.08        977.64        30.91 o                         
  -2   4  11       2302.02       2301.78        52.82 o                         
  -1   4  11        119.92        110.90        18.07 o                         
   0   4  11       1882.19       1854.85        46.85 o                         
   1   4  11        102.76         93.13        23.22 o                         
   2   4  11        201.80        205.20        20.55 o                         
   3   4  11         52.44         78.85        18.26 o                         
   4   4  11       1734.19       1865.03        87.67 o                         
   5   4  11       2109.07       2102.71        65.52 o                         
   6   4  11          1.39          1.24        33.02 o                         
   7   4  11        404.50        381.86        56.12 o                         
   8   4  11        880.16        863.53        52.14 o                         
   9   4  11        343.07        343.51        32.25 o                         
  10   4  11        405.53        396.30        34.61 o                         
  11   4  11       1068.55       1004.80        49.95 o                         
 -10   5  11         72.33         74.45        28.13 o                         
  -9   5  11        149.10        126.57        30.28 o                         
  -8   5  11        217.45        228.85        34.10 o                         
  -7   5  11         13.75         33.51        26.32 o                         
  -6   5  11        567.51        501.89        33.90 o                         
  -5   5  11        376.90        393.15        27.10 o                         
  -4   5  11         70.43         46.19        15.21 o                         
  -3   5  11         73.29         32.03        17.40 o                         
  -2   5  11         20.07         13.90        14.80 o                         
  -1   5  11         18.04         29.12        14.62 o                         
   0   5  11        472.37        448.11        35.73 o                         
   1   5  11        154.20        137.17        25.74 o                         
   2   5  11        156.66        159.40        26.35 o                         
   3   5  11        191.15        214.31        29.17 o                         
   4   5  11          7.70         39.62        36.51 o                         
   5   5  11        606.80        665.05        40.88 o                         
   6   5  11        170.83        143.53        26.91 o                         
   7   5  11         89.41        127.53        24.91 o                         
   8   5  11        163.01        148.24        34.76 o                         
   9   5  11         89.94         73.08        42.80 o                         
  10   5  11        363.45        350.49        51.62 o                         
  -8   6  11        117.41        111.03        32.38 o                         
  -7   6  11        928.18        858.93        55.31 o                         
  -6   6  11        415.77        409.67        38.97 o                         
  -5   6  11         15.67         25.71        25.16 o                         
  -4   6  11        249.33        277.16        26.17 o                         
  -3   6  11        312.82        291.52        26.61 o                         
  -2   6  11          8.03         -8.58        19.14 o                         
  -1   6  11         10.28        -18.63        18.63 o                         
   0   6  11        274.97        264.05        31.54 o                         
   1   6  11        430.66        460.89        38.17 o                         
   2   6  11         89.42         63.55        25.70 o                         
   3   6  11         10.95         30.63        23.92 o                         
   4   6  11        629.60        678.08        43.56 o                         
   5   6  11        349.38        372.65        36.01 o                         
   6   6  11         37.07         46.70        39.07 o                         
   7   6  11        634.36        619.43        41.65 o                         
   8   6  11        777.92        661.46        70.17 o                         
  -6   7  11          9.44         31.04        24.81 o                         
  -5   7  11        323.13        351.68        35.34 o                         
  -4   7  11        371.72        357.66        29.02 o                         
  -3   7  11          4.29        -21.09        22.47 o                         
  -2   7  11        900.30        836.79        37.95 o                         
  -1   7  11        667.64        651.47        39.58 o                         
   0   7  11         98.98         79.86        19.42 o                         
   1   7  11          9.11        -13.97        25.12 o                         
   2   7  11        415.60        372.36        43.51 o                         
   3   7  11        634.72        617.67        42.45 o                         
   4   7  11        112.82        130.19        30.49 o                         
   5   7  11        270.94        307.92        68.36 o                         
   6   7  11       1966.67       2097.60        71.91 o                         
 -10   0  12        307.05        320.83        44.86 o                         
  -9   0  12        638.64        705.18        59.45 o                         
  -8   0  12        698.69        644.67        57.42 o                         
  -7   0  12        880.24        866.27        63.51 o                         
  -6   0  12         48.00         92.51        33.29 o                         
  -5   0  12        135.65        138.45        36.82 o                         
  -4   0  12        606.10        631.56        56.44 o                         
  -3   0  12        977.32       1081.42        70.60 o                         
  -2   0  12         37.50         81.01        34.35 o                         
  -1   0  12        825.99        811.45        62.96 o                         
   0   0  12       1540.33       1420.25        78.64 o                         
   1   0  12       1386.77       1339.74        77.33 o                         
   2   0  12        251.97        218.03        43.62 o                         
   3   0  12         17.17          9.54        32.71 o                         
   4   0  12       2086.05       2125.69        99.44 o                         
   5   0  12       1146.62       1201.39        76.46 o                         
   6   0  12         11.07         56.34        18.98 o                         
   7   0  12        441.77        465.34        31.69 o                         
   8   0  12       1080.25       1160.56        46.72 o                         
   9   0  12         26.95         69.80        21.33 o                         
  10   0  12        260.60        238.43        29.35 o                         
  -9   1  12          4.00         -3.23        49.40 o                         
  -8   1  12          5.83         25.65        21.14 o                         
  -7   1  12        136.75        119.44        39.40 o                         
  -6   1  12        124.38        197.20        27.82 o                         
  -5   1  12        500.00        503.97        36.67 o                         
  -4   1  12        153.27        161.72        26.57 o                         
  -3   1  12        127.63         92.46        17.07 o                         
  -2   1  12         90.44         92.26        26.97 o                         
  -1   1  12        178.75        212.03        29.01 o                         
   0   1  12         26.28         53.85        21.92 o                         
   1   1  12         47.67         41.73        21.67 o                         
   2   1  12         94.76         70.62        16.38 o                         
   3   1  12          5.76         -3.93        15.13 o                         
   4   1  12         60.49         53.80        17.07 o                         
   5   1  12         70.52         63.75        16.68 o                         
   6   1  12         90.16        108.49        18.60 o                         
   7   1  12         50.53         68.78        18.29 o                         
   8   1  12         87.25         79.46        19.63 o                         
   9   1  12        655.52        650.16        33.47 o                         
  -9   2  12          2.42         17.88        25.29 o                         
  -8   2  12        154.47        174.20        28.78 o                         
  -7   2  12        442.17        396.62        50.92 o                         
  -6   2  12        520.23        482.29        29.96 o                         
  -5   2  12          8.86        -17.33        17.33 o                         
  -4   2  12        381.35        337.53        24.56 o                         
  -3   2  12        725.52        710.23        43.51 o                         
  -2   2  12        157.73        149.38        19.96 o                         
  -1   2  12          1.94         -0.30        15.65 o                         
   0   2  12        289.16        349.21        38.12 o                         
   1   2  12         34.68         66.00        21.92 o                         
   2   2  12        395.26        364.39        25.12 o                         
   3   2  12        507.43        498.30        28.25 o                         
   4   2  12        190.51        203.26        26.01 o                         
   5   2  12         63.42         94.52        22.30 o                         
   6   2  12          3.72         25.11        17.49 o                         
   7   2  12        708.10        760.56        47.74 o                         
   8   2  12        726.53        742.78        34.79 o                         
   9   2  12        120.21        135.30        26.09 o                         
  -8   3  12        515.11        476.85        31.00 o                         
  -7   3  12         86.35         61.19        19.91 o                         
  -6   3  12        386.76        397.40        24.30 o                         
  -5   3  12        945.36        953.34        37.13 o                         
  -4   3  12        132.29        133.54        20.13 o                         
  -3   3  12        540.18        486.23        28.43 o                         
  -2   3  12        899.25        865.38        56.73 o                         
  -1   3  12        708.61        736.10        41.40 o                         
   0   3  12        380.13        351.90        25.43 o                         
   1   3  12        175.97        193.04        21.79 o                         
   2   3  12        940.55       1052.37        40.60 o                         
   3   3  12        897.08        903.35        37.00 o                         
   4   3  12         17.18         15.02        21.58 o                         
   5   3  12       1155.23       1126.31        47.78 o                         
   6   3  12       1167.20       1100.98        45.28 o                         
   7   3  12        130.71         95.64        33.64 o                         
   8   3  12         86.74         86.15        23.87 o                         
  -7   4  12         85.02         52.88        19.33 o                         
  -6   4  12         28.03         -2.34        15.63 o                         
  -5   4  12        343.73        297.71        22.03 o                         
  -4   4  12        126.31         89.17        16.73 o                         
  -3   4  12         98.08         50.85        18.42 o                         
  -2   4  12         10.49         -6.13        18.11 o                         
  -1   4  12        202.68        192.42        23.12 o                         
   0   4  12         34.90         50.61        18.01 o                         
   1   4  12         18.05         38.71        22.41 o                         
   2   4  12        611.87        618.07        32.77 o                         
   3   4  12          0.73         37.96        18.91 o                         
   4   4  12          5.44         27.94        48.54 o                         
   5   4  12          2.89          6.35        22.12 o                         
   6   4  12        114.81         81.73        24.14 o                         
   7   4  12         89.77         34.88        22.61 o                         
  -5   5  12        896.69        852.89        33.68 o                         
  -4   5  12        538.10        510.67        27.40 o                         
  -3   5  12        367.88        348.12        23.71 o                         
  -2   5  12        399.46        390.05        28.25 o                         
  -1   5  12        338.21        322.66        34.17 o                         
   0   5  12        271.55        327.08        34.48 o                         
   1   5  12        774.16        767.00        62.16 o                         
   2   5  12       1811.59       1904.78       113.83 o                         
   3   5  12        160.93        207.82        52.83 o                         
   4   5  12         69.58         93.31        37.17 o                         
   5   5  12        589.34        595.22        41.36 o                         
  -2   6  12         24.70         37.13        19.73 o                         
  -1   6  12          4.41        -22.07        26.60 o                         
   0   6  12        647.73        645.16        45.49 o                         
   1   6  12        803.19        839.31        49.92 o                         
   2   6  12          3.38          6.88        24.41 o                         
  -5   1  13        324.84        294.31        62.95 o                         
  -4   1  13        132.18        131.48        31.84 o                         
  -3   1  13        100.78         46.35        41.92 o                         
  -2   1  13       1487.78       1451.14        90.04 o                         
  -1   1  13        425.23        424.36        57.13 o                         
   0   1  13         64.12         83.97        26.32 o                         
   1   1  13        107.84        140.76        28.32 o                         
   2   1  13        686.71        645.34        44.02 o                         
   3   1  13        379.48        373.30        35.79 o                         
   4   1  13        286.15        209.09        32.48 o                         
  -4   2  13        322.81        296.86        33.99 o                         
  -3   2  13        687.04        576.64        40.86 o                         
  -2   2  13        196.65        179.86        44.70 o                         
  -1   2  13         46.25         62.11        27.14 o                         
   0   2  13        329.94        330.45        34.47 o                         
   1   2  13        196.11        178.04        29.52 o                         
   2   2  13        166.58        124.28        65.17 o                         
   3   2  13        728.58        758.51        39.71 o                         
   4   2  13         66.65         72.63        19.03 o                         
  -1   3  13         36.02         48.04        23.38 o                         
   0   3  13         77.43        106.19        20.33 o                         
   1   3  13         24.28         92.31        24.79 o                         
                                                                                
